# Supplementary material for: Immune synapse formation promotes lipid peroxidation and MHC-I upregulation in licensed dendritic cells for efficient priming of CD8+ T cells
Source: Nat Commun. 2023 Oct 25;14:6772. doi: 10.1038/s41467-023-42480-3 (PMC10600134; doi:10.1038/s41467-023-42480-3)
Supplement: Supplementary file 4 — Supplementary Data 1 [file 41467_2023_42480_MOESM4_ESM.xlsx]

## Sheet: Relative Protein Quantification
	Supplementary Table 1. Relative protein abundance quantification in postsynaptic DC (psDC) in comparison to nonsynaptic DC (nsDC). Results are reported as Zq values (log2-fold changes expressed in units of standard deviation) for each individual biological replicate and for the integrated data in the comparative of psDC vs. nsDC. N indicates the number of quantified peptides for each protein.
													Color code		Zq	-6	0	6
															FDR		0	0.05
										psDC vs. nsDC
Uniprot Acc. Number	Protein	nsDC1 vs all sDC	nsDC2 vs all sDC	nsDC3 vs all sDC	nsDC4 vs all sDC	psDC1 vs all sDC	psDC2 vs all sDC	psDC3 vs all sDC	psDC4 vs all sDC	Zq	FDR	N
Q9JM61	>sp|Q9JM61|THSD1_MOUSE Thrombospondin type-1 domain-containing protein 1 OS=Mus musculus OX=10090 GN=Thsd1 PE=1 SV=2	16.2592	2.49416	-26.6766	-31.4399	4.46186	0.848952	-4.3713	-5.16666	14.9589	1e-11	1
A0A1D5RLD8	>tr|A0A1D5RLD8|A0A1D5RLD8_MOUSE Glyceraldehyde-3-phosphate dehydrogenase OS=Mus musculus OX=10090 GN=Gm10358 PE=1 SV=1	14.2622	0.915309	-18.4229	-22.7594	3.81609	0.349981	-3.61099	-4.56527	14.4351	1e-11	1
E9Q166	>tr|E9Q166|E9Q166_MOUSE ATPase family, AAA domain-containing 2B OS=Mus musculus OX=10090 GN=Atad2b PE=1 SV=1	-1.83104	3.84555	-0.513685	-1.38542	4.47871	7.11273	6.86077	7.14629	13.2885	1e-11	1
Q9CRT8	>sp|Q9CRT8|XPOT_MOUSE Exportin-T OS=Mus musculus OX=10090 GN=Xpot PE=1 SV=3	1.31661	0.920152	0.230869	-3.01412	8.40013	3.70645	4.1178	4.49638	6.89831	3.07691e-09	1
Q587J6	>sp|Q587J6|LITD1_MOUSE LINE-1 type transposase domain-containing protein 1 OS=Mus musculus OX=10090 GN=L1td1 PE=2 SV=1	9.54213	0.165854	-8.30485	-9.33155	3.74443	0.466195	-2.31333	-2.0277	6.63746	1.59936e-08	1
Q6ZQ06	>sp|Q6ZQ06|CE162_MOUSE Centrosomal protein of 162 kDa OS=Mus musculus OX=10090 GN=Cep162 PE=1 SV=2	15.7408	1.08034	-15.8175	-15.3421	4.39361	0.837919	-2.89111	-2.86069	6.47995	4.02336e-08	2
Q922V4	>sp|Q922V4|PLRG1_MOUSE Pleiotropic regulator 1 OS=Mus musculus OX=10090 GN=Plrg1 PE=1 SV=1	2.19011	3.00742	-1.90271	-4.58852	8.11221	3.88618	3.97975	4.67453	5.99384	7.18957e-07	1
Q8C8I8	>tr|Q8C8I8|Q8C8I8_MOUSE Uncharacterized protein OS=Mus musculus OX=10090 GN=Zfp318 PE=2 SV=1	12.3416	1.3935	-8.82436	-10.0459	2.88685	1.74841	-1.82547	-2.27656	5.92426	1.00045e-06	1
Q9JMB7	>sp|Q9JMB7|PIWL1_MOUSE Piwi-like protein 1 OS=Mus musculus OX=10090 GN=Piwil1 PE=1 SV=1	1.43699	0.766879	-0.163567	-2.5786	7.11566	2.45402	3.09688	3.34471	5.10974	7.07318e-05	1
Q8VEN2	>sp|Q8VEN2|PLET1_MOUSE Placenta-expressed transcript 1 protein OS=Mus musculus OX=10090 GN=Plet1 PE=1 SV=1	4.6748	1.37518	-4.40902	-4.16574	3.92175	2.30581	0.650293	0.494664	4.01557	0.00770502	1
Q99NH2-4	>sp|Q99NH2-4|PARD3_MOUSE Isoform 4 of Partitioning defective 3 homolog OS=Mus musculus OX=10090 GN=Pard3	-0.79278	1.37861	0.408871	-0.850705	2.63185	3.25335	3.54093	3.73617	3.96553	0.00917503	1
Q99MR1	>sp|Q99MR1|GGYF1_MOUSE GRB10-interacting GYF protein 1 OS=Mus musculus OX=10090 GN=Gigyf1 PE=1 SV=2	-0.720265	-1.21928	0.525055	1.49593	2.44492	2.23635	2.47853	2.3615	3.77417	0.0165638	1
Q8K124	>sp|Q8K124|PKHO2_MOUSE Pleckstrin homology domain-containing family O member 2 OS=Mus musculus OX=10090 GN=Plekho2 PE=1 SV=1	0.906637	0.200034	-1.00928	-0.29256	1.80159	1.91346	2.76254	2.83561	3.71865	0.0195173	8
E0CZ90	>tr|E0CZ90|E0CZ90_MOUSE Proteasome activator complex subunit 2 (Fragment) OS=Mus musculus OX=10090 GN=Psme2 PE=1 SV=1	-1.5479	-0.396594	2.90481	-0.599532	0.608049	2.16117	2.91394	2.54614	3.67897	0.0195591	6
Q06194	>sp|Q06194|FA8_MOUSE Coagulation factor VIII OS=Mus musculus OX=10090 GN=F8 PE=2 SV=2	7.40284	-2.13596	-3.17647	-5.76928	2.93234	-0.261247	-0.920259	-0.447956	3.63128	0.022485	1
O95678	>sp|O95678|K2C75_HUMAN Keratin, type II cytoskeletal 75 OS=Homo sapiens OX=9606 GN=KRT75 PE=1 SV=2	-1.41849	3.75215	-0.462374	-2.50509	2.49086	-1.8611	-0.250398	1.93183	3.50267	0.0343796	1
P99029	>sp|P99029|PRDX5_MOUSE Peroxiredoxin-5, mitochondrial OS=Mus musculus OX=10090 GN=Prdx5 PE=1 SV=2	-0.477348	-1.74138	0.364924	2.09186	0.382491	2.60037	2.51459	2.28446	3.49422	0.0347469	11
Q6IRU2	>sp|Q6IRU2|TPM4_MOUSE Tropomyosin alpha-4 chain OS=Mus musculus OX=10090 GN=Tpm4 PE=1 SV=3	-0.244208	-1.08725	0.0451996	1.08286	1.96754	1.65553	2.72426	2.88857	3.48588	0.0344154	10
P07091	>sp|P07091|S10A4_MOUSE Protein S100-A4 OS=Mus musculus OX=10090 GN=S100a4 PE=1 SV=1	4.32003	1.61792	-6.11657	-2.88439	3.3046	2.58861	1.9078	1.89774	3.4657	0.0363762	1
O88844	>sp|O88844|IDHC_MOUSE Isocitrate dehydrogenase [NADP] cytoplasmic OS=Mus musculus OX=10090 GN=Idh1 PE=1 SV=2	-2.89044	-4.50943	2.43329	5.31396	-1.69032	0.30221	1.90143	2.45025	3.4642	0.0358768	23
Q0P678	>sp|Q0P678|ZCH18_MOUSE Zinc finger CCCH domain-containing protein 18 OS=Mus musculus OX=10090 GN=Zc3h18 PE=1 SV=1	0.735811	0.705425	-0.679166	-0.880691	2.78664	2.11641	2.48757	2.50477	3.44536	0.0377479	1
E9Q6J5	>sp|E9Q6J5|BD1L1_MOUSE Biorientation of chromosomes in cell division protein 1-like 1 OS=Mus musculus OX=10090 GN=Bod1l PE=1 SV=1	-0.222352	-0.0574773	-0.040031	0.452486	3.45877	1.91299	2.21682	2.16282	3.43392	0.0386471	1
Q91W40	>sp|Q91W40|KLC3_MOUSE Kinesin light chain 3 OS=Mus musculus OX=10090 GN=Klc3 PE=1 SV=1	0.782329	-0.136316	-0.387047	-0.3047	1.32154	2.57314	2.05077	2.07888	3.42606	0.0390596	1
Q71FD5	>sp|Q71FD5|ZNRF2_MOUSE E3 ubiquitin-protein ligase ZNRF2 OS=Mus musculus OX=10090 GN=Znrf2 PE=1 SV=1	-1.36134	-0.0280754	2.04023	-0.681196	1.38447	1.14592	2.721	2.03413	3.25229	0.0658345	1
A9XX86	>tr|A9XX86|A9XX86_MOUSE Macrophage galactose N-acetyl-galactosamine specific lectin 2 isoform i OS=Mus musculus OX=10090 GN=Mgl2 PE=1 SV=1	-3.57816	1.19384	1.36142	1.85094	-2.33059	2.34414	2.08675	1.83572	3.20096	0.0739226	3
P27773	>sp|P27773|PDIA3_MOUSE Protein disulfide-isomerase A3 OS=Mus musculus OX=10090 GN=Pdia3 PE=1 SV=2	1.63345	0.0610611	-1.57936	-1.01655	1.73329	2.8253	2.13424	1.77774	3.13764	0.0878608	18
Q9WUJ8	>sp|Q9WUJ8|ORC6_MOUSE Origin recognition complex subunit 6 OS=Mus musculus OX=10090 GN=Orc6 PE=1 SV=1	0.190736	-0.396783	1.70908	-1.56058	2.86853	4.64333	1.53625	2.39888	3.13756	0.0866108	1
Q9Z1R2	>sp|Q9Z1R2|BAG6_MOUSE Large proline-rich protein BAG6 OS=Mus musculus OX=10090 GN=Bag6 PE=1 SV=1	1.02828	-0.572803	-0.31807	-0.334277	2.67211	2.19415	1.98547	2.08727	3.09634	0.0916406	1
A0A0A6YY39	>tr|A0A0A6YY39|A0A0A6YY39_MOUSE Far upstream element (FUSE)-binding protein 3 (Fragment) OS=Mus musculus OX=10090 GN=Fubp3 PE=1 SV=1	0.0719075	1.15587	-0.596341	-0.702926	2.60398	1.29641	1.02868	0.959766	3.09273	0.0915436	1
Q9CPW4	>sp|Q9CPW4|ARPC5_MOUSE Actin-related protein 2/3 complex subunit 5 OS=Mus musculus OX=10090 GN=Arpc5 PE=1 SV=3	-1.09928	1.02643	1.01252	-0.575765	0.437671	2.29017	2.11489	2.13252	3.08629	0.0923328	11
Q80ZD8	>sp|Q80ZD8|AMGO1_MOUSE Amphoterin-induced protein 1 OS=Mus musculus OX=10090 GN=Amigo1 PE=1 SV=1	0.735844	-0.950061	-0.0646134	0.222293	1.77565	2.38005	2.70773	2.07105	3.00441	0.118159	1
Q8VBT6	>sp|Q8VBT6|APOBR_MOUSE Apolipoprotein B receptor OS=Mus musculus OX=10090 GN=Apobr PE=1 SV=1	0.320405	-1.12608	1.06068	-0.170627	1.15233	1.58179	2.27047	2.27276	2.92681	0.144741	16
Q8BFR4	>sp|Q8BFR4|GNS_MOUSE N-acetylglucosamine-6-sulfatase OS=Mus musculus OX=10090 GN=Gns PE=1 SV=1	-2.8627	-2.3822	2.29772	3.44025	-0.560464	0.989781	2.5162	2.48939	2.89503	0.154645	12
G3UWZ0	>tr|G3UWZ0|G3UWZ0_MOUSE Bromodomain adjacent to zinc finger domain protein 1A OS=Mus musculus OX=10090 GN=Baz1a PE=1 SV=1	1.10853	0.182222	0.115535	-1.66847	2.27921	2.81612	2.12021	1.73889	2.84425	0.179498	1
Q91XQ0	>sp|Q91XQ0|DYH8_MOUSE Dynein heavy chain 8, axonemal OS=Mus musculus OX=10090 GN=Dnah8 PE=1 SV=2	-0.230088	0.585325	0.612806	-0.945169	0.395624	2.65839	2.44383	2.41781	2.83759	0.181205	1
P09542	>sp|P09542|MYL3_MOUSE Myosin light chain 3 OS=Mus musculus OX=10090 GN=Myl3 PE=1 SV=4	-0.0386196	-0.551674	-1.05762	1.67727	2.35539	1.15225	1.39025	1.85355	2.81918	0.189775	1
P02533	>sp|P02533|K1C14_HUMAN Keratin, type I cytoskeletal 14 OS=Homo sapiens OX=9606 GN=KRT14 PE=1 SV=4	-3.77319	6.99186	-4.06716	0.582329	4.61849	0.234339	-0.276418	0.329413	2.81154	0.19218	1
P97449	>sp|P97449|AMPN_MOUSE Aminopeptidase N OS=Mus musculus OX=10090 GN=Anpep PE=1 SV=4	-1.01767	-1.86988	0.454409	2.43773	0.211081	1.16414	2.16657	2.48324	2.79658	0.196931	23
Q61687	>sp|Q61687|ATRX_MOUSE Transcriptional regulator ATRX OS=Mus musculus OX=10090 GN=Atrx PE=1 SV=3	0.685349	1.11033	-0.761366	-1.1863	2.62879	1.9332	1.81927	1.47618	2.76414	0.21075	1
Q99PL5	>sp|Q99PL5|RRBP1_MOUSE Ribosome-binding protein 1 OS=Mus musculus OX=10090 GN=Rrbp1 PE=1 SV=2	0.641376	0.380675	-0.158125	-0.792591	0.847312	2.00707	2.16389	1.77183	2.76342	0.209017	22
E9Q7E2	>sp|E9Q7E2|ARID2_MOUSE AT-rich interactive domain-containing protein 2 OS=Mus musculus OX=10090 GN=Arid2 PE=1 SV=1	0.0133646	0.241605	1.53958	-1.93268	0.593915	2.55655	3.46948	2.74268	2.75428	0.21273	1
Q80TY0	>sp|Q80TY0|FNBP1_MOUSE Formin-binding protein 1 OS=Mus musculus OX=10090 GN=Fnbp1 PE=1 SV=2	-1.04963	0.312661	1.44351	-0.296572	0.370866	2.15842	1.96172	1.70947	2.73331	0.222177	13
A8C1V1	>tr|A8C1V1|A8C1V1_MOUSE Uncharacterized protein (Fragment) OS=Mus musculus OX=10090 GN=Manf PE=2 SV=1	2.43204	1.58343	-2.30224	-3.15556	2.67876	3.25505	2.02615	1.66082	2.71456	0.232801	1
Q8K3Z0	>sp|Q8K3Z0|NOD2_MOUSE Nucleotide-binding oligomerization domain-containing protein 2 OS=Mus musculus OX=10090 GN=Nod2 PE=1 SV=1	-1.68747	1.83693	-0.211964	0.546241	2.64507	2.54219	2.51015	2.52339	2.71215	0.232185	1
E9PYK8	>tr|E9PYK8|E9PYK8_MOUSE Rho guanine nucleotide exchange factor 4 OS=Mus musculus OX=10090 GN=Arhgef4 PE=1 SV=2	0.204726	-2.32451	0.82473	1.21951	2.5386	0.618326	2.1693	2.34339	2.66447	0.26262	1
Q8VE88-2	>sp|Q8VE88-2|F1142_MOUSE Isoform 2 of Protein FAM114A2 OS=Mus musculus OX=10090 GN=Fam114a2	0.899915	-0.213918	-0.0126949	-0.792933	2.8227	1.31161	1.85568	1.61232	2.57932	0.31286	1
Q64727	>sp|Q64727|VINC_MOUSE Vinculin OS=Mus musculus OX=10090 GN=Vcl PE=1 SV=4	-0.424283	0.311037	0.184294	0.269042	0.310724	1.65562	2.03813	1.81558	2.57928	0.310103	24
Q5GH68	>sp|Q5GH68|XKR2_MOUSE XK-related protein 2 OS=Mus musculus OX=10090 GN=Xkrx PE=2 SV=1	1.12936	-2.01873	-1.71361	2.33077	0.650885	1.6226	2.47237	3.13576	2.5509	0.33063	1
P0DP27	>sp|P0DP27|CALM2_MOUSE Calmodulin-2 OS=Mus musculus OX=10090 GN=Calm2 PE=1 SV=1	1.58295	-1.74138	-2.13084	1.70063	2.94735	1.53972	2.6865	2.7931	2.50894	0.351075	10
Q61823	>sp|Q61823|PDCD4_MOUSE Programmed cell death protein 4 OS=Mus musculus OX=10090 GN=Pdcd4 PE=1 SV=1	-1.61358	0.557829	0.449828	0.568608	1.28229	1.50069	0.672378	1.63719	2.49242	0.356067	1
O88509	>sp|O88509|DNM3B_MOUSE DNA (cytosine-5)-methyltransferase 3B OS=Mus musculus OX=10090 GN=Dnmt3b PE=1 SV=2	7.75029	-1.57762	-5.81404	-4.55405	1.66242	-0.530887	-1.29096	-1.88047	2.45228	0.377256	1
P26350	>sp|P26350|PTMA_MOUSE Prothymosin alpha OS=Mus musculus OX=10090 GN=Ptma PE=1 SV=2	1.60213	0.67775	-1.43429	-1.40326	3.20945	1.84422	2.58427	2.36791	2.44705	0.3799	2
Q00262	>sp|Q00262|STX2_MOUSE Syntaxin-2 OS=Mus musculus OX=10090 GN=Stx2 PE=1 SV=1	-0.226148	1.5778	-1.66174	0.23619	2.43531	1.69503	1.08405	0.928364	2.43605	0.385847	1
D0EW11	>tr|D0EW11|D0EW11_MOUSE Multiple coagulation factor deficiency 2 isoform 1 OS=Mus musculus OX=10090 GN=Mcfd2 PE=1 SV=1	2.78518	-1.72399	-0.468413	-1.39517	1.69608	1.17096	2.27542	2.44108	2.43356	0.385655	1
Q9JMG1	>sp|Q9JMG1|EDF1_MOUSE Endothelial differentiation-related factor 1 OS=Mus musculus OX=10090 GN=Edf1 PE=1 SV=1	1.78846	-1.50961	-0.0937236	-0.720889	1.71457	2.21609	2.2318	2.27961	2.39739	0.419743	1
E9Q0C3	>tr|E9Q0C3|E9Q0C3_MOUSE Heat shock protein HSP 90-beta (Fragment) OS=Mus musculus OX=10090 GN=Hsp90ab1 PE=1 SV=1	5.41397	-3.03353	-2.16995	-2.16472	2.80469	0.857348	-2.08468	-1.47271	2.35998	0.445218	1
Q569Z6	>sp|Q569Z6|TR150_MOUSE Thyroid hormone receptor-associated protein 3 OS=Mus musculus OX=10090 GN=Thrap3 PE=1 SV=1	2.33109	0.725991	-1.76982	-1.80431	2.75781	2.6438	2.0946	1.92458	2.35873	0.44364	6
A0A1L1SQM2	>tr|A0A1L1SQM2|A0A1L1SQM2_MOUSE Interferon gamma-inducible protein 47 (Fragment) OS=Mus musculus OX=10090 GN=Ifi47 PE=1 SV=1	-1.87359	-0.861761	2.86992	0.111144	2.32054	1.89097	1.99527	1.78841	2.35558	0.444357	1
Q9JKM7	>sp|Q9JKM7|RAB37_MOUSE Ras-related protein Rab-37 OS=Mus musculus OX=10090 GN=Rab37 PE=1 SV=2	-2.38533	0.563231	1.39429	0.590373	1.7629	1.25452	1.56107	2.24034	2.3482	0.450177	1
P01898	>sp|P01898|HA10_MOUSE H-2 class I histocompatibility antigen, Q10 alpha chain OS=Mus musculus OX=10090 GN=H2-Q10 PE=1 SV=3	1.15686	-1.85125	0.724355	-0.212467	2.17304	2.54486	2.59781	2.28658	2.33289	0.465854	3
P08551	>sp|P08551|NFL_MOUSE Neurofilament light polypeptide OS=Mus musculus OX=10090 GN=Nefl PE=1 SV=5	2.7449	-0.877659	-1.92524	-1.238	2.74704	1.97137	1.47773	1.99829	2.32295	0.465774	1
Q6A0A1	>tr|Q6A0A1|Q6A0A1_MOUSE RNA helicase (Fragment) OS=Mus musculus OX=10090 GN=mKIAA0224 PE=4 SV=1	2.02225	0.467295	-1.17318	-1.98535	2.42702	1.60195	1.53594	1.55268	2.32154	0.458481	1
Q80X80	>sp|Q80X80|C2C2L_MOUSE Phospholipid transfer protein C2CD2L OS=Mus musculus OX=10090 GN=C2cd2l PE=1 SV=3	1.38966	0.0864084	-0.477541	-1.19976	1.81425	0.713618	1.5273	1.17849	2.29418	0.480537	1
Q91Z38	>sp|Q91Z38|TTC1_MOUSE Tetratricopeptide repeat protein 1 OS=Mus musculus OX=10090 GN=Ttc1 PE=1 SV=1	1.93337	0.721454	-0.759181	-2.83755	2.68587	2.26066	1.36276	1.1444	2.28969	0.483213	1
Q3TFP8	>tr|Q3TFP8|Q3TFP8_MOUSE Cytochrome b5 heme-binding domain-containing protein OS=Mus musculus OX=10090 GN=Pgrmc1 PE=2 SV=1	0.535603	0.768667	-1.33405	-0.274175	1.47991	2.66278	2.57449	2.44717	2.27215	0.496654	4
Q9CQY1	>sp|Q9CQY1|ATG12_MOUSE Ubiquitin-like protein ATG12 OS=Mus musculus OX=10090 GN=Atg12 PE=1 SV=1	-1.25152	0.834655	-0.0957675	0.864686	0.712556	2.51401	2.74666	2.9793	2.25532	0.500527	1
Q9D855	>sp|Q9D855|QCR7_MOUSE Cytochrome b-c1 complex subunit 7 OS=Mus musculus OX=10090 GN=Uqcrb PE=1 SV=3	-0.596992	0.706136	-0.185551	0.179918	0.40572	2.00514	2.46203	2.09275	2.2541	0.499163	1
Q9D9K3	>sp|Q9D9K3|AVEN_MOUSE Cell death regulator Aven OS=Mus musculus OX=10090 GN=Aven PE=1 SV=2	0.646586	0.805042	-0.50738	-1.05753	2.11385	0.770374	1.69249	1.72067	2.25248	0.498344	1
Q4VAA2	>sp|Q4VAA2|CDV3_MOUSE Protein CDV3 OS=Mus musculus OX=10090 GN=Cdv3 PE=1 SV=2	2.39526	0.392181	-0.856523	-2.6767	3.46154	1.74504	1.84624	2.00458	2.25232	0.495651	4
P70452	>sp|P70452|STX4_MOUSE Syntaxin-4 OS=Mus musculus OX=10090 GN=Stx4 PE=1 SV=1	0.508668	0.501632	-0.0735315	-1.01148	1.07044	3.04421	2.52219	2.55236	2.24221	0.500098	2
Q9CWG9	>sp|Q9CWG9|BL1S2_MOUSE Biogenesis of lysosome-related organelles complex 1 subunit 2 OS=Mus musculus OX=10090 GN=Bloc1s2 PE=1 SV=1	-0.513925	-0.152169	0.964386	-0.171079	2.17894	1.54015	1.59156	1.21614	2.24075	0.499142	1
O70309	>sp|O70309|ITB5_MOUSE Integrin beta-5 OS=Mus musculus OX=10090 GN=Itgb5 PE=1 SV=2	1.52088	0.956049	-2.0086	-1.0888	2.14394	2.25437	1.94197	1.75382	2.23017	0.507202	1
P35456-2	>sp|P35456-2|UPAR_MOUSE Isoform 2 of Urokinase plasminogen activator surface receptor OS=Mus musculus OX=10090 GN=Plaur	1.64679	1.38879	-1.9947	-1.63482	1.15392	2.33823	1.89765	2.03738	2.22419	0.506536	1
Q9D4J3	>sp|Q9D4J3|DCBD1_MOUSE Discoidin, CUB and LCCL domain-containing protein 1 OS=Mus musculus OX=10090 GN=Dcbld1 PE=1 SV=2	-0.769907	0.869958	0.81979	-0.724494	2.33313	2.06143	1.75905	1.33257	2.22141	0.504597	1
Q9D735	>sp|Q9D735|TRIR_MOUSE Telomerase RNA component interacting RNase OS=Mus musculus OX=10090 GN=Trir PE=1 SV=1	0.626049	0.995042	-0.108766	-1.77602	1.88427	2.15874	2.40662	1.81254	2.21377	0.509031	1
Q8VDP4	>sp|Q8VDP4|CCAR2_MOUSE Cell cycle and apoptosis regulator protein 2 OS=Mus musculus OX=10090 GN=Ccar2 PE=1 SV=2	0.51144	-0.0655938	1.43576	-2.06034	1.53877	1.75003	2.03867	2.04145	2.20547	0.511661	1
Q9JLV1	>sp|Q9JLV1|BAG3_MOUSE BAG family molecular chaperone regulator 3 OS=Mus musculus OX=10090 GN=Bag3 PE=1 SV=2	0.614617	1.01583	-0.335341	-1.45436	2.22752	1.3241	1.66636	1.41707	2.20326	0.509145	1
Q60864	>sp|Q60864|STIP1_MOUSE Stress-induced-phosphoprotein 1 OS=Mus musculus OX=10090 GN=Stip1 PE=1 SV=1	1.09052	1.88715	-1.89982	-1.52682	1.8446	2.78956	2.07262	1.7328	2.19021	0.520885	13
Q3TGF2	>sp|Q3TGF2|F107B_MOUSE Protein FAM107B OS=Mus musculus OX=10090 GN=Fam107b PE=1 SV=2	0.122303	1.46406	0.31391	-1.80467	2.00583	2.07447	1.93109	1.61658	2.18394	0.526504	2
Q03173	>sp|Q03173|ENAH_MOUSE Protein enabled homolog OS=Mus musculus OX=10090 GN=Enah PE=1 SV=2	0.917756	-0.296257	0.228376	-1.01316	1.59998	1.62649	1.70039	1.5244	2.15466	0.552576	1
Q99JP6	>sp|Q99JP6|HOME3_MOUSE Homer protein homolog 3 OS=Mus musculus OX=10090 GN=Homer3 PE=1 SV=2	0.880817	-1.52439	0.512232	0.00773394	1.28678	1.82167	2.15287	2.32007	2.15247	0.552822	1
Q3TXE5	>tr|Q3TXE5|Q3TXE5_MOUSE Uncharacterized protein OS=Mus musculus OX=10090 GN=Canx PE=2 SV=1	1.52693	0.651386	-1.68916	-0.836491	2.86555	2.30806	1.87754	1.73417	2.14435	0.561369	14
Q3UII2	>tr|Q3UII2|Q3UII2_MOUSE Tetraspanin OS=Mus musculus OX=10090 GN=Cd82 PE=1 SV=1	-0.199848	0.170661	2.13177	-2.19872	2.86378	1.69699	1.32447	1.32015	2.11279	0.589523	1
O35955	>sp|O35955|PSB10_MOUSE Proteasome subunit beta type-10 OS=Mus musculus OX=10090 GN=Psmb10 PE=1 SV=1	-4.33902	-4.60023	6.12837	2.43847	-2.44634	0.61558	1.95795	1.06512	2.1089	0.592351	1
F6Y3H4	>tr|F6Y3H4|F6Y3H4_MOUSE Predicted gene, 17387 OS=Mus musculus OX=10090 GN=Gm17387 PE=4 SV=1	0.0873246	2.73012	-2.82443	-0.338581	3.80432	0.925617	0.214381	0.623008	2.10657	0.590063	1
Q3TJB4	>tr|Q3TJB4|Q3TJB4_MOUSE Uncharacterized protein OS=Mus musculus OX=10090 GN=Sh3gl1 PE=2 SV=1	1.71085	0.778254	-2.34655	-0.684859	1.1418	0.926181	0.866307	0.943112	2.10589	0.588239	1
Q8K2F8	>sp|Q8K2F8|LS14A_MOUSE Protein LSM14 homolog A OS=Mus musculus OX=10090 GN=Lsm14a PE=1 SV=1	0.661612	0.940284	-0.920141	-0.828295	1.21857	1.44223	1.59842	1.8167	2.10079	0.587297	1
P30681	>sp|P30681|HMGB2_MOUSE High mobility group protein B2 OS=Mus musculus OX=10090 GN=Hmgb2 PE=1 SV=3	0.111441	0.900201	0.368598	-1.27834	2.42325	2.57706	2.01169	1.56357	2.08854	0.588664	8
O55082	>sp|O55082|PTN20_MOUSE Tyrosine-protein phosphatase non-receptor type 20 OS=Mus musculus OX=10090 GN=Ptpn20 PE=1 SV=1	0.831196	-0.151014	-1.21059	0.43608	0.797503	1.22487	2.1349	2.41537	2.08234	0.592256	1
Q9CY58-2	>sp|Q9CY58-2|PAIRB_MOUSE Isoform 2 of Plasminogen activator inhibitor 1 RNA-binding protein OS=Mus musculus OX=10090 GN=Serbp1	-0.438102	0.489584	-0.595803	0.613928	0.334366	2.00705	1.79067	1.64716	2.08211	0.589919	1
Q546G4	>tr|Q546G4|Q546G4_MOUSE Serum albumin OS=Mus musculus OX=10090 GN=Alb PE=1 SV=1	-4.17501	-4.36138	6.05516	3.45514	2.74132	0.0168467	-0.066927	0.0135394	2.07555	0.594096	4
Q3TIQ5	>tr|Q3TIQ5|Q3TIQ5_MOUSE Thioredoxin domain-containing protein (Fragment) OS=Mus musculus OX=10090 GN=P4hb PE=2 SV=1	-0.615154	-1.73112	1.79374	0.79338	0.825797	2.21791	2.75594	2.40323	2.07196	0.596664	2
Q9Z1S8	>sp|Q9Z1S8|GAB2_MOUSE GRB2-associated-binding protein 2 OS=Mus musculus OX=10090 GN=Gab2 PE=1 SV=2	0.369837	1.44323	-1.52063	-0.39119	1.77675	1.74078	1.35119	1.04943	2.05948	0.604301	1
B2RQA7	>tr|B2RQA7|B2RQA7_MOUSE Ncapg protein OS=Mus musculus OX=10090 GN=Ncapg PE=2 SV=1	1.90437	0.0259535	-1.30644	-1.00285	0.978552	1.61945	1.91271	1.25463	2.05612	0.60397	1
A2ALF0	>tr|A2ALF0|A2ALF0_MOUSE DnaJ homolog subfamily C member 8 OS=Mus musculus OX=10090 GN=Dnajc8 PE=1 SV=1	-0.162508	1.49729	-0.162032	-1.0457	1.32618	2.81202	2.37585	1.92029	2.05245	0.604127	3
Q9QZH3	>sp|Q9QZH3|PPIE_MOUSE Peptidyl-prolyl cis-trans isomerase E OS=Mus musculus OX=10090 GN=Ppie PE=1 SV=2	0.258152	0.199717	1.14331	-1.69625	2.75501	1.92827	0.630561	0.296778	2.05145	0.603003	1
Q9D187	>sp|Q9D187|CIA2B_MOUSE Cytosolic iron-sulfur assembly component 2B OS=Mus musculus OX=10090 GN=Ciao2b PE=1 SV=1	1.54697	-0.428629	-0.613104	-0.873429	1.87877	1.70178	1.60638	1.64162	2.04653	0.607625	1
A0A1D5RLD1	>tr|A0A1D5RLD1|A0A1D5RLD1_MOUSE Unconventional myosin-IXb OS=Mus musculus OX=10090 GN=Myo9b PE=1 SV=1	-1.87628	1.9158	-1.35171	0.999125	0.353085	1.64467	1.21652	1.05447	2.03872	0.616548	1
Q4FJY6	>tr|Q4FJY6|Q4FJY6_MOUSE Ifit3 protein OS=Mus musculus OX=10090 GN=Ifit3 PE=2 SV=1	1.38757	-0.308547	-2.25344	0.86024	1.41111	1.73942	1.37095	1.77511	2.03504	0.619401	1
P28656	>sp|P28656|NP1L1_MOUSE Nucleosome assembly protein 1-like 1 OS=Mus musculus OX=10090 GN=Nap1l1 PE=1 SV=2	3.99754	0.252941	-2.44171	-3.08192	4.03946	2.20223	1.15772	1.39846	2.02721	0.623265	11
P15508	>sp|P15508|SPTB1_MOUSE Spectrin beta chain, erythrocytic OS=Mus musculus OX=10090 GN=Sptb PE=1 SV=4	-0.525386	-0.260544	0.685226	0.353431	2.04257	2.04499	1.19207	1.30028	2.01348	0.641399	1
O55091	>sp|O55091|IMPCT_MOUSE Protein IMPACT OS=Mus musculus OX=10090 GN=Impact PE=1 SV=2	-1.60127	0.418666	0.488025	0.863886	1.36302	0.652511	2.03875	1.65043	2.00584	0.650481	1
Q9WUU7	>sp|Q9WUU7|CATZ_MOUSE Cathepsin Z OS=Mus musculus OX=10090 GN=Ctsz PE=1 SV=1	-0.792682	0.290945	0.777617	-0.00436039	1.27315	1.76804	2.33018	2.47574	1.99933	0.657898	7
O08585	>sp|O08585|CLCA_MOUSE Clathrin light chain A OS=Mus musculus OX=10090 GN=Clta PE=1 SV=2	1.58937	-0.0857315	0.438509	-2.29116	2.05094	1.64542	2.1593	2.14883	1.99615	0.654795	3
Q7TQ95	>sp|Q7TQ95|LNP_MOUSE Endoplasmic reticulum junction formation protein lunapark OS=Mus musculus OX=10090 GN=Lnpk PE=1 SV=1	0.234386	0.460821	-0.219986	-0.462807	1.93249	1.4485	2.06684	1.9837	1.98861	0.661202	3
P08101-2	>sp|P08101-2|FCGR2_MOUSE Isoform IIB2 of Low affinity immunoglobulin gamma Fc region receptor II OS=Mus musculus OX=10090 GN=Fcgr2	1.66734	-0.956756	-0.579954	-0.388267	-0.17692	2.15456	1.88881	2.35552	1.97694	0.660999	1
A0A1Y7VKT5	>tr|A0A1Y7VKT5|A0A1Y7VKT5_MOUSE Eukaryotic translation initiation factor 5 (Fragment) OS=Mus musculus OX=10090 GN=Eif5 PE=1 SV=1	1.92164	0.364097	-1.79205	-1.24363	2.57581	1.68255	1.19139	0.971147	1.96834	0.669236	1
P17047	>sp|P17047|LAMP2_MOUSE Lysosome-associated membrane glycoprotein 2 OS=Mus musculus OX=10090 GN=Lamp2 PE=1 SV=2	0.558607	-2.90018	-0.600973	2.8662	2.03235	0.971187	2.39955	2.72242	1.96615	0.667479	4
Q60605	>sp|Q60605|MYL6_MOUSE Myosin light polypeptide 6 OS=Mus musculus OX=10090 GN=Myl6 PE=1 SV=3	1.85313	-1.64293	-1.09895	0.507561	1.94531	1.39442	2.01093	2.37655	1.96526	0.666304	9
Q9WVA2	>sp|Q9WVA2|TIM8A_MOUSE Mitochondrial import inner membrane translocase subunit Tim8 A OS=Mus musculus OX=10090 GN=Timm8a1 PE=1 SV=1	0.946062	0.797289	-1.25921	-0.586782	1.66042	1.92319	2.01712	1.80196	1.94246	0.700004	3
Q52KI8	>sp|Q52KI8|SRRM1_MOUSE Serine/arginine repetitive matrix protein 1 OS=Mus musculus OX=10090 GN=Srrm1 PE=1 SV=2	1.11566	2.61261	-2.3752	-1.94247	3.32193	1.63621	1.32393	1.18176	1.93096	0.702761	3
A0A1S6GWI9	>tr|A0A1S6GWI9|A0A1S6GWI9_MOUSE Uncharacterized protein OS=Mus musculus OX=10090 GN=Lrpap1 PE=2 SV=1	1.08859	-1.00905	0.00649915	-0.032918	2.0566	2.15747	2.8577	2.36966	1.92934	0.702754	13
Q8K019	>sp|Q8K019|BCLF1_MOUSE Bcl-2-associated transcription factor 1 OS=Mus musculus OX=10090 GN=Bclaf1 PE=1 SV=2	0.824448	2.15849	-1.85849	-1.19321	2.33649	2.13206	1.37308	1.15672	1.92818	0.70202	3
A0A0A6YWC8	>tr|A0A0A6YWC8|A0A0A6YWC8_MOUSE Vimentin OS=Mus musculus OX=10090 GN=Vim PE=1 SV=1	1.41456	0.49691	-1.10454	-0.803849	2.23646	1.68471	1.64016	1.97261	1.92744	0.698036	25
Q01768	>sp|Q01768|NDKB_MOUSE Nucleoside diphosphate kinase B OS=Mus musculus OX=10090 GN=Nme2 PE=1 SV=1	1.68393	0.199131	-2.33897	-0.598839	2.47894	1.82501	1.54954	1.91838	1.92508	0.696701	7
A0JLR7	>tr|A0JLR7|A0JLR7_MOUSE Ahnak protein (Fragment) OS=Mus musculus OX=10090 GN=Ahnak PE=2 SV=1	1.70494	3.13327	-3.14486	-2.38615	1.7545	2.12642	1.86549	1.36195	1.91996	0.702411	37
Q3U6A3	>tr|Q3U6A3|Q3U6A3_MOUSE Monocyte differentiation antigen CD14 OS=Mus musculus OX=10090 GN=Cd14 PE=2 SV=1	-0.735322	-0.166254	1.13826	-0.17409	1.21587	1.55901	2.4902	2.13039	1.91479	0.700582	7
Q8C814	>tr|Q8C814|Q8C814_MOUSE Uncharacterized protein (Fragment) OS=Mus musculus OX=10090 GN=Gm9884 PE=2 SV=1	-0.49338	0.107821	-0.111339	0.704257	1.69674	1.01895	1.42902	1.71771	1.88964	0.718781	1
P39087	>sp|P39087|GRIK2_MOUSE Glutamate receptor ionotropic, kainate 2 OS=Mus musculus OX=10090 GN=Grik2 PE=1 SV=4	-0.413707	0.721766	0.537776	-0.630511	0.641165	2.21752	2.77795	2.2996	1.88679	0.718452	1
G3UWR0	>tr|G3UWR0|G3UWR0_MOUSE Calumenin OS=Mus musculus OX=10090 GN=Calu PE=1 SV=1	0.146273	0.219891	-0.0757389	-0.110358	1.28461	1.10542	2.46447	2.6863	1.88438	0.717435	5
P59240	>sp|P59240|NPHP4_MOUSE Nephrocystin-4 OS=Mus musculus OX=10090 GN=Nphp4 PE=1 SV=2	0.730095	-2.51289	1.39853	0.19566	1.13339	1.48309	1.46219	2.27868	1.88265	0.7178	1
Q9D506	>tr|Q9D506|Q9D506_MOUSE Predicted gene 3404 OS=Mus musculus OX=10090 GN=Gm3404 PE=2 SV=1	-0.0532065	0.668695	1.01955	-1.70989	1.75206	2.23639	0.605644	0.444391	1.88095	0.71811	1
A0A1B0GRJ0	>tr|A0A1B0GRJ0|A0A1B0GRJ0_MOUSE Rab11 family-interacting protein 1 OS=Mus musculus OX=10090 GN=Rab11fip1 PE=1 SV=1	1.77482	-0.949443	0.41779	-1.86515	1.34001	1.33772	1.434	1.8488	1.87984	0.717462	1
P10711-2	>sp|P10711-2|TCEA1_MOUSE Isoform 1 of Transcription elongation factor A protein 1 OS=Mus musculus OX=10090 GN=Tcea1	0.689583	1.01939	-0.516128	-1.27544	1.63141	2.44915	1.99367	1.49268	1.87754	0.716346	4
P97496	>sp|P97496|SMRC1_MOUSE SWI/SNF complex subunit SMARCC1 OS=Mus musculus OX=10090 GN=Smarcc1 PE=1 SV=2	0.532079	1.6097	-0.406938	-2.0406	2.23356	2.14049	1.57137	1.43028	1.87598	0.716466	5
Q9QY24	>sp|Q9QY24|ZBP1_MOUSE Z-DNA-binding protein 1 OS=Mus musculus OX=10090 GN=Zbp1 PE=1 SV=1	0.793253	0.562166	-0.00992719	-1.48084	2.81187	1.49008	1.80305	1.54923	1.87156	0.718823	5
Q6P8I4	>sp|Q6P8I4|PCNP_MOUSE PEST proteolytic signal-containing nuclear protein OS=Mus musculus OX=10090 GN=Pcnp PE=1 SV=1	2.21603	1.91616	-2.1017	-3.27247	1.65013	1.89041	1.52855	1.35961	1.8714	0.716688	1
Q922R8	>sp|Q922R8|PDIA6_MOUSE Protein disulfide-isomerase A6 OS=Mus musculus OX=10090 GN=Pdia6 PE=1 SV=3	1.23533	1.06464	-1.16651	-1.55788	2.20359	2.40659	1.36017	1.60244	1.87091	0.715089	10
Q8CBY8	>sp|Q8CBY8|DCTN4_MOUSE Dynactin subunit 4 OS=Mus musculus OX=10090 GN=Dctn4 PE=1 SV=1	-0.854675	0.0216457	-0.342561	1.31195	-0.175162	1.94038	1.75281	1.81938	1.86941	0.715137	1
P35831	>sp|P35831|PTN12_MOUSE Tyrosine-protein phosphatase non-receptor type 12 OS=Mus musculus OX=10090 GN=Ptpn12 PE=1 SV=3	-0.129692	1.33081	-0.762086	-0.420009	1.2578	1.53936	2.06081	2.27165	1.86817	0.714775	3
Q7TSC1	>sp|Q7TSC1|PRC2A_MOUSE Protein PRRC2A OS=Mus musculus OX=10090 GN=Prrc2a PE=1 SV=1	0.91711	2.65486	-1.48372	-2.82057	2.23569	2.06584	1.52119	1.20516	1.86812	0.712501	4
P34022	>sp|P34022|RANG_MOUSE Ran-specific GTPase-activating protein OS=Mus musculus OX=10090 GN=Ranbp1 PE=1 SV=2	1.03295	0.441165	-1.54831	-0.424304	2.42527	1.63736	1.87192	1.54119	1.85414	0.723395	3
Q8CHY6	>sp|Q8CHY6|P66A_MOUSE Transcriptional repressor p66 alpha OS=Mus musculus OX=10090 GN=Gatad2a PE=1 SV=2	0.765299	0.218953	-1.93769	0.783929	0.377647	1.70722	2.13125	1.14145	1.85203	0.724484	1
P42669	>sp|P42669|PURA_MOUSE Transcriptional activator protein Pur-alpha OS=Mus musculus OX=10090 GN=Pura PE=1 SV=1	-0.0393818	-0.528119	0.295246	0.299709	1.04927	1.00385	1.15361	1.90697	1.85095	0.723902	1
Q80VM9	>sp|Q80VM9|OTOP1_MOUSE Proton channel OTOP1 OS=Mus musculus OX=10090 GN=Otop1 PE=1 SV=3	3.54535	-2.80988	-2.02296	-0.167591	3.0732	0.502463	-0.942016	-0.324123	1.8491	0.724578	1
P26955	>sp|P26955|IL3RB_MOUSE Cytokine receptor common subunit beta OS=Mus musculus OX=10090 GN=Csf2rb PE=1 SV=2	-0.0827285	-0.699738	1.41768	-0.628655	1.33264	0.60024	0.979073	1.02141	1.84506	0.726498	1
Q9CXI5	>sp|Q9CXI5|MANF_MOUSE Mesencephalic astrocyte-derived neurotrophic factor OS=Mus musculus OX=10090 GN=Manf PE=1 SV=1	0.0759872	1.78891	-0.560084	-2.1337	1.40652	2.76206	1.69849	1.30481	1.84436	0.725335	7
Q9Z0E6	>sp|Q9Z0E6|GBP2_MOUSE Guanylate-binding protein 2 OS=Mus musculus OX=10090 GN=Gbp2 PE=1 SV=1	-1.35104	-0.217341	3.95882	-2.03277	2.18519	1.74096	2.16534	1.4178	1.8441	0.723458	11
Q9CXK9	>sp|Q9CXK9|RBM33_MOUSE RNA-binding protein 33 OS=Mus musculus OX=10090 GN=Rbm33 PE=1 SV=2	-0.0792259	0.148934	0.222783	-0.199831	1.96884	1.52681	0.885481	0.896741	1.83978	0.728158	1
Q9D1C8	>sp|Q9D1C8|VPS28_MOUSE Vacuolar protein sorting-associated protein 28 homolog OS=Mus musculus OX=10090 GN=Vps28 PE=1 SV=1	-0.0261976	0.800743	-0.820636	-0.0244343	1.13906	1.41699	1.19787	1.38739	1.83567	0.730268	1
Q91XA5	>sp|Q91XA5|SNPC2_MOUSE snRNA-activating protein complex subunit 2 OS=Mus musculus OX=10090 GN=Snapc2 PE=2 SV=1	0.0867183	-0.241304	-0.173409	0.414669	1.10479	1.74278	1.41501	1.26221	1.83084	0.735857	1
Q9EQU5-2	>sp|Q9EQU5-2|SET_MOUSE Isoform 2 of Protein SET OS=Mus musculus OX=10090 GN=Set	2.29861	0.589124	-1.64653	-2.1364	3.34652	1.68632	1.39039	1.21908	1.82912	0.734076	4
Q8BSQ9	>sp|Q8BSQ9|PB1_MOUSE Protein polybromo-1 OS=Mus musculus OX=10090 GN=Pbrm1 PE=1 SV=4	-1.28103	-0.657665	3.02863	-1.12536	0.358358	1.88117	1.94112	1.32535	1.82412	0.737693	1
Q61074	>sp|Q61074|PPM1G_MOUSE Protein phosphatase 1G OS=Mus musculus OX=10090 GN=Ppm1g PE=1 SV=3	1.08177	0.796587	0.240411	-2.61251	1.73612	2.4768	1.61454	1.30038	1.82335	0.734423	3
Q8CB77	>sp|Q8CB77|ELOA1_MOUSE Elongin-A OS=Mus musculus OX=10090 GN=Eloa PE=1 SV=3	1.72683	1.44239	-2.53852	-1.3178	1.31695	1.89881	1.42302	1.42224	1.82214	0.734145	1
A0A2Z4SX67	>tr|A0A2Z4SX67|A0A2Z4SX67_MOUSE MHC class II antigen D (Fragment) OS=Mus musculus OX=10090 GN=H2-D1 PE=3 SV=1	0.326062	-0.754791	0.65337	-0.185457	1.78729	1.96479	1.61677	1.42135	1.82168	0.732654	1
Q3V0K9	>sp|Q3V0K9|PLSI_MOUSE Plastin-1 OS=Mus musculus OX=10090 GN=Pls1 PE=1 SV=1	-0.675891	1.05707	0.0238674	-0.274058	0.677286	2.38364	1.31553	2.9275	1.81511	0.738877	3
B2RUD7	>tr|B2RUD7|B2RUD7_MOUSE Psap protein OS=Mus musculus OX=10090 GN=Psap PE=2 SV=1	1.95635	-1.82044	-0.799919	0.752911	3.90384	2.11732	3.23282	3.56373	1.81502	0.7368	16
Q60865	>sp|Q60865|CAPR1_MOUSE Caprin-1 OS=Mus musculus OX=10090 GN=Caprin1 PE=1 SV=2	-0.205679	0.974915	0.900116	-1.59574	2.84762	1.93001	1.55508	1.24568	1.81484	0.734865	6
P01897	>sp|P01897|HA1L_MOUSE H-2 class I histocompatibility antigen, L-D alpha chain OS=Mus musculus OX=10090 GN=H2-L PE=1 SV=2	1.24922	-2.02221	0.166848	0.30339	1.9373	2.01097	1.3269	1.84692	1.80785	0.741827	2
Q8CGQ8	>sp|Q8CGQ8|NCKX4_MOUSE Sodium/potassium/calcium exchanger 4 OS=Mus musculus OX=10090 GN=Slc24a4 PE=1 SV=2	-1.50703	1.79719	0.185302	-0.517032	-0.0434094	0.289626	2.47974	1.63466	1.80549	0.741259	1
O35658	>sp|O35658|C1QBP_MOUSE Complement component 1 Q subcomponent-binding protein, mitochondrial OS=Mus musculus OX=10090 GN=C1qbp PE=1 SV=1	2.04234	-0.925196	-2.3396	0.221871	2.15692	1.29298	1.48123	1.57792	1.80237	0.73976	2
B2RWB7	>tr|B2RWB7|B2RWB7_MOUSE 9630033F20Rik protein OS=Mus musculus OX=10090 GN=Tigar PE=1 SV=1	0.175024	0.43848	-0.170295	-0.435116	1.78441	0.828535	0.303729	0.749902	1.79221	0.747614	1
A0A0J9YUD8	>tr|A0A0J9YUD8|A0A0J9YUD8_MOUSE High mobility group protein B1 OS=Mus musculus OX=10090 GN=Hmgb1 PE=1 SV=1	-0.172146	-0.0536557	0.400691	0.0580144	0.81138	2.27702	1.96322	1.60081	1.78998	0.749095	11
Q8CFB4	>sp|Q8CFB4|GBP5_MOUSE Guanylate-binding protein 5 OS=Mus musculus OX=10090 GN=Gbp5 PE=1 SV=2	-2.34208	0.416174	4.14043	-1.67881	0.950789	2.05764	2.22365	1.49474	1.78575	0.749515	11
P42866-14	>sp|P42866-14|OPRM_MOUSE Isoform 14 of Mu-type opioid receptor OS=Mus musculus OX=10090 GN=Oprm1	-0.200443	0.531252	-0.789641	0.60353	0.35618	1.13645	2.62252	2.66401	1.77725	0.756991	1
Q9CYA0	>sp|Q9CYA0|CREL2_MOUSE Protein disulfide isomerase Creld2 OS=Mus musculus OX=10090 GN=Creld2 PE=1 SV=1	1.87654	0.956151	0.164674	-3.51552	2.82634	1.51508	1.60845	1.42151	1.77478	0.754603	7
Q8CCJ3	>sp|Q8CCJ3|UFL1_MOUSE E3 UFM1-protein ligase 1 OS=Mus musculus OX=10090 GN=Ufl1 PE=1 SV=2	-0.17192	1.12446	-0.167741	-0.701432	1.87056	2.00887	1.51055	1.31829	1.7713	0.756061	2
P83917	>sp|P83917|CBX1_MOUSE Chromobox protein homolog 1 OS=Mus musculus OX=10090 GN=Cbx1 PE=1 SV=1	0.703312	-0.919168	0.717457	-0.641716	2.11757	1.5489	1.42502	1.2443	1.76784	0.753262	2
A0A087WQH8	>tr|A0A087WQH8|A0A087WQH8_MOUSE Probable UDP-sugar transporter protein SLC35A4 OS=Mus musculus OX=10090 GN=Slc35a4 PE=1 SV=1	-4.02882	0.73038	1.12572	0.995542	1.40386	0.984119	0.806082	2.1357	1.76637	0.751487	1
Q5GH64	>sp|Q5GH64|XKR7_MOUSE XK-related protein 7 OS=Mus musculus OX=10090 GN=Xkr7 PE=2 SV=1	0.252599	0.348564	-1.32657	0.666985	1.80496	1.29426	0.478547	0.383711	1.76546	0.748825	1
A3KGB4	>sp|A3KGB4|TBC8B_MOUSE TBC1 domain family member 8B OS=Mus musculus OX=10090 GN=Tbc1d8b PE=1 SV=1	0.951999	-0.945511	0.197683	-0.35604	1.51471	1.00612	1.3111	1.3112	1.75956	0.756365	1
Q8R0H9	>sp|Q8R0H9|GGA1_MOUSE ADP-ribosylation factor-binding protein GGA1 OS=Mus musculus OX=10090 GN=Gga1 PE=1 SV=1	0.535008	0.376016	-0.454949	-0.448201	1.15634	2.04919	2.09116	1.74542	1.75892	0.755343	2
D3YTL5	>tr|D3YTL5|D3YTL5_MOUSE Macrophage-capping protein (Fragment) OS=Mus musculus OX=10090 GN=Capg PE=1 SV=1	1.37055	-0.478684	-1.75157	0.387161	1.61897	1.9581	1.14819	1.84054	1.75502	0.75758	1
Q8VBT9	>sp|Q8VBT9|ASPC1_MOUSE Tether containing UBX domain for GLUT4 OS=Mus musculus OX=10090 GN=Aspscr1 PE=1 SV=1	0.489754	0.828194	-0.811314	-0.605189	1.31056	1.65031	1.56489	1.34585	1.75273	0.759264	1
Q3THE2	>sp|Q3THE2|ML12B_MOUSE Myosin regulatory light chain 12B OS=Mus musculus OX=10090 GN=Myl12b PE=1 SV=2	1.16587	-1.4368	-0.685714	0.844817	1.97959	0.960267	2.00016	2.07618	1.75248	0.757601	9
P68254	>sp|P68254|1433T_MOUSE 14-3-3 protein theta OS=Mus musculus OX=10090 GN=Ywhaq PE=1 SV=1	1.57173	-1.4996	-1.16402	0.807914	1.64479	1.75598	1.8329	1.74784	1.74824	0.76249	6
P62852	>sp|P62852|RS25_MOUSE 40S ribosomal protein S25 OS=Mus musculus OX=10090 GN=Rps25 PE=1 SV=1	1.38816	2.07537	-2.26521	-1.6627	2.07499	2.40094	1.50383	1.19446	1.73535	0.777575	4
E9QJX9	>tr|E9QJX9|E9QJX9_MOUSE Signal transducer and activator of transcription OS=Mus musculus OX=10090 GN=Stat2 PE=1 SV=2	-0.37379	-1.89201	0.594556	1.66783	1.10022	0.402952	1.19027	1.54739	1.73375	0.778162	1
Q62318-2	>sp|Q62318-2|TIF1B_MOUSE Isoform 2 of Transcription intermediary factor 1-beta OS=Mus musculus OX=10090 GN=Trim28	1.50442	-1.47619	0.536179	-0.832794	0.908294	0.440333	1.59515	1.9297	1.72347	0.784935	1
Q9DBG5	>sp|Q9DBG5|PLIN3_MOUSE Perilipin-3 OS=Mus musculus OX=10090 GN=Plin3 PE=1 SV=1	-0.108472	0.867356	0.305196	-0.981635	1.04795	2.02507	2.00477	1.5675	1.72341	0.782977	8
Q9Z0J0	>sp|Q9Z0J0|NPC2_MOUSE NPC intracellular cholesterol transporter 2 OS=Mus musculus OX=10090 GN=Npc2 PE=1 SV=1	-0.240714	-2.13481	1.09821	1.71188	1.36246	1.43998	2.24884	2.16555	1.7224	0.7826	4
Q05CH7	>tr|Q05CH7|Q05CH7_MOUSE Eukaryotic translation initiation factor 5 OS=Mus musculus OX=10090 GN=Eif5 PE=2 SV=1	0.20542	0.995682	-0.360017	-0.77897	2.19209	1.74925	1.39653	1.02965	1.72105	0.78279	2
Q059U9	>tr|Q059U9|Q059U9_MOUSE A kinase (PRKA) anchor protein 8 OS=Mus musculus OX=10090 GN=Akap8 PE=1 SV=1	0.675757	0.495962	0.669746	-2.14425	1.66354	2.03107	1.37608	0.960388	1.71705	0.787421	2
Q3TXL0	>tr|Q3TXL0|Q3TXL0_MOUSE Uncharacterized protein (Fragment) OS=Mus musculus OX=10090 GN=Ero1a PE=2 SV=1	-1.18519	-0.390397	1.4274	0.259729	0.752697	1.90149	2.04912	2.14306	1.70471	0.797876	4
P11835	>sp|P11835|ITB2_MOUSE Integrin beta-2 OS=Mus musculus OX=10090 GN=Itgb2 PE=1 SV=2	0.829575	-0.314375	-0.547131	0.0109371	1.50984	1.94203	1.50839	1.47213	1.70327	0.79621	22
Q9CY50	>sp|Q9CY50|SSRA_MOUSE Translocon-associated protein subunit alpha OS=Mus musculus OX=10090 GN=Ssr1 PE=1 SV=1	0.263325	0.822396	-1.26734	-0.135536	2.38683	1.28974	1.64624	1.62331	1.70298	0.794658	5
Q61029	>sp|Q61029|LAP2B_MOUSE Lamina-associated polypeptide 2, isoforms beta/delta/epsilon/gamma OS=Mus musculus OX=10090 GN=Tmpo PE=1 SV=4	0.686301	0.765345	-0.617103	-0.892496	1.57646	2.11247	1.79858	1.39995	1.70277	0.792982	5
P70441	>sp|P70441|NHRF1_MOUSE Na(+)/H(+) exchange regulatory cofactor NHE-RF1 OS=Mus musculus OX=10090 GN=Slc9a3r1 PE=1 SV=3	0.034439	-0.166396	0.0124498	0.209522	1.30284	1.59223	1.92203	1.79898	1.69126	0.798202	8
Q9CZW5	>sp|Q9CZW5|TOM70_MOUSE Mitochondrial import receptor subunit TOM70 OS=Mus musculus OX=10090 GN=Tomm70 PE=1 SV=2	1.2966	-0.88949	-0.00340334	-1.02259	2.00419	1.49417	1.40987	1.61724	1.68688	0.80156	3
Q3U0V1	>sp|Q3U0V1|FUBP2_MOUSE Far upstream element-binding protein 2 OS=Mus musculus OX=10090 GN=Khsrp PE=1 SV=2	1.24718	1.48081	-0.989661	-1.97902	1.92105	2.1845	1.51215	1.15451	1.68317	0.803817	11
Q8C0S4	>sp|Q8C0S4|TT21A_MOUSE Tetratricopeptide repeat protein 21A OS=Mus musculus OX=10090 GN=Ttc21a PE=1 SV=2	0.952903	-1.07258	0.0884446	-0.10221	1.20526	1.84031	1.22141	1.62597	1.68311	0.801924	1
Q9CY58	>sp|Q9CY58|PAIRB_MOUSE Plasminogen activator inhibitor 1 RNA-binding protein OS=Mus musculus OX=10090 GN=Serbp1 PE=1 SV=2	1.06313	2.0859	-1.73442	-1.64354	2.04866	1.96281	1.42542	1.42804	1.68306	0.800027	8
Q9JL35	>sp|Q9JL35|HMGN5_MOUSE High mobility group nucleosome-binding domain-containing protein 5 OS=Mus musculus OX=10090 GN=Hmgn5 PE=1 SV=2	1.00023	0.573769	-1.15994	-0.648284	1.59891	1.2655	1.7546	1.65654	1.6806	0.80218	2
Q9WU78	>sp|Q9WU78|PDC6I_MOUSE Programmed cell death 6-interacting protein OS=Mus musculus OX=10090 GN=Pdcd6ip PE=1 SV=3	-0.0645621	0.607519	0.0216464	-0.477344	0.637394	1.83394	1.83422	1.58405	1.68046	0.800438	18
P63028	>sp|P63028|TCTP_MOUSE Translationally-controlled tumor protein OS=Mus musculus OX=10090 GN=Tpt1 PE=1 SV=1	1.00714	0.34734	-1.45518	-0.206895	2.09319	1.62305	1.54856	1.58328	1.6797	0.797795	5
Q9EQS3	>sp|Q9EQS3|MYCBP_MOUSE c-Myc-binding protein OS=Mus musculus OX=10090 GN=Mycbp PE=1 SV=5	-0.439078	-1.32043	0.502003	1.34102	1.1147	0.823102	1.44659	1.54186	1.67786	0.798927	1
Q8BKX1	>sp|Q8BKX1|BAIP2_MOUSE Brain-specific angiogenesis inhibitor 1-associated protein 2 OS=Mus musculus OX=10090 GN=Baiap2 PE=1 SV=2	-0.0730233	1.37122	0.137855	-1.36516	1.72664	1.55674	1.62327	1.7166	1.67784	0.797017	6
G3UY52	>tr|G3UY52|G3UY52_MOUSE Probable ubiquitin carboxyl-terminal hydrolase FAF-X (Fragment) OS=Mus musculus OX=10090 GN=Usp9x PE=1 SV=1	1.83656	-2.3888	1.96763	-2.0369	0.943037	0.640825	0.748435	0.968245	1.67774	0.795238	1
Q99JF8	>sp|Q99JF8|PSIP1_MOUSE PC4 and SFRS1-interacting protein OS=Mus musculus OX=10090 GN=Psip1 PE=1 SV=1	0.895765	-0.0162951	-0.0789033	-1.18298	1.67521	2.49233	0.858512	0.599411	1.67207	0.800831	2
Q8CII2	>sp|Q8CII2|CD123_MOUSE Cell division cycle protein 123 homolog OS=Mus musculus OX=10090 GN=Cdc123 PE=1 SV=2	0.522132	0.598597	-1.87389	0.485121	1.46909	1.63315	1.2652	1.92993	1.66483	0.805225	2
Q9Z2D8	>sp|Q9Z2D8|MBD3_MOUSE Methyl-CpG-binding domain protein 3 OS=Mus musculus OX=10090 GN=Mbd3 PE=1 SV=1	-0.133924	-0.171497	1.39679	-1.06209	1.50036	0.607827	1.36826	1.27336	1.66322	0.804074	1
P09671	>sp|P09671|SODM_MOUSE Superoxide dismutase [Mn], mitochondrial OS=Mus musculus OX=10090 GN=Sod2 PE=1 SV=3	2.10544	0.825259	-1.09657	-2.60337	3.61958	1.86062	0.438068	0.649189	1.6598	0.804064	3
E9PWH2	>tr|E9PWH2|E9PWH2_MOUSE Caspase recruitment domain family, member 6 OS=Mus musculus OX=10090 GN=Card6 PE=1 SV=1	0.482952	0.492739	0.82472	-2.06456	1.79789	1.4284	1.07514	0.831614	1.65878	0.803858	1
O35381	>sp|O35381|AN32A_MOUSE Acidic leucine-rich nuclear phosphoprotein 32 family member A OS=Mus musculus OX=10090 GN=Anp32a PE=1 SV=1	1.56357	-1.04354	-0.813196	0.0315108	1.89211	1.48388	1.68296	1.58801	1.65708	0.802919	9
Q9Z130	>sp|Q9Z130|HNRDL_MOUSE Heterogeneous nuclear ribonucleoprotein D-like OS=Mus musculus OX=10090 GN=Hnrnpdl PE=1 SV=1	0.982652	1.22991	-0.890337	-1.74318	3.11117	1.60488	1.07211	0.937729	1.65445	0.801658	4
P16546	>sp|P16546|SPTN1_MOUSE Spectrin alpha chain, non-erythrocytic 1 OS=Mus musculus OX=10090 GN=Sptan1 PE=1 SV=4	-0.945633	0.389836	0.572826	0.232447	0.495792	1.43262	1.90769	1.64787	1.64871	0.80934	29
O70251	>sp|O70251|EF1B_MOUSE Elongation factor 1-beta OS=Mus musculus OX=10090 GN=Eef1b PE=1 SV=5	2.72599	-0.0612157	-2.66082	-1.10819	2.13404	1.74002	1.33782	1.41094	1.64651	0.811139	7
P01901	>sp|P01901|HA1B_MOUSE H-2 class I histocompatibility antigen, K-B alpha chain OS=Mus musculus OX=10090 GN=H2-K1 PE=1 SV=1	-0.242566	-1.28321	2.28513	-0.543905	1.82442	1.85833	1.60626	1.37613	1.64622	0.809756	9
A2A6J4	>tr|A2A6J4|A2A6J4_MOUSE Lymphocyte-specific protein 1 OS=Mus musculus OX=10090 GN=Lsp1 PE=1 SV=1	0.366614	-0.101411	0.219009	-0.521898	1.16794	1.6142	1.92889	1.84691	1.64525	0.805779	1
Q8C5L7	>sp|Q8C5L7|RBM34_MOUSE RNA-binding protein 34 OS=Mus musculus OX=10090 GN=Rbm34 PE=1 SV=2	2.00564	0.00491609	-1.1028	-1.33616	1.85886	1.07961	0.737303	0.145222	1.64451	0.805153	1
Q6P9Q6	>sp|Q6P9Q6|FKB15_MOUSE FK506-binding protein 15 OS=Mus musculus OX=10090 GN=Fkbp15 PE=1 SV=2	0.383237	0.738324	0.212341	-1.39235	1.71829	1.5193	1.74399	1.57902	1.64049	0.806304	7
M0QWU8	>tr|M0QWU8|M0QWU8_MOUSE Acyl-CoA-binding protein OS=Mus musculus OX=10090 GN=Dbi PE=1 SV=1	1.66865	-1.47586	-0.695191	0.051625	0.627347	2.56872	1.37479	1.42228	1.63942	0.806247	1
P99027	>sp|P99027|RLA2_MOUSE 60S acidic ribosomal protein P2 OS=Mus musculus OX=10090 GN=Rplp2 PE=1 SV=3	2.9157	0.671044	-2.97164	-1.6113	1.43547	2.01671	1.54099	1.42058	1.63254	0.808546	6
Q9CY57	>sp|Q9CY57|CHTOP_MOUSE Chromatin target of PRMT1 protein OS=Mus musculus OX=10090 GN=Chtop PE=1 SV=2	1.06673	-1.55521	0.327157	-0.0806927	1.37048	1.5462	0.93776	1.042	1.6261	0.810174	1
E9Q616	>tr|E9Q616|E9Q616_MOUSE AHNAK nucleoprotein (desmoyokin) OS=Mus musculus OX=10090 GN=Ahnak PE=1 SV=1	1.63029	2.47181	-2.10392	-2.33268	1.70516	1.87214	1.43402	1.13302	1.62573	0.808998	73
Q9WVA4	>sp|Q9WVA4|TAGL2_MOUSE Transgelin-2 OS=Mus musculus OX=10090 GN=Tagln2 PE=1 SV=4	0.502989	0.423249	-0.72971	-0.371964	1.11868	1.68724	1.82822	1.47159	1.62557	0.807462	12
Q9DAU1	>sp|Q9DAU1|CNPY3_MOUSE Protein canopy homolog 3 OS=Mus musculus OX=10090 GN=Cnpy3 PE=1 SV=1	0.231521	-0.397017	0.765406	-0.450631	2.51081	1.35822	1.72861	1.02215	1.6143	0.819005	5
Q60787	>sp|Q60787|LCP2_MOUSE Lymphocyte cytosolic protein 2 OS=Mus musculus OX=10090 GN=Lcp2 PE=1 SV=2	-0.250014	0.492099	0.602851	-0.858681	0.849539	-0.311079	1.30541	1.13736	1.6073	0.823529	1
P61202	>sp|P61202|CSN2_MOUSE COP9 signalosome complex subunit 2 OS=Mus musculus OX=10090 GN=Cops2 PE=1 SV=1	0.844284	-0.829335	-0.157722	0.0554939	2.33526	0.52187	0.661973	0.374236	1.60712	0.82204	2
P48036	>sp|P48036|ANXA5_MOUSE Annexin A5 OS=Mus musculus OX=10090 GN=Anxa5 PE=1 SV=1	1.2369	-1.54599	-0.598884	0.704419	1.53316	1.05226	1.59555	1.84995	1.60699	0.820476	18
P18572	>sp|P18572|BASI_MOUSE Basigin OS=Mus musculus OX=10090 GN=Bsg PE=1 SV=2	-0.575293	2.25568	0.123879	-1.66018	0.383245	2.37665	1.93092	1.60563	1.60505	0.818397	5
A0A338P702	>tr|A0A338P702|A0A338P702_MOUSE Ubiquitin-conjugating enzyme E2 L3 OS=Mus musculus OX=10090 GN=Ube2l3 PE=1 SV=1	2.03986	0.136976	-3.22837	0.112186	2.04041	1.77097	1.12503	1.14325	1.6027	0.818798	2
A2AJI0	>sp|A2AJI0|MA7D1_MOUSE MAP7 domain-containing protein 1 OS=Mus musculus OX=10090 GN=Map7d1 PE=1 SV=1	-1.28843	-0.770078	0.647587	1.56161	0.550685	0.804616	1.68423	1.51891	1.59906	0.821327	1
P09103	>sp|P09103|PDIA1_MOUSE Protein disulfide-isomerase OS=Mus musculus OX=10090 GN=P4hb PE=1 SV=2	0.605279	-0.715409	-0.943541	0.354673	1.6563	1.46911	1.35807	1.48922	1.59822	0.81923	27
Q99LP6	>sp|Q99LP6|GRPE1_MOUSE GrpE protein homolog 1, mitochondrial OS=Mus musculus OX=10090 GN=Grpel1 PE=1 SV=1	0.630198	0.920914	-0.928942	-0.801349	1.65502	1.64673	1.74467	1.42708	1.59193	0.827951	4
Q3TGH6	>tr|Q3TGH6|Q3TGH6_MOUSE Flap endonuclease 1 OS=Mus musculus OX=10090 GN=Fen1 PE=2 SV=1	-0.725835	0.440523	-0.115805	0.517806	2.06693	1.05174	0.584938	0.23091	1.59122	0.827382	1
Q3UGC7	>sp|Q3UGC7|EI3JA_MOUSE Eukaryotic translation initiation factor 3 subunit J-A OS=Mus musculus OX=10090 GN=Eif3j1 PE=2 SV=1	-0.0353811	0.794855	-0.239223	-0.588064	1.45056	1.5159	1.82284	1.52644	1.58646	0.830096	7
A6H6A9-3	>sp|A6H6A9-3|RBG1L_MOUSE Isoform 3 of Rab GTPase-activating protein 1-like OS=Mus musculus OX=10090 GN=Rabgap1l	0.733231	0.861853	-0.74722	-1.00087	1.30871	1.33465	1.18821	1.09357	1.57766	0.836106	1
P97371	>sp|P97371|PSME1_MOUSE Proteasome activator complex subunit 1 OS=Mus musculus OX=10090 GN=Psme1 PE=1 SV=2	-0.968558	-0.331631	1.11414	0.452849	1.19064	1.3661	1.80465	1.50794	1.57704	0.835423	15
P15379	>sp|P15379|CD44_MOUSE CD44 antigen OS=Mus musculus OX=10090 GN=Cd44 PE=1 SV=3	0.317658	-0.028193	0.0688116	-0.534739	2.21178	1.70687	0.967648	1.04621	1.57687	0.83397	3
Q9CXW2	>sp|Q9CXW2|RT22_MOUSE 28S ribosomal protein S22, mitochondrial OS=Mus musculus OX=10090 GN=Mrps22 PE=1 SV=1	0.88291	0.727888	-0.389159	-1.47927	1.2173	1.72631	1.27033	1.21569	1.57556	0.834435	1
Q3TE63	>tr|Q3TE63|Q3TE63_MOUSE Peptidyl-prolyl cis-trans isomerase OS=Mus musculus OX=10090 GN=Ppia PE=2 SV=1	0.436224	1.1	-1.2774	-0.42472	1.34046	1.83965	1.5938	1.54369	1.57135	0.829495	1
Q8BFU3	>sp|Q8BFU3|RN214_MOUSE RING finger protein 214 OS=Mus musculus OX=10090 GN=Rnf214 PE=1 SV=1	-0.960296	-0.0991737	0.336969	0.902605	1.06504	0.590102	1.57332	1.20984	1.56965	0.830635	1
Q68FG0	>sp|Q68FG0|ZC4H2_MOUSE Zinc finger C4H2 domain-containing protein OS=Mus musculus OX=10090 GN=Zc4h2 PE=2 SV=1	2.86948	-1.55864	-3.23516	1.03911	1.14249	0.356032	0.976176	1.10542	1.56953	0.829146	1
Q3TVC7	>sp|Q3TVC7|CCDB1_MOUSE Cyclin-D1-binding protein 1 OS=Mus musculus OX=10090 GN=Ccndbp1 PE=1 SV=1	-0.0406234	-0.810843	0.960385	-0.061405	1.28996	0.965561	1.29268	1.27486	1.56838	0.82937	1
F7DBB3	>tr|F7DBB3|F7DBB3_MOUSE AHNAK nucleoprotein 2 (Fragment) OS=Mus musculus OX=10090 GN=Ahnak2 PE=1 SV=1	-1.07734	-1.59551	1.6242	1.26923	0.168775	0.907284	2.3697	2.43371	1.56508	0.828147	5
P13645	>sp|P13645|K1C10_HUMAN Keratin, type I cytoskeletal 10 OS=Homo sapiens OX=9606 GN=KRT10 PE=1 SV=6	-5.24504	7.07085	-1.94402	0.141257	1.99137	0.662286	0.0440089	0.486092	1.5637	0.828752	4
O88630	>sp|O88630|GOSR1_MOUSE Golgi SNAP receptor complex member 1 OS=Mus musculus OX=10090 GN=Gosr1 PE=1 SV=2	-0.771917	1.28159	0.320274	-0.655056	1.38678	1.48837	1.18896	0.912145	1.5601	0.831387	1
P28667	>sp|P28667|MRP_MOUSE MARCKS-related protein OS=Mus musculus OX=10090 GN=Marcksl1 PE=1 SV=2	0.461293	0.278041	2.67675	-2.1196	3.88634	1.3473	1.1031	0.830693	1.5599	0.828415	6
O88990	>sp|O88990|ACTN3_MOUSE Alpha-actinin-3 OS=Mus musculus OX=10090 GN=Actn3 PE=2 SV=1	0.674355	0.182195	-0.643175	-1.11363	1.29961	1.53668	1.45183	1.71123	1.5581	0.82974	7
Q9Z1Z0	>sp|Q9Z1Z0|USO1_MOUSE General vesicular transport factor p115 OS=Mus musculus OX=10090 GN=Uso1 PE=1 SV=2	0.0659187	0.189839	0.0989451	-0.302286	1.15966	1.31219	1.82793	1.46359	1.55537	0.8326	17
Q31096	>tr|Q31096|Q31096_MOUSE H2-Mb1 beta chain (Fragment) OS=Mus musculus OX=10090 GN=H2-DMa PE=2 SV=1	-0.54716	-0.320867	0.72709	0.434435	0.987648	1.96128	1.76249	1.75669	1.55442	0.832526	1
Q6ZWV7	>sp|Q6ZWV7|RL35_MOUSE 60S ribosomal protein L35 OS=Mus musculus OX=10090 GN=Rpl35 PE=1 SV=1	1.83062	0.391047	-0.442118	-2.58027	2.17395	1.03661	0.49168	1.0274	1.55065	0.835473	1
Q9D5Y1	>sp|Q9D5Y1|CCD39_MOUSE Coiled-coil domain-containing protein 39 OS=Mus musculus OX=10090 GN=Ccdc39 PE=1 SV=1	-1.4699	-2.03136	2.50691	1.25518	-0.338417	1.9067	3.02821	2.2752	1.5475	0.839052	1
Q61233	>sp|Q61233|PLSL_MOUSE Plastin-2 OS=Mus musculus OX=10090 GN=Lcp1 PE=1 SV=4	0.685229	-0.829749	-0.92424	0.992905	0.94699	1.34732	1.29726	1.75332	1.54209	0.838179	36
Q8R5L1	>tr|Q8R5L1|Q8R5L1_MOUSE Complement component 1 Q subcomponent-binding protein, mitochondrial OS=Mus musculus OX=10090 GN=C1qbp PE=1 SV=1	1.52395	-0.0615422	-0.988072	-1.01748	1.77144	0.929558	1.25756	1.25742	1.53414	0.84162	1
Q3TLH4	>sp|Q3TLH4|PRC2C_MOUSE Protein PRRC2C OS=Mus musculus OX=10090 GN=Prrc2c PE=1 SV=3	0.294275	1.25782	-0.103893	-1.61666	2.0207	1.6837	1.58145	0.952113	1.53358	0.840928	7
E9PUU2	>tr|E9PUU2|E9PUU2_MOUSE Clusterin (Fragment) OS=Mus musculus OX=10090 GN=Clu PE=1 SV=1	0.0734741	0.56938	-0.092359	-0.473221	1.58342	1.71132	0.276033	1.01938	1.53304	0.840212	1
P21107	>sp|P21107|TPM3_MOUSE Tropomyosin alpha-3 chain OS=Mus musculus OX=10090 GN=Tpm3 PE=1 SV=3	0.0940192	0.429144	-1.03356	0.153643	1.22385	1.29672	1.68285	1.6672	1.53038	0.839796	8
Q9D0J8	>sp|Q9D0J8|PTMS_MOUSE Parathymosin OS=Mus musculus OX=10090 GN=Ptms PE=1 SV=3	-0.629776	-1.02695	1.13896	0.857874	0.73067	0.998165	2.4074	2.36923	1.52857	0.8412	2
Q9D8B3	>sp|Q9D8B3|CHM4B_MOUSE Charged multivesicular body protein 4b OS=Mus musculus OX=10090 GN=Chmp4b PE=1 SV=2	0.617354	-1.68305	0.292392	0.852166	1.24174	1.16233	1.93459	1.6941	1.5236	0.841445	7
Q5SXY1	>sp|Q5SXY1|CYTSB_MOUSE Cytospin-B OS=Mus musculus OX=10090 GN=Specc1 PE=1 SV=2	0.675358	-0.301646	-0.3618	-0.0552182	1.13025	0.978157	1.26674	0.98669	1.52225	0.840511	1
Q5NC63	>tr|Q5NC63|Q5NC63_MOUSE Predicted gene 12258 OS=Mus musculus OX=10090 GN=Gm12258 PE=4 SV=2	-0.19487	0.95039	0.120323	-0.817877	1.15113	1.05645	1.44537	0.933933	1.52074	0.838298	1
Q7TNV0	>sp|Q7TNV0|DEK_MOUSE Protein DEK OS=Mus musculus OX=10090 GN=Dek PE=1 SV=1	0.700102	-0.840212	-0.035205	0.109437	1.55509	1.52811	1.79443	1.19611	1.51436	0.840981	4
Q9CZL2	>sp|Q9CZL2|F241A_MOUSE Uncharacterized protein FAM241A OS=Mus musculus OX=10090 GN=Fam241a PE=1 SV=1	-0.967911	0.249266	1.10821	-0.164725	1.61067	0.577131	1.6474	1.30264	1.51397	0.840069	1
Q3UE37	>sp|Q3UE37|UBE2Z_MOUSE Ubiquitin-conjugating enzyme E2 Z OS=Mus musculus OX=10090 GN=Ube2z PE=1 SV=2	1.18778	-0.257885	-0.356905	-0.774005	1.18636	1.52383	1.49618	1.34866	1.51023	0.844666	2
Q9WV80	>sp|Q9WV80|SNX1_MOUSE Sorting nexin-1 OS=Mus musculus OX=10090 GN=Snx1 PE=1 SV=1	-0.922171	0.437151	0.80272	-0.471478	0.792612	1.6239	1.57347	1.55391	1.50653	0.846093	11
Q3TA96	>tr|Q3TA96|Q3TA96_MOUSE Uncharacterized protein OS=Mus musculus OX=10090 GN=Lamp1 PE=1 SV=1	-0.705776	-2.48883	1.55952	1.96316	0.000204301	1.40276	2.38172	2.27326	1.5061	0.845254	4
Q91XV3	>sp|Q91XV3|BASP1_MOUSE Brain acid soluble protein 1 OS=Mus musculus OX=10090 GN=Basp1 PE=1 SV=3	0.412005	-0.785765	0.470985	0.608577	-0.0144756	1.4251	2.07532	2.05409	1.50502	0.843961	8
Q02819	>sp|Q02819|NUCB1_MOUSE Nucleobindin-1 OS=Mus musculus OX=10090 GN=Nucb1 PE=1 SV=2	-0.10841	-0.908797	0.943547	0.300388	1.37668	1.22956	1.78774	1.45232	1.49974	0.843446	12
P26645	>sp|P26645|MARCS_MOUSE Myristoylated alanine-rich C-kinase substrate OS=Mus musculus OX=10090 GN=Marcks PE=1 SV=2	-0.943471	-0.675706	1.66957	-1.73618	1.19617	1.37693	1.7631	1.29428	1.49916	0.841367	4
P32020	>sp|P32020|NLTP_MOUSE Non-specific lipid-transfer protein OS=Mus musculus OX=10090 GN=Scp2 PE=1 SV=3	-1.37307	1.39243	-0.170373	0.43679	0.4285	2.30269	1.63258	1.32328	1.49411	0.8406	7
Q9CWZ3	>sp|Q9CWZ3|RBM8A_MOUSE RNA-binding protein 8A OS=Mus musculus OX=10090 GN=Rbm8a PE=1 SV=4	1.82426	-0.0686678	-1.23635	-1.07938	2.34513	0.959574	1.29724	0.982401	1.49263	0.841505	3
P19973	>sp|P19973|LSP1_MOUSE Lymphocyte-specific protein 1 OS=Mus musculus OX=10090 GN=Lsp1 PE=1 SV=2	-0.431912	-0.496373	0.192614	-0.21281	0.75858	1.33228	1.75242	1.36446	1.4918	0.841377	14
Q3THK3	>sp|Q3THK3|T2FA_MOUSE General transcription factor IIF subunit 1 OS=Mus musculus OX=10090 GN=Gtf2f1 PE=1 SV=2	-0.754679	-0.0305081	1.09786	-0.148929	0.419094	2.31052	1.71437	1.40609	1.48938	0.843818	2
A2RS33	>tr|A2RS33|A2RS33_MOUSE Olfactory receptor 601 OS=Mus musculus OX=10090 GN=Olfr601 PE=2 SV=1	0.198613	-0.317747	-1.02993	1.09963	0.461743	0.989733	2.00892	2.23728	1.48385	0.849868	1
Q8BH43	>sp|Q8BH43|WASF2_MOUSE Wiskott-Aldrich syndrome protein family member 2 OS=Mus musculus OX=10090 GN=Wasf2 PE=1 SV=1	-1.35034	1.1621	0.935909	-0.367029	0.942655	1.78819	1.92689	1.34986	1.48318	0.847986	5
Q8BZQ7	>sp|Q8BZQ7|ANC2_MOUSE Anaphase-promoting complex subunit 2 OS=Mus musculus OX=10090 GN=Anapc2 PE=1 SV=2	0.71763	1.54932	-0.57201	-1.97881	0.988072	1.58183	1.25024	1.10341	1.48275	0.847199	1
A0A0G2JGD2	>tr|A0A0G2JGD2|A0A0G2JGD2_MOUSE Protein S100-A4 (Fragment) OS=Mus musculus OX=10090 GN=S100a4 PE=1 SV=1	1.01733	0.630084	-1.66845	-0.332614	1.57867	1.05626	0.806655	1.16726	1.48014	0.848489	1
O08539	>sp|O08539|BIN1_MOUSE Myc box-dependent-interacting protein 1 OS=Mus musculus OX=10090 GN=Bin1 PE=1 SV=1	0.340348	-0.373079	0.596547	-0.496267	0.607437	1.38061	1.82278	1.75591	1.47896	0.846004	8
Q8K2Q9	>sp|Q8K2Q9|SHOT1_MOUSE Shootin-1 OS=Mus musculus OX=10090 GN=Shtn1 PE=1 SV=1	0.968905	0.464781	-0.907297	-0.620879	0.902449	1.45082	1.60732	1.3781	1.47671	0.842354	20
A5A4Y9	>tr|A5A4Y9|A5A4Y9_MOUSE E3 ubiquitin-protein ligase PPP1R11 OS=Mus musculus OX=10090 GN=Ppp1r11 PE=1 SV=1	-0.387475	-0.5406	0.933729	0.1434	0.76077	1.40941	1.56076	1.35807	1.47491	0.843825	2
Q3THZ3	>tr|Q3THZ3|Q3THZ3_MOUSE Uncharacterized protein OS=Mus musculus OX=10090 GN=Atp6ap1 PE=2 SV=1	1.26205	-2.37722	0.653615	0.153016	1.34427	0.405206	0.207429	0.783662	1.47477	0.842606	1
Q99KN9	>sp|Q99KN9|EPN4_MOUSE Clathrin interactor 1 OS=Mus musculus OX=10090 GN=Clint1 PE=1 SV=2	0.384998	0.658537	-0.611007	-0.343866	0.580236	1.90193	1.81389	1.66957	1.4737	0.841458	4
P10605	>sp|P10605|CATB_MOUSE Cathepsin B OS=Mus musculus OX=10090 GN=Ctsb PE=1 SV=2	-0.599149	-1.3342	0.981792	1.27875	0.956057	1.16535	1.54867	1.89664	1.4733	0.840668	10
Q6VH22	>sp|Q6VH22|IF172_MOUSE Intraflagellar transport protein 172 homolog OS=Mus musculus OX=10090 GN=Ift172 PE=1 SV=1	1.34536	0.288878	-0.548154	-1.54299	1.11905	1.31594	1.27732	1.49468	1.4719	0.841487	1
Q8BHX3	>sp|Q8BHX3|BOREA_MOUSE Borealin OS=Mus musculus OX=10090 GN=Cdca8 PE=1 SV=2	-0.425191	-0.646377	0.973653	0.172372	2.0389	0.532741	0.184703	0.0772338	1.46616	0.843609	1
Q3U6U3	>tr|Q3U6U3|Q3U6U3_MOUSE ADP-ribosylation factor-like protein 6 OS=Mus musculus OX=10090 GN=Arl6 PE=2 SV=1	-1.56905	0.158865	0.230693	1.5104	0.919736	1.27102	1.24265	1.41896	1.46577	0.842805	1
Q9CWK8	>sp|Q9CWK8|SNX2_MOUSE Sorting nexin-2 OS=Mus musculus OX=10090 GN=Snx2 PE=1 SV=2	0.237374	-0.295234	-0.0392407	-0.0209716	0.518408	1.3207	1.77433	1.58518	1.46577	0.841402	13
Q922U1	>sp|Q922U1|PRPF3_MOUSE U4/U6 small nuclear ribonucleoprotein Prp3 OS=Mus musculus OX=10090 GN=Prpf3 PE=1 SV=1	0.335733	0.594583	-1.60255	0.510038	1.84561	0.292577	0.108692	0.12122	1.46501	0.841209	1
F6ZDS4	>sp|F6ZDS4|TPR_MOUSE Nucleoprotein TPR OS=Mus musculus OX=10090 GN=Tpr PE=1 SV=1	-0.764781	1.82109	0.799625	-1.50055	0.415986	2.03065	1.88692	1.03252	1.4635	0.840811	12
Q6P5E6	>sp|Q6P5E6|GGA2_MOUSE ADP-ribosylation factor-binding protein GGA2 OS=Mus musculus OX=10090 GN=Gga2 PE=1 SV=1	-1.52595	1.1333	0.692802	0.0805433	1.19012	1.55803	1.30061	1.13335	1.46057	0.842693	1
Q8CG76	>sp|Q8CG76|ARK72_MOUSE Aflatoxin B1 aldehyde reductase member 2 OS=Mus musculus OX=10090 GN=Akr7a2 PE=1 SV=3	-0.512724	1.56217	0.367622	-1.39929	0.487684	1.29569	1.51037	1.7043	1.46035	0.841644	1
Q9D5V6	>sp|Q9D5V6|SYAP1_MOUSE Synapse-associated protein 1 OS=Mus musculus OX=10090 GN=Syap1 PE=1 SV=1	0.578088	-1.17039	0.688175	-0.203685	0.606722	0.890075	1.91105	1.91845	1.46008	0.84068	11
Q3TC45	>tr|Q3TC45|Q3TC45_MOUSE Calpactin I light chain OS=Mus musculus OX=10090 GN=S100a10 PE=1 SV=1	1.89739	0.207303	-2.96192	1.6254	1.85235	0.821146	1.35178	2.22895	1.45886	0.841241	3
Q8BQ30	>sp|Q8BQ30|PPR18_MOUSE Phostensin OS=Mus musculus OX=10090 GN=Ppp1r18 PE=1 SV=1	0.306454	1.38621	-0.571535	-1.20171	1.46232	1.35266	1.59594	1.37602	1.4588	0.839951	4
D3Z6I8	>tr|D3Z6I8|D3Z6I8_MOUSE Tropomyosin alpha-3 chain OS=Mus musculus OX=10090 GN=Tpm3 PE=1 SV=1	-0.423579	1.21366	-0.221878	-0.408574	1.28332	1.44543	1.12936	0.911484	1.45849	0.83905	1
Q53ZF0	>tr|Q53ZF0|Q53ZF0_MOUSE Eosinophil-associated ribonuclease 1 OS=Mus musculus OX=10090 GN=Ear1 PE=2 SV=1	0.258464	-0.524998	-0.499882	0.787721	2.28384	0.145446	0.332713	0.847597	1.4521	0.846513	1
Q8BGQ1	>sp|Q8BGQ1|SPE39_MOUSE Spermatogenesis-defective protein 39 homolog OS=Mus musculus OX=10090 GN=Vipas39 PE=1 SV=1	-1.10285	0.330851	0.672337	0.449538	1.07616	1.48118	1.45777	1.23208	1.45154	0.844622	1
O70404	>sp|O70404|VAMP8_MOUSE Vesicle-associated membrane protein 8 OS=Mus musculus OX=10090 GN=Vamp8 PE=1 SV=1	-0.546826	0.239147	1.11019	-0.682994	0.591261	1.78147	1.67161	1.41054	1.43766	0.850339	1
F6V5V4	>tr|F6V5V4|F6V5V4_MOUSE Serine (or cysteine) peptidase inhibitor, clade B, member 9h OS=Mus musculus OX=10090 GN=Serpinb9h PE=3 SV=1	1.0478	-0.0822502	1.26536	-2.78663	1.61081	0.783796	1.27424	0.931257	1.43717	0.849752	1
P84089	>sp|P84089|ERH_MOUSE Enhancer of rudimentary homolog OS=Mus musculus OX=10090 GN=Erh PE=1 SV=1	2.2654	-0.224276	-1.71627	-0.939421	2.0202	1.64998	0.880358	0.573841	1.43703	0.84862	3
Q811S7	>sp|Q811S7|UBIP1_MOUSE Upstream-binding protein 1 OS=Mus musculus OX=10090 GN=Ubp1 PE=1 SV=1	-0.0283643	1.33884	-0.229967	-1.10685	0.905944	1.2441	0.73164	0.860798	1.43482	0.849436	1
Q9D0B6	>sp|Q9D0B6|PBDC1_MOUSE Protein PBDC1 OS=Mus musculus OX=10090 GN=Pbdc1 PE=1 SV=1	0.214679	0.255911	-0.241917	-0.301387	1.30722	1.37957	1.35107	1.6723	1.43441	0.84873	4
Q04188	>tr|Q04188|Q04188_MOUSE Middle T antigen OS=Mus musculus OX=10090 GN=L factor type I (LF1) PE=4 SV=1	-1.43048	0.903701	-0.405671	1.33447	-0.208907	1.99109	2.10241	2.3337	1.43167	0.851762	1
A0A0J9YUI1	>tr|A0A0J9YUI1|A0A0J9YUI1_MOUSE Ubiquitin-conjugating enzyme E2 K OS=Mus musculus OX=10090 GN=Ube2k PE=1 SV=1	1.65474	0.357417	-1.76605	-0.571003	1.67867	1.57321	0.585202	0.641078	1.4311	0.851315	2
Q8VCI5	>sp|Q8VCI5|PEX19_MOUSE Peroxisomal biogenesis factor 19 OS=Mus musculus OX=10090 GN=Pex19 PE=1 SV=1	-0.984923	-0.138019	0.282164	1.08366	0.345971	1.36302	1.80057	1.32198	1.42929	0.851501	1
B7ZWC0	>tr|B7ZWC0|B7ZWC0_MOUSE N-myc downstream-regulated gene 1 protein OS=Mus musculus OX=10090 GN=Ndrg1 PE=2 SV=1	-1.8094	1.3193	0.81663	0.110227	-0.409204	1.64683	2.52892	2.1022	1.42728	0.852021	3
A0A0R4J091	>tr|A0A0R4J091|A0A0R4J091_MOUSE DNA polymerase epsilon subunit 3 OS=Mus musculus OX=10090 GN=Pole3 PE=1 SV=1	0.0724873	-1.70759	1.11903	0.356495	0.507783	0.615938	1.55055	1.1929	1.42556	0.852074	1
P01896	>sp|P01896|HA1Z_MOUSE H-2 class I histocompatibility antigen, alpha chain (Fragment) OS=Mus musculus OX=10090 PE=2 SV=1	0.59967	-0.805669	-0.215665	0.58447	1.15471	1.338	1.52727	1.64386	1.42439	0.852607	2
O08579	>sp|O08579|EMD_MOUSE Emerin OS=Mus musculus OX=10090 GN=Emd PE=1 SV=1	1.70225	-0.0297819	-0.38239	-1.73459	2.15649	1.3787	0.933398	0.64495	1.42436	0.851305	3
D3YYM6	>tr|D3YYM6|D3YYM6_MOUSE 40S ribosomal protein S5 (Fragment) OS=Mus musculus OX=10090 GN=Rps5 PE=1 SV=1	0.97893	1.23186	-1.04132	-1.69667	1.38604	1.87169	0.96045	1.05031	1.42127	0.854905	1
Q8VCH8	>sp|Q8VCH8|UBXN4_MOUSE UBX domain-containing protein 4 OS=Mus musculus OX=10090 GN=Ubxn4 PE=1 SV=1	1.03981	-0.197967	-0.247454	-0.783615	1.46913	0.493932	1.15708	1.00956	1.41624	0.860277	1
Q8BX70	>sp|Q8BX70|VP13C_MOUSE Vacuolar protein sorting-associated protein 13C OS=Mus musculus OX=10090 GN=Vps13c PE=1 SV=2	-1.58443	0.570415	0.606553	0.562978	0.536455	0.873369	1.38422	1.36346	1.41516	0.857993	1
Q64695	>sp|Q64695|EPCR_MOUSE Endothelial protein C receptor OS=Mus musculus OX=10090 GN=Procr PE=1 SV=3	-0.112755	2.21718	0.698344	-2.98782	1.76646	2.0101	0.694328	0.303696	1.41209	0.858907	1
A2A482	>tr|A2A482|A2A482_MOUSE Zinc finger, MYND-type-containing 8 OS=Mus musculus OX=10090 GN=Zmynd8 PE=1 SV=1	-1.45254	-2.35213	2.20108	1.56924	0.397273	0.744658	1.36545	1.66174	1.40904	0.859808	1
B1AZP2	>sp|B1AZP2|DLGP4_MOUSE Disks large-associated protein 4 OS=Mus musculus OX=10090 GN=Dlgap4 PE=1 SV=1	0.907073	-1.35937	0.0863599	0.228836	0.849543	0.780261	1.35661	1.45716	1.40851	0.859321	1
Q00547	>sp|Q00547|HMMR_MOUSE Hyaluronan mediated motility receptor OS=Mus musculus OX=10090 GN=Hmmr PE=1 SV=4	2.17951	-0.739869	-2.17659	0.167236	1.27819	1.39465	0.192598	1.00254	1.40743	0.858401	1
B2RUP8	>tr|B2RUP8|B2RUP8_MOUSE Ceroid-lipofuscinosis, neuronal 5 OS=Mus musculus OX=10090 GN=Cln5 PE=2 SV=1	-1.632	-1.79063	1.12865	2.86306	0.490916	1.14178	2.03675	1.87215	1.40621	0.857724	5
Q3TEI4	>sp|Q3TEI4|CO039_MOUSE Uncharacterized protein C15orf39 homolog OS=Mus musculus OX=10090 PE=1 SV=2	-0.346636	5.30603	-2.94278	-2.53218	0.557646	0.882865	-0.0790871	-0.204283	1.40433	0.85679	1
Q3U3G2	>tr|Q3U3G2|Q3U3G2_MOUSE RING-type E3 ubiquitin transferase OS=Mus musculus OX=10090 GN=Rnf126 PE=1 SV=1	-0.420264	-0.923409	0.443317	1.00098	0.052713	0.0797281	1.7065	2.03228	1.40116	0.859233	1
A0A1B0GR44	>tr|A0A1B0GR44|A0A1B0GR44_MOUSE U1 small nuclear ribonucleoprotein 70 kDa (Fragment) OS=Mus musculus OX=10090 GN=Snrnp70 PE=1 SV=1	4.89371	0.987872	-4.71508	-3.03487	0.851595	1.25037	0.0573338	0.19664	1.39866	0.861916	2
B8JJG7	>tr|B8JJG7|B8JJG7_MOUSE Trk-fused gene (Fragment) OS=Mus musculus OX=10090 GN=Tfg PE=1 SV=1	-0.418142	1.91694	0.484248	-2.05074	0.956644	1.62906	1.32068	1.21825	1.39863	0.860652	1
Q9ER00	>sp|Q9ER00|STX12_MOUSE Syntaxin-12 OS=Mus musculus OX=10090 GN=Stx12 PE=1 SV=1	-0.828593	0.750695	0.20562	0.0517034	0.657838	1.60422	1.75549	1.5993	1.39465	0.864402	3
P54726	>sp|P54726|RD23A_MOUSE UV excision repair protein RAD23 homolog A OS=Mus musculus OX=10090 GN=Rad23a PE=1 SV=2	-0.462026	-0.0159041	0.465454	0.159608	0.604489	1.23916	1.67825	1.92729	1.39397	0.86417	3
Q9JHJ0	>sp|Q9JHJ0|TMOD3_MOUSE Tropomodulin-3 OS=Mus musculus OX=10090 GN=Tmod3 PE=1 SV=1	0.808481	0.839357	-1.40484	-0.554238	0.67902	1.49984	1.49241	1.41413	1.39368	0.86334	12
D3Z2H9	>tr|D3Z2H9|D3Z2H9_MOUSE Tropomyosin 3, related sequence 7 OS=Mus musculus OX=10090 GN=Tpm3-rs7 PE=3 SV=1	1.01039	-0.698401	-0.52149	-0.160482	2.24067	0.889005	1.316	1.33385	1.39197	0.863466	6
Q9CZX8	>sp|Q9CZX8|RS19_MOUSE 40S ribosomal protein S19 OS=Mus musculus OX=10090 GN=Rps19 PE=1 SV=3	2.22147	0.480091	-1.41733	-1.90452	2.62078	2.07697	0.708736	0.500514	1.39171	0.862593	6
P56391	>sp|P56391|CX6B1_MOUSE Cytochrome c oxidase subunit 6B1 OS=Mus musculus OX=10090 GN=Cox6b1 PE=1 SV=2	0.524608	-0.964188	0.76158	-0.282248	0.479875	2.31315	1.55721	1.45534	1.39101	0.86112	2
P12388	>sp|P12388|PAI2_MOUSE Plasminogen activator inhibitor 2, macrophage OS=Mus musculus OX=10090 GN=Serpinb2 PE=1 SV=1	2.7094	-0.662747	-1.73488	-0.767169	2.27728	1.60442	0.780679	1.19342	1.39012	0.861259	12
Q8K1M6-3	>sp|Q8K1M6-3|DNM1L_MOUSE Isoform 3 of Dynamin-1-like protein OS=Mus musculus OX=10090 GN=Dnm1l	0.409032	0.031441	0.177516	-0.614351	1.70891	0.961738	0.905976	0.613348	1.38705	0.864861	1
Q8BMA3	>sp|Q8BMA3|CNKR3_MOUSE Connector enhancer of kinase suppressor of ras 3 OS=Mus musculus OX=10090 GN=Cnksr3 PE=1 SV=1	-0.201328	1.2568	-0.0028448	-0.987787	0.265269	2.1257	1.43346	1.17476	1.3853	0.865065	1
O08784	>sp|O08784|TCOF_MOUSE Treacle protein OS=Mus musculus OX=10090 GN=Tcof1 PE=1 SV=1	1.424	-0.302688	0.495528	-1.89716	1.35916	0.348488	0.585054	-0.0138881	1.38125	0.867666	1
Q6P3A9	>sp|Q6P3A9|ARL11_MOUSE ADP-ribosylation factor-like protein 11 OS=Mus musculus OX=10090 GN=Arl11 PE=2 SV=1	0.415492	-0.0179834	0.0179976	-0.354177	1.17134	1.33953	1.4828	1.57913	1.37873	0.866575	3
A0A494BBD5	>tr|A0A494BBD5|A0A494BBD5_MOUSE AHNAK nucleoprotein (desmoyokin) (Fragment) OS=Mus musculus OX=10090 GN=Ahnak PE=1 SV=1	0.412533	2.06306	-0.694975	-1.87478	1.16757	1.51945	1.54797	1.28138	1.37858	0.865528	6
Q68FF6	>sp|Q68FF6|GIT1_MOUSE ARF GTPase-activating protein GIT1 OS=Mus musculus OX=10090 GN=Git1 PE=1 SV=1	0.113989	-0.328833	0.118804	0.160331	0.601038	0.188727	1.73389	1.487	1.37814	0.864972	1
Q8VE11	>sp|Q8VE11|MTMR6_MOUSE Myotubularin-related protein 6 OS=Mus musculus OX=10090 GN=Mtmr6 PE=1 SV=1	-1.97077	0.527792	-0.129219	1.58763	0.954673	-0.0212343	1.18627	1.08237	1.37721	0.865167	1
P97797	>sp|P97797|SHPS1_MOUSE Tyrosine-protein phosphatase non-receptor type substrate 1 OS=Mus musculus OX=10090 GN=Sirpa PE=1 SV=2	-0.102998	0.634695	0.247048	-0.583079	0.656209	1.29949	1.94016	1.50102	1.37654	0.864974	6
Q920A5	>sp|Q920A5|RISC_MOUSE Retinoid-inducible serine carboxypeptidase OS=Mus musculus OX=10090 GN=Scpep1 PE=1 SV=2	-1.52881	-1.48755	1.46987	2.00317	0.393645	0.830847	1.75826	1.95713	1.37569	0.863788	11
P20065	>sp|P20065|TYB4_MOUSE Thymosin beta-4 OS=Mus musculus OX=10090 GN=Tmsb4x PE=1 SV=1	1.8637	1.10352	0.405066	-0.236759	1.81993	2.58073	3.51874	8.61724	1.37377	0.864312	4
P01910	>sp|P01910|HA2K_MOUSE H-2 class II histocompatibility antigen, A-K alpha chain OS=Mus musculus OX=10090 GN=H2-Aa PE=1 SV=2	1.12186	-0.911901	-1.18233	0.303846	1.29604	2.08493	0.8082	1.15883	1.37274	0.862198	2
Q9QX47	>sp|Q9QX47|SON_MOUSE Protein SON OS=Mus musculus OX=10090 GN=Son PE=1 SV=2	-0.278468	-0.0380957	0.670445	-0.25658	0.836502	1.70218	1.57693	1.05018	1.36826	0.868027	4
Q08857	>sp|Q08857|CD36_MOUSE Platelet glycoprotein 4 OS=Mus musculus OX=10090 GN=Cd36 PE=1 SV=2	0.36388	-0.599355	-0.807889	1.16016	0.582645	1.07005	1.96783	1.792	1.36498	0.868229	5
Q8C0J6	>sp|Q8C0J6|SWAHC_MOUSE Ankyrin repeat domain-containing protein SOWAHC OS=Mus musculus OX=10090 GN=Sowahc PE=1 SV=2	-0.799465	-2.55905	2.59331	0.925568	1.16438	0.809971	1.5033	1.66047	1.3642	0.866964	2
Q8R2Q8	>sp|Q8R2Q8|BST2_MOUSE Bone marrow stromal antigen 2 OS=Mus musculus OX=10090 GN=Bst2 PE=1 SV=1	-0.783645	-2.86231	1.53837	2.30231	0.149583	1.28114	2.14999	2.12565	1.36385	0.866283	2
Q9D8U8	>sp|Q9D8U8|SNX5_MOUSE Sorting nexin-5 OS=Mus musculus OX=10090 GN=Snx5 PE=1 SV=1	0.524147	-0.761464	-0.671354	0.298905	0.74102	1.18123	1.31515	1.52815	1.361	0.867067	16
E9PV48	>tr|E9PV48|E9PV48_MOUSE Interferon-induced protein with tetratricopeptide repeats 3B OS=Mus musculus OX=10090 GN=Ifit3b PE=1 SV=1	-1.51278	-0.631196	1.84207	0.83762	0.375705	1.27414	1.74513	1.46244	1.36051	0.866613	13
A2AIJ1	>tr|A2AIJ1|A2AIJ1_MOUSE Tetraspanin (Fragment) OS=Mus musculus OX=10090 GN=Cd82 PE=1 SV=1	0.141184	0.215133	0.0952367	-0.410264	1.80613	0.434332	0.496947	0.737023	1.35655	0.869167	1
D3Z769	>tr|D3Z769|D3Z769_MOUSE Protein lin-37 homolog (Fragment) OS=Mus musculus OX=10090 GN=Lin37 PE=1 SV=1	-1.62094	0.988549	0.337617	0.392013	0.285117	0.336441	1.82584	1.38274	1.35067	0.86866	1
Q9DBY8	>sp|Q9DBY8|NVL_MOUSE Nuclear valosin-containing protein-like OS=Mus musculus OX=10090 GN=Nvl PE=1 SV=1	0.696859	1.92609	-0.85102	-1.97133	1.20689	1.47868	1.22988	1.02506	1.34814	0.870213	2
O35841	>sp|O35841|API5_MOUSE Apoptosis inhibitor 5 OS=Mus musculus OX=10090 GN=Api5 PE=1 SV=2	-0.0989746	0.98431	0.360478	-1.40719	2.10337	1.68213	0.917579	0.935632	1.34772	0.868444	10
Q4KL76	>tr|Q4KL76|Q4KL76_MOUSE 10 kDa heat shock protein, mitochondrial OS=Mus musculus OX=10090 GN=Hspe1 PE=1 SV=1	3.75048	-1.12834	-3.42872	-0.65573	1.70188	2.01516	0.743142	0.770832	1.34623	0.869582	5
Q3U422	>tr|Q3U422|Q3U422_MOUSE Complex I-9kD OS=Mus musculus OX=10090 GN=Ndufv3 PE=1 SV=1	0.41868	0.578754	-0.92515	-0.0829411	1.36301	0.731287	1.33766	0.79581	1.34504	0.870235	1
Q9JIX8	>sp|Q9JIX8|ACINU_MOUSE Apoptotic chromatin condensation inducer in the nucleus OS=Mus musculus OX=10090 GN=Acin1 PE=1 SV=3	1.40982	0.990042	-1.14958	-1.74443	2.0775	1.08732	1.22457	0.903825	1.34293	0.872352	6
B7ZNL3	>tr|B7ZNL3|B7ZNL3_MOUSE Tpm1 protein OS=Mus musculus OX=10090 GN=Tpm1 PE=1 SV=1	-0.0440958	-0.0654052	0.963412	-0.841327	0.236279	1.20656	1.85448	1.71806	1.34287	0.871239	1
O35744	>sp|O35744|CHIL3_MOUSE Chitinase-like protein 3 OS=Mus musculus OX=10090 GN=Chil3 PE=1 SV=2	3.00081	-0.274142	-2.10798	-1.32833	4.03936	1.05282	0.486473	0.680361	1.34118	0.869082	8
Q9Z1G3	>sp|Q9Z1G3|VATC1_MOUSE V-type proton ATPase subunit C 1 OS=Mus musculus OX=10090 GN=Atp6v1c1 PE=1 SV=4	-1.35913	-1.38188	0.858283	2.35656	-0.168764	1.16122	1.74946	1.93187	1.34044	0.867854	9
Q8C4Q9	>sp|Q8C4Q9|TM154_MOUSE Transmembrane protein 154 OS=Mus musculus OX=10090 GN=Tmem154 PE=1 SV=1	-0.0770186	-0.33292	0.0760933	0.542071	0.114389	1.33594	1.68992	1.88919	1.33993	0.867455	2
Q9D8Y0	>sp|Q9D8Y0|EFHD2_MOUSE EF-hand domain-containing protein D2 OS=Mus musculus OX=10090 GN=Efhd2 PE=1 SV=1	0.385844	0.0577687	-0.596241	0.197764	1.21654	1.33468	1.01417	1.72924	1.33795	0.866994	6
Q9D1A2	>sp|Q9D1A2|CNDP2_MOUSE Cytosolic non-specific dipeptidase OS=Mus musculus OX=10090 GN=Cndp2 PE=1 SV=1	0.208254	-0.601256	-0.999632	1.52843	0.824328	0.673683	1.40817	1.71462	1.33235	0.869833	26
P16045	>sp|P16045|LEG1_MOUSE Galectin-1 OS=Mus musculus OX=10090 GN=Lgals1 PE=1 SV=3	0.641222	-1.3072	-0.890211	1.72625	0.256274	0.879803	1.64411	2.0863	1.33053	0.87032	8
Q4U4S6	>sp|Q4U4S6|XIRP2_MOUSE Xin actin-binding repeat-containing protein 2 OS=Mus musculus OX=10090 GN=Xirp2 PE=1 SV=1	1.44125	2.18455	-1.1542	-3.36362	1.86426	1.40009	0.440156	0.452424	1.32828	0.872668	1
Q99LE1	>sp|Q99LE1|RIPL2_MOUSE RILP-like protein 2 OS=Mus musculus OX=10090 GN=Rilpl2 PE=1 SV=1	0.0407552	-0.22905	-0.389619	0.727544	1.33171	1.08269	1.15576	0.874624	1.32478	0.872271	1
Q4FK49	>tr|Q4FK49|Q4FK49_MOUSE Inorganic diphosphatase OS=Mus musculus OX=10090 GN=Ppa1 PE=1 SV=1	2.39913	0.786508	-2.98106	-0.997882	2.47767	0.762028	-0.24015	-0.121653	1.32439	0.871705	1
A0A286YCG4	>tr|A0A286YCG4|A0A286YCG4_MOUSE Long-chain-fatty-acid--CoA ligase 5 (Fragment) OS=Mus musculus OX=10090 GN=Acsl5 PE=1 SV=1	-0.449992	-0.469794	-1.09878	2.39178	0.40749	1.45679	1.82629	2.03923	1.32412	0.870958	1
P70158	>sp|P70158|ASM3A_MOUSE Acid sphingomyelinase-like phosphodiesterase 3a OS=Mus musculus OX=10090 GN=Smpdl3a PE=1 SV=2	-1.95297	0.0882262	0.691256	1.67259	0.430119	0.679754	1.73703	2.17571	1.32309	0.87139	4
Q9QXY6	>sp|Q9QXY6|EHD3_MOUSE EH domain-containing protein 3 OS=Mus musculus OX=10090 GN=Ehd3 PE=1 SV=2	-0.189992	0.908273	0.428457	-0.835671	1.5528	1.75432	1.07835	1.05717	1.32159	0.871414	8
A0A0G2JEN8	>tr|A0A0G2JEN8|A0A0G2JEN8_MOUSE Tuftelin-interacting protein 11 (Fragment) OS=Mus musculus OX=10090 GN=Tfip11 PE=1 SV=1	-1.92109	-0.833709	2.18728	0.704404	0.974833	1.08898	0.783411	0.994806	1.32135	0.869465	1
Q5SSH7	>sp|Q5SSH7|ZZEF1_MOUSE Zinc finger ZZ-type and EF-hand domain-containing protein 1 OS=Mus musculus OX=10090 GN=Zzef1 PE=1 SV=2	0.316872	0.71769	-0.741413	-0.278978	0.816389	0.848105	1.37821	1.44104	1.32092	0.868974	1
Q922Y1	>sp|Q922Y1|UBXN1_MOUSE UBX domain-containing protein 1 OS=Mus musculus OX=10090 GN=Ubxn1 PE=1 SV=1	0.286328	-1.08971	0.101132	0.621491	0.518196	1.27422	1.39717	1.81897	1.31999	0.866973	4
Q9D020	>sp|Q9D020|5NT3A_MOUSE Cytosolic 5'-nucleotidase 3A OS=Mus musculus OX=10090 GN=Nt5c3a PE=1 SV=4	0.943829	1.20743	-0.734244	-1.6083	1.97112	1.61883	0.771594	1.11049	1.31931	0.866881	8
Q8K4Z5	>sp|Q8K4Z5|SF3A1_MOUSE Splicing factor 3A subunit 1 OS=Mus musculus OX=10090 GN=Sf3a1 PE=1 SV=1	1.04924	1.45503	-1.07956	-1.71493	2.24529	1.59081	0.908493	0.841498	1.31618	0.868295	9
F8WIT2	>tr|F8WIT2|F8WIT2_MOUSE Annexin OS=Mus musculus OX=10090 GN=Anxa6 PE=1 SV=1	-1.71496	-2.35508	2.21097	2.34162	-0.635645	1.65238	2.38247	3.04659	1.31467	0.869485	1
Q9D9R9	>sp|Q9D9R9|F186A_MOUSE Protein FAM186A OS=Mus musculus OX=10090 GN=FAM186A PE=2 SV=2	-0.116792	0.34188	0.137527	-0.30149	1.45279	-0.319483	0.67058	1.195	1.31461	0.868449	1
A0A1L1SST0	>tr|A0A1L1SST0|A0A1L1SST0_MOUSE Peptidyl-prolyl cis-trans isomerase OS=Mus musculus OX=10090 GN=Ppia PE=1 SV=1	-0.709817	1.79839	-0.743998	-0.205451	1.55379	1.46965	1.22955	1.02311	1.31438	0.867658	14
Q9WVK4	>sp|Q9WVK4|EHD1_MOUSE EH domain-containing protein 1 OS=Mus musculus OX=10090 GN=Ehd1 PE=1 SV=1	0.250103	0.719723	-0.018252	-0.827689	0.87932	1.40939	1.38045	1.1043	1.3138	0.867424	23
F7B9M9	>tr|F7B9M9|F7B9M9_MOUSE Ectonucleoside triphosphate diphosphohydrolase 1 (Fragment) OS=Mus musculus OX=10090 GN=Entpd1 PE=1 SV=1	-1.23985	-0.626488	0.782844	1.47437	-0.277658	1.70344	1.99744	1.83784	1.31355	0.866668	3
O08795-2	>sp|O08795-2|GLU2B_MOUSE Isoform 2 of Glucosidase 2 subunit beta OS=Mus musculus OX=10090 GN=Prkcsh	-0.280118	0.141889	0.444024	-0.243802	1.25065	1.21749	1.59342	1.09487	1.31148	0.868738	10
Q9CQ80	>sp|Q9CQ80|VPS25_MOUSE Vacuolar protein-sorting-associated protein 25 OS=Mus musculus OX=10090 GN=Vps25 PE=1 SV=1	-0.393473	-0.0459677	-0.325159	0.903079	1.59855	1.0307	1.39223	1.33476	1.30903	0.870251	3
P63038	>sp|P63038|CH60_MOUSE 60 kDa heat shock protein, mitochondrial OS=Mus musculus OX=10090 GN=Hspd1 PE=1 SV=1	1.14681	1.58646	-1.70009	-1.46121	1.73668	1.95166	0.780824	0.857981	1.30683	0.871392	28
P63101	>sp|P63101|1433Z_MOUSE 14-3-3 protein zeta/delta OS=Mus musculus OX=10090 GN=Ywhaz PE=1 SV=1	2.18388	-1.06111	-1.2629	-0.49168	1.24045	1.34483	1.14449	1.29118	1.30585	0.871791	11
P50518	>sp|P50518|VATE1_MOUSE V-type proton ATPase subunit E 1 OS=Mus musculus OX=10090 GN=Atp6v1e1 PE=1 SV=2	-1.48002	-0.329505	1.29649	1.02109	-0.177122	1.33459	1.70922	1.52615	1.30529	0.871513	13
Q8BL66	>sp|Q8BL66|EEA1_MOUSE Early endosome antigen 1 OS=Mus musculus OX=10090 GN=Eea1 PE=1 SV=2	-0.939728	1.16296	0.893473	-0.961681	0.0349668	1.27487	1.41979	1.42986	1.30382	0.87267	26
Q71FD7	>sp|Q71FD7|FBLI1_MOUSE Filamin-binding LIM protein 1 OS=Mus musculus OX=10090 GN=Fblim1 PE=1 SV=2	0.637417	0.221312	0.233073	-1.18199	0.183688	0.347763	1.86092	1.32726	1.30367	0.871766	1
Q8BYK6	>sp|Q8BYK6|YTHD3_MOUSE YTH domain-containing family protein 3 OS=Mus musculus OX=10090 GN=Ythdf3 PE=1 SV=2	-0.13177	0.102295	1.03167	-0.974447	0.485548	1.46141	1.17169	1.08873	1.30197	0.873271	2
Q8VI36	>sp|Q8VI36|PAXI_MOUSE Paxillin OS=Mus musculus OX=10090 GN=Pxn PE=1 SV=1	-1.24039	0.217992	-0.0350963	1.21615	0.379898	0.179597	1.50916	1.64608	1.29834	0.874387	1
P26039	>sp|P26039|TLN1_MOUSE Talin-1 OS=Mus musculus OX=10090 GN=Tln1 PE=1 SV=2	0.0182622	0.220423	-0.557831	0.340502	0.577346	1.0907	1.35991	1.16338	1.2937	0.875961	74
Q8BPN8	>sp|Q8BPN8|DMXL2_MOUSE DmX-like protein 2 OS=Mus musculus OX=10090 GN=Dmxl2 PE=1 SV=3	0.0181858	0.574165	0.909739	-1.57047	1.17392	1.34596	0.157438	0.383956	1.29333	0.875426	1
Q6PGF7	>sp|Q6PGF7|EXOC8_MOUSE Exocyst complex component 8 OS=Mus musculus OX=10090 GN=Exoc8 PE=1 SV=1	1.0277	0.0721717	0.141372	-1.36579	0.097122	1.30923	1.68167	1.35868	1.29259	0.874334	2
P28033	>sp|P28033|CEBPB_MOUSE CCAAT/enhancer-binding protein beta OS=Mus musculus OX=10090 GN=Cebpb PE=1 SV=1	0.441723	-0.588545	0.456623	-0.315942	0.202347	0.139773	1.57551	1.10808	1.29173	0.873441	1
P09405	>sp|P09405|NUCL_MOUSE Nucleolin OS=Mus musculus OX=10090 GN=Ncl PE=1 SV=2	3.33809	1.25513	-2.34318	-3.34172	3.73277	1.3982	0.590564	0.576293	1.29097	0.873503	14
F6ZFT1	>tr|F6ZFT1|F6ZFT1_MOUSE Acyl carrier protein (Fragment) OS=Mus musculus OX=10090 GN=Ndufab1 PE=1 SV=1	1.127	-1.67085	-0.640092	0.867212	2.92984	-0.0193966	1.19629	1.01676	1.28963	0.874472	4
P62897	>sp|P62897|CYC_MOUSE Cytochrome c, somatic OS=Mus musculus OX=10090 GN=Cycs PE=1 SV=2	0.948918	-0.860223	0.0973836	-0.331482	2.0091	1.24984	0.948969	1.11773	1.28903	0.873184	5
Q9EST5	>sp|Q9EST5|AN32B_MOUSE Acidic leucine-rich nuclear phosphoprotein 32 family member B OS=Mus musculus OX=10090 GN=Anp32b PE=1 SV=1	1.70168	-1.06374	-0.132931	-0.806415	1.40771	1.28679	1.31071	1.21438	1.28807	0.873568	4
Q9CZP5	>sp|Q9CZP5|BCS1_MOUSE Mitochondrial chaperone BCS1 OS=Mus musculus OX=10090 GN=Bcs1l PE=1 SV=1	-2.63519	0.984457	2.08124	-0.275069	-0.353507	1.86692	1.53874	1.71321	1.28774	0.872972	1
Q4FJL2	>tr|Q4FJL2|Q4FJL2_MOUSE Reticulon OS=Mus musculus OX=10090 GN=Rtn1 PE=1 SV=1	-1.01211	-0.561541	1.44186	0.277838	1.41394	1.22443	1.17593	0.617606	1.28686	0.872134	2
A0A494B9S9	>tr|A0A494B9S9|A0A494B9S9_MOUSE Splicing factor 3b, subunit 2 (Fragment) OS=Mus musculus OX=10090 GN=Sf3b2 PE=1 SV=1	-1.74246	-1.15544	2.48161	0.713223	0.235218	1.26393	1.96172	1.65069	1.28511	0.87153	1
P08113	>sp|P08113|ENPL_MOUSE Endoplasmin OS=Mus musculus OX=10090 GN=Hsp90b1 PE=1 SV=2	1.73141	-0.0737375	-0.4732	-1.83438	1.78549	2.01405	0.59481	0.888379	1.28459	0.871241	32
Q8VDI7	>sp|Q8VDI7|UBAC1_MOUSE Ubiquitin-associated domain-containing protein 1 OS=Mus musculus OX=10090 GN=Ubac1 PE=1 SV=2	0.165586	-1.02863	0.698494	0.157114	2.13146	-0.820013	-0.393509	0.655761	1.28389	0.871222	1
P38647	>sp|P38647|GRP75_MOUSE Stress-70 protein, mitochondrial OS=Mus musculus OX=10090 GN=Hspa9 PE=1 SV=3	1.93334	1.15327	-2.4061	-1.39796	2.1125	1.60812	0.713069	0.974301	1.28385	0.87021	18
P56959	>sp|P56959|FUS_MOUSE RNA-binding protein FUS OS=Mus musculus OX=10090 GN=Fus PE=1 SV=1	0.726659	-0.106434	1.01184	-1.57565	1.61197	1.45049	1.11496	1.11311	1.28367	0.8694	6
Q80TH2	>sp|Q80TH2|ERBIN_MOUSE Erbin OS=Mus musculus OX=10090 GN=Erbin PE=1 SV=3	0.3546	-1.16098	-0.420856	1.18785	0.586399	0.230073	0.608502	1.14462	1.28282	0.869609	1
Q3UBU0	>tr|Q3UBU0|Q3UBU0_MOUSE HATPase_c domain-containing protein OS=Mus musculus OX=10090 GN=Hsp90b1 PE=2 SV=1	0.270993	0.0213324	-0.585291	0.403084	0.429529	1.41217	1.37373	1.59871	1.28249	0.867956	1
P97814	>sp|P97814|PPIP1_MOUSE Proline-serine-threonine phosphatase-interacting protein 1 OS=Mus musculus OX=10090 GN=Pstpip1 PE=1 SV=1	-1.21408	0.268792	0.366566	0.873002	0.188142	1.33881	1.66846	1.8513	1.28239	0.867038	3
Q6P069	>sp|Q6P069|SORCN_MOUSE Sorcin OS=Mus musculus OX=10090 GN=Sri PE=1 SV=1	-0.630938	-1.15086	0.759727	1.18732	1.10475	0.862803	1.65194	1.48228	1.28025	0.866019	6
Q6PD03	>sp|Q6PD03|2A5A_MOUSE Serine/threonine-protein phosphatase 2A 56 kDa regulatory subunit alpha isoform OS=Mus musculus OX=10090 GN=Ppp2r5a PE=1 SV=1	-0.644279	-1.00552	2.34834	-0.577604	0.0832676	0.985302	1.79166	1.79309	1.27931	0.866369	2
Q8CA03	>sp|Q8CA03|TSCOT_MOUSE Thymic stromal cotransporter protein OS=Mus musculus OX=10090 GN=Slc46a2 PE=1 SV=2	0.11314	0.34201	1.37492	-1.87998	3.10231	1.07172	-0.567299	-0.587134	1.27896	0.865837	1
P13597	>sp|P13597|ICAM1_MOUSE Intercellular adhesion molecule 1 OS=Mus musculus OX=10090 GN=Icam1 PE=1 SV=1	-1.96788	-0.295689	3.40928	-0.950847	0.925636	1.36821	1.95063	0.762785	1.27865	0.865247	8
G5E8K5	>sp|G5E8K5|ANK3_MOUSE Ankyrin-3 OS=Mus musculus OX=10090 GN=Ank3 PE=1 SV=1	-0.0129094	0.460277	-0.0533166	-0.29983	0.793743	1.58764	1.03199	0.970195	1.27733	0.866187	1
Q99MD9	>sp|Q99MD9|NASP_MOUSE Nuclear autoantigenic sperm protein OS=Mus musculus OX=10090 GN=Nasp PE=1 SV=2	2.09676	-0.0271736	-0.614736	-2.04864	1.7718	1.43044	0.789294	1.01581	1.27732	0.865149	4
Q9CQZ1	>sp|Q9CQZ1|HSBP1_MOUSE Heat shock factor-binding protein 1 OS=Mus musculus OX=10090 GN=Hsbp1 PE=1 SV=1	-0.986064	-0.266403	0.359034	0.992321	0.663903	0.887761	1.12012	0.391336	1.27499	0.866559	1
P61979	>sp|P61979|HNRPK_MOUSE Heterogeneous nuclear ribonucleoprotein K OS=Mus musculus OX=10090 GN=Hnrnpk PE=1 SV=1	1.18136	0.177084	-0.911985	-0.559247	1.71671	1.33325	1.1302	1.07778	1.27025	0.866361	8
P51859	>sp|P51859|HDGF_MOUSE Hepatoma-derived growth factor OS=Mus musculus OX=10090 GN=Hdgf PE=1 SV=2	0.0327109	-0.195071	1.19909	-0.649821	0.83825	1.47817	1.51046	1.17773	1.26988	0.865873	8
Q8BFZ3	>sp|Q8BFZ3|ACTBL_MOUSE Beta-actin-like protein 2 OS=Mus musculus OX=10090 GN=Actbl2 PE=1 SV=1	-1.71844	1.30083	0.31161	0.541423	0.473772	1.63378	1.84414	1.25899	1.26755	0.867304	1
Q1MWP8	>tr|Q1MWP8|Q1MWP8_MOUSE EH-domain containing 4-KJR (Fragment) OS=Mus musculus OX=10090 GN=Ehd4 PE=2 SV=1	0.676071	2.28316	-1.27864	-1.87057	0.868551	1.95921	0.980653	0.968982	1.26618	0.868325	15
D3Z563	>tr|D3Z563|D3Z563_MOUSE Acyl-CoA-binding protein OS=Mus musculus OX=10090 GN=Dbi PE=1 SV=1	1.30995	-1.18096	0.25527	-0.690579	-0.349753	2.43767	1.75593	1.57597	1.26561	0.868146	2
Q60715	>sp|Q60715|P4HA1_MOUSE Prolyl 4-hydroxylase subunit alpha-1 OS=Mus musculus OX=10090 GN=P4ha1 PE=1 SV=2	-0.371082	1.01928	-0.234804	-0.182315	0.32776	1.43998	1.40087	1.61408	1.2644	0.867888	7
Q8BGT0	>sp|Q8BGT0|OSTM1_MOUSE Osteopetrosis-associated transmembrane protein 1 OS=Mus musculus OX=10090 GN=Ostm1 PE=1 SV=1	1.15092	0.4255	-2.14873	0.240207	1.95357	-1.17669	0.851702	0.833409	1.26435	0.866928	1
Q3TVV4	>tr|Q3TVV4|Q3TVV4_MOUSE Uncharacterized protein OS=Mus musculus OX=10090 GN=Hmox1 PE=2 SV=1	-2.72053	-2.25173	4.8566	0.554124	-0.321812	0.790843	1.36254	1.44276	1.26405	0.865299	3
Q6IFX4	>sp|Q6IFX4|K1C39_MOUSE Keratin, type I cytoskeletal 39 OS=Mus musculus OX=10090 GN=Krt39 PE=2 SV=2	-0.430153	1.07274	0.291632	-0.847634	0.0374977	1.18705	1.64647	1.51168	1.26247	0.866647	1
Q9WV55	>sp|Q9WV55|VAPA_MOUSE Vesicle-associated membrane protein-associated protein A OS=Mus musculus OX=10090 GN=Vapa PE=1 SV=2	1.01353	0.608205	-0.898168	-0.971238	2.55463	1.35429	0.716106	0.654815	1.25924	0.870483	5
Q8BPY9	>sp|Q8BPY9|FIGL1_MOUSE Fidgetin-like protein 1 OS=Mus musculus OX=10090 GN=Fignl1 PE=1 SV=1	-0.132097	2.05541	-1.20194	-0.739157	0.682497	1.33134	1.14025	1.29773	1.25555	0.872944	1
P12787	>sp|P12787|COX5A_MOUSE Cytochrome c oxidase subunit 5A, mitochondrial OS=Mus musculus OX=10090 GN=Cox5a PE=1 SV=2	-0.697989	-1.69828	0.37565	2.13559	0.146535	0.757391	1.79353	2.14542	1.25243	0.872488	5
P31001	>sp|P31001|DESM_MOUSE Desmin OS=Mus musculus OX=10090 GN=Des PE=1 SV=3	-0.858659	1.72689	-0.0914015	-0.566045	1.19617	1.18351	1.12235	1.40344	1.2511	0.873466	1
Q6IRU5	>sp|Q6IRU5|CLCB_MOUSE Clathrin light chain B OS=Mus musculus OX=10090 GN=Cltb PE=1 SV=1	0.478331	-0.454978	-0.0985343	-0.0129831	1.01757	1.10827	1.43585	1.53196	1.25107	0.87248	3
A0A0G2JG52	>tr|A0A0G2JG52|A0A0G2JG52_MOUSE Crystallin beta-gamma domain-containing 1 OS=Mus musculus OX=10090 GN=Crybg1 PE=1 SV=1	0.248468	-0.3965	0.66743	-0.510917	1.08468	0.911747	0.937874	0.0108886	1.25053	0.871248	1
P20029	>sp|P20029|BIP_MOUSE Endoplasmic reticulum chaperone BiP OS=Mus musculus OX=10090 GN=Hspa5 PE=1 SV=3	3.3228	1.18093	-3.13698	-2.41177	2.88938	1.60597	0.68925	0.624342	1.24711	0.874346	30
Q61165	>sp|Q61165|SL9A1_MOUSE Sodium/hydrogen exchanger 1 OS=Mus musculus OX=10090 GN=Slc9a1 PE=1 SV=1	-0.507974	0.187531	0.33438	0.0959242	0.927025	0.238324	1.5511	1.25934	1.24512	0.874285	2
B1AWE0	>tr|B1AWE0|B1AWE0_MOUSE Clathrin light chain OS=Mus musculus OX=10090 GN=Clta PE=1 SV=1	0.180611	0.113866	0.386164	-0.464691	1.46778	0.602413	1.42555	1.27443	1.24511	0.87327	1
Q6SJQ7-2	>sp|Q6SJQ7-2|CLM1_MOUSE Isoform 2 of CMRF35-like molecule 1 OS=Mus musculus OX=10090 GN=Cd300lf	-2.5191	-0.721386	2.38908	1.25403	-0.343711	0.986999	2.37657	2.1989	1.23935	0.876863	1
Q9QY76	>sp|Q9QY76|VAPB_MOUSE Vesicle-associated membrane protein-associated protein B OS=Mus musculus OX=10090 GN=Vapb PE=1 SV=3	0.474242	0.661107	-0.513887	-0.589438	0.930463	1.57214	1.1939	1.14861	1.23767	0.877357	8
P97808	>sp|P97808|FXYD5_MOUSE FXYD domain-containing ion transport regulator 5 OS=Mus musculus OX=10090 GN=Fxyd5 PE=1 SV=3	-0.813606	1.08369	1.09081	-1.21331	0.694916	1.47544	1.03416	1.14304	1.23557	0.878496	1
O35691	>sp|O35691|PININ_MOUSE Pinin OS=Mus musculus OX=10090 GN=Pnn PE=1 SV=4	0.658372	0.780265	0.0638442	-1.54944	1.22297	1.52531	0.945029	0.98932	1.23388	0.878007	4
Q8R550	>sp|Q8R550|SH3K1_MOUSE SH3 domain-containing kinase-binding protein 1 OS=Mus musculus OX=10090 GN=Sh3kbp1 PE=1 SV=1	-1.40909	0.707335	1.60737	-0.312414	0.597429	1.13788	1.44722	1.40386	1.23155	0.877465	12
Q9D2R6	>sp|Q9D2R6|COA3_MOUSE Cytochrome c oxidase assembly factor 3 homolog, mitochondrial OS=Mus musculus OX=10090 GN=Coa3 PE=1 SV=1	-0.831193	1.25041	2.05018	-2.6543	1.98154	1.32881	-0.279331	-0.482718	1.23114	0.876074	1
Q3UGS4	>sp|Q3UGS4|MCRI1_MOUSE Mapk-regulated corepressor-interacting protein 1 OS=Mus musculus OX=10090 GN=Mcrip1 PE=1 SV=1	1.64769	0.36793	-0.306656	-2.31556	-0.0680202	2.48655	1.09075	0.953281	1.22717	0.87804	1
P97352	>sp|P97352|S10AD_MOUSE Protein S100-A13 OS=Mus musculus OX=10090 GN=S100a13 PE=1 SV=1	-1.47053	0.239562	2.29387	-0.699273	0.118691	1.41098	1.95777	1.36411	1.2268	0.877586	5
P98078	>sp|P98078|DAB2_MOUSE Disabled homolog 2 OS=Mus musculus OX=10090 GN=Dab2 PE=1 SV=2	0.507942	-0.0606854	-0.335741	0.193683	0.611662	1.09952	1.48801	1.50159	1.22522	0.877971	8
Q9DB20	>sp|Q9DB20|ATPO_MOUSE ATP synthase subunit O, mitochondrial OS=Mus musculus OX=10090 GN=Atp5po PE=1 SV=1	1.64385	-0.937391	-0.792494	-0.295875	1.5456	1.38572	0.941265	1.05761	1.22388	0.878985	7
Q7TQH0	>sp|Q7TQH0|ATX2L_MOUSE Ataxin-2-like protein OS=Mus musculus OX=10090 GN=Atxn2l PE=1 SV=1	1.95984	1.68511	-2.17664	-2.41245	1.61587	0.816413	1.06003	0.900797	1.22371	0.878241	4
Q3TIV5	>sp|Q3TIV5|ZC3HF_MOUSE Zinc finger CCCH domain-containing protein 15 OS=Mus musculus OX=10090 GN=Zc3h15 PE=1 SV=2	1.0088	1.42795	-1.13744	-1.56898	1.1765	1.48078	1.01539	0.734983	1.2213	0.879859	2
Q8R1F1	>sp|Q8R1F1|NIBA2_MOUSE Protein Niban 2 OS=Mus musculus OX=10090 GN=Niban2 PE=1 SV=2	1.28559	1.04836	-2.0655	-0.632615	1.10389	1.46389	0.895884	1.20022	1.21921	0.88101	14
Q8CI11	>sp|Q8CI11|GNL3_MOUSE Guanine nucleotide-binding protein-like 3 OS=Mus musculus OX=10090 GN=Gnl3 PE=1 SV=2	-0.312136	-1.00893	1.03218	0.412476	0.619684	1.02215	1.47274	1.31702	1.21866	0.880852	1
Q8K2H2	>sp|Q8K2H2|OTU6B_MOUSE Deubiquitinase OTUD6B OS=Mus musculus OX=10090 GN=Otud6b PE=1 SV=1	-0.474103	0.316719	0.350308	-0.0588837	1.24173	0.156868	0.830229	1.12153	1.21635	0.882333	1
Q3UIA2	>sp|Q3UIA2|RHG17_MOUSE Rho GTPase-activating protein 17 OS=Mus musculus OX=10090 GN=Arhgap17 PE=1 SV=1	-0.778611	-0.419603	1.05427	0.450699	1.01786	1.42587	1.09917	1.29294	1.21592	0.881986	5
P48678	>sp|P48678|LMNA_MOUSE Prelamin-A/C OS=Mus musculus OX=10090 GN=Lmna PE=1 SV=2	-0.00728108	0.63115	-1.23098	0.118662	0.988147	1.3709	0.926266	1.29357	1.2144	0.882281	9
A0A0G2JG98	>tr|A0A0G2JG98|A0A0G2JG98_MOUSE Eukaryotic translation initiation factor 4E OS=Mus musculus OX=10090 GN=Eif4e PE=1 SV=1	-1.21602	1.52787	0.509641	-0.525004	0.486174	1.48893	1.61994	1.29579	1.21026	0.887506	1
Q8VDD5	>sp|Q8VDD5|MYH9_MOUSE Myosin-9 OS=Mus musculus OX=10090 GN=Myh9 PE=1 SV=4	-0.282053	0.277966	0.242686	-0.0249022	0.668231	1.15416	1.22293	0.999882	1.20971	0.887354	82
G3UX15	>tr|G3UX15|G3UX15_MOUSE 26S proteasome non-ATPase regulatory subunit 11 (Fragment) OS=Mus musculus OX=10090 GN=Psmd11 PE=1 SV=1	-0.580566	0.594778	0.692996	-0.447923	1.30178	1.01617	1.00838	1.07362	1.20804	0.886892	1
A0A3B2W7K0	>tr|A0A3B2W7K0|A0A3B2W7K0_MOUSE Endophilin-A2 OS=Mus musculus OX=10090 GN=Sh3gl1 PE=1 SV=1	-0.072499	0.980195	0.125904	-0.974715	0.449045	1.65506	1.59165	1.28289	1.20687	0.886681	2
Q3TL33	>tr|Q3TL33|Q3TL33_MOUSE Calumenin OS=Mus musculus OX=10090 GN=Calu PE=2 SV=1	-0.0387425	-0.0184122	0.37988	-0.188516	0.211073	1.19863	1.87215	1.65604	1.20459	0.888122	2
Q78JW9	>sp|Q78JW9|UBFD1_MOUSE Ubiquitin domain-containing protein UBFD1 OS=Mus musculus OX=10090 GN=Ubfd1 PE=1 SV=2	1.76822	1.65622	-2.44835	-1.63375	0.797278	1.3385	0.670873	0.698638	1.2037	0.888475	1
B1AZ39	>tr|B1AZ39|B1AZ39_MOUSE Chromatin modifying protein 6 OS=Mus musculus OX=10090 GN=Chmp6 PE=1 SV=1	-0.352178	1.64362	-0.498757	-0.777455	0.0844645	1.01584	1.24394	1.58095	1.20304	0.888495	1
Q9ERU9	>sp|Q9ERU9|RBP2_MOUSE E3 SUMO-protein ligase RanBP2 OS=Mus musculus OX=10090 GN=Ranbp2 PE=1 SV=2	0.352281	1.00297	-0.0118585	-1.32299	0.942391	1.74004	1.17621	0.860271	1.20273	0.88798	8
P57759	>sp|P57759|ERP29_MOUSE Endoplasmic reticulum resident protein 29 OS=Mus musculus OX=10090 GN=Erp29 PE=1 SV=2	1.30213	-0.2996	-0.776514	0.0490337	0.950579	1.3773	1.12069	1.28741	1.20189	0.888257	9
O88448	>sp|O88448|KLC2_MOUSE Kinesin light chain 2 OS=Mus musculus OX=10090 GN=Klc2 PE=1 SV=1	0.278432	1.3284	-0.880495	-0.756827	0.87029	0.500397	1.62322	0.964095	1.19741	0.890079	2
Q9CYR0	>sp|Q9CYR0|SSBP_MOUSE Single-stranded DNA-binding protein, mitochondrial OS=Mus musculus OX=10090 GN=Ssbp1 PE=1 SV=1	-0.554925	-0.374326	1.43716	-0.181193	0.97573	1.03668	1.51196	1.20547	1.1969	0.888893	2
A0A5F8MPZ2	>tr|A0A5F8MPZ2|A0A5F8MPZ2_MOUSE Kinesin light chain OS=Mus musculus OX=10090 GN=Klc1 PE=1 SV=1	-0.810531	0.447209	0.781022	0.0156737	0.743615	1.27026	1.30522	1.46076	1.19683	0.888033	6
Q3U6K9	>tr|Q3U6K9|Q3U6K9_MOUSE Phosphoserine aminotransferase OS=Mus musculus OX=10090 GN=Psat1 PE=1 SV=1	3.29535	1.05782	-2.46532	-3.13248	0.731658	1.32734	-0.207397	-1.12269	1.19373	0.888779	1
Q8CAQ8	>sp|Q8CAQ8|MIC60_MOUSE MICOS complex subunit Mic60 OS=Mus musculus OX=10090 GN=Immt PE=1 SV=1	0.372621	0.260232	-0.426012	-0.247108	0.580595	1.77824	1.07203	1.08709	1.193	0.888904	8
Q3TN07	>tr|Q3TN07|Q3TN07_MOUSE Vesicle-fusing ATPase OS=Mus musculus OX=10090 GN=Vps4b PE=1 SV=1	0.0214793	0.405961	-0.74837	0.569828	0.488839	1.64067	1.21742	1.42849	1.18895	0.893998	4
P27546	>sp|P27546|MAP4_MOUSE Microtubule-associated protein 4 OS=Mus musculus OX=10090 GN=Map4 PE=1 SV=3	0.372867	-0.603768	0.723258	-0.402675	0.720188	0.906914	2.07873	1.90076	1.18893	0.893069	26
Q9R0E1	>sp|Q9R0E1|PLOD3_MOUSE Multifunctional procollagen lysine hydroxylase and glycosyltransferase LH3 OS=Mus musculus OX=10090 GN=Plod3 PE=1 SV=1	-0.864739	1.17557	0.231247	-0.355322	1.11406	1.09187	0.900347	1.28379	1.18685	0.895219	2
Q3UJU9	>sp|Q3UJU9|RMD3_MOUSE Regulator of microtubule dynamics protein 3 OS=Mus musculus OX=10090 GN=Rmdn3 PE=1 SV=2	0.268575	0.872734	-0.212844	-0.865756	1.11533	1.74966	1.25152	0.444053	1.18257	0.894864	3
Q8BIV3	>sp|Q8BIV3|RNBP6_MOUSE Ran-binding protein 6 OS=Mus musculus OX=10090 GN=Ranbp6 PE=1 SV=3	1.23206	-0.0112079	-0.258773	-1.30035	0.719687	1.4867	0.799537	1.1219	1.18217	0.894498	1
Q9D1L0	>sp|Q9D1L0|CHCH2_MOUSE Coiled-coil-helix-coiled-coil-helix domain-containing protein 2 OS=Mus musculus OX=10090 GN=Chchd2 PE=2 SV=1	0.502701	-1.22338	0.710011	0.0228726	1.75072	0.293833	1.16789	0.896512	1.18193	0.893901	2
D3Z4S3	>sp|D3Z4S3|PTRD1_MOUSE Putative peptidyl-tRNA hydrolase PTRHD1 OS=Mus musculus OX=10090 GN=Ptrhd1 PE=1 SV=1	0.236857	0.156383	0.368748	-0.788672	0.692608	1.35232	0.952689	1.27222	1.17815	0.89859	1
P97825	>sp|P97825|JUPI1_MOUSE Jupiter microtubule associated homolog 1 OS=Mus musculus OX=10090 GN=Jpt1 PE=1 SV=3	2.22849	1.33722	-1.97265	-2.40354	2.42539	0.841066	0.536224	0.556515	1.17709	0.899222	4
Q8BQ47	>sp|Q8BQ47|CNPY4_MOUSE Protein canopy homolog 4 OS=Mus musculus OX=10090 GN=Cnpy4 PE=1 SV=1	-0.403545	-0.972484	-0.154164	1.67896	0.665951	0.627594	1.06844	1.63982	1.17644	0.897313	1
Q8CFE3	>sp|Q8CFE3|RCOR1_MOUSE REST corepressor 1 OS=Mus musculus OX=10090 GN=Rcor1 PE=1 SV=3	-0.0514683	0.685387	0.527554	-1.17218	1.58572	0.331838	0.46776	0.185266	1.17451	0.899247	1
A0A571BG01	>tr|A0A571BG01|A0A571BG01_MOUSE Death domain-containing 1 OS=Mus musculus OX=10090 GN=Dthd1 PE=4 SV=1	-0.765247	0.986843	0.0516338	-0.0566667	1.23516	1.07606	0.750737	0.515071	1.17322	0.900222	1
Q61390	>sp|Q61390|TCPW_MOUSE T-complex protein 1 subunit zeta-2 OS=Mus musculus OX=10090 GN=Cct6b PE=1 SV=4	0.0202545	1.01524	0.533809	-1.4887	0.640162	1.56902	0.997065	1.50247	1.17232	0.900612	3
Q8R404	>sp|Q8R404|MIC13_MOUSE MICOS complex subunit MIC13 OS=Mus musculus OX=10090 GN=Micos13 PE=1 SV=1	0.157559	0.659638	0.140448	-0.946235	1.07053	1.31907	0.939739	0.709825	1.17203	0.900081	1
P49710	>sp|P49710|HCLS1_MOUSE Hematopoietic lineage cell-specific protein OS=Mus musculus OX=10090 GN=Hcls1 PE=1 SV=2	1.76635	1.41438	-0.921404	-2.82257	2.28804	1.26036	0.886665	0.639221	1.17154	0.898908	12
Q6NZJ6	>sp|Q6NZJ6|IF4G1_MOUSE Eukaryotic translation initiation factor 4 gamma 1 OS=Mus musculus OX=10090 GN=Eif4g1 PE=1 SV=1	0.428639	1.30695	-0.953015	-1.32895	1.32746	1.12855	1.05228	0.97859	1.1697	0.897849	21
P62748	>sp|P62748|HPCL1_MOUSE Hippocalcin-like protein 1 OS=Mus musculus OX=10090 GN=Hpcal1 PE=1 SV=2	-0.188974	-1.14018	0.618958	1.02723	-0.528842	1.32002	1.57128	1.77591	1.1688	0.897297	7
Q3UZ39	>sp|Q3UZ39|LRRF1_MOUSE Leucine-rich repeat flightless-interacting protein 1 OS=Mus musculus OX=10090 GN=Lrrfip1 PE=1 SV=2	-0.0742714	-0.941555	-0.458379	0.34082	0.491578	0.767693	1.53013	1.2416	1.16698	0.89811	9
P48193	>sp|P48193|41_MOUSE Protein 4.1 OS=Mus musculus OX=10090 GN=Epb41 PE=1 SV=2	0.261784	0.444651	0.422419	-1.17446	0.702297	0.593147	1.17131	1.04117	1.16458	0.897922	1
Q8VDT9	>sp|Q8VDT9|RM50_MOUSE 39S ribosomal protein L50, mitochondrial OS=Mus musculus OX=10090 GN=Mrpl50 PE=1 SV=2	-1.61905	1.53631	-0.175409	0.283428	0.272511	1.14516	1.34448	0.35887	1.16297	0.897504	1
Q80Y20	>sp|Q80Y20|ALKB8_MOUSE Alkylated DNA repair protein alkB homolog 8 OS=Mus musculus OX=10090 GN=Alkbh8 PE=1 SV=1	0.27537	0.37279	-0.687621	0.065474	0.38576	1.16272	0.990443	1.18642	1.16238	0.895573	1
P97300	>sp|P97300|NPTN_MOUSE Neuroplastin OS=Mus musculus OX=10090 GN=Nptn PE=1 SV=3	-0.636359	0.887831	0.686249	-0.644392	0.858403	1.16583	1.51637	1.30216	1.16172	0.895618	3
Q69ZE0	>tr|Q69ZE0|Q69ZE0_MOUSE MKIAA1637 protein (Fragment) OS=Mus musculus OX=10090 GN=Ncoa5 PE=2 SV=1	-3.22762	0.84029	1.22985	1.05419	0.0592904	-0.848459	1.6204	2.33594	1.16162	0.894829	1
P62075	>sp|P62075|TIM13_MOUSE Mitochondrial import inner membrane translocase subunit Tim13 OS=Mus musculus OX=10090 GN=Timm13 PE=1 SV=1	-0.0192962	0.485897	-0.887823	0.608805	1.07213	1.71564	1.1273	0.823673	1.16082	0.89509	3
Q9CQ22	>sp|Q9CQ22|LTOR1_MOUSE Ragulator complex protein LAMTOR1 OS=Mus musculus OX=10090 GN=Lamtor1 PE=1 SV=1	2.18111	-0.172718	-3.07721	0.287039	1.47417	1.15794	0.858652	0.835092	1.16015	0.894226	3
Q9QXX4	>sp|Q9QXX4|CMC2_MOUSE Calcium-binding mitochondrial carrier protein Aralar2 OS=Mus musculus OX=10090 GN=Slc25a13 PE=1 SV=1	-0.972092	0.463992	-0.470957	1.14836	1.10795	0.893559	0.696636	0.777398	1.15882	0.894334	1
Q9JI81	>sp|Q9JI81|CAT8_MOUSE Cathepsin 8 OS=Mus musculus OX=10090 GN=Cts8 PE=2 SV=1	-1.55656	0.946265	-0.188697	1.24786	1.70823	0.0419892	1.19695	0.886994	1.15671	0.893773	1
P06537	>sp|P06537|GCR_MOUSE Glucocorticoid receptor OS=Mus musculus OX=10090 GN=Nr3c1 PE=1 SV=1	-1.88188	0.943513	1.09584	0.214267	-0.749718	1.69523	2.03878	1.87946	1.15623	0.893552	2
A2A7Z4	>tr|A2A7Z4|A2A7Z4_MOUSE Transcription factor BTF3 OS=Mus musculus OX=10090 GN=Btf3l4 PE=1 SV=1	-1.04432	0.480395	0.252484	0.68093	1.21099	1.0214	1.14575	0.980457	1.15056	0.897329	2
Q58E35	>tr|Q58E35|Q58E35_MOUSE Ribosomal protein, large, P1 OS=Mus musculus OX=10090 GN=Rplp1 PE=1 SV=1	3.16471	2.34544	-5.5119	-1.60181	4.69159	-0.194225	0.680219	0.669704	1.1501	0.897094	2
Q8K2F0	>sp|Q8K2F0|BRD3_MOUSE Bromodomain-containing protein 3 OS=Mus musculus OX=10090 GN=Brd3 PE=1 SV=2	-0.385092	-0.133246	1.23754	-0.558107	1.38204	1.01661	0.788072	0.763349	1.1474	0.898338	1
Q8BMK4	>sp|Q8BMK4|CKAP4_MOUSE Cytoskeleton-associated protein 4 OS=Mus musculus OX=10090 GN=Ckap4 PE=1 SV=2	0.152836	0.260537	0.0236743	-0.47593	0.450761	1.31281	1.35087	1.07149	1.14719	0.897731	11
Q9D1Q6	>sp|Q9D1Q6|ERP44_MOUSE Endoplasmic reticulum resident protein 44 OS=Mus musculus OX=10090 GN=Erp44 PE=1 SV=1	-0.57169	-0.224789	0.528819	0.427741	0.382558	1.33835	1.28595	1.29171	1.14615	0.898353	8
A0A0G2JF70	>tr|A0A0G2JF70|A0A0G2JF70_MOUSE RAP1, GTP-GDP dissociation stimulator 1 OS=Mus musculus OX=10090 GN=Rap1gds1 PE=1 SV=1	-0.715185	-0.560748	0.9878	0.556395	0.670007	1.21921	1.13054	1.40991	1.14605	0.897582	1
P46061	>sp|P46061|RAGP1_MOUSE Ran GTPase-activating protein 1 OS=Mus musculus OX=10090 GN=Rangap1 PE=1 SV=2	0.175504	1.03499	0.0884481	-1.30147	1.42828	0.936643	1.0553	1.08929	1.14276	0.900622	4
Q9R0Q7	>sp|Q9R0Q7|TEBP_MOUSE Prostaglandin E synthase 3 OS=Mus musculus OX=10090 GN=Ptges3 PE=1 SV=1	1.26132	1.00164	-1.5524	-1.36094	2.80159	0.447702	0.896089	0.609177	1.14001	0.901026	4
P56528	>sp|P56528|CD38_MOUSE ADP-ribosyl cyclase/cyclic ADP-ribose hydrolase 1 OS=Mus musculus OX=10090 GN=Cd38 PE=1 SV=2	-2.00708	-0.939169	1.83179	1.39159	-0.867832	1.52239	2.43067	2.02278	1.1373	0.902303	2
Q7TPR4	>sp|Q7TPR4|ACTN1_MOUSE Alpha-actinin-1 OS=Mus musculus OX=10090 GN=Actn1 PE=1 SV=1	0.487507	0.560816	-0.398069	-0.627783	1.06496	1.3664	0.94039	0.917736	1.13408	0.903429	30
Q9QYB5	>sp|Q9QYB5|ADDG_MOUSE Gamma-adducin OS=Mus musculus OX=10090 GN=Add3 PE=1 SV=2	-1.26436	0.222418	0.0768674	1.00052	1.56569	-0.358795	0.0130656	0.551674	1.13271	0.904539	1
Q76LS9-2	>sp|Q76LS9-2|MINY1_MOUSE Isoform 2 of Ubiquitin carboxyl-terminal hydrolase MINDY-1 OS=Mus musculus OX=10090 GN=Mindy1	0.256302	0.469197	-0.495445	-0.201538	1.09369	0.818842	1.13672	1.05897	1.13263	0.903764	1
Q99L47	>sp|Q99L47|F10A1_MOUSE Hsc70-interacting protein OS=Mus musculus OX=10090 GN=St13 PE=1 SV=1	-0.201491	0.623725	0.317701	-0.490456	0.679535	1.12913	1.27942	1.16859	1.13023	0.903686	11
P57784	>sp|P57784|RU2A_MOUSE U2 small nuclear ribonucleoprotein A' OS=Mus musculus OX=10090 GN=Snrpa1 PE=1 SV=2	-0.115962	0.813324	-0.0868236	-0.5687	0.251031	1.56425	1.3649	1.22538	1.12955	0.903792	5
Q9WUR2	>sp|Q9WUR2|ECI2_MOUSE Enoyl-CoA delta isomerase 2 OS=Mus musculus OX=10090 GN=Eci2 PE=1 SV=2	-1.28675	-0.495526	0.790002	1.36303	0.0302119	1.45297	1.67248	1.47314	1.12913	0.903509	2
Q4FK74	>tr|Q4FK74|Q4FK74_MOUSE ATP synthase F1 subunit delta OS=Mus musculus OX=10090 GN=Atp5d PE=1 SV=1	0.465184	0.40969	-0.894534	-0.0687875	0.749572	1.04426	1.30343	0.944025	1.12886	0.903002	1
Q61550	>sp|Q61550|RAD21_MOUSE Double-strand-break repair protein rad21 homolog OS=Mus musculus OX=10090 GN=Rad21 PE=1 SV=3	0.0662226	-1.68496	1.03909	0.694999	0.722389	1.01993	1.31746	0.948608	1.12866	0.902396	2
Q6KAN1	>tr|Q6KAN1|Q6KAN1_MOUSE MFLJ00316 protein (Fragment) OS=Mus musculus OX=10090 GN=Gbp7 PE=2 SV=1	-0.595061	0.967643	1.01455	-1.03091	1.47578	1.44564	0.692561	1.07003	1.12624	0.903273	6
Q3TWV0	>tr|Q3TWV0|Q3TWV0_MOUSE Vimentin OS=Mus musculus OX=10090 GN=Vim PE=2 SV=1	0.258547	0.138294	0.183927	-0.580851	0.739967	1.02606	1.11118	0.882383	1.12567	0.903211	1
Q9D7S9	>sp|Q9D7S9|CHMP5_MOUSE Charged multivesicular body protein 5 OS=Mus musculus OX=10090 GN=Chmp5 PE=1 SV=1	0.328062	0.215341	0.522744	-0.987035	0.711369	1.30487	1.31026	1.31121	1.1249	0.903452	3
Q8BMI3	>sp|Q8BMI3|GGA3_MOUSE ADP-ribosylation factor-binding protein GGA3 OS=Mus musculus OX=10090 GN=Gga3 PE=1 SV=2	-0.0967922	0.877912	-0.674678	-0.0041564	0.992792	0.921243	1.32594	0.950264	1.12434	0.903382	1
Q3TL71	>tr|Q3TL71|Q3TL71_MOUSE Heterogeneous nuclear ribonucleoprotein K OS=Mus musculus OX=10090 GN=Hnrnpk PE=2 SV=1	-0.561961	0.705439	0.431584	-0.560884	1.42973	0.667317	0.0321922	-0.0904276	1.12324	0.904109	1
P09055	>sp|P09055|ITB1_MOUSE Integrin beta-1 OS=Mus musculus OX=10090 GN=Itgb1 PE=1 SV=1	-0.489788	1.89889	0.460406	-1.7765	0.845745	1.63998	1.12013	0.849623	1.12271	0.902213	7
Q922Q8	>sp|Q922Q8|LRC59_MOUSE Leucine-rich repeat-containing protein 59 OS=Mus musculus OX=10090 GN=Lrrc59 PE=1 SV=1	1.12568	2.43419	-1.98343	-2.23326	2.90697	1.52168	0.222394	0.392646	1.12205	0.902295	7
P97822	>sp|P97822|AN32E_MOUSE Acidic leucine-rich nuclear phosphoprotein 32 family member E OS=Mus musculus OX=10090 GN=Anp32e PE=1 SV=2	0.807119	0.404066	-0.72382	-0.531887	1.83797	0.982066	1.02055	0.855856	1.12001	0.902629	7
Q9DBS5	>sp|Q9DBS5|KLC4_MOUSE Kinesin light chain 4 OS=Mus musculus OX=10090 GN=Klc4 PE=1 SV=1	-1.64707	0.0292155	0.76676	1.33222	-0.200537	1.44182	1.87811	1.654	1.11929	0.901922	2
E9Q3R9	>tr|E9Q3R9|E9Q3R9_MOUSE Zinc finger and BTB domain-containing 21 OS=Mus musculus OX=10090 GN=Zbtb21 PE=1 SV=1	0.525882	0.126658	-0.238428	-0.455237	1.3621	0.332159	0.687698	0.685347	1.11907	0.899606	1
Q9EQG9	>sp|Q9EQG9|CERT_MOUSE Ceramide transfer protein OS=Mus musculus OX=10090 GN=Cert1 PE=1 SV=1	-0.410656	1.08512	0.598256	-1.15223	1.01845	1.00077	1.1941	0.955987	1.11855	0.899482	1
Q61735-2	>sp|Q61735-2|CD47_MOUSE Isoform 2 of Leukocyte surface antigen CD47 OS=Mus musculus OX=10090 GN=Cd47	0.0297972	0.407812	1.35841	-1.93679	0.715322	1.69891	1.05069	0.917089	1.11806	0.899317	4
Q99P91	>sp|Q99P91|GPNMB_MOUSE Transmembrane glycoprotein NMB OS=Mus musculus OX=10090 GN=Gpnmb PE=1 SV=2	1.848	-2.86674	-0.693945	1.21443	1.32956	0.717311	0.906734	1.36897	1.11452	0.903614	10
O88967	>sp|O88967|YMEL1_MOUSE ATP-dependent zinc metalloprotease YME1L1 OS=Mus musculus OX=10090 GN=Yme1l1 PE=1 SV=1	0.684349	-0.858485	0.985988	-0.905543	0.766184	0.808352	0.387462	0.582117	1.11155	0.905315	1
Q9QXZ0	>sp|Q9QXZ0|MACF1_MOUSE Microtubule-actin cross-linking factor 1 OS=Mus musculus OX=10090 GN=Macf1 PE=1 SV=2	-0.185578	0.535704	-0.128748	-0.0494941	0.31868	0.97521	1.36655	1.13467	1.11075	0.905612	22
Q8BJU0	>sp|Q8BJU0|SGTA_MOUSE Small glutamine-rich tetratricopeptide repeat-containing protein alpha OS=Mus musculus OX=10090 GN=Sgta PE=1 SV=2	1.68594	0.643647	-0.967139	-1.89483	0.930065	1.7137	0.6886	0.891702	1.11017	0.905581	4
Q4KWH5	>sp|Q4KWH5|PLCH1_MOUSE 1-phosphatidylinositol 4,5-bisphosphate phosphodiesterase eta-1 OS=Mus musculus OX=10090 GN=Plch1 PE=2 SV=1	0.959354	-0.0379571	-1.6899	0.458129	1.34197	0.961491	0.721999	0.886072	1.10963	0.905496	1
Q8VBT0	>sp|Q8VBT0|TMX1_MOUSE Thioredoxin-related transmembrane protein 1 OS=Mus musculus OX=10090 GN=Tmx1 PE=1 SV=1	1.1072	0.540952	-0.179125	-1.74396	0.767893	1.18277	1.20913	0.884856	1.10949	0.904831	2
P97855	>sp|P97855|G3BP1_MOUSE Ras GTPase-activating protein-binding protein 1 OS=Mus musculus OX=10090 GN=G3bp1 PE=1 SV=1	-0.0794314	0.366422	-0.131978	-0.142978	1.21982	1.23642	1.37666	0.715301	1.10689	0.90167	3
A2RSF1	>tr|A2RSF1|A2RSF1_MOUSE COMM domain-containing protein 1 OS=Mus musculus OX=10090 GN=Commd1 PE=1 SV=1	0.0121916	0.656422	0.693429	-1.26568	0.937605	1.10689	1.03849	1.23002	1.10485	0.902044	2
Q3TAR8	>tr|Q3TAR8|Q3TAR8_MOUSE Palmitoyl-protein hydrolase 1 OS=Mus musculus OX=10090 GN=Ppt1 PE=2 SV=1	-1.12884	0.587803	0.161788	0.64351	0.427958	0.821305	2.11646	1.39977	1.10294	0.900519	2
Q8BWL5	>sp|Q8BWL5|RBMS3_MOUSE RNA-binding motif, single-stranded-interacting protein 3 OS=Mus musculus OX=10090 GN=Rbms3 PE=2 SV=2	0.944233	0.0929112	-0.370332	-0.755811	0.403455	0.623917	1.18201	0.240815	1.1025	0.900295	1
P54103	>sp|P54103|DNJC2_MOUSE DnaJ homolog subfamily C member 2 OS=Mus musculus OX=10090 GN=Dnajc2 PE=1 SV=2	0.62654	0.889302	-0.836144	-0.756168	1.08515	0.971328	0.45398	0.389649	1.09903	0.902765	2
Q99K43	>sp|Q99K43|PRC1_MOUSE Protein regulator of cytokinesis 1 OS=Mus musculus OX=10090 GN=Prc1 PE=1 SV=2	-0.326631	0.113693	0.403317	0.0220418	0.323862	1.03258	1.57968	1.63023	1.09887	0.902145	1
Q61033	>sp|Q61033|LAP2A_MOUSE Lamina-associated polypeptide 2, isoforms alpha/zeta OS=Mus musculus OX=10090 GN=Tmpo PE=1 SV=4	1.0821	0.0419174	0.818398	-2.1974	0.79539	1.26521	1.10765	0.586842	1.09854	0.901766	2
Q8C129	>sp|Q8C129|LCAP_MOUSE Leucyl-cystinyl aminopeptidase OS=Mus musculus OX=10090 GN=Lnpep PE=1 SV=1	0.370073	0.215102	0.23853	-0.741955	0.838808	1.73447	0.98822	0.698	1.09508	0.904219	10
Q9QWI6	>sp|Q9QWI6|SRCN1_MOUSE SRC kinase signaling inhibitor 1 OS=Mus musculus OX=10090 GN=Srcin1 PE=1 SV=2	-0.422751	-2.18768	1.26098	1.41798	0.8222	0.719277	1.00406	1.11285	1.09459	0.904067	1
Q8CAQ8-2	>sp|Q8CAQ8-2|MIC60_MOUSE Isoform 2 of MICOS complex subunit Mic60 OS=Mus musculus OX=10090 GN=Immt	-0.63371	0.737234	-0.0595693	0.0493336	1.43188	0.384568	0.512711	0.536539	1.09377	0.904411	1
Q9DCX2	>sp|Q9DCX2|ATP5H_MOUSE ATP synthase subunit d, mitochondrial OS=Mus musculus OX=10090 GN=Atp5pd PE=1 SV=3	3.338	-1.75565	-1.05058	-0.277579	2.00297	0.987623	1.09593	0.738266	1.09249	0.905413	7
Q61490	>sp|Q61490|CD166_MOUSE CD166 antigen OS=Mus musculus OX=10090 GN=Alcam PE=1 SV=3	0.651575	1.61627	-1.14816	-1.37404	1.66694	1.50838	0.687377	0.526044	1.08662	0.909667	6
Q9DAW9	>sp|Q9DAW9|CNN3_MOUSE Calponin-3 OS=Mus musculus OX=10090 GN=Cnn3 PE=1 SV=1	0.0862174	-1.41688	0.390301	0.967618	0.423915	1.08419	1.19846	1.39722	1.08373	0.911311	2
P00015	>sp|P00015|CYC2_MOUSE Cytochrome c, testis-specific OS=Mus musculus OX=10090 GN=Cyct PE=1 SV=3	0.371894	-0.48133	0.225046	-0.122084	1.73482	0.620496	0.5284	0.609761	1.08295	0.911585	1
A0A1W2P8C6	>tr|A0A1W2P8C6|A0A1W2P8C6_MOUSE Tetraspanin (Fragment) OS=Mus musculus OX=10090 GN=Cd63 PE=1 SV=1	-0.652663	-3.85554	-0.309046	4.78002	-0.811867	0.0452765	1.20429	1.55143	1.0817	0.911704	2
Q99LM2	>sp|Q99LM2|CK5P3_MOUSE CDK5 regulatory subunit-associated protein 3 OS=Mus musculus OX=10090 GN=Cdk5rap3 PE=1 SV=1	-0.448428	-0.178172	0.068854	0.919979	0.903213	1.44832	1.08269	0.840056	1.07683	0.913689	3
Q80VI1	>sp|Q80VI1|TRI56_MOUSE E3 ubiquitin-protein ligase TRIM56 OS=Mus musculus OX=10090 GN=Trim56 PE=1 SV=1	-0.393803	-0.132906	0.532448	0.126787	0.518933	1.02883	0.970959	0.761982	1.07538	0.913265	1
A0A2R8VI83	>tr|A0A2R8VI83|A0A2R8VI83_MOUSE Zinc finger protein 7 (Fragment) OS=Mus musculus OX=10090 GN=Zfp7 PE=4 SV=1	0.986414	2.16645	-3.49319	-0.256622	0.147156	1.71157	0.56179	1.01543	1.07522	0.912645	1
Q8WTY4	>sp|Q8WTY4|CPIN1_MOUSE Anamorsin OS=Mus musculus OX=10090 GN=Ciapin1 PE=1 SV=1	1.63634	-0.0221731	-0.514673	-1.56229	1.30172	0.726561	0.552864	0.692806	1.07489	0.912291	1
Q99JI4	>sp|Q99JI4|PSMD6_MOUSE 26S proteasome non-ATPase regulatory subunit 6 OS=Mus musculus OX=10090 GN=Psmd6 PE=1 SV=1	-0.528072	1.16067	0.318264	-0.856003	0.600461	1.53583	0.936795	1.12974	1.07251	0.912375	4
E9Q7G0	>sp|E9Q7G0|NUMA1_MOUSE Nuclear mitotic apparatus protein 1 OS=Mus musculus OX=10090 GN=Numa1 PE=1 SV=1	-0.575781	1.83787	0.0975548	-1.19374	1.35936	1.17495	1.12076	0.694366	1.07204	0.912212	14
P63280	>sp|P63280|UBC9_MOUSE SUMO-conjugating enzyme UBC9 OS=Mus musculus OX=10090 GN=Ube2i PE=1 SV=1	-1.67958	0.679339	1.58552	-0.406301	0.508917	1.93953	1.09021	0.692391	1.07069	0.913333	3
Q4KML4	>sp|Q4KML4|ABRAL_MOUSE Costars family protein ABRACL OS=Mus musculus OX=10090 GN=Abracl PE=1 SV=1	-0.16241	-0.369356	0.154476	0.591945	-0.108575	1.36028	1.42201	1.98904	1.07057	0.912674	2
Q9CR20	>sp|Q9CR20|IR3IP_MOUSE Immediate early response 3-interacting protein 1 OS=Mus musculus OX=10090 GN=Ier3ip1 PE=3 SV=1	0.746219	0.934653	-1.33274	-0.490102	0.963574	1.46518	0.777711	0.971212	1.07028	0.91225	2
P11609	>sp|P11609|CD1D1_MOUSE Antigen-presenting glycoprotein CD1d1 OS=Mus musculus OX=10090 GN=Cd1d1 PE=1 SV=3	-0.911612	0.710722	0.528311	-0.0180609	0.262426	1.19778	1.46434	1.5767	1.06975	0.912182	2
Q9CQK7	>sp|Q9CQK7|RWDD1_MOUSE RWD domain-containing protein 1 OS=Mus musculus OX=10090 GN=Rwdd1 PE=1 SV=1	0.109184	0.458012	0.842629	-1.28947	0.797464	1.06533	1.26322	1.18179	1.06964	0.911505	3
P42082	>sp|P42082|CD86_MOUSE T-lymphocyte activation antigen CD86 OS=Mus musculus OX=10090 GN=Cd86 PE=1 SV=1	-0.072944	0.817142	0.0505976	-0.749395	0.315183	1.55146	0.998038	0.444366	1.06889	0.910932	1
Q8R3I3	>sp|Q8R3I3|COG6_MOUSE Conserved oligomeric Golgi complex subunit 6 OS=Mus musculus OX=10090 GN=Cog6 PE=1 SV=2	1.46796	-0.970201	-0.158212	-0.59181	-0.115503	1.13727	1.11492	1.19616	1.06881	0.91021	1
Q9CZ44	>sp|Q9CZ44|NSF1C_MOUSE NSFL1 cofactor p47 OS=Mus musculus OX=10090 GN=Nsfl1c PE=1 SV=1	1.3006	0.417375	-0.551634	-1.09654	0.864273	1.21334	1.08706	1.06037	1.06839	0.909158	6
Q8K1Z0	>sp|Q8K1Z0|COQ9_MOUSE Ubiquinone biosynthesis protein COQ9, mitochondrial OS=Mus musculus OX=10090 GN=Coq9 PE=1 SV=1	-0.65106	-1.49744	1.74664	0.637217	-0.436744	1.53257	1.66031	1.54792	1.0677	0.909329	2
A0PJF4	>tr|A0PJF4|A0PJF4_MOUSE Ahnak protein (Fragment) OS=Mus musculus OX=10090 GN=Ahnak PE=2 SV=1	1.39215	2.3515	-2.24799	-1.93717	0.663668	1.26135	1.10472	0.702205	1.06759	0.908656	40
Q921T2-2	>sp|Q921T2-2|TOIP1_MOUSE Isoform 2 of Torsin-1A-interacting protein 1 OS=Mus musculus OX=10090 GN=Tor1aip1	-0.37924	-5.20908	2.81208	0.86835	1.2863	0.95908	0.823718	1.54721	1.06599	0.910142	1
A0A1D5RLZ2	>tr|A0A1D5RLZ2|A0A1D5RLZ2_MOUSE HMG box domain-containing 4 (Fragment) OS=Mus musculus OX=10090 GN=Hmgxb4 PE=1 SV=1	0.15579	-1.70852	0.575259	0.99726	-0.149971	1.28405	1.67523	1.43284	1.06534	0.909424	1
Q9D4J1	>sp|Q9D4J1|EFHD1_MOUSE EF-hand domain-containing protein D1 OS=Mus musculus OX=10090 GN=Efhd1 PE=1 SV=1	-0.0108333	0.72815	-0.776999	0.25189	1.32752	1.28481	0.640972	1.09014	1.06396	0.908936	3
P97484	>sp|P97484|LIRB3_MOUSE Leukocyte immunoglobulin-like receptor subfamily B member 3 OS=Mus musculus OX=10090 GN=Lilrb3 PE=1 SV=1	1.28614	0.0689351	-0.88552	-0.677239	0.607488	0.855221	0.786123	0.585095	1.06342	0.908894	1
A2A4J1	>tr|A2A4J1|A2A4J1_MOUSE Proteasome activator complex subunit 3 (Fragment) OS=Mus musculus OX=10090 GN=Psme3 PE=1 SV=1	-0.444295	1.04154	-0.692691	0.24641	1.02711	1.01659	0.912047	1.16788	1.06188	0.909465	4
Q60960	>sp|Q60960|IMA5_MOUSE Importin subunit alpha-5 OS=Mus musculus OX=10090 GN=Kpna1 PE=1 SV=2	1.01999	0.932977	-0.514542	-1.69421	0.773608	0.502558	0.578288	0.913562	1.05741	0.912593	1
Q8BG95	>sp|Q8BG95|MYPT2_MOUSE Protein phosphatase 1 regulatory subunit 12B OS=Mus musculus OX=10090 GN=Ppp1r12b PE=1 SV=2	-0.982596	1.42293	-0.799747	0.793179	1.24144	0.770592	0.619992	1.31419	1.0562	0.913515	1
Q3TPZ5	>tr|Q3TPZ5|Q3TPZ5_MOUSE Uncharacterized protein OS=Mus musculus OX=10090 GN=Dctn2 PE=1 SV=1	-1.425	1.65888	0.716289	-0.578883	0.0134665	1.22022	1.44577	1.0624	1.05481	0.913061	10
P25085	>sp|P25085|IL1RA_MOUSE Interleukin-1 receptor antagonist protein OS=Mus musculus OX=10090 GN=Il1rn PE=2 SV=1	1.61215	-0.317252	-2.00467	0.0175863	1.91213	0.359843	0.847339	0.932546	1.0536	0.913976	4
Q9D554	>sp|Q9D554|SF3A3_MOUSE Splicing factor 3A subunit 3 OS=Mus musculus OX=10090 GN=Sf3a3 PE=1 SV=2	1.66151	0.533734	-1.15304	-1.42951	0.806083	1.77553	1.09673	0.434873	1.05241	0.913233	5
A2AIV8	>sp|A2AIV8|CARD9_MOUSE Caspase recruitment domain-containing protein 9 OS=Mus musculus OX=10090 GN=Card9 PE=1 SV=1	-0.486534	0.725606	0.105368	-0.184584	-0.257536	1.51761	1.49234	1.23053	1.0524	0.912438	5
O54988	>sp|O54988|SLK_MOUSE STE20-like serine/threonine-protein kinase OS=Mus musculus OX=10090 GN=Slk PE=1 SV=2	0.52843	0.154963	0.608007	-1.19254	0.551578	1.32426	1.05811	0.996617	1.05203	0.912163	12
Q00623	>sp|Q00623|APOA1_MOUSE Apolipoprotein A-I OS=Mus musculus OX=10090 GN=Apoa1 PE=1 SV=2	3.59362	-2.96602	-0.867145	-0.994567	-0.0517755	0.102079	0.815642	0.483997	1.05089	0.912175	1
A0A2I3BPM1	>tr|A0A2I3BPM1|A0A2I3BPM1_MOUSE ERO1-like protein alpha (Fragment) OS=Mus musculus OX=10090 GN=Ero1a PE=1 SV=1	-1.7244	-0.980603	0.213817	2.70974	-0.842776	0.568989	1.39027	1.94931	1.04806	0.914599	11
A8IP69	>tr|A8IP69|A8IP69_MOUSE 14-3-3 protein gamma subtype OS=Mus musculus OX=10090 GN=Ywhag PE=1 SV=1	1.63389	-0.574833	-1.1758	-0.521013	1.45751	0.657111	0.932792	1.12536	1.04759	0.914464	4
P04104	>sp|P04104|K2C1_MOUSE Keratin, type II cytoskeletal 1 OS=Mus musculus OX=10090 GN=Krt1 PE=1 SV=4	-3.99983	4.36632	-0.906218	1.08159	4.93804	0.104238	0.197995	0.536107	1.0465	0.9144	3
Q9CX60	>sp|Q9CX60|LBH_MOUSE Protein LBH OS=Mus musculus OX=10090 GN=Lbh PE=1 SV=1	-1.38201	-0.130919	0.968215	0.568359	0.593574	-0.345429	1.25856	0.690507	1.04536	0.915225	1
P34884	>sp|P34884|MIF_MOUSE Macrophage migration inhibitory factor OS=Mus musculus OX=10090 GN=Mif PE=1 SV=2	-2.02693	-3.80116	3.66225	2.59113	-1.47273	2.11161	2.55346	2.78	1.04494	0.915018	1
F7BJB9	>sp|F7BJB9|MORC3_MOUSE MORC family CW-type zinc finger protein 3 OS=Mus musculus OX=10090 GN=Morc3 PE=1 SV=1	1.05007	-0.601058	-0.447986	-0.139632	0.706827	0.776762	0.719132	0.750655	1.04382	0.915009	1
Q4FJQ4	>tr|Q4FJQ4|Q4FJQ4_MOUSE Casp7 protein OS=Mus musculus OX=10090 GN=Casp7 PE=1 SV=1	-0.495943	0.201857	0.329876	0.258444	1.52422	0.767167	0.933237	0.961362	1.04374	0.914312	2
P16675	>sp|P16675|PPGB_MOUSE Lysosomal protective protein OS=Mus musculus OX=10090 GN=Ctsa PE=1 SV=1	0.0971787	-2.38109	1.76081	0.631175	0.420931	0.733268	1.11856	1.91177	1.03864	0.917581	3
Q3TVQ3	>tr|Q3TVQ3|Q3TVQ3_MOUSE Uncharacterized protein OS=Mus musculus OX=10090 GN=Grn PE=2 SV=1	0.983337	-2.78516	0.318854	1.98649	0.792852	0.97954	2.06394	3.38146	1.03859	0.916849	3
Q60902	>sp|Q60902|EP15R_MOUSE Epidermal growth factor receptor substrate 15-like 1 OS=Mus musculus OX=10090 GN=Eps15l1 PE=1 SV=3	-0.870034	0.651813	0.535646	-0.269055	0.358719	1.10504	1.20311	1.11687	1.03738	0.917771	9
Q8BVU5	>sp|Q8BVU5|NUDT9_MOUSE ADP-ribose pyrophosphatase, mitochondrial OS=Mus musculus OX=10090 GN=Nudt9 PE=1 SV=1	0.672928	0.836221	-0.0653811	-1.5972	1.31266	1.494	0.827863	0.288781	1.03715	0.917299	2
D3Z7P3-2	>sp|D3Z7P3-2|GLSK_MOUSE Isoform 2 of Glutaminase kidney isoform, mitochondrial OS=Mus musculus OX=10090 GN=Gls	1.01843	-0.289559	-0.450324	-0.431195	1.56059	0.844016	0.648142	0.0999038	1.03557	0.918751	2
Q3U536	>tr|Q3U536|Q3U536_MOUSE Nucleophosmin OS=Mus musculus OX=10090 GN=Npm1 PE=2 SV=1	0.998861	0.508315	-0.96041	-0.740579	2.45891	0.766193	0.784463	0.6542	1.03377	0.920525	7
P70388	>sp|P70388|RAD50_MOUSE DNA repair protein RAD50 OS=Mus musculus OX=10090 GN=Rad50 PE=1 SV=1	-1.2868	2.08814	0.107919	-0.784483	-0.684222	1.09335	1.6853	1.86781	1.03342	0.920226	1
A6ZI44	>tr|A6ZI44|A6ZI44_MOUSE Fructose-bisphosphate aldolase OS=Mus musculus OX=10090 GN=Aldoa PE=1 SV=1	-1.7134	-1.26075	1.52078	1.97285	-0.014487	1.06246	1.42764	1.57546	1.03311	0.91987	5
P62960	>sp|P62960|YBOX1_MOUSE Y-box-binding protein 1 OS=Mus musculus OX=10090 GN=Ybx1 PE=1 SV=3	0.0337101	1.03206	0.134897	-1.03057	1.37172	0.710068	1.08987	1.06313	1.0321	0.917322	4
E9Q5C9	>sp|E9Q5C9|NOLC1_MOUSE Nucleolar and coiled-body phosphoprotein 1 OS=Mus musculus OX=10090 GN=Nolc1 PE=1 SV=1	0.755712	-0.122253	0.901764	-1.7272	0.96914	0.360685	1.00924	0.211433	1.03161	0.91643	1
Q9WUK2	>sp|Q9WUK2|IF4H_MOUSE Eukaryotic translation initiation factor 4H OS=Mus musculus OX=10090 GN=Eif4h PE=1 SV=3	1.76416	0.439032	-1.48975	-1.14576	0.906895	0.658734	0.0628492	0.848094	1.03027	0.916745	1
P62737	>sp|P62737|ACTA_MOUSE Actin, aortic smooth muscle OS=Mus musculus OX=10090 GN=Acta2 PE=1 SV=1	0.370241	-0.75458	-0.883191	1.10767	1.54987	0.711572	0.669463	1.25692	1.03009	0.916219	15
G5E8V9	>tr|G5E8V9|G5E8V9_MOUSE ADP-ribosylation factor-interacting protein 1 OS=Mus musculus OX=10090 GN=Arfip1 PE=1 SV=1	-1.36226	-0.235074	1.20759	0.649648	0.612211	0.852656	1.08195	0.995321	1.02801	0.916805	1
P70121	>sp|P70121|ZHX1_MOUSE Zinc fingers and homeoboxes protein 1 OS=Mus musculus OX=10090 GN=Zhx1 PE=1 SV=2	-2.8265	0.206582	2.01722	0.58454	-0.591201	-0.259148	2.2176	1.96789	1.02713	0.914898	1
Q99J45	>sp|Q99J45|NRBP_MOUSE Nuclear receptor-binding protein OS=Mus musculus OX=10090 GN=Nrbp1 PE=1 SV=1	-2.15925	-0.0563925	0.79221	1.87602	0.62889	0.133665	1.42989	1.79384	1.02684	0.914528	1
B2MWM9	>tr|B2MWM9|B2MWM9_MOUSE Calreticulin OS=Mus musculus OX=10090 GN=Calr PE=1 SV=1	3.32064	-1.62761	-1.82244	-0.459415	2.70037	0.857605	0.48883	0.842161	1.02524	0.915228	23
Q8BH86	>sp|Q8BH86|GLUCM_MOUSE D-glutamate cyclase, mitochondrial OS=Mus musculus OX=10090 GN=Dglucy PE=1 SV=1	-0.349744	1.20119	-0.216444	-0.500125	0.990054	1.10617	0.487812	1.10412	1.0219	0.917612	3
P70168	>sp|P70168|IMB1_MOUSE Importin subunit beta-1 OS=Mus musculus OX=10090 GN=Kpnb1 PE=1 SV=2	1.19173	-0.318823	-0.618669	-0.462468	0.911658	1.03996	0.880079	1.02861	1.02061	0.917875	15
P62334	>sp|P62334|PRS10_MOUSE 26S proteasome regulatory subunit 10B OS=Mus musculus OX=10090 GN=Psmc6 PE=1 SV=1	-0.52883	0.482329	0.82605	-0.446203	0.254999	1.3436	0.961442	1.17778	1.01837	0.917916	10
Q8BIG7	>sp|Q8BIG7|CMTD1_MOUSE Catechol O-methyltransferase domain-containing protein 1 OS=Mus musculus OX=10090 GN=Comtd1 PE=1 SV=1	-0.476139	0.631761	0.287758	-0.316276	-0.130168	1.15963	1.46256	1.09018	1.01703	0.918258	1
Q8BV13	>sp|Q8BV13|CSN7B_MOUSE COP9 signalosome complex subunit 7b OS=Mus musculus OX=10090 GN=Cops7b PE=1 SV=1	0.256256	-0.964963	-0.09271	0.824084	0.54328	0.092776	0.946241	0.80978	1.01525	0.919998	1
Q60972	>sp|Q60972|RBBP4_MOUSE Histone-binding protein RBBP4 OS=Mus musculus OX=10090 GN=Rbbp4 PE=1 SV=5	1.44048	0.62819	-0.908695	-1.54889	2.62239	1.17415	0.12272	0.154676	1.01076	0.920904	4
A0A1Y7VJG2	>tr|A0A1Y7VJG2|A0A1Y7VJG2_MOUSE Eukaryotic translation initiation factor 5 (Fragment) OS=Mus musculus OX=10090 GN=Eif5 PE=1 SV=1	0.801434	0.875796	-0.591275	-1.19037	1.80028	1.1187	0.735862	0.409372	1.01013	0.921025	3
P58774	>sp|P58774|TPM2_MOUSE Tropomyosin beta chain OS=Mus musculus OX=10090 GN=Tpm2 PE=1 SV=1	0.286846	-0.618239	1.10196	-0.792794	0.583682	1.04006	1.29254	1.15445	1.00978	0.920741	1
Q52KF3	>sp|Q52KF3|SPIR1_MOUSE Protein spire homolog 1 OS=Mus musculus OX=10090 GN=Spire1 PE=1 SV=1	0.223166	1.32731	-0.0743208	-1.57841	1.02383	1.20653	0.801528	0.542617	1.00964	0.920167	1
Q9D710	>sp|Q9D710|TMX2_MOUSE Thioredoxin-related transmembrane protein 2 OS=Mus musculus OX=10090 GN=Tmx2 PE=1 SV=1	1.44778	-0.738581	0.371084	-1.35011	0.252817	0.751408	0.848102	0.875973	1.00686	0.921768	1
Q8BKZ9	>sp|Q8BKZ9|ODPX_MOUSE Pyruvate dehydrogenase protein X component, mitochondrial OS=Mus musculus OX=10090 GN=Pdhx PE=1 SV=1	-1.69425	0.778229	0.904416	0.451404	0.465061	1.99679	0.84894	0.752401	1.00659	0.920619	1
Q91Z67	>sp|Q91Z67|SRGP2_MOUSE SLIT-ROBO Rho GTPase-activating protein 2 OS=Mus musculus OX=10090 GN=Srgap2 PE=1 SV=2	-1.16945	0.574753	0.943995	-0.0919819	-0.325195	1.6784	1.39572	1.18842	1.00592	0.920015	4
Q3TFE5	>tr|Q3TFE5|Q3TFE5_MOUSE RNA helicase OS=Mus musculus OX=10090 GN=Dhx15 PE=2 SV=1	0.101547	0.0176457	-0.277259	0.257243	0.979004	0.988513	0.505761	0.62759	1.00569	0.918811	1
P61957	>sp|P61957|SUMO2_MOUSE Small ubiquitin-related modifier 2 OS=Mus musculus OX=10090 GN=Sumo2 PE=1 SV=1	-0.319756	0.322378	0.432995	-0.200269	0.165345	1.18237	1.46564	1.53509	1.00275	0.918366	1
Q8R105	>sp|Q8R105|VP37C_MOUSE Vacuolar protein sorting-associated protein 37C OS=Mus musculus OX=10090 GN=Vps37c PE=1 SV=1	-1.10113	0.15661	0.662286	0.291493	1.10719	-0.195135	0.189181	0.430394	1.00111	0.917617	1
Q8K2C7	>sp|Q8K2C7|OS9_MOUSE Protein OS-9 OS=Mus musculus OX=10090 GN=Os9 PE=1 SV=2	-0.688371	-0.134865	1.10888	-0.0885774	0.512744	1.25222	1.14405	0.94633	1.00015	0.916694	2
P42581	>sp|P42581|HMX3_MOUSE Homeobox protein HMX3 OS=Mus musculus OX=10090 GN=Hmx3 PE=1 SV=3	1.54982	0.624583	-2.16218	-0.41353	1.63966	0.24735	0.134112	0.0333589	0.99701	0.918823	1
Q99MR6	>sp|Q99MR6|SRRT_MOUSE Serrate RNA effector molecule homolog OS=Mus musculus OX=10090 GN=Srrt PE=1 SV=1	-0.14904	0.303081	1.24808	-1.33123	0.810055	0.93697	1.04169	1.13085	0.994681	0.920574	6
P51125	>sp|P51125|ICAL_MOUSE Calpastatin OS=Mus musculus OX=10090 GN=Cast PE=1 SV=2	-0.218847	-0.790197	0.449658	0.949646	0.333833	0.438097	1.62817	1.37968	0.994107	0.919868	9
Q8BRN9	>sp|Q8BRN9|C2D1B_MOUSE Coiled-coil and C2 domain-containing protein 1B OS=Mus musculus OX=10090 GN=Cc2d1b PE=1 SV=1	-0.279721	1.4541	-0.725314	-0.380185	0.499379	0.781061	1.11966	0.779727	0.992103	0.921165	1
O88842	>sp|O88842|FGD3_MOUSE FYVE, RhoGEF and PH domain-containing protein 3 OS=Mus musculus OX=10090 GN=Fgd3 PE=1 SV=1	-1.57935	-1.00981	-0.14048	3.00523	-0.194946	0.757035	1.58748	1.721	0.99145	0.921325	1
A0A0G2JGC8	>tr|A0A0G2JGC8|A0A0G2JGC8_MOUSE RAP1, GTP-GDP dissociation stimulator 1 OS=Mus musculus OX=10090 GN=Rap1gds1 PE=1 SV=1	-0.725218	1.42666	-1.29594	0.511209	0.995707	0.937048	1.05396	0.893209	0.991162	0.920976	8
Q3UGL3	>tr|Q3UGL3|Q3UGL3_MOUSE ENTH domain-containing protein OS=Mus musculus OX=10090 GN=Clint1 PE=2 SV=1	-0.302991	0.0182759	-0.211897	0.796797	0.400541	0.793711	0.982834	1.46708	0.988683	0.922188	1
P70336	>sp|P70336|ROCK2_MOUSE Rho-associated protein kinase 2 OS=Mus musculus OX=10090 GN=Rock2 PE=1 SV=1	-0.109168	0.386113	0.406564	-0.761083	0.655885	1.00957	1.11256	1.06526	0.987866	0.92183	3
P39749	>sp|P39749|FEN1_MOUSE Flap endonuclease 1 OS=Mus musculus OX=10090 GN=Fen1 PE=1 SV=1	1.6974	1.40649	-1.88039	-1.65521	1.67708	1.18231	0.660808	0.454573	0.987442	0.921672	5
P14824	>sp|P14824|ANXA6_MOUSE Annexin A6 OS=Mus musculus OX=10090 GN=Anxa6 PE=1 SV=3	-2.09174	-1.57679	1.53962	2.7146	-0.755482	0.644661	1.01159	1.64842	0.987234	0.921215	26
F7CVJ5	>tr|F7CVJ5|F7CVJ5_MOUSE AHNAK nucleoprotein 2 (Fragment) OS=Mus musculus OX=10090 GN=Ahnak2 PE=1 SV=1	-0.786358	-0.209638	0.0194242	1.28637	-0.236477	0.345012	1.97548	2.09771	0.986744	0.92115	2
Q9EQC5	>sp|Q9EQC5|SCYL1_MOUSE N-terminal kinase-like protein OS=Mus musculus OX=10090 GN=Scyl1 PE=1 SV=1	-0.929409	0.816375	-0.110681	0.34831	1.06217	0.693617	1.11883	0.613855	0.986098	0.921305	3
Q921Z5	>sp|Q921Z5|TFIP8_MOUSE Tumor necrosis factor alpha-induced protein 8 OS=Mus musculus OX=10090 GN=Tnfaip8 PE=1 SV=1	-0.655058	0.43112	1.15131	-0.796193	0.727858	1.32374	1.2589	0.560228	0.985657	0.921174	4
Q9D024	>sp|Q9D024|CCD47_MOUSE Coiled-coil domain-containing protein 47 OS=Mus musculus OX=10090 GN=Ccdc47 PE=1 SV=2	0.910617	0.539103	-0.274502	-1.44281	1.81545	0.475437	0.000485775	0.177708	0.984746	0.920953	1
O89023	>sp|O89023|TPP1_MOUSE Tripeptidyl-peptidase 1 OS=Mus musculus OX=10090 GN=Tpp1 PE=1 SV=2	-1.3979	-0.253607	-0.136043	2.21124	0.586188	0.922492	1.30977	1.23283	0.984371	0.920731	1
Q3TGW2	>sp|Q3TGW2|EEPD1_MOUSE Endonuclease/exonuclease/phosphatase family domain-containing protein 1 OS=Mus musculus OX=10090 GN=Eepd1 PE=1 SV=1	0.632978	0.333576	-0.409637	-0.673208	0.238394	1.35746	1.14401	1.08428	0.983983	0.919785	1
Q9Z2X1	>sp|Q9Z2X1|HNRPF_MOUSE Heterogeneous nuclear ribonucleoprotein F OS=Mus musculus OX=10090 GN=Hnrnpf PE=1 SV=3	1.00468	0.664499	-1.0815	-0.837545	2.03402	1.32507	0.186022	0.597403	0.983412	0.919838	5
Q9D6W8	>sp|Q9D6W8|BORC6_MOUSE BLOC-1-related complex subunit 6 OS=Mus musculus OX=10090 GN=Borcs6 PE=1 SV=1	-1.83259	1.19152	-0.248112	0.870763	-0.0715621	0.885646	1.14914	0.62856	0.981061	0.921626	1
Q8BGC0	>sp|Q8BGC0|HTSF1_MOUSE HIV Tat-specific factor 1 homolog OS=Mus musculus OX=10090 GN=Htatsf1 PE=1 SV=1	-1.31981	0.341667	1.77018	-0.643791	-0.540314	1.4297	1.73549	1.24651	0.980546	0.920862	1
F7B6X4	>tr|F7B6X4|F7B6X4_MOUSE Ataxin-2 (Fragment) OS=Mus musculus OX=10090 GN=Atxn2 PE=1 SV=1	-1.98687	-3.55552	5.10999	-0.0555146	-1.01084	-1.08183	2.00289	1.4605	0.979684	0.92132	1
Q8K031	>sp|Q8K031|STAR8_MOUSE StAR-related lipid transfer protein 8 OS=Mus musculus OX=10090 GN=Stard8 PE=1 SV=2	-1.16761	1.29963	0.10186	0.16147	0.891415	0.423861	1.1542	1.30043	0.977185	0.924058	1
A0A0A6YXT1	>tr|A0A0A6YXT1|A0A0A6YXT1_MOUSE Protocadherin gamma subfamily A, 7 OS=Mus musculus OX=10090 GN=Pcdhga7 PE=1 SV=1	-0.893259	-0.453663	0.0676317	1.58307	0.832739	1.29087	0.652358	0.373962	0.975822	0.922996	1
Q9CWZ7	>sp|Q9CWZ7|SNAG_MOUSE Gamma-soluble NSF attachment protein OS=Mus musculus OX=10090 GN=Napg PE=1 SV=1	-2.34507	0.296389	1.34804	1.34206	-0.0688717	1.23905	1.4141	1.34682	0.97545	0.922775	5
Q0GUM2	>tr|Q0GUM2|Q0GUM2_MOUSE Interferon-gamma-inducible p47 GTPase OS=Mus musculus OX=10090 GN=Gm12250 PE=2 SV=1	-0.429704	1.32813	1.47038	-2.16413	1.689	1.00003	0.884434	0.258704	0.975361	0.922162	3
Q543F3	>tr|Q543F3|Q543F3_MOUSE Calponin OS=Mus musculus OX=10090 GN=Cnn2 PE=1 SV=1	-0.560109	1.05748	0.222467	-0.51263	1.25168	0.582695	0.829769	0.677141	0.974934	0.922019	2
Q8VGL5	>tr|Q8VGL5|Q8VGL5_MOUSE Olfactory receptor OS=Mus musculus OX=10090 GN=Olfr525 PE=2 SV=1	-0.257857	-1.626	1.51638	0.398558	0.014463	0.871238	1.45617	1.46629	0.974737	0.921558	1
P42228	>sp|P42228|STAT4_MOUSE Signal transducer and activator of transcription 4 OS=Mus musculus OX=10090 GN=Stat4 PE=1 SV=1	-1.01391	-0.403084	1.95752	-0.476998	-1.50693	1.90921	1.89439	1.36352	0.974663	0.920927	1
P70349	>sp|P70349|HINT1_MOUSE Histidine triad nucleotide-binding protein 1 OS=Mus musculus OX=10090 GN=Hint1 PE=1 SV=3	-0.643726	0.882535	-0.104641	0.130826	0.371454	1.37932	1.34459	1.04134	0.974339	0.920643	2
A0A1L1SV25	>tr|A0A1L1SV25|A0A1L1SV25_MOUSE Alpha-actinin-4 OS=Mus musculus OX=10090 GN=Actn4 PE=1 SV=1	0.678516	0.0251298	-0.980872	-0.566567	-0.0741227	1.0889	0.893944	1.04704	0.973095	0.920901	22
P49817	>sp|P49817|CAV1_MOUSE Caveolin-1 OS=Mus musculus OX=10090 GN=Cav1 PE=1 SV=1	0.27066	-1.16079	0.142321	0.738195	0.849374	0.455286	0.194335	0.338711	0.972882	0.920466	1
P02535	>sp|P02535|K1C10_MOUSE Keratin, type I cytoskeletal 10 OS=Mus musculus OX=10090 GN=Krt10 PE=1 SV=3	-2.01726	2.02704	-0.779469	-0.379763	2.09819	0.63946	0.262155	0.0780869	0.972429	0.920362	2
Q8CBB9	>sp|Q8CBB9|RSAD2_MOUSE Radical S-adenosyl methionine domain-containing protein 2 OS=Mus musculus OX=10090 GN=Rsad2 PE=1 SV=1	0.352608	-0.169287	1.24278	-1.35698	2.80781	1.0159	0.439061	0.177643	0.972187	0.919239	7
Q61545	>sp|Q61545|EWS_MOUSE RNA-binding protein EWS OS=Mus musculus OX=10090 GN=Ewsr1 PE=1 SV=2	0.452211	0.0319651	-0.36096	-0.201979	1.07391	1.19024	0.696917	0.917428	0.972095	0.918639	3
Q78JN3	>sp|Q78JN3|ECI3_MOUSE Enoyl-CoA delta isomerase 3, peroxisomal OS=Mus musculus OX=10090 GN=Eci3 PE=1 SV=1	-0.574498	-1.10525	-0.427326	2.28912	0.0240641	1.14651	1.36286	0.895704	0.971329	0.918244	1
Q8K363	>sp|Q8K363|DDX18_MOUSE ATP-dependent RNA helicase DDX18 OS=Mus musculus OX=10090 GN=Ddx18 PE=1 SV=1	0.833115	1.17932	-0.57429	-1.50486	1.97509	0.32623	0.52899	0.169716	0.969263	0.91892	2
Q3TXR4	>tr|Q3TXR4|Q3TXR4_MOUSE Transcription factor jun-B OS=Mus musculus OX=10090 GN=Junb PE=2 SV=1	0.145128	1.02696	-0.162708	-0.907623	0.544959	1.53916	0.931822	0.239923	0.969236	0.918233	2
Q64337	>sp|Q64337|SQSTM_MOUSE Sequestosome-1 OS=Mus musculus OX=10090 GN=Sqstm1 PE=1 SV=1	1.33038	-1.7008	1.74237	-1.54091	2.31328	0.96636	0.673359	0.411401	0.966924	0.919251	9
Q3U1Z5	>sp|Q3U1Z5|GPSM3_MOUSE G-protein-signaling modulator 3 OS=Mus musculus OX=10090 GN=Gpsm3 PE=1 SV=2	-0.365737	0.459965	-0.0181436	0.0669647	1.08297	0.706349	0.569791	0.907642	0.964582	0.921033	1
D3Z6Q9	>sp|D3Z6Q9|BIN2_MOUSE Bridging integrator 2 OS=Mus musculus OX=10090 GN=Bin2 PE=1 SV=1	0.435298	0.556373	-1.06707	-0.00635293	1.09196	0.634273	0.906184	0.992535	0.963471	0.921121	3
Q6PH08	>sp|Q6PH08|ERC2_MOUSE ERC protein 2 OS=Mus musculus OX=10090 GN=Erc2 PE=1 SV=2	0.254218	-0.00342406	0.172454	-0.40672	0.305027	1.18484	0.778733	0.905109	0.963347	0.920571	1
O35250	>sp|O35250|EXOC7_MOUSE Exocyst complex component 7 OS=Mus musculus OX=10090 GN=Exoc7 PE=1 SV=2	-0.444067	-0.215533	-0.287258	1.20257	0.651163	0.886334	0.926369	0.97706	0.96255	0.920948	1
P49586	>sp|P49586|PCY1A_MOUSE Choline-phosphate cytidylyltransferase A OS=Mus musculus OX=10090 GN=Pcyt1a PE=1 SV=1	-0.0607206	0.158167	0.236875	-0.341419	0.574443	1.19383	1.14893	0.840263	0.962519	0.920272	4
Q8BTI8	>sp|Q8BTI8|SRRM2_MOUSE Serine/arginine repetitive matrix protein 2 OS=Mus musculus OX=10090 GN=Srrm2 PE=1 SV=3	-0.795819	0.372619	0.0871295	0.57924	1.30253	1.12768	1.00907	0.45395	0.962044	0.920206	5
Q3TVV7	>tr|Q3TVV7|Q3TVV7_MOUSE OMPdecase OS=Mus musculus OX=10090 GN=Umps PE=2 SV=1	0.847309	0.328997	-0.35131	-1.02459	1.14494	0.558928	0.48749	0.604925	0.961549	0.919452	1
Q9D0Q5	>tr|Q9D0Q5|Q9D0Q5_MOUSE Uncharacterized protein OS=Mus musculus OX=10090 GN=2600006K01Rik PE=2 SV=1	-2.07268	-0.771817	1.48559	1.73298	-0.152969	0.734414	1.4859	1.99632	0.959654	0.92134	1
Q9CQ45	>sp|Q9CQ45|NENF_MOUSE Neudesin OS=Mus musculus OX=10090 GN=Nenf PE=1 SV=1	0.303963	0.123644	0.325365	-0.501369	1.48452	0.35988	1.12017	0.596443	0.958172	0.920513	2
Q8BY89	>sp|Q8BY89|CTL2_MOUSE Choline transporter-like protein 2 OS=Mus musculus OX=10090 GN=Slc44a2 PE=1 SV=2	-1.26134	0.630472	1.03658	-0.102969	1.0378	0.627666	0.730141	0.885391	0.958153	0.919824	1
Q9CZ30	>sp|Q9CZ30|OLA1_MOUSE Obg-like ATPase 1 OS=Mus musculus OX=10090 GN=Ola1 PE=1 SV=1	1.56629	-0.512662	-0.936277	-0.818323	1.25637	1.14314	0.281619	0.296086	0.957583	0.919181	2
A0A286YE24	>tr|A0A286YE24|A0A286YE24_MOUSE Nucleoporin 153 (Fragment) OS=Mus musculus OX=10090 GN=Nup153 PE=1 SV=1	0.0571913	0.464648	1.06099	-1.40877	0.489966	1.26418	1.39197	0.69204	0.957125	0.919096	3
Q6A065	>sp|Q6A065|CE170_MOUSE Centrosomal protein of 170 kDa OS=Mus musculus OX=10090 GN=Cep170 PE=1 SV=2	0.777432	0.932184	-1.84921	-0.129646	0.378505	1.96588	0.172387	0.309859	0.956289	0.919531	2
P57722	>sp|P57722|PCBP3_MOUSE Poly(rC)-binding protein 3 OS=Mus musculus OX=10090 GN=Pcbp3 PE=1 SV=3	1.28533	0.511496	-0.609558	-1.48872	1.85974	1.17511	0.364566	0.533353	0.95607	0.91912	5
Q64735	>sp|Q64735|CR1L_MOUSE Complement component receptor 1-like protein OS=Mus musculus OX=10090 GN=Cr1l PE=1 SV=1	-0.0676121	-0.499221	1.07592	-0.463854	0.596836	0.704345	1.38589	0.633057	0.955824	0.918747	1
O08528	>sp|O08528|HXK2_MOUSE Hexokinase-2 OS=Mus musculus OX=10090 GN=Hk2 PE=1 SV=1	-0.989828	-0.46474	1.59215	0.279222	0.123985	0.997083	0.829969	1.20024	0.954992	0.919176	24
Q6P8X1	>sp|Q6P8X1|SNX6_MOUSE Sorting nexin-6 OS=Mus musculus OX=10090 GN=Snx6 PE=1 SV=2	-0.432204	1.68517	-0.288074	-0.698936	0.0964515	1.2284	1.32518	1.01863	0.954847	0.917958	6
O35326	>sp|O35326|SRSF5_MOUSE Serine/arginine-rich splicing factor 5 OS=Mus musculus OX=10090 GN=Srsf5 PE=1 SV=2	-1.23757	-3.82914	-0.130401	1.03986	0.862429	0.686778	0.436938	0.277961	0.95474	0.917399	3
Q8K1I7	>sp|Q8K1I7|WIPF1_MOUSE WAS/WASL-interacting protein family member 1 OS=Mus musculus OX=10090 GN=Wipf1 PE=1 SV=1	0.0852498	0.00117184	-0.604543	0.517124	0.672268	0.737834	1.29627	1.18528	0.954623	0.916851	2
Q8BJ34	>sp|Q8BJ34|MARF1_MOUSE Meiosis regulator and mRNA stability factor 1 OS=Mus musculus OX=10090 GN=Marf1 PE=1 SV=3	0.607109	-0.765809	-0.255633	0.3988	0.511038	0.555815	0.731197	0.66152	0.95448	0.916342	1
Q93092	>sp|Q93092|TALDO_MOUSE Transaldolase OS=Mus musculus OX=10090 GN=Taldo1 PE=1 SV=2	0.0875957	-0.425484	0.247181	0.209475	1.31793	1.24282	0.487072	0.865731	0.949568	0.919526	13
O70492	>sp|O70492|SNX3_MOUSE Sorting nexin-3 OS=Mus musculus OX=10090 GN=Snx3 PE=1 SV=3	0.0451999	1.58527	1.6349	-1.73002	0.638832	1.25436	0.921558	1.19574	0.948167	0.920031	6
P46471	>sp|P46471|PRS7_MOUSE 26S proteasome regulatory subunit 7 OS=Mus musculus OX=10090 GN=Psmc2 PE=1 SV=5	0.338406	0.911933	-0.0780091	-1.18115	1.00172	0.793245	1.05681	0.93926	0.947535	0.919488	8
P32067	>sp|P32067|LA_MOUSE Lupus La protein homolog OS=Mus musculus OX=10090 GN=Ssb PE=1 SV=1	1.56377	1.22744	-1.28942	-1.88952	2.08299	1.48282	0.444914	0.212772	0.946634	0.919314	9
P48453	>sp|P48453|PP2BB_MOUSE Serine/threonine-protein phosphatase 2B catalytic subunit beta isoform OS=Mus musculus OX=10090 GN=Ppp3cb PE=1 SV=2	0.219597	0.326788	-0.750557	0.272268	0.228701	1.18578	1.15187	1.22616	0.944484	0.920842	1
Q9D7V9	>sp|Q9D7V9|NAAA_MOUSE N-acylethanolamine-hydrolyzing acid amidase OS=Mus musculus OX=10090 GN=Naaa PE=1 SV=2	-0.751404	-0.221079	1.42015	-0.226334	1.08633	0.545011	0.827012	0.724988	0.944466	0.920167	1
Q99M31	>sp|Q99M31|HSP7E_MOUSE Heat shock 70 kDa protein 14 OS=Mus musculus OX=10090 GN=Hspa14 PE=1 SV=2	-0.346852	0.321415	-0.0453019	0.250387	1.04058	0.561833	0.620571	0.886304	0.942931	0.920161	1
A2RSX9	>tr|A2RSX9|A2RSX9_MOUSE ADP-ribosylation factor interacting protein 1 OS=Mus musculus OX=10090 GN=Arfip1 PE=1 SV=1	0.0383743	1.38284	0.213812	-1.68587	0.274155	1.18676	0.990291	1.23298	0.940641	0.922582	3
Q9CW03	>sp|Q9CW03|SMC3_MOUSE Structural maintenance of chromosomes protein 3 OS=Mus musculus OX=10090 GN=Smc3 PE=1 SV=2	-0.320495	0.567382	0.572981	-0.604105	0.802473	1.2801	0.985944	0.64326	0.938988	0.922739	7
A2AJ72	>tr|A2AJ72|A2AJ72_MOUSE Far upstream element (FUSE)-binding protein 3 OS=Mus musculus OX=10090 GN=Fubp3 PE=1 SV=1	0.410981	-0.0430208	0.127255	-0.494972	0.344284	0.960498	0.576813	0.312227	0.937952	0.922755	1
P21995	>sp|P21995|EMB_MOUSE Embigin OS=Mus musculus OX=10090 GN=Emb PE=1 SV=2	-0.393736	-0.213132	0.226826	0.648575	0.76228	0.669817	1.34038	1.0806	0.937272	0.921594	4
Q3U9U3	>tr|Q3U9U3|Q3U9U3_MOUSE Tubulin beta chain OS=Mus musculus OX=10090 GN=Tubb6 PE=2 SV=1	-1.79573	0.950581	1.13478	0.122772	1.07762	1.54901	0.690871	0.455542	0.935404	0.92205	4
Q9WUR9	>sp|Q9WUR9|KAD4_MOUSE Adenylate kinase 4, mitochondrial OS=Mus musculus OX=10090 GN=Ak4 PE=1 SV=1	-0.972205	-0.382447	1.06412	0.335397	-0.0150261	0.393629	1.53345	1.85646	0.933906	0.923393	2
Q5RKS2	>sp|Q5RKS2|SMIM7_MOUSE Small integral membrane protein 7 OS=Mus musculus OX=10090 GN=Smim7 PE=3 SV=1	1.80707	-0.484988	-0.89587	-0.85366	1.12812	1.25854	0.712998	0.374313	0.933649	0.923049	3
O54692	>sp|O54692|ZW10_MOUSE Centromere/kinetochore protein zw10 homolog OS=Mus musculus OX=10090 GN=Zw10 PE=1 SV=3	-0.790933	1.45549	0.30886	-0.91913	0.0743973	0.982843	0.976651	1.29644	0.933435	0.922648	1
Q80X50	>sp|Q80X50|UBP2L_MOUSE Ubiquitin-associated protein 2-like OS=Mus musculus OX=10090 GN=Ubap2l PE=1 SV=1	1.24878	1.45845	-1.93127	-1.12625	0.902373	1.17947	0.750407	0.78164	0.931972	0.923251	7
P97450	>sp|P97450|ATP5J_MOUSE ATP synthase-coupling factor 6, mitochondrial OS=Mus musculus OX=10090 GN=Atp5pf PE=1 SV=1	0.538585	0.3164	-1.70966	0.696995	-0.670324	1.12021	1.52088	1.72954	0.931518	0.922485	3
Q80XI3	>sp|Q80XI3|IF4G3_MOUSE Eukaryotic translation initiation factor 4 gamma 3 OS=Mus musculus OX=10090 GN=Eif4g3 PE=1 SV=2	-0.174159	0.725646	0.384821	-0.821237	0.39035	1.06569	1.0793	1.20726	0.930678	0.922246	1
Q497I3	>tr|Q497I3|Q497I3_MOUSE Fatty acid binding protein 5, epidermal OS=Mus musculus OX=10090 GN=Fabp5 PE=1 SV=1	-1.94243	-3.52165	1.34789	4.15553	-1.20169	0.155691	1.75522	2.17515	0.928899	0.92328	6
P31996	>sp|P31996|CD68_MOUSE Macrosialin OS=Mus musculus OX=10090 GN=Cd68 PE=1 SV=1	0.448156	-1.68369	1.10664	0.0294	0.803245	0.694759	0.980563	1.00208	0.928069	0.922343	1
Q5SV85	>sp|Q5SV85|SYNRG_MOUSE Synergin gamma OS=Mus musculus OX=10090 GN=Synrg PE=1 SV=1	0.793688	-0.814645	0.445106	-0.483705	-0.156766	-0.357819	1.18751	1.51157	0.927895	0.921207	1
Q9Z1M8	>sp|Q9Z1M8|RED_MOUSE Protein Red OS=Mus musculus OX=10090 GN=Ik PE=1 SV=2	-0.372743	1.81755	0.327276	-1.43203	1.00087	0.946549	0.947283	0.730131	0.925243	0.923425	2
Q5DU37	>sp|Q5DU37|ZFY26_MOUSE Zinc finger FYVE domain-containing protein 26 OS=Mus musculus OX=10090 GN=Zfyve26 PE=1 SV=2	-0.149739	0.12541	0.365099	-0.227977	0.886628	0.693	0.795685	0.56729	0.923734	0.924098	1
Q8BHJ5	>sp|Q8BHJ5|TBL1R_MOUSE F-box-like/WD repeat-containing protein TBL1XR1 OS=Mus musculus OX=10090 GN=Tbl1xr1 PE=1 SV=1	-0.583534	0.915713	0.35136	-0.563842	0.700455	0.985169	0.660827	0.353244	0.921385	0.925223	1
P01895	>sp|P01895|HA1Y_MOUSE H-2 class I histocompatibility antigen, alpha chain (Fragment) OS=Mus musculus OX=10090 GN=H2-D1 PE=1 SV=1	-1.49039	-0.354426	3.15703	-0.737688	0.720456	1.06478	1.14613	0.946698	0.919711	0.926121	4
P17918	>sp|P17918|PCNA_MOUSE Proliferating cell nuclear antigen OS=Mus musculus OX=10090 GN=Pcna PE=1 SV=2	2.81959	0.585635	-2.21595	-3.37722	3.03069	0.948036	-0.163846	-0.0913987	0.919664	0.925503	6
A0A0G2JDJ5	>tr|A0A0G2JDJ5|A0A0G2JDJ5_MOUSE Farnesyl pyrophosphate synthase (Fragment) OS=Mus musculus OX=10090 GN=Fdps PE=4 SV=1	0.918883	0.803075	-1.61001	-0.603348	1.10543	0.710809	0.798265	0.996478	0.919494	0.925051	4
Q9D1T5	>sp|Q9D1T5|PRR15_MOUSE Proline-rich protein 15 OS=Mus musculus OX=10090 GN=Prr15 PE=1 SV=1	2.48532	0.898268	-1.39729	-2.99371	0.590309	1.02767	0.530952	0.17722	0.91899	0.924369	1
Q8R242-2	>sp|Q8R242-2|DIAC_MOUSE Isoform 2 of Di-N-acetylchitobiase OS=Mus musculus OX=10090 GN=Ctbs	-0.158493	-0.619616	0.987337	-0.140738	0.737727	0.323373	0.883715	0.796378	0.918576	0.924248	1
Q8C0T5	>sp|Q8C0T5|SI1L1_MOUSE Signal-induced proliferation-associated 1-like protein 1 OS=Mus musculus OX=10090 GN=Sipa1l1 PE=1 SV=2	-1.74258	0.783391	0.964212	0.491517	-0.232606	1.4991	1.57341	1.46466	0.918265	0.92331	1
Q8VD58	>sp|Q8VD58|EVI2B_MOUSE Protein EVI2B OS=Mus musculus OX=10090 GN=Evi2b PE=1 SV=1	-0.452681	1.33829	0.253866	-0.932577	0.48982	1.00582	1.14271	1.08914	0.917752	0.923324	1
A0A0U1RQ20	>tr|A0A0U1RQ20|A0A0U1RQ20_MOUSE Apoptosis-associated speck-like protein-containing a CARD (Fragment) OS=Mus musculus OX=10090 GN=Pycard PE=1 SV=1	-0.752953	0.289731	0.1745	0.694054	0.384977	0.885701	0.94907	1.49517	0.915726	0.9247	4
A0A1B0GS70	>tr|A0A1B0GS70|A0A1B0GS70_MOUSE Proteasome endopeptidase complex OS=Mus musculus OX=10090 GN=Psma1 PE=1 SV=1	-0.914407	-0.773286	0.952772	1.1034	1.02169	0.79178	0.889615	1.00962	0.915294	0.924606	7
Q3TAS1	>tr|Q3TAS1|Q3TAS1_MOUSE Interleukin-2 receptor subunit alpha OS=Mus musculus OX=10090 GN=Il2ra PE=2 SV=1	-1.55778	1.39575	0.328106	0.00476826	-0.286195	1.89026	1.09213	0.613443	0.913394	0.925813	1
Q6PGL7	>sp|Q6PGL7|WASC2_MOUSE WASH complex subunit 2 OS=Mus musculus OX=10090 GN=Washc2 PE=1 SV=1	-0.325894	0.180037	0.888681	-0.658119	0.296298	0.660632	1.38214	0.930446	0.912619	0.92483	11
O88685	>sp|O88685|PRS6A_MOUSE 26S proteasome regulatory subunit 6A OS=Mus musculus OX=10090 GN=Psmc3 PE=1 SV=2	1.18462	0.146924	-1.16605	-0.397373	1.29354	1.23416	0.571533	0.636346	0.912136	0.924132	13
P56542	>sp|P56542|DNS2A_MOUSE Deoxyribonuclease-2-alpha OS=Mus musculus OX=10090 GN=Dnase2 PE=1 SV=1	-0.352501	1.04822	-0.633161	0.156459	0.876516	1.19399	0.612883	0.974081	0.910084	0.924874	2
Q3UGR5	>sp|Q3UGR5|HDHD2_MOUSE Haloacid dehalogenase-like hydrolase domain-containing protein 2 OS=Mus musculus OX=10090 GN=Hdhd2 PE=1 SV=2	-2.30463	13.0181	-7.94178	-7.71714	-2.94107	-1.95508	-0.631845	-0.507469	0.906085	0.926891	1
Q8R2W4	>tr|Q8R2W4|Q8R2W4_MOUSE Uncharacterized protein OS=Mus musculus OX=10090 PE=2 SV=1	1.38724	-0.327503	-0.966158	-0.297208	-0.00154858	0.96327	1.16508	0.507138	0.90335	0.929227	1
A2AP78	>tr|A2AP78|A2AP78_MOUSE High mobility group protein B3 (Fragment) OS=Mus musculus OX=10090 GN=Hmgb3 PE=1 SV=1	0.449407	-0.687941	0.15429	0.118766	0.667023	1.08799	0.972063	0.194443	0.902092	0.928237	1
Q8R1A4	>sp|Q8R1A4|DOCK7_MOUSE Dedicator of cytokinesis protein 7 OS=Mus musculus OX=10090 GN=Dock7 PE=1 SV=3	4.41393	0.333762	-3.62984	-3.08022	0.917667	-0.674686	-0.797646	-0.946486	0.898951	0.929781	1
O88811	>sp|O88811|STAM2_MOUSE Signal transducing adapter molecule 2 OS=Mus musculus OX=10090 GN=Stam2 PE=1 SV=1	-0.201514	-0.203769	0.790366	-0.0724689	0.612086	1.04036	0.951492	0.9251	0.898225	0.930087	4
A0A494BAD4	>tr|A0A494BAD4|A0A494BAD4_MOUSE Matrin-3 OS=Mus musculus OX=10090 GN=Matr3 PE=1 SV=1	0.870686	-1.48801	0.182841	0.317642	0.794428	0.910751	0.398275	0.240866	0.897175	0.93083	1
Q9JK81	>sp|Q9JK81|MYG1_MOUSE MYG1 exonuclease OS=Mus musculus OX=10090 GN=Myg1 PE=1 SV=1	0.228031	0.274381	0.620257	-1.20573	0.388929	1.21656	0.902197	0.902534	0.896261	0.930722	1
P22682	>sp|P22682|CBL_MOUSE E3 ubiquitin-protein ligase CBL OS=Mus musculus OX=10090 GN=Cbl PE=1 SV=3	-0.489028	2.13259	0.542302	-1.98817	0.76464	0.99617	0.919037	0.837483	0.896188	0.930153	4
D3Z2E7	>tr|D3Z2E7|D3Z2E7_MOUSE Interferon-activated gene 207 OS=Mus musculus OX=10090 GN=Ifi207 PE=1 SV=1	0.629964	1.10539	-2.08409	0.170637	1.27835	0.713632	0.421312	0.124205	0.894457	0.928488	1
Q6PIU9	>sp|Q6PIU9|YJ005_MOUSE Uncharacterized protein FLJ45252 homolog OS=Mus musculus OX=10090 PE=1 SV=2	-0.807651	-0.701285	1.74758	-0.0131469	0.584291	0.308213	0.952325	1.24032	0.893834	0.928659	2
D3YXK2	>sp|D3YXK2|SAFB1_MOUSE Scaffold attachment factor B1 OS=Mus musculus OX=10090 GN=Safb PE=1 SV=2	-0.531181	0.390798	0.317658	0.02742	0.591302	0.724807	1.14671	1.07713	0.892958	0.929169	5
Q8CB87	>sp|Q8CB87|RAB44_MOUSE Ras-related protein Rab-44 OS=Mus musculus OX=10090 GN=Rab44 PE=1 SV=2	-0.385418	-0.893537	0.0588335	1.45791	1.11044	0.173242	0.772106	0.895973	0.892858	0.928642	1
Q8K3C3	>sp|Q8K3C3|LZIC_MOUSE Protein LZIC OS=Mus musculus OX=10090 GN=Lzic PE=1 SV=1	-0.689471	-0.468666	1.14741	0.171735	0.643702	0.323809	1.08883	1.41274	0.891063	0.929721	3
Q9Z0H8	>sp|Q9Z0H8|CLIP2_MOUSE CAP-Gly domain-containing linker protein 2 OS=Mus musculus OX=10090 GN=Clip2 PE=1 SV=2	-0.789283	-0.075258	1.59302	-0.566108	0.976217	0.85949	0.970207	0.742032	0.888904	0.931287	5
Q9Z1D1	>sp|Q9Z1D1|EIF3G_MOUSE Eukaryotic translation initiation factor 3 subunit G OS=Mus musculus OX=10090 GN=Eif3g PE=1 SV=2	0.306742	-0.261892	0.507363	-0.630713	0.63047	0.397857	1.05139	1.32502	0.887858	0.932026	6
P27512	>sp|P27512|TNR5_MOUSE Tumor necrosis factor receptor superfamily member 5 OS=Mus musculus OX=10090 GN=Cd40 PE=1 SV=3	1.28756	1.38646	0.148226	-3.32478	1.69979	1.09238	0.0758863	-0.18707	0.887827	0.931408	2
Q6PDM2	>sp|Q6PDM2|SRSF1_MOUSE Serine/arginine-rich splicing factor 1 OS=Mus musculus OX=10090 GN=Srsf1 PE=1 SV=3	1.99979	-0.818708	-0.959704	-0.765756	1.57857	0.802052	0.664891	0.661978	0.887651	0.930324	7
O88746	>sp|O88746|TOM1_MOUSE Target of Myb protein 1 OS=Mus musculus OX=10090 GN=Tom1 PE=1 SV=1	-0.763359	-0.907531	0.429329	1.49337	-1.20987	0.697209	1.91384	1.82882	0.886987	0.929895	4
Q64287-2	>sp|Q64287-2|IRF4_MOUSE Isoform 2 of Interferon regulatory factor 4 OS=Mus musculus OX=10090 GN=Irf4	-1.34279	1.50621	0.630623	-0.387885	1.36289	0.797074	0.910669	0.437766	0.886843	0.92943	2
Q8CGA1	>tr|Q8CGA1|Q8CGA1_MOUSE Interleukin-1 OS=Mus musculus OX=10090 GN=Il1rn PE=2 SV=1	-0.23316	1.23487	-0.445168	-0.536599	1.51187	0.223798	0.374325	0.444933	0.884457	0.930644	2
Q8BYL4	>sp|Q8BYL4|SYYM_MOUSE Tyrosine--tRNA ligase, mitochondrial OS=Mus musculus OX=10090 GN=Yars2 PE=1 SV=2	-0.462587	1.18529	-0.527549	-0.0255665	0.269793	0.419355	1.26218	1.33191	0.882403	0.930764	1
Q8VD04	>sp|Q8VD04|GRAP1_MOUSE GRIP1-associated protein 1 OS=Mus musculus OX=10090 GN=Gripap1 PE=1 SV=1	-0.460824	0.807485	0.722065	-0.876747	-0.388967	1.25307	1.30168	1.29584	0.882104	0.930509	4
Q9QYB1	>sp|Q9QYB1|CLIC4_MOUSE Chloride intracellular channel protein 4 OS=Mus musculus OX=10090 GN=Clic4 PE=1 SV=3	0.343834	-0.0656681	1.27265	-1.67404	1.29399	0.806654	0.903241	0.632483	0.881763	0.930309	9
Q9QYB2	>sp|Q9QYB2|DACH1_MOUSE Dachshund homolog 1 OS=Mus musculus OX=10090 GN=Dach1 PE=1 SV=1	-1.10651	1.6524	0.644111	-1.04535	0.381703	0.993059	0.978304	0.878033	0.881188	0.92977	1
Q9JLQ0	>sp|Q9JLQ0|CD2AP_MOUSE CD2-associated protein OS=Mus musculus OX=10090 GN=Cd2ap PE=1 SV=3	-0.840701	0.821239	0.843173	-0.452263	-0.148356	1.11358	1.39943	0.935975	0.880256	0.929057	7
O09044	>sp|O09044|SNP23_MOUSE Synaptosomal-associated protein 23 OS=Mus musculus OX=10090 GN=Snap23 PE=1 SV=1	-0.442723	0.339068	0.716517	-0.265571	0.872736	1.00788	0.937573	0.719886	0.879098	0.929297	9
P05063	>sp|P05063|ALDOC_MOUSE Fructose-bisphosphate aldolase C OS=Mus musculus OX=10090 GN=Aldoc PE=1 SV=4	-0.662808	-1.72427	0.699883	1.70331	-0.483899	0.646722	1.02306	1.41662	0.878358	0.928983	13
P35527	>sp|P35527|K1C9_HUMAN Keratin, type I cytoskeletal 9 OS=Homo sapiens OX=9606 GN=KRT9 PE=1 SV=3	-2.72913	2.87343	-0.614979	0.515737	-0.622134	1.07061	1.07624	1.72185	0.878072	0.928715	2
Q6PB66	>sp|Q6PB66|LPPRC_MOUSE Leucine-rich PPR motif-containing protein, mitochondrial OS=Mus musculus OX=10090 GN=Lrpprc PE=1 SV=2	0.621825	1.11301	-1.2606	-0.762574	1.33649	1.15299	0.481576	0.629747	0.876323	0.930388	12
P09411	>sp|P09411|PGK1_MOUSE Phosphoglycerate kinase 1 OS=Mus musculus OX=10090 GN=Pgk1 PE=1 SV=4	-0.950524	-2.43714	1.19438	2.66145	-0.79254	0.379562	1.18322	1.37975	0.875953	0.930232	25
Q9JIH2	>sp|Q9JIH2|NUP50_MOUSE Nuclear pore complex protein Nup50 OS=Mus musculus OX=10090 GN=Nup50 PE=1 SV=3	0.411359	0.964809	-0.336809	-1.04422	1.57041	0.428072	0.719742	0.379121	0.87582	0.929762	2
Q99PG2	>sp|Q99PG2|OGFR_MOUSE Opioid growth factor receptor OS=Mus musculus OX=10090 GN=Ogfr PE=1 SV=1	0.655051	-0.270137	-0.582656	0.0917314	1.40776	0.591126	0.851532	0.647993	0.872843	0.933066	3
Q91YI0	>sp|Q91YI0|ARLY_MOUSE Argininosuccinate lyase OS=Mus musculus OX=10090 GN=Asl PE=1 SV=1	-0.305443	-0.468828	-0.315295	1.28056	-0.618008	0.932788	1.24742	1.47086	0.872548	0.93281	6
Q91WJ8	>sp|Q91WJ8|FUBP1_MOUSE Far upstream element-binding protein 1 OS=Mus musculus OX=10090 GN=Fubp1 PE=1 SV=1	0.254054	1.04417	-0.181096	-1.13537	0.233277	1.28392	0.936431	0.704248	0.872254	0.932553	11
Q8CGE8	>sp|Q8CGE8|IFI5A_MOUSE Interferon-activable protein 205-A OS=Mus musculus OX=10090 GN=Ifi205a PE=2 SV=1	1.62477	1.80174	-1.04969	-2.96196	1.29002	0.998618	0.631005	0.438133	0.87206	0.932163	3
Q99KK9	>sp|Q99KK9|SYHM_MOUSE Histidine--tRNA ligase, mitochondrial OS=Mus musculus OX=10090 GN=Hars2 PE=1 SV=1	-0.672264	2.05551	-0.663393	-0.745738	2.06165	0.0668587	-0.527752	-0.473596	0.871986	0.931616	1
P62774	>sp|P62774|MTPN_MOUSE Myotrophin OS=Mus musculus OX=10090 GN=Mtpn PE=1 SV=2	1.85731	-0.0445974	-3.13619	0.796153	1.20968	0.408874	0.523363	1.22254	0.870672	0.932068	3
Q9D1K2	>sp|Q9D1K2|VATF_MOUSE V-type proton ATPase subunit F OS=Mus musculus OX=10090 GN=Atp6v1f PE=1 SV=2	-0.766895	0.95504	-0.332051	0.515062	0.286651	0.658027	1.37589	1.44695	0.868382	0.933815	3
Q5M9L7	>tr|Q5M9L7|Q5M9L7_MOUSE 40S ribosomal protein S17 OS=Mus musculus OX=10090 GN=Rps17 PE=1 SV=1	1.01078	-0.547232	-0.245055	-0.480169	1.06284	0.839624	0.552769	0.300735	0.866846	0.935208	1
O09131	>sp|O09131|GSTO1_MOUSE Glutathione S-transferase omega-1 OS=Mus musculus OX=10090 GN=Gsto1 PE=1 SV=2	-0.774741	-2.12727	1.94389	1.28852	0.708445	1.17704	0.814853	0.709384	0.866316	0.935265	8
A0A0G2JEA5	>tr|A0A0G2JEA5|A0A0G2JEA5_MOUSE Predicted gene 43738 OS=Mus musculus OX=10090 GN=Gm43738 PE=4 SV=1	0.916157	-0.309501	0.122552	-0.820902	0.966492	0.10012	-0.144375	0.67086	0.866161	0.934827	1
A0A0A6YW07	>tr|A0A0A6YW07|A0A0A6YW07_MOUSE Inositol-1-monophosphatase OS=Mus musculus OX=10090 GN=Impa1 PE=1 SV=1	-2.60175	1.44123	1.90941	-0.780614	0.607724	0.673707	0.813246	0.595521	0.864444	0.935814	1
P10649	>sp|P10649|GSTM1_MOUSE Glutathione S-transferase Mu 1 OS=Mus musculus OX=10090 GN=Gstm1 PE=1 SV=2	-0.784246	-3.13479	1.64844	2.51561	-0.373316	0.733667	1.13408	1.3288	0.864248	0.93543	9
Q9D0L8	>sp|Q9D0L8|MCES_MOUSE mRNA cap guanine-N7 methyltransferase OS=Mus musculus OX=10090 GN=Rnmt PE=1 SV=1	0.0176879	1.19525	-0.442491	-0.764006	-0.0888782	1.03055	0.721299	1.08793	0.862171	0.936255	1
Q8BKC5	>sp|Q8BKC5|IPO5_MOUSE Importin-5 OS=Mus musculus OX=10090 GN=Ipo5 PE=1 SV=3	-0.75223	1.39677	-0.028651	-0.441399	0.949988	1.13642	0.541997	0.788659	0.862084	0.935727	15
Q6A028	>sp|Q6A028|SWP70_MOUSE Switch-associated protein 70 OS=Mus musculus OX=10090 GN=Swap70 PE=1 SV=2	0.340163	1.8378	-0.529831	-1.89747	1.2113	1.3536	0.651729	0.32612	0.861606	0.934435	12
O70456	>sp|O70456|1433S_MOUSE 14-3-3 protein sigma OS=Mus musculus OX=10090 GN=Sfn PE=1 SV=2	1.28076	0.189236	-1.8126	-0.127888	1.51457	0.472973	0.544011	0.903545	0.86048	0.935286	4
Q01730	>sp|Q01730|RSU1_MOUSE Ras suppressor protein 1 OS=Mus musculus OX=10090 GN=Rsu1 PE=1 SV=3	0.373133	0.606568	-0.960993	0.041073	0.244736	1.21704	1.01909	0.944815	0.859113	0.936455	4
Q8BI84	>sp|Q8BI84|TGO1_MOUSE Transport and Golgi organization protein 1 homolog OS=Mus musculus OX=10090 GN=Mia3 PE=1 SV=2	-0.285449	1.32625	-0.256788	-0.816232	0.445639	1.14689	0.955856	0.715529	0.857153	0.936489	6
Q62384	>sp|Q62384|ZPR1_MOUSE Zinc finger protein ZPR1 OS=Mus musculus OX=10090 GN=Zpr1 PE=1 SV=1	0.303138	1.53706	0.168718	-1.87813	0.439384	0.860601	0.917647	1.24779	0.856016	0.936714	3
Q8VE47	>sp|Q8VE47|UBA5_MOUSE Ubiquitin-like modifier-activating enzyme 5 OS=Mus musculus OX=10090 GN=Uba5 PE=1 SV=2	-1.22252	-0.759239	0.444403	1.66424	0.427625	-0.0853982	1.2983	0.813567	0.855855	0.93629	1
Q62356	>sp|Q62356|FSTL1_MOUSE Follistatin-related protein 1 OS=Mus musculus OX=10090 GN=Fstl1 PE=1 SV=2	0.142217	0.142836	-0.482733	0.373738	-0.0236362	1.01753	1.42908	0.946226	0.855547	0.936059	2
Q62095	>sp|Q62095|DDX3Y_MOUSE ATP-dependent RNA helicase DDX3Y OS=Mus musculus OX=10090 GN=Ddx3y PE=1 SV=2	-0.597867	0.322847	0.777505	-0.228848	0.256328	1.08826	1.09293	1.24595	0.855477	0.935515	1
P11688	>sp|P11688|ITA5_MOUSE Integrin alpha-5 OS=Mus musculus OX=10090 GN=Itga5 PE=1 SV=3	-0.678889	1.45742	0.536841	-1.08765	1.08137	0.891356	0.833042	0.566625	0.855162	0.93466	4
B2RWW2	>tr|B2RWW2|B2RWW2_MOUSE Golgb1 protein OS=Mus musculus OX=10090 GN=Golgb1 PE=2 SV=1	-0.374967	0.662335	0.0660638	-0.220675	0.198636	0.690159	1.0476	0.966216	0.854431	0.934989	18
E9PZF0	>tr|E9PZF0|E9PZF0_MOUSE Nucleoside diphosphate kinase OS=Mus musculus OX=10090 GN=Gm20390 PE=3 SV=1	-1.01733	-0.656458	0.646878	2.74381	0.0197633	1.25324	1.32623	1.62854	0.854357	0.934453	2
Q3TKY6	>sp|Q3TKY6|CWC27_MOUSE Spliceosome-associated protein CWC27 homolog OS=Mus musculus OX=10090 GN=Cwc27 PE=1 SV=1	-0.643717	-0.829078	3.80205	-2.61564	-0.656793	1.39248	1.45455	1.57727	0.853897	0.933162	1
A0A0B4J1M6	>tr|A0A0B4J1M6|A0A0B4J1M6_MOUSE Low affinity immunoglobulin gamma Fc region receptor III OS=Mus musculus OX=10090 GN=Fcgr3 PE=1 SV=1	-0.00901987	0.250437	0.3031	-0.485143	0.858405	0.572882	0.917439	0.857608	0.853725	0.932757	1
Q63810	>sp|Q63810|CANB1_MOUSE Calcineurin subunit B type 1 OS=Mus musculus OX=10090 GN=Ppp3r1 PE=1 SV=3	-0.00802372	-1.23002	0.840893	0.51899	-0.339665	0.867814	1.52606	1.37245	0.853636	0.932243	2
P63323	>sp|P63323|RS12_MOUSE 40S ribosomal protein S12 OS=Mus musculus OX=10090 GN=Rps12 PE=1 SV=2	3.7281	0.326568	-3.47237	-2.12556	1.91684	0.941013	0.218381	0.324768	0.852463	0.933155	6
Q8CHG3	>sp|Q8CHG3|GCC2_MOUSE GRIP and coiled-coil domain-containing protein 2 OS=Mus musculus OX=10090 GN=Gcc2 PE=1 SV=2	-0.889438	0.690838	-0.298509	0.765476	0.500137	0.799755	1.08013	0.590295	0.849252	0.936116	1
A0A0G2JE82	>tr|A0A0G2JE82|A0A0G2JE82_MOUSE Farnesyl pyrophosphate synthase (Fragment) OS=Mus musculus OX=10090 GN=Fdps PE=1 SV=1	3.42495	-1.15304	-2.61089	-1.07927	1.80903	0.816315	0.192615	0.184655	0.84912	0.935659	3
Q3UP42	>tr|Q3UP42|Q3UP42_MOUSE Calgranulin-B OS=Mus musculus OX=10090 GN=S100a9 PE=1 SV=1	1.03358	-1.97625	0.392314	0.346396	1.71303	0.300731	0.837367	0.790215	0.848463	0.935892	7
Q3TIP8	>tr|Q3TIP8|Q3TIP8_MOUSE Chloride intracellular channel protein OS=Mus musculus OX=10090 GN=Clic1 PE=2 SV=1	-0.595156	0.617319	-0.352564	1.33955	-0.05764	1.01458	1.1425	1.03839	0.847927	0.935967	9
Q99KI3	>sp|Q99KI3|EMC3_MOUSE ER membrane protein complex subunit 3 OS=Mus musculus OX=10090 GN=Emc3 PE=1 SV=3	-0.527876	0.272213	0.245988	0.223811	0.0165765	0.699543	1.35605	1.09827	0.847822	0.935475	2
Q3U0K0	>tr|Q3U0K0|Q3U0K0_MOUSE IRG-type G domain-containing protein OS=Mus musculus OX=10090 GN=Ifi47 PE=2 SV=1	-3.33459	-2.98549	7.30181	-0.807649	-0.161348	-0.273724	0.803272	0.162617	0.847256	0.93559	5
O35114	>sp|O35114|SCRB2_MOUSE Lysosome membrane protein 2 OS=Mus musculus OX=10090 GN=Scarb2 PE=1 SV=3	-2.09118	-1.66445	2.9703	1.34177	-0.720015	1.00937	1.65058	1.43045	0.845434	0.937355	4
Q3TFD9	>tr|Q3TFD9|Q3TFD9_MOUSE Vimentin OS=Mus musculus OX=10090 GN=Vim PE=2 SV=1	1.26382	1.86883	-1.39313	-1.9478	1.84449	0.441012	0.172689	0.11863	0.844108	0.93784	2
G3UWV3	>tr|G3UWV3|G3UWV3_MOUSE Calumenin OS=Mus musculus OX=10090 GN=Calu PE=1 SV=1	0.78071	0.804793	-0.379627	-1.39801	0.86427	0.50771	0.780449	0.437162	0.843753	0.937679	1
Q76MZ3	>sp|Q76MZ3|2AAA_MOUSE Serine/threonine-protein phosphatase 2A 65 kDa regulatory subunit A alpha isoform OS=Mus musculus OX=10090 GN=Ppp2r1a PE=1 SV=3	-0.927311	0.437637	-0.213763	0.971854	0.346899	0.820719	0.847884	1.08176	0.84328	0.937045	10
P08101	>sp|P08101|FCGR2_MOUSE Low affinity immunoglobulin gamma Fc region receptor II OS=Mus musculus OX=10090 GN=Fcgr2 PE=1 SV=2	1.76062	-0.468601	-1.47188	-0.45588	2.04372	0.0208831	0.445874	0.278062	0.843138	0.935977	2
Q8K1E6	>sp|Q8K1E6|ALKB3_MOUSE Alpha-ketoglutarate-dependent dioxygenase alkB homolog 3 OS=Mus musculus OX=10090 GN=Alkbh3 PE=1 SV=1	-0.182539	0.40578	1.20212	-1.45487	0.0278612	1.58661	0.921155	0.514167	0.842941	0.935611	1
P10852	>sp|P10852|4F2_MOUSE 4F2 cell-surface antigen heavy chain OS=Mus musculus OX=10090 GN=Slc3a2 PE=1 SV=1	1.13007	0.31729	-0.952147	-0.731987	0.962719	1.05278	0.73809	0.602866	0.842453	0.935626	10
D3Z418	>tr|D3Z418|D3Z418_MOUSE StAR-related lipid transfer protein 13 (Fragment) OS=Mus musculus OX=10090 GN=Stard13 PE=1 SV=1	0.175729	0.206487	-0.0533455	-0.257482	0.37386	0.938528	1.15721	1.09025	0.84221	0.934696	1
Q9JK48	>sp|Q9JK48|SHLB1_MOUSE Endophilin-B1 OS=Mus musculus OX=10090 GN=Sh3glb1 PE=1 SV=1	-0.509803	-0.225215	0.30916	0.724796	0.000326472	0.879493	1.24336	1.2457	0.841028	0.933754	4
Q921H8	>sp|Q921H8|THIKA_MOUSE 3-ketoacyl-CoA thiolase A, peroxisomal OS=Mus musculus OX=10090 GN=Acaa1a PE=1 SV=1	0.161275	1.99953	-0.580497	-1.24479	0.987355	1.06754	0.763561	0.61554	0.840616	0.933052	14
G3UXS6	>tr|G3UXS6|G3UXS6_MOUSE Tumor necrosis factor alpha-induced protein 2 (Fragment) OS=Mus musculus OX=10090 GN=Tnfaip2 PE=4 SV=1	-0.9588	-1.32869	0.989911	1.4305	0.0275803	0.646074	0.856142	1.15838	0.839755	0.933556	1
Q9CR16	>sp|Q9CR16|PPID_MOUSE Peptidyl-prolyl cis-trans isomerase D OS=Mus musculus OX=10090 GN=Ppid PE=1 SV=3	-0.803363	-0.102283	0.714713	0.315017	0.102784	1.25856	1.0721	0.732711	0.838593	0.933834	6
P54775	>sp|P54775|PRS6B_MOUSE 26S proteasome regulatory subunit 6B OS=Mus musculus OX=10090 GN=Psmc4 PE=1 SV=2	-0.0442964	0.607118	0.0942336	-0.595494	0.466257	1.18251	0.500779	1.04136	0.838489	0.933351	7
Q61035	>sp|Q61035|HARS1_MOUSE Histidine--tRNA ligase, cytoplasmic OS=Mus musculus OX=10090 GN=Hars1 PE=1 SV=2	-1.11592	1.17927	-0.228054	0.349698	0.185237	1.17452	0.875835	0.881753	0.83834	0.932928	7
Q9R0P9	>sp|Q9R0P9|UCHL1_MOUSE Ubiquitin carboxyl-terminal hydrolase isozyme L1 OS=Mus musculus OX=10090 GN=Uchl1 PE=1 SV=1	0.204178	1.52785	-1.03557	-0.816832	0.43499	0.381081	0.776039	1.05704	0.837392	0.932313	2
P70460	>sp|P70460|VASP_MOUSE Vasodilator-stimulated phosphoprotein OS=Mus musculus OX=10090 GN=Vasp PE=1 SV=4	-0.767315	1.47534	-0.228864	-0.360733	0.975269	0.709685	1.00777	0.70581	0.835729	0.931404	6
Q61702	>sp|Q61702|ITIH1_MOUSE Inter-alpha-trypsin inhibitor heavy chain H1 OS=Mus musculus OX=10090 GN=Itih1 PE=1 SV=2	-1.41926	2.0828	1.21837	-1.68653	0.9627	1.02997	0.713585	0.174483	0.834321	0.930783	1
A0A0G2JDV3	>tr|A0A0G2JDV3|A0A0G2JDV3_MOUSE Guanylate-binding protein 6 OS=Mus musculus OX=10090 GN=Gbp6 PE=1 SV=1	-2.18965	-0.153082	3.00028	-0.18506	0.0165868	0.894308	1.20514	1.17051	0.833533	0.931195	5
Q8BYW1	>sp|Q8BYW1|RHG25_MOUSE Rho GTPase-activating protein 25 OS=Mus musculus OX=10090 GN=Arhgap25 PE=1 SV=2	-1.89069	-0.976764	1.38005	2.02661	-0.990994	0.354602	1.91527	1.51766	0.830588	0.934407	7
Q8BRU4	>sp|Q8BRU4|CLC9A_MOUSE C-type lectin domain family 9 member A OS=Mus musculus OX=10090 GN=Clec9a PE=1 SV=1	0.711799	0.380991	-0.876901	-0.367397	1.74806	0.180267	0.0818225	0.116178	0.82927	0.934896	1
Q99N69	>sp|Q99N69|LPXN_MOUSE Leupaxin OS=Mus musculus OX=10090 GN=Lpxn PE=1 SV=2	-0.124442	0.168575	0.912965	-0.882941	-0.320141	1.09394	1.46794	1.49665	0.828279	0.934349	1
Q0P661	>tr|Q0P661|Q0P661_MOUSE Prrg1 protein OS=Mus musculus OX=10090 GN=Prrg1 PE=2 SV=1	-3.18683	-1.49255	1.87672	3.37072	-1.06612	1.66502	3.49705	3.21222	0.827982	0.934124	1
P67871	>sp|P67871|CSK2B_MOUSE Casein kinase II subunit beta OS=Mus musculus OX=10090 GN=Csnk2b PE=1 SV=1	0.860241	0.126402	-1.10743	0.0655508	1.70396	0.65482	0.232919	0.437984	0.827337	0.934351	3
O88597	>sp|O88597|BECN1_MOUSE Beclin-1 OS=Mus musculus OX=10090 GN=Becn1 PE=1 SV=3	-0.699754	0.27272	0.0139985	0.649153	0.0973883	1.13724	1.27705	0.520954	0.825983	0.935498	1
Q8C6I2	>sp|Q8C6I2|SDHF2_MOUSE Succinate dehydrogenase assembly factor 2, mitochondrial OS=Mus musculus OX=10090 GN=Sdhaf2 PE=1 SV=1	0.504935	-0.675828	-1.0277	1.13948	1.00359	0.205713	0.6085	0.781801	0.825748	0.935193	1
D3YZP9	>sp|D3YZP9|CCDC6_MOUSE Coiled-coil domain-containing protein 6 OS=Mus musculus OX=10090 GN=Ccdc6 PE=1 SV=1	-0.22471	-1.2632	1.12608	0.485961	0.810566	0.883279	0.827247	0.486277	0.825603	0.934771	3
Q91VR8	>sp|Q91VR8|BRK1_MOUSE Protein BRICK1 OS=Mus musculus OX=10090 GN=Brk1 PE=1 SV=1	0.303445	-0.919257	-0.0989662	0.866104	0.914355	0.186638	0.994592	1.13984	0.825438	0.93377	2
Q9D1J3	>sp|Q9D1J3|SARNP_MOUSE SAP domain-containing ribonucleoprotein OS=Mus musculus OX=10090 GN=Sarnp PE=1 SV=3	-0.163046	1.10439	0.0541135	-0.85337	0.635961	0.943578	1.24861	0.574337	0.820345	0.937331	3
P83741	>sp|P83741|WNK1_MOUSE Serine/threonine-protein kinase WNK1 OS=Mus musculus OX=10090 GN=Wnk1 PE=1 SV=2	0.100079	-0.901605	1.15602	-0.35435	-0.336175	0.882176	1.41173	0.783628	0.820159	0.936965	1
B7ZBY7	>tr|B7ZBY7|B7ZBY7_MOUSE Ubiquitin-conjugating enzyme E2 variant 1 OS=Mus musculus OX=10090 GN=Ube2v1 PE=4 SV=1	-0.442443	-0.289376	0.925906	0.0615639	0.330464	1.12963	0.922908	0.745253	0.81988	0.936719	1
O08583	>sp|O08583|THOC4_MOUSE THO complex subunit 4 OS=Mus musculus OX=10090 GN=Alyref PE=1 SV=3	-1.18471	2.12484	0.146704	-0.324639	1.66857	0.643601	0.527365	0.660267	0.817085	0.939127	3
Q6ZQ08	>sp|Q6ZQ08|CNOT1_MOUSE CCR4-NOT transcription complex subunit 1 OS=Mus musculus OX=10090 GN=Cnot1 PE=1 SV=2	-0.0171425	1.14995	-1.73144	0.407396	1.27149	0.46463	-0.0017915	-0.591764	0.816207	0.939659	1
Q8BMD8	>sp|Q8BMD8|SCMC1_MOUSE Calcium-binding mitochondrial carrier protein SCaMC-1 OS=Mus musculus OX=10090 GN=Slc25a24 PE=1 SV=1	-0.0782579	1.5008	-0.434442	-0.976452	0.466551	1.01417	0.960375	0.842625	0.81112	0.94322	2
Q8R0W0	>sp|Q8R0W0|EPIPL_MOUSE Epiplakin OS=Mus musculus OX=10090 GN=Eppk1 PE=1 SV=2	0.0361567	0.534247	1.22572	-2.09435	1.98922	0.815784	0.0408557	0.029652	0.810365	0.943593	3
D3Z505	>tr|D3Z505|D3Z505_MOUSE Acid ceramidase (Fragment) OS=Mus musculus OX=10090 GN=Asah1 PE=1 SV=8	-0.212023	0.707582	-0.502729	0.0854899	0.629248	0.809973	1.00288	0.830715	0.806881	0.945077	2
Q07113	>sp|Q07113|MPRI_MOUSE Cation-independent mannose-6-phosphate receptor OS=Mus musculus OX=10090 GN=Igf2r PE=1 SV=1	0.648067	0.136202	0.917394	-1.70143	0.576359	0.927066	0.494133	0.973552	0.806428	0.943848	6
Q99JW2	>sp|Q99JW2|ACY1_MOUSE Aminoacylase-1 OS=Mus musculus OX=10090 GN=Acy1 PE=1 SV=1	-0.107762	0.703221	0.446894	-1.01205	1.69918	0.231818	0.491802	-0.324342	0.806189	0.943553	2
Q9Z0L8	>sp|Q9Z0L8|GGH_MOUSE Gamma-glutamyl hydrolase OS=Mus musculus OX=10090 GN=Ggh PE=1 SV=2	-0.752799	-0.300341	0.730273	0.612056	-0.0788251	0.547623	1.25039	1.37065	0.803219	0.944983	5
P24668	>sp|P24668|MPRD_MOUSE Cation-dependent mannose-6-phosphate receptor OS=Mus musculus OX=10090 GN=M6pr PE=1 SV=1	0.252141	-0.546443	0.907951	-0.189889	0.118017	1.23277	0.950111	0.995282	0.802857	0.944848	3
Q9ERG0	>sp|Q9ERG0|LIMA1_MOUSE LIM domain and actin-binding protein 1 OS=Mus musculus OX=10090 GN=Lima1 PE=1 SV=3	-0.94813	0.434382	1.01379	-0.254189	0.676354	0.239083	1.1701	0.963636	0.801228	0.944547	3
Q62193	>sp|Q62193|RFA2_MOUSE Replication protein A 32 kDa subunit OS=Mus musculus OX=10090 GN=Rpa2 PE=1 SV=1	0.625942	0.950738	-0.532322	-1.28153	1.00532	0.982498	0.385586	0.0987336	0.800218	0.94465	1
Q9QUR7	>sp|Q9QUR7|PIN1_MOUSE Peptidyl-prolyl cis-trans isomerase NIMA-interacting 1 OS=Mus musculus OX=10090 GN=Pin1 PE=1 SV=1	1.35156	-0.72323	-1.28222	0.513234	0.879242	0.756165	0.670583	0.624606	0.797654	0.946762	3
A0A494BBE3	>tr|A0A494BBE3|A0A494BBE3_MOUSE Receptor expression-enhancing protein 5 (Fragment) OS=Mus musculus OX=10090 GN=Reep5 PE=1 SV=1	0.460294	1.35312	-0.201146	-1.85171	1.52506	1.21741	0.167957	-0.141232	0.793873	0.950451	2
Q61081	>sp|Q61081|CDC37_MOUSE Hsp90 co-chaperone Cdc37 OS=Mus musculus OX=10090 GN=Cdc37 PE=1 SV=1	-0.22359	0.700567	-0.109623	-0.426504	0.54911	1.01204	0.862593	0.61244	0.793615	0.949581	8
O35892	>sp|O35892|SP100_MOUSE Nuclear autoantigen Sp-100 OS=Mus musculus OX=10090 GN=Sp100 PE=1 SV=2	-0.24621	1.10085	0.487808	-1.26978	0.783803	0.964276	0.840701	0.595187	0.79315	0.94958	5
Q6A4J8	>sp|Q6A4J8|UBP7_MOUSE Ubiquitin carboxyl-terminal hydrolase 7 OS=Mus musculus OX=10090 GN=Usp7 PE=1 SV=1	0.0242088	0.234896	-0.246208	0.165876	1.20141	0.804208	0.228963	0.455385	0.792793	0.948842	2
A0A2R8VI39	>tr|A0A2R8VI39|A0A2R8VI39_MOUSE GDP-4-keto-6-deoxy-D-mannose-3,5-epimerase-4-reductase OS=Mus musculus OX=10090 GN=Tsta3 PE=1 SV=1	0.73244	0.707451	-1.05656	-0.481767	1.16199	0.586364	0.274739	0.378131	0.792378	0.948778	1
Q9R1Q8	>sp|Q9R1Q8|TAGL3_MOUSE Transgelin-3 OS=Mus musculus OX=10090 GN=Tagln3 PE=1 SV=1	-0.756297	1.44638	-0.389333	-0.069599	0.560452	0.878102	0.878346	0.827274	0.79152	0.947492	1
P61089	>sp|P61089|UBE2N_MOUSE Ubiquitin-conjugating enzyme E2 N OS=Mus musculus OX=10090 GN=Ube2n PE=1 SV=1	0.517012	-0.364848	-0.976496	0.751919	0.111926	1.23041	0.698764	0.937523	0.791076	0.947468	5
P35123	>sp|P35123|UBP4_MOUSE Ubiquitin carboxyl-terminal hydrolase 4 OS=Mus musculus OX=10090 GN=Usp4 PE=1 SV=3	-2.01307	0.820737	-0.383798	1.72653	1.05466	0.356299	0.597824	0.460973	0.790706	0.947349	2
Q8VGY7	>tr|Q8VGY7|Q8VGY7_MOUSE Olfactory receptor OS=Mus musculus OX=10090 GN=Olfr622 PE=2 SV=1	-0.917727	-0.63055	0.72567	1.15723	-0.0574686	0.662496	1.08736	1.62228	0.79015	0.946874	1
Q62448	>sp|Q62448|IF4G2_MOUSE Eukaryotic translation initiation factor 4 gamma 2 OS=Mus musculus OX=10090 GN=Eif4g2 PE=1 SV=2	1.01847	0.191747	0.0466212	-1.49341	1.12383	1.17183	0.520499	0.317415	0.78965	0.946923	5
P58771	>sp|P58771|TPM1_MOUSE Tropomyosin alpha-1 chain OS=Mus musculus OX=10090 GN=Tpm1 PE=1 SV=1	-0.233134	0.414254	0.331049	-0.353191	0.121961	0.9577	1.20736	0.85534	0.787413	0.948613	4
J7NNX8	>tr|J7NNX8|J7NNX8_MOUSE Interferon-gamma-inducible GTPase Ifgga1 protein OS=Mus musculus OX=10090 GN=Iigp1 PE=1 SV=1	-1.49591	-2.17008	6.33259	-2.83006	0.208171	0.171268	0.251655	-0.0871376	0.78674	0.94829	5
Q99JX3	>sp|Q99JX3|GORS2_MOUSE Golgi reassembly-stacking protein 2 OS=Mus musculus OX=10090 GN=Gorasp2 PE=1 SV=3	0.257983	-0.496221	0.136053	0.240951	1.56131	0.659248	0.55819	0.31082	0.786551	0.947346	4
Q9QYE6	>sp|Q9QYE6|GOGA5_MOUSE Golgin subfamily A member 5 OS=Mus musculus OX=10090 GN=Golga5 PE=1 SV=2	-0.343405	0.275118	-0.0920394	0.427156	0.0242528	1.02004	1.15312	0.800883	0.785851	0.947653	6
Q8QZV7	>sp|Q8QZV7|INT13_MOUSE Integrator complex subunit 13 OS=Mus musculus OX=10090 GN=IntS13 PE=1 SV=2	-2.75473	-0.830005	1.98778	2.17513	-1.08474	1.23567	2.52791	2.00221	0.78541	0.947035	1
P63328-2	>sp|P63328-2|PP2BA_MOUSE Isoform 2 of Serine/threonine-protein phosphatase 2B catalytic subunit alpha isoform OS=Mus musculus OX=10090 GN=Ppp3ca	-2.00467	-0.448855	2.20767	0.567841	0.528607	0.630128	0.932067	1.08948	0.785035	0.946925	3
C0HKE5	>sp|C0HKE5|H2A1G_MOUSE Histone H2A type 1-G OS=Mus musculus OX=10090 GN=H2ac11 PE=1 SV=1	0.384121	-1.16892	-0.317377	1.04653	2.09661	0.660007	0.237406	0.194884	0.78446	0.946483	3
D3Z7Q5	>tr|D3Z7Q5|D3Z7Q5_MOUSE Programmed cell death protein 5 OS=Mus musculus OX=10090 GN=Pdcd5 PE=1 SV=1	-1.50093	2.11377	-0.148353	-0.15592	0.71798	1.00769	0.958091	0.56654	0.783739	0.946228	3
G3UZX2	>tr|G3UZX2|G3UZX2_MOUSE Ubiquitin-conjugating enzyme E2 G2 (Fragment) OS=Mus musculus OX=10090 GN=Ube2g2 PE=1 SV=1	-1.30895	0.831556	-0.430021	1.34528	0.651157	0.693067	0.8142	0.973607	0.782949	0.946062	1
Q62192	>sp|Q62192|CD180_MOUSE CD180 antigen OS=Mus musculus OX=10090 GN=Cd180 PE=1 SV=2	-0.384376	1.30639	-0.401566	-0.450146	1.11213	0.122932	0.816406	1.02348	0.782071	0.946599	4
Q545Y5	>tr|Q545Y5|Q545Y5_MOUSE CD74 antigen (Invariant polypeptide of major histocompatibility complex, class II antigen-associated) OS=Mus musculus OX=10090 GN=Cd74 PE=2 SV=1	0.258044	-0.97879	-0.172673	1.00429	1.67028	1.12027	0.316938	-0.117167	0.780128	0.947912	3
O35343	>sp|O35343|IMA3_MOUSE Importin subunit alpha-3 OS=Mus musculus OX=10090 GN=Kpna4 PE=1 SV=1	-1.05036	0.471639	0.519142	0.1906	0.750097	0.553526	0.853875	0.847457	0.779335	0.947752	10
Q99P72	>sp|Q99P72|RTN4_MOUSE Reticulon-4 OS=Mus musculus OX=10090 GN=Rtn4 PE=1 SV=2	0.866382	0.643319	-0.198205	-1.1665	0.397437	1.04077	1.02319	0.623548	0.778016	0.948267	6
Q3TC46	>sp|Q3TC46|PATL1_MOUSE Protein PAT1 homolog 1 OS=Mus musculus OX=10090 GN=Patl1 PE=1 SV=2	0.459518	-0.764283	-0.042834	0.355876	0.681148	-0.00101699	0.478669	0.800255	0.77571	0.950634	1
Q640N3	>sp|Q640N3|RHG30_MOUSE Rho GTPase-activating protein 30 OS=Mus musculus OX=10090 GN=Arhgap30 PE=1 SV=3	1.10164	0.482783	-1.15197	-0.740827	1.18473	0.527523	0.230189	0.193367	0.775508	0.950305	1
P81117	>sp|P81117|NUCB2_MOUSE Nucleobindin-2 OS=Mus musculus OX=10090 GN=Nucb2 PE=1 SV=2	-0.348123	-0.504647	0.233323	0.929582	-0.109349	0.556729	1.21443	1.07948	0.77491	0.949897	8
E9Q9K8	>tr|E9Q9K8|E9Q9K8_MOUSE A kinase (PRKA) anchor protein 6 OS=Mus musculus OX=10090 GN=Akap6 PE=1 SV=1	-1.24787	1.42073	0.543299	-0.370762	0.606236	1.25753	0.645339	0.290037	0.774644	0.94965	1
A2A547	>tr|A2A547|A2A547_MOUSE Ribosomal protein L19 OS=Mus musculus OX=10090 GN=Rpl19 PE=1 SV=1	2.53546	-0.142972	-1.18349	-1.96993	0.752016	1.21344	0.0118941	-0.139066	0.774042	0.949835	1
P54227	>sp|P54227|STMN1_MOUSE Stathmin OS=Mus musculus OX=10090 GN=Stmn1 PE=1 SV=2	0.485012	0.52629	-0.944086	-0.0272094	0.183755	0.964335	1.03293	0.997982	0.772945	0.950653	3
P00761	>sp|P00761|TRYP_PIG Trypsin OS=Sus scrofa OX=9823 PE=1 SV=1	-0.811349	1.68438	3.90104	-4.69629	-0.413059	2.5859	0.670739	0.084415	0.772697	0.949799	5
Q62418	>sp|Q62418|DBNL_MOUSE Drebrin-like protein OS=Mus musculus OX=10090 GN=Dbnl PE=1 SV=2	-0.317407	0.0584631	0.367797	-0.244659	0.488843	0.852098	0.867729	0.732941	0.771242	0.951075	6
Q64010	>sp|Q64010|CRK_MOUSE Adapter molecule crk OS=Mus musculus OX=10090 GN=Crk PE=1 SV=1	1.19932	0.838255	0.42004	-2.8876	1.17677	0.53189	-0.108149	0.33128	0.770437	0.95035	2
Q8K1M6	>sp|Q8K1M6|DNM1L_MOUSE Dynamin-1-like protein OS=Mus musculus OX=10090 GN=Dnm1l PE=1 SV=2	0.243679	-0.110156	0.0551138	0.0746931	0.133963	1.12486	0.75198	0.893618	0.770006	0.950318	7
Q810D6	>sp|Q810D6|GRWD1_MOUSE Glutamate-rich WD repeat-containing protein 1 OS=Mus musculus OX=10090 GN=Grwd1 PE=1 SV=2	0.0881268	0.969089	-0.546404	-0.526282	0.00560519	1.56483	0.542376	0.1143	0.767335	0.951397	1
Q8BL97	>sp|Q8BL97|SRSF7_MOUSE Serine/arginine-rich splicing factor 7 OS=Mus musculus OX=10090 GN=Srsf7 PE=1 SV=1	1.60002	-0.310892	-0.432288	-1.3263	1.18087	1.1069	-0.0597836	-0.471684	0.767052	0.951176	1
Q3UQN2	>sp|Q3UQN2|FCHO2_MOUSE F-BAR domain only protein 2 OS=Mus musculus OX=10090 GN=Fcho2 PE=1 SV=1	-0.60272	1.65271	0.751755	-1.79083	0.595392	1.1708	0.669685	0.524995	0.766304	0.951548	4
Q60780	>sp|Q60780|GAS7_MOUSE Growth arrest-specific protein 7 OS=Mus musculus OX=10090 GN=Gas7 PE=1 SV=1	0.663688	-0.0452489	0.661655	-1.19247	0.595761	0.767277	0.73994	0.927851	0.763917	0.952849	4
A0A1W2P6Q3	>tr|A0A1W2P6Q3|A0A1W2P6Q3_MOUSE T-complex protein 1 subunit beta OS=Mus musculus OX=10090 GN=Cct2 PE=1 SV=1	-0.316082	0.815874	-0.114657	-0.0611974	1.44676	0.357443	0.588685	0.568019	0.761762	0.955019	4
Q9D3P8	>sp|Q9D3P8|PLRKT_MOUSE Plasminogen receptor (KT) OS=Mus musculus OX=10090 GN=Plgrkt PE=1 SV=1	1.46398	-0.241983	-2.06044	0.436852	-0.398997	0.488822	1.05627	1.92026	0.761222	0.954545	1
O35226-2	>sp|O35226-2|PSMD4_MOUSE Isoform Rpn10B of 26S proteasome non-ATPase regulatory subunit 4 OS=Mus musculus OX=10090 GN=Psmd4	0.301622	-0.528439	-0.176064	0.544426	0.33752	0.567489	1.29944	1.03557	0.76039	0.954444	1
D3YV37	>tr|D3YV37|D3YV37_MOUSE Myosin, light chain 12A, regulatory, non-sarcomeric (Fragment) OS=Mus musculus OX=10090 GN=Myl12a PE=1 SV=1	0.696267	-0.522587	0.262237	-0.368562	0.879508	0.348574	1.10717	0.665082	0.760125	0.954202	3
Q8BFS6	>sp|Q8BFS6|CPPED_MOUSE Serine/threonine-protein phosphatase CPPED1 OS=Mus musculus OX=10090 GN=Cpped1 PE=1 SV=1	-3.16213	-1.45126	1.28396	5.48733	-0.587118	0.0727786	0.788584	1.30472	0.758628	0.95437	1
P56395	>sp|P56395|CYB5_MOUSE Cytochrome b5 OS=Mus musculus OX=10090 GN=Cyb5a PE=1 SV=2	2.11565	-1.85866	-0.168322	0.307873	0.754938	0.718528	0.760197	0.904126	0.758249	0.954273	3
Q3UD53	>tr|Q3UD53|Q3UD53_MOUSE CSD_1 domain-containing protein OS=Mus musculus OX=10090 GN=Carhsp1 PE=2 SV=1	-1.20874	2.37147	-0.889466	-0.138722	0.821659	0.376373	0.458782	0.912005	0.757343	0.954271	1
Q9DC71	>sp|Q9DC71|RT15_MOUSE 28S ribosomal protein S15, mitochondrial OS=Mus musculus OX=10090 GN=Mrps15 PE=1 SV=2	0.869363	-1.86042	0.178743	0.662544	0.549493	1.00928	0.764813	0.114984	0.757261	0.953796	1
P01902	>sp|P01902|HA1D_MOUSE H-2 class I histocompatibility antigen, K-D alpha chain OS=Mus musculus OX=10090 GN=H2-K1 PE=1 SV=1	-0.787744	1.31474	1.38391	-1.80172	0.925928	1.29196	0.377684	-0.198486	0.756061	0.954169	1
Q9JJF9	>sp|Q9JJF9|SPP2A_MOUSE Signal peptide peptidase-like 2A OS=Mus musculus OX=10090 GN=Sppl2a PE=1 SV=2	0.326067	0.314468	0.642087	-1.36051	1.06743	0.404636	0.576991	0.356217	0.755825	0.953892	1
Q91V81	>sp|Q91V81|RBM42_MOUSE RNA-binding protein 42 OS=Mus musculus OX=10090 GN=Rbm42 PE=1 SV=2	0.698211	-0.458594	-1.00627	0.70461	0.39449	0.0659036	-0.00750147	1.17094	0.755482	0.953175	1
Q3UC32	>tr|Q3UC32|Q3UC32_MOUSE Actin-related protein 2/3 complex subunit 5 OS=Mus musculus OX=10090 GN=Arpc5 PE=2 SV=1	-0.388946	1.06366	-0.54331	-0.0164102	0.0196912	1.18546	0.182082	1.0415	0.754695	0.9536	1
Q05BD4	>tr|Q05BD4|Q05BD4_MOUSE Prpsap2 protein OS=Mus musculus OX=10090 GN=Prpsap2 PE=2 SV=1	-0.105808	0.329334	-0.643347	0.474143	0.800609	0.631186	0.459656	0.295074	0.753791	0.954173	2
Q9D9R3	>sp|Q9D9R3|SPAT9_MOUSE Spermatogenesis-associated protein 9 OS=Mus musculus OX=10090 GN=Spata9 PE=2 SV=1	-2.24936	-0.700858	2.43177	1.17618	-0.385163	1.52596	1.15527	1.55012	0.752556	0.954017	1
Q62084	>sp|Q62084|PP14B_MOUSE Protein phosphatase 1 regulatory subunit 14B OS=Mus musculus OX=10090 GN=Ppp1r14b PE=1 SV=2	1.5297	-0.154789	-0.336195	-1.32852	0.81286	0.0976404	0.248319	0.49846	0.751669	0.954569	1
Q922D4	>sp|Q922D4|PP6R3_MOUSE Serine/threonine-protein phosphatase 6 regulatory subunit 3 OS=Mus musculus OX=10090 GN=Ppp6r3 PE=1 SV=1	-1.90243	0.433033	1.56354	0.18833	0.398922	0.505629	0.923955	0.935135	0.75112	0.954692	7
Q99N96	>sp|Q99N96|RM01_MOUSE 39S ribosomal protein L1, mitochondrial OS=Mus musculus OX=10090 GN=Mrpl1 PE=1 SV=2	0.476841	2.52998	-1.05903	-2.2514	0.545589	1.00212	0.688769	0.209201	0.750325	0.955126	1
Q91W90	>sp|Q91W90|TXND5_MOUSE Thioredoxin domain-containing protein 5 OS=Mus musculus OX=10090 GN=Txndc5 PE=1 SV=2	-0.739273	1.82636	-0.273082	-0.674456	1.55595	0.909469	0.346153	0.408499	0.749488	0.954469	5
Q9CZ83	>sp|Q9CZ83|RM55_MOUSE 39S ribosomal protein L55, mitochondrial OS=Mus musculus OX=10090 GN=Mrpl55 PE=1 SV=1	-0.577247	0.978766	-0.0521842	-0.0425187	0.11635	0.974225	1.17384	1.07225	0.749085	0.954407	1
P62983	>sp|P62983|RS27A_MOUSE Ubiquitin-40S ribosomal protein S27a OS=Mus musculus OX=10090 GN=Rps27a PE=1 SV=2	-0.192894	-0.445457	0.998245	-0.0961635	0.498079	0.755951	1.08041	0.777832	0.748797	0.954201	2
Q61753	>sp|Q61753|SERA_MOUSE D-3-phosphoglycerate dehydrogenase OS=Mus musculus OX=10090 GN=Phgdh PE=1 SV=3	1.41756	4.31738	-2.23083	-4.70672	2.03005	1.49185	-0.215539	-0.1796	0.748113	0.954496	6
P24452	>sp|P24452|CAPG_MOUSE Macrophage-capping protein OS=Mus musculus OX=10090 GN=Capg PE=1 SV=2	0.176317	0.258556	-0.702978	0.137478	0.663764	0.761547	0.50701	0.939431	0.747769	0.954359	8
P08032	>sp|P08032|SPTA1_MOUSE Spectrin alpha chain, erythrocytic 1 OS=Mus musculus OX=10090 GN=Spta1 PE=1 SV=3	-0.389805	-0.609421	-0.0469399	1.28256	-0.0277347	0.798091	1.07211	1.33987	0.74565	0.95476	1
P01899	>sp|P01899|HA11_MOUSE H-2 class I histocompatibility antigen, D-B alpha chain OS=Mus musculus OX=10090 GN=H2-D1 PE=1 SV=2	1.59076	0.0852331	-0.845828	-1.27977	0.618468	1.20125	0.531157	0.42571	0.744904	0.955135	2
Q9QZM0	>sp|Q9QZM0|UBQL2_MOUSE Ubiquilin-2 OS=Mus musculus OX=10090 GN=Ubqln2 PE=1 SV=2	0.0429611	0.894289	-1.14173	0.203073	0.720294	0.438407	0.896035	0.531371	0.744815	0.954678	1
P11369	>sp|P11369|LORF2_MOUSE LINE-1 retrotransposable element ORF2 protein OS=Mus musculus OX=10090 GN=Pol PE=1 SV=2	-0.0448803	1.13993	0.430699	-1.55096	1.66346	0.234923	-0.108653	-0.200441	0.744592	0.95439	1
B1AQD3	>tr|B1AQD3|B1AQD3_MOUSE Ras-related protein Rab-34 OS=Mus musculus OX=10090 GN=Rab34 PE=1 SV=1	-2.4317	3.7022	-0.461638	-0.579117	-0.592813	1.57115	1.49303	1.13448	0.74393	0.95409	1
Q99P88	>sp|Q99P88|NU155_MOUSE Nuclear pore complex protein Nup155 OS=Mus musculus OX=10090 GN=Nup155 PE=1 SV=1	0.797521	-0.453435	0.084755	-0.511854	0.488554	0.653746	0.722663	0.883607	0.742695	0.954515	2
P62843	>sp|P62843|RS15_MOUSE 40S ribosomal protein S15 OS=Mus musculus OX=10090 GN=Rps15 PE=1 SV=2	0.54061	1.69181	-0.953287	-1.4467	1.5146	0.815778	0.334726	0.328869	0.740185	0.957119	4
P55194	>sp|P55194|3BP1_MOUSE SH3 domain-binding protein 1 OS=Mus musculus OX=10090 GN=Sh3bp1 PE=1 SV=3	0.131774	-0.0320664	0.205708	0.142835	0.671174	1.05002	0.769501	0.502492	0.739536	0.957371	9
Q9ERR7	>sp|Q9ERR7|SEP15_MOUSE Selenoprotein F OS=Mus musculus OX=10090 GN=Selenof PE=1 SV=3	0.497904	-0.759213	0.779493	-0.519721	0.786801	0.149801	0.697478	1.08523	0.739388	0.956423	2
Q6PB44	>sp|Q6PB44|PTN23_MOUSE Tyrosine-protein phosphatase non-receptor type 23 OS=Mus musculus OX=10090 GN=Ptpn23 PE=1 SV=2	-0.692258	1.5198	-0.298396	-0.506704	0.694223	0.666184	0.937575	0.5761	0.737296	0.957363	4
H3BJ90	>tr|H3BJ90|H3BJ90_MOUSE Progranulin (Fragment) OS=Mus musculus OX=10090 GN=Grn PE=1 SV=1	0.537525	-0.818054	0.29796	-0.0821948	0.0715627	0.504307	1.26877	1.14457	0.736912	0.956149	1
O54910	>sp|O54910|IKBE_MOUSE NF-kappa-B inhibitor epsilon OS=Mus musculus OX=10090 GN=Nfkbie PE=1 SV=2	1.99077	0.95992	-1.22472	-2.55772	1.21703	0.30179	0.754105	0.25414	0.736211	0.956468	2
Q922W5	>sp|Q922W5|P5CR1_MOUSE Pyrroline-5-carboxylate reductase 1, mitochondrial OS=Mus musculus OX=10090 GN=Pycr1 PE=1 SV=1	2.69755	0.090128	-2.28705	-1.59941	0.345451	0.952935	0.500651	0.314613	0.735959	0.956221	1
Q61768	>sp|Q61768|KINH_MOUSE Kinesin-1 heavy chain OS=Mus musculus OX=10090 GN=Kif5b PE=1 SV=3	0.060717	-0.143027	0.595304	-0.447079	0.34772	0.585999	0.776636	1.00293	0.734734	0.956637	8
A0A1B0GQY5	>tr|A0A1B0GQY5|A0A1B0GQY5_MOUSE Pyridoxal phosphate homeostasis protein OS=Mus musculus OX=10090 GN=Plpbp PE=1 SV=1	0.376872	0.247299	-1.07206	0.437832	-0.149859	1.57428	0.612798	0.883081	0.734423	0.956464	1
Q61595	>sp|Q61595|KTN1_MOUSE Kinectin OS=Mus musculus OX=10090 GN=Ktn1 PE=1 SV=1	-0.589788	0.688502	1.16991	-0.931686	0.700834	1.35638	0.580026	0.30172	0.731386	0.958599	4
Q792Z1	>tr|Q792Z1|Q792Z1_MOUSE Trypsin 10 OS=Mus musculus OX=10090 GN=Try10 PE=1 SV=1	-1.68562	1.72052	2.24817	-2.27855	-1.09659	2.73161	1.13717	0.516724	0.731348	0.958083	2
Q80VD1	>sp|Q80VD1|FA98B_MOUSE Protein FAM98B OS=Mus musculus OX=10090 GN=Fam98b PE=1 SV=1	0.205023	0.882878	-0.396915	-0.754235	0.541856	0.849214	0.874396	0.383396	0.729288	0.959552	2
Q9R078	>sp|Q9R078|AAKB1_MOUSE 5'-AMP-activated protein kinase subunit beta-1 OS=Mus musculus OX=10090 GN=Prkab1 PE=1 SV=2	-0.633679	-1.67108	1.73394	0.716678	0.388755	0.470122	0.821557	0.84978	0.728848	0.959542	1
Q0P5W2	>tr|Q0P5W2|Q0P5W2_MOUSE Thioredoxin domain containing 13 OS=Mus musculus OX=10090 GN=Tmx4 PE=1 SV=1	-0.29148	0.4172	-0.0534771	0.0715865	0.736495	0.21711	0.388058	0.802494	0.726924	0.961403	1
P04441	>sp|P04441|HG2A_MOUSE H-2 class II histocompatibility antigen gamma chain OS=Mus musculus OX=10090 GN=Cd74 PE=1 SV=3	-0.476349	-1.74424	0.914642	1.58175	0.939346	0.803082	0.706866	0.551515	0.726622	0.961219	6
O88456	>sp|O88456|CPNS1_MOUSE Calpain small subunit 1 OS=Mus musculus OX=10090 GN=Capns1 PE=1 SV=1	0.325752	-0.306128	-0.919503	1.01055	0.664161	0.458544	0.734764	1.0119	0.726495	0.960817	5
P30204	>sp|P30204|MSRE_MOUSE Macrophage scavenger receptor types I and II OS=Mus musculus OX=10090 GN=Msr1 PE=1 SV=3	-0.0558284	0.652899	-0.0244928	-0.488905	-0.146164	0.856139	1.22866	1.13505	0.725946	0.960383	2
Q80UU9	>sp|Q80UU9|PGRC2_MOUSE Membrane-associated progesterone receptor component 2 OS=Mus musculus OX=10090 GN=Pgrmc2 PE=1 SV=2	0.751318	-1.29485	0.248581	-0.084649	0.799294	0.60773	0.449001	0.847097	0.724751	0.961325	3
P49300	>sp|P49300|CLC10_MOUSE C-type lectin domain family 10 member A OS=Mus musculus OX=10090 GN=Clec10a PE=1 SV=1	-1.51342	-0.277666	1.59958	0.472559	-1.02032	1.0838	1.54939	1.16126	0.724751	0.960763	4
A0A0R4J2C7	>tr|A0A0R4J2C7|A0A0R4J2C7_MOUSE Phosphoinositide 3-kinase regulatory subunit 4 OS=Mus musculus OX=10090 GN=Pik3r4 PE=1 SV=1	-0.553256	1.71936	-2.08671	1.01499	2.30903	-1.14782	0.47007	0.249384	0.724249	0.960834	1
Q8VHE0	>sp|Q8VHE0|SEC63_MOUSE Translocation protein SEC63 homolog OS=Mus musculus OX=10090 GN=Sec63 PE=1 SV=4	0.843648	0.620808	-0.688144	-0.845301	-0.286683	0.884442	0.925846	1.12023	0.723165	0.961075	5
Q07797	>sp|Q07797|LG3BP_MOUSE Galectin-3-binding protein OS=Mus musculus OX=10090 GN=Lgals3bp PE=1 SV=1	-1.41978	-2.91749	1.71107	2.41973	-0.415706	0.158702	0.869275	1.29793	0.722137	0.961806	16
Q9QVP9	>sp|Q9QVP9|FAK2_MOUSE Protein-tyrosine kinase 2-beta OS=Mus musculus OX=10090 GN=Ptk2b PE=1 SV=2	-1.3156	0.233408	1.54033	-0.208987	-0.0050034	0.54475	1.15568	1.03799	0.722024	0.961387	6
Q9CR41	>sp|Q9CR41|HYPK_MOUSE Huntingtin-interacting protein K OS=Mus musculus OX=10090 GN=Hypk PE=1 SV=2	-0.326487	0.27524	0.366891	-0.0500256	0.897789	0.284377	0.857718	0.73018	0.721972	0.960893	2
P35922	>sp|P35922|FMR1_MOUSE Synaptic functional regulator FMR1 OS=Mus musculus OX=10090 GN=Fmr1 PE=1 SV=1	-0.75604	0.734238	0.682299	-0.447583	0.679617	0.433005	0.68902	0.672551	0.720982	0.960459	1
Q5SUF2	>sp|Q5SUF2|LC7L3_MOUSE Luc7-like protein 3 OS=Mus musculus OX=10090 GN=Luc7l3 PE=1 SV=1	0.985447	0.570641	0.104554	-1.89083	0.4116	0.282281	0.641813	0.194184	0.720018	0.96111	1
P06800	>sp|P06800|PTPRC_MOUSE Receptor-type tyrosine-protein phosphatase C OS=Mus musculus OX=10090 GN=Ptprc PE=1 SV=4	0.200705	0.682545	0.0192523	-0.874539	0.707664	0.888518	0.657279	0.550567	0.719236	0.960976	13
Q9CQN1	>sp|Q9CQN1|TRAP1_MOUSE Heat shock protein 75 kDa, mitochondrial OS=Mus musculus OX=10090 GN=Trap1 PE=1 SV=1	-0.0621713	2.20451	-0.584639	-1.76339	0.744369	0.721354	0.860735	0.528402	0.718539	0.960178	5
Q9WTX6	>sp|Q9WTX6|CUL1_MOUSE Cullin-1 OS=Mus musculus OX=10090 GN=Cul1 PE=1 SV=1	0.85325	0.934447	-0.956768	-1.00435	0.831516	0.644596	0.385617	0.516739	0.718235	0.960003	2
Q9WVA8	>sp|Q9WVA8|NPFF_MOUSE Pro-FMRFamide-related neuropeptide FF OS=Mus musculus OX=10090 GN=Npff PE=3 SV=1	1.11147	-1.5545	-0.797073	1.00502	0.328386	0.408703	0.46358	1.23527	0.71633	0.958504	1
B7ZWE5	>tr|B7ZWE5|B7ZWE5_MOUSE B-cell leukemia/lymphoma 10 OS=Mus musculus OX=10090 GN=Bcl10 PE=1 SV=1	0.229279	0.549	-0.105251	-0.687688	0.300486	0.851828	0.737785	0.783472	0.713626	0.960776	1
A0A494BA26	>tr|A0A494BA26|A0A494BA26_MOUSE Predicted pseudogene 5244 OS=Mus musculus OX=10090 GN=Gm5244 PE=3 SV=1	0.143707	1.16005	-0.334724	-0.98467	1.33435	0.420519	0.167927	0.0187091	0.711306	0.96257	1
I7GPR1	>tr|I7GPR1|I7GPR1_MOUSE TRAF3 interacting protein 2 OS=Mus musculus OX=10090 GN=Traf3ip2 PE=2 SV=1	-0.150839	0.576974	0.377049	-0.736088	0.526147	1.15375	0.279121	0.112677	0.709821	0.963319	1
Q3TNC8	>tr|Q3TNC8|Q3TNC8_MOUSE Uncharacterized protein OS=Mus musculus OX=10090 GN=Ctsl PE=2 SV=1	-0.877996	-4.08823	1.87569	3.09368	-1.5575	1.15392	1.23984	1.60165	0.709035	0.963749	4
A2AAW9	>tr|A2AAW9|A2AAW9_MOUSE Eukaryotic translation initiation factor 2 subunit 3, X-linked OS=Mus musculus OX=10090 GN=Eif2s3x PE=1 SV=1	-1.3695	3.99124	-1.84525	-0.763482	1.45933	-0.0223563	-0.95898	-1.19673	0.708431	0.963397	1
Q3UW53	>sp|Q3UW53|NIBA1_MOUSE Protein Niban 1 OS=Mus musculus OX=10090 GN=Niban1 PE=1 SV=2	-0.357071	2.20515	-0.142533	-1.73461	1.15462	1.23521	0.386034	0.225285	0.707907	0.962947	11
Q64704	>sp|Q64704|STX3_MOUSE Syntaxin-3 OS=Mus musculus OX=10090 GN=Stx3 PE=1 SV=1	-0.396179	-1.5271	1.12359	1.26069	-0.174144	0.525106	1.82061	1.20557	0.705281	0.965675	2
P57716	>sp|P57716|NICA_MOUSE Nicastrin OS=Mus musculus OX=10090 GN=Ncstn PE=1 SV=3	-0.749439	0.866486	-0.325592	0.660029	0.748736	0.723098	0.998528	0.476033	0.702291	0.968862	4
P01887	>sp|P01887|B2MG_MOUSE Beta-2-microglobulin OS=Mus musculus OX=10090 GN=B2m PE=1 SV=2	-1.69188	-1.86359	4.14427	-0.189771	-0.208372	1.86275	0.617247	0.466959	0.701832	0.968883	4
O08966	>sp|O08966|S22A1_MOUSE Solute carrier family 22 member 1 OS=Mus musculus OX=10090 GN=Slc22a1 PE=1 SV=2	-0.298909	-0.207833	-0.241347	0.875228	0.732594	0.558287	0.348947	0.119216	0.701587	0.967528	1
Q9ERB0	>sp|Q9ERB0|SNP29_MOUSE Synaptosomal-associated protein 29 OS=Mus musculus OX=10090 GN=Snap29 PE=1 SV=1	1.23787	0.18909	-0.912093	-0.648983	1.03103	0.756378	0.531185	0.544956	0.700971	0.967745	7
Q3ULX3	>tr|Q3ULX3|Q3ULX3_MOUSE IF rod domain-containing protein OS=Mus musculus OX=10090 GN=Krt23 PE=2 SV=1	-0.353128	-0.610375	0.737272	0.367112	0.847576	-0.242492	0.754322	0.746003	0.700687	0.967548	1
A0A0U1RPN8	>tr|A0A0U1RPN8|A0A0U1RPN8_MOUSE Fructose-bisphosphate aldolase (Fragment) OS=Mus musculus OX=10090 GN=Aldoa PE=1 SV=1	-0.880952	-0.52537	0.138546	1.72226	-0.947895	0.918489	0.98446	1.27094	0.699995	0.96731	7
Q91WN4	>sp|Q91WN4|KMO_MOUSE Kynurenine 3-monooxygenase OS=Mus musculus OX=10090 GN=Kmo PE=1 SV=1	-0.679161	-0.171508	1.66404	-0.395654	-0.00552141	1.31611	0.837739	0.694139	0.699101	0.967324	2
P19157	>sp|P19157|GSTP1_MOUSE Glutathione S-transferase P 1 OS=Mus musculus OX=10090 GN=Gstp1 PE=1 SV=2	-0.0570713	-0.222899	-0.00502278	0.513563	0.469523	0.535323	0.828413	0.864539	0.698535	0.96748	4
P42225	>sp|P42225|STAT1_MOUSE Signal transducer and activator of transcription 1 OS=Mus musculus OX=10090 GN=Stat1 PE=1 SV=1	-0.487867	-0.121294	1.76557	-1.01551	1.25131	0.46232	0.701576	0.523622	0.696631	0.968204	24
P37217	>sp|P37217|CD69_MOUSE Early activation antigen CD69 OS=Mus musculus OX=10090 GN=Cd69 PE=2 SV=1	-0.391586	1.17608	0.240195	-0.907065	-0.650264	1.28338	1.52831	1.16688	0.695592	0.96895	1
A0AUN0	>tr|A0AUN0|A0AUN0_MOUSE Sec23ip protein (Fragment) OS=Mus musculus OX=10090 GN=Sec23ip PE=2 SV=1	1.49139	-0.571386	-0.208408	-1.07334	1.17712	0.420477	-0.156484	0.110298	0.695298	0.967669	1
P28738	>sp|P28738|KIF5C_MOUSE Kinesin heavy chain isoform 5C OS=Mus musculus OX=10090 GN=Kif5c PE=1 SV=3	-0.0544175	0.847766	0.0243847	-0.832389	-0.167175	1.26679	0.615918	0.961612	0.694876	0.967099	3
P23198	>sp|P23198|CBX3_MOUSE Chromobox protein homolog 3 OS=Mus musculus OX=10090 GN=Cbx3 PE=1 SV=2	-0.10535	0.439657	-0.522653	0.169198	1.0048	0.757144	0.509291	0.527289	0.69355	0.967108	6
Q61151	>sp|Q61151|2A5E_MOUSE Serine/threonine-protein phosphatase 2A 56 kDa regulatory subunit epsilon isoform OS=Mus musculus OX=10090 GN=Ppp2r5e PE=1 SV=3	1.1207	-0.807893	-0.64369	0.122299	-0.0898373	0.323088	1.0405	1.06603	0.692893	0.966831	2
Q60598	>sp|Q60598|SRC8_MOUSE Src substrate cortactin OS=Mus musculus OX=10090 GN=Cttn PE=1 SV=2	-0.24976	-1.30025	0.704914	1.00384	-0.0947772	0.660622	1.28661	1.10927	0.690977	0.968121	1
Q9CQM5	>sp|Q9CQM5|TXD17_MOUSE Thioredoxin domain-containing protein 17 OS=Mus musculus OX=10090 GN=Txndc17 PE=1 SV=1	-1.86367	-0.935391	2.08143	1.19992	0.141962	0.255822	1.03959	1.32666	0.68846	0.967978	4
Q91ZX7	>sp|Q91ZX7|LRP1_MOUSE Prolow-density lipoprotein receptor-related protein 1 OS=Mus musculus OX=10090 GN=Lrp1 PE=1 SV=1	-1.13969	0.0565653	0.985765	0.292268	-0.166873	0.0143615	1.27584	1.45723	0.688001	0.968004	3
Q61548	>sp|Q61548|AP180_MOUSE Clathrin coat assembly protein AP180 OS=Mus musculus OX=10090 GN=Snap91 PE=1 SV=1	-2.03724	-0.102548	0.905936	1.80858	0.33528	0.580289	0.754081	1.32821	0.683943	0.969235	1
P26883	>sp|P26883|FKB1A_MOUSE Peptidyl-prolyl cis-trans isomerase FKBP1A OS=Mus musculus OX=10090 GN=Fkbp1a PE=1 SV=2	0.157799	1.11614	-0.0482382	-1.26702	0.461621	1.02853	0.601871	0.546668	0.68255	0.968794	1
O08532-2	>sp|O08532-2|CA2D1_MOUSE Isoform 2B of Voltage-dependent calcium channel subunit alpha-2/delta-1 OS=Mus musculus OX=10090 GN=Cacna2d1	-0.0524915	1.56104	-0.396983	-1.1181	-0.332413	1.46826	0.382308	0.852219	0.682017	0.968913	1
Q9DBR7	>sp|Q9DBR7|MYPT1_MOUSE Protein phosphatase 1 regulatory subunit 12A OS=Mus musculus OX=10090 GN=Ppp1r12a PE=1 SV=2	-0.201723	2.20759	-1.93711	-0.0637208	0.49692	0.674852	0.689101	0.783688	0.681814	0.968085	5
Q53X15	>tr|Q53X15|Q53X15_MOUSE Protein S100 OS=Mus musculus OX=10090 GN=S100a8 PE=1 SV=1	1.14642	-4.39314	0.370541	2.33179	1.68548	-0.764223	0.743295	1.10249	0.681641	0.967759	6
E9PZ00	>tr|E9PZ00|E9PZ00_MOUSE Prosaposin OS=Mus musculus OX=10090 GN=Psap PE=1 SV=1	0.968324	-0.860297	-0.0529288	-0.112152	1.24919	0.410697	0.329537	0.846244	0.681143	0.967835	6
Q9CQJ6	>sp|Q9CQJ6|DENR_MOUSE Density-regulated protein OS=Mus musculus OX=10090 GN=Denr PE=1 SV=1	-0.869384	0.957081	0.722019	-0.509585	0.201748	1.14748	0.638609	0.751904	0.681081	0.967374	4
Q8VD75	>sp|Q8VD75|HIP1_MOUSE Huntingtin-interacting protein 1 OS=Mus musculus OX=10090 GN=Hip1 PE=1 SV=2	-0.808159	1.88346	-0.00751323	-0.656816	-0.0458546	0.844997	0.821474	0.824394	0.680525	0.967522	10
P31324	>sp|P31324|KAP3_MOUSE cAMP-dependent protein kinase type II-beta regulatory subunit OS=Mus musculus OX=10090 GN=Prkar2b PE=1 SV=3	0.0524969	-0.985475	1.95476	-1.11107	0.585417	0.395132	0.57083	0.639253	0.680503	0.967011	1
Q3TMJ8	>tr|Q3TMJ8|Q3TMJ8_MOUSE Mitogen activated protein kinase kinase 1 OS=Mus musculus OX=10090 GN=Map2k1 PE=1 SV=1	-0.716977	-1.33784	1.81913	-0.926704	0.28087	0.518402	0.769094	0.729298	0.67986	0.966731	6
Q9WTP6	>sp|Q9WTP6|KAD2_MOUSE Adenylate kinase 2, mitochondrial OS=Mus musculus OX=10090 GN=Ak2 PE=1 SV=5	-0.88468	0.323603	1.9043	-0.989659	0.35232	0.866575	0.762167	0.660772	0.678195	0.96771	7
Q91XM9	>sp|Q91XM9|DLG2_MOUSE Disks large homolog 2 OS=Mus musculus OX=10090 GN=Dlg2 PE=1 SV=2	-0.673928	1.16075	-0.759868	0.574733	0.172827	0.677301	1.06102	1.15391	0.677536	0.96745	1
Q62048	>sp|Q62048|PEA15_MOUSE Astrocytic phosphoprotein PEA-15 OS=Mus musculus OX=10090 GN=Pea15 PE=1 SV=1	-0.624133	-0.565385	0.748348	0.671882	0.117516	-0.103813	1.04884	1.48283	0.676998	0.967578	5
Q3TJ43	>tr|Q3TJ43|Q3TJ43_MOUSE Vacuolar protein sorting-associated protein 35 OS=Mus musculus OX=10090 GN=Vps35 PE=2 SV=1	0.440572	0.0688654	-0.174949	0.405556	0.46674	0.509384	0.736378	0.873772	0.676776	0.966781	14
Q7TSI3	>sp|Q7TSI3|PP6R1_MOUSE Serine/threonine-protein phosphatase 6 regulatory subunit 1 OS=Mus musculus OX=10090 GN=Ppp6r1 PE=1 SV=1	-0.79096	-0.372827	0.794863	0.324206	0.772638	0.0942486	0.88178	0.487479	0.676581	0.966486	4
P54071	>sp|P54071|IDHP_MOUSE Isocitrate dehydrogenase [NADP], mitochondrial OS=Mus musculus OX=10090 GN=Idh2 PE=1 SV=3	-0.500049	1.13084	-0.201992	-0.169397	0.515754	0.766722	0.453913	0.800601	0.67635	0.966237	16
A2AP31	>tr|A2AP31|A2AP31_MOUSE Complex I-B17 OS=Mus musculus OX=10090 GN=Ndufb6 PE=1 SV=1	-0.664006	-0.0852552	0.509404	0.37008	1.37198	0.0771616	0.28097	-0.374271	0.675141	0.96719	1
Q62383	>sp|Q62383|SPT6H_MOUSE Transcription elongation factor SPT6 OS=Mus musculus OX=10090 GN=Supt6h PE=1 SV=2	-2.01231	-3.19571	3.27274	1.74886	0.538756	0.668722	0.190792	0.759088	0.674752	0.96607	2
P30355	>sp|P30355|AL5AP_MOUSE Arachidonate 5-lipoxygenase-activating protein OS=Mus musculus OX=10090 GN=Alox5ap PE=1 SV=2	1.5978	-0.378114	-0.0926628	-1.46039	0.514906	1.07865	-0.249767	0.078975	0.674214	0.966197	1
Q99KQ4	>sp|Q99KQ4|NAMPT_MOUSE Nicotinamide phosphoribosyltransferase OS=Mus musculus OX=10090 GN=Nampt PE=1 SV=1	-0.367139	-0.67041	1.12228	0.169903	0.401926	0.789202	0.598909	0.707594	0.674203	0.96568	12
P18155	>sp|P18155|MTDC_MOUSE Bifunctional methylenetetrahydrofolate dehydrogenase/cyclohydrolase, mitochondrial OS=Mus musculus OX=10090 GN=Mthfd2 PE=1 SV=1	1.07816	1.24145	-0.486083	-2.07412	1.13523	1.44483	-0.127478	-0.0692489	0.67331	0.966244	3
Q921T2	>sp|Q921T2|TOIP1_MOUSE Torsin-1A-interacting protein 1 OS=Mus musculus OX=10090 GN=Tor1aip1 PE=1 SV=3	1.0945	0.405868	-0.728487	-0.919656	1.09263	0.983512	0.36331	0.336275	0.672656	0.966515	6
P60840	>sp|P60840|ENSA_MOUSE Alpha-endosulfine OS=Mus musculus OX=10090 GN=Ensa PE=1 SV=1	-0.223204	-0.545306	0.792886	0.218786	0.714197	0.699776	0.840141	0.435252	0.672536	0.966132	2
Q9D7E3	>sp|Q9D7E3|OVCA2_MOUSE Esterase OVCA2 OS=Mus musculus OX=10090 GN=Ovca2 PE=1 SV=1	-0.217786	0.12266	0.977759	-0.830601	0.904403	0.675328	0.221592	0.0226198	0.672194	0.96549	1
A2A8Z1	>sp|A2A8Z1|OSBL9_MOUSE Oxysterol-binding protein-related protein 9 OS=Mus musculus OX=10090 GN=Osbpl9 PE=1 SV=1	-0.0297755	0.584654	0.547902	-1.09834	0.314146	0.0694884	0.69695	0.921014	0.671887	0.965337	1
Q61425	>sp|Q61425|HCDH_MOUSE Hydroxyacyl-coenzyme A dehydrogenase, mitochondrial OS=Mus musculus OX=10090 GN=Hadh PE=1 SV=2	0.225722	-0.695775	0.105838	0.458635	0.427976	0.580104	0.622011	1.08997	0.671484	0.9653	2
Q9DCG9	>sp|Q9DCG9|TR112_MOUSE Multifunctional methyltransferase subunit TRM112-like protein OS=Mus musculus OX=10090 GN=Trmt112 PE=1 SV=1	0.386672	0.712267	-0.084163	-1.07018	0.856888	-0.0994073	0.398293	0.318328	0.671323	0.964969	1
E9PYD1	>tr|E9PYD1|E9PYD1_MOUSE Family with sequence similarity 98, member C OS=Mus musculus OX=10090 GN=Fam98c PE=1 SV=1	0.000474691	0.667952	0.829312	-1.55558	0.87959	0.410554	0.0113654	0.358524	0.669053	0.966691	1
Q8R326	>sp|Q8R326|PSPC1_MOUSE Paraspeckle component 1 OS=Mus musculus OX=10090 GN=Pspc1 PE=1 SV=1	0.456422	1.44575	-0.474652	-1.72249	0.646576	0.8888	0.19364	0.28381	0.668799	0.966472	1
Q8K3J1	>sp|Q8K3J1|NDUS8_MOUSE NADH dehydrogenase [ubiquinone] iron-sulfur protein 8, mitochondrial OS=Mus musculus OX=10090 GN=Ndufs8 PE=1 SV=1	-0.197808	0.379419	0.113517	-0.192367	0.4671	0.122762	0.853233	0.899323	0.668718	0.966043	2
Q99L13	>sp|Q99L13|3HIDH_MOUSE 3-hydroxyisobutyrate dehydrogenase, mitochondrial OS=Mus musculus OX=10090 GN=Hibadh PE=1 SV=1	-0.609567	0.821165	0.0742824	-0.0962535	0.231776	0.588709	1.0758	0.819798	0.666954	0.966091	4
P21619	>sp|P21619|LMNB2_MOUSE Lamin-B2 OS=Mus musculus OX=10090 GN=Lmnb2 PE=1 SV=2	-0.773736	0.644002	0.501232	-0.150645	-0.051178	0.962106	0.90903	0.89631	0.666412	0.965174	3
P31254	>sp|P31254|UBA1Y_MOUSE Ubiquitin-like modifier-activating enzyme 1 Y OS=Mus musculus OX=10090 GN=Uba1y PE=1 SV=2	-0.0724618	2.34245	-0.769736	-1.64551	0.918149	1.05325	0.301055	0.437785	0.66638	0.964688	9
D3YY73	>tr|D3YY73|D3YY73_MOUSE Histone deacetylase complex subunit SAP18 OS=Mus musculus OX=10090 GN=Sap18 PE=1 SV=1	0.145503	1.52136	-0.95322	-0.708632	0.740522	1.07633	0.0326808	0.0147899	0.664234	0.965206	1
Q9EP71	>sp|Q9EP71|RAI14_MOUSE Ankycorbin OS=Mus musculus OX=10090 GN=Rai14 PE=1 SV=1	-0.945837	0.223336	0.804246	0.206567	-0.0925174	0.618781	1.151	1.08271	0.664046	0.964388	2
Q5SS12	>tr|Q5SS12|Q5SS12_MOUSE Uncharacterized protein OS=Mus musculus OX=10090 GN=Stc2 PE=2 SV=1	-1.52777	0.258717	2.41626	-1.28917	0.0387308	0.0779038	0.405799	0.904172	0.66368	0.963787	1
Q9CR02	>sp|Q9CR02|TMA16_MOUSE Translation machinery-associated protein 16 OS=Mus musculus OX=10090 GN=Tma16 PE=1 SV=1	1.1757	0.0121131	0.620802	-1.75765	1.54935	0.476839	0.635023	0.0826756	0.662489	0.964193	4
Q99L45	>sp|Q99L45|IF2B_MOUSE Eukaryotic translation initiation factor 2 subunit 2 OS=Mus musculus OX=10090 GN=Eif2s2 PE=1 SV=1	1.45342	0.0190843	-1.30829	-0.66334	1.66937	0.489976	0.435317	0.3403	0.661336	0.963509	11
Q61084	>sp|Q61084|M3K3_MOUSE Mitogen-activated protein kinase kinase kinase 3 OS=Mus musculus OX=10090 GN=Map3k3 PE=1 SV=1	0.142151	-0.858727	-0.401592	1.20488	0.626956	0.198244	0.600168	0.74144	0.660816	0.963101	1
Q8CCF0	>sp|Q8CCF0|PRP31_MOUSE U4/U6 small nuclear ribonucleoprotein Prp31 OS=Mus musculus OX=10090 GN=Prpf31 PE=1 SV=3	2.03235	-0.139992	-0.352241	-2.33242	0.85776	0.253772	0.608097	0.0554202	0.658911	0.963855	2
O35942	>sp|O35942|NEK2_MOUSE Serine/threonine-protein kinase Nek2 OS=Mus musculus OX=10090 GN=Nek2 PE=1 SV=2	-0.337903	-1.11867	0.851747	0.738153	0.111249	1.24594	0.575667	0.349793	0.658326	0.964046	1
B1AY13	>sp|B1AY13|UBP24_MOUSE Ubiquitin carboxyl-terminal hydrolase 24 OS=Mus musculus OX=10090 GN=Usp24 PE=1 SV=1	0.194313	0.227247	-0.765541	0.356033	1.18912	-0.333523	0.00652505	0.237506	0.656552	0.964124	1
Q9WUP7	>sp|Q9WUP7|UCHL5_MOUSE Ubiquitin carboxyl-terminal hydrolase isozyme L5 OS=Mus musculus OX=10090 GN=Uchl5 PE=1 SV=2	0.198342	1.85938	-0.873145	-1.28808	1.25113	0.843984	0.119565	0.430363	0.656155	0.963569	5
E0CYF4	>tr|E0CYF4|E0CYF4_MOUSE TBC1 domain family member 31 OS=Mus musculus OX=10090 GN=Tbc1d31 PE=4 SV=1	-0.998452	1.85403	-2.42772	1.86365	2.39623	-1.30767	0.396187	0.138073	0.655692	0.963096	1
Q91UZ5	>sp|Q91UZ5|IMPA2_MOUSE Inositol monophosphatase 2 OS=Mus musculus OX=10090 GN=Impa2 PE=1 SV=1	-0.165634	-0.409491	0.688142	0.0159594	0.0871404	0.490116	0.981287	0.971681	0.655337	0.963009	1
Q60973	>sp|Q60973|RBBP7_MOUSE Histone-binding protein RBBP7 OS=Mus musculus OX=10090 GN=Rbbp7 PE=1 SV=1	0.63667	-0.00448434	-0.0437227	-0.565735	0.167781	1.0292	0.504628	0.71016	0.653603	0.96356	3
P61971	>sp|P61971|NTF2_MOUSE Nuclear transport factor 2 OS=Mus musculus OX=10090 GN=Nutf2 PE=1 SV=1	0.919526	-0.424008	-1.32373	0.689772	0.424147	0.668152	0.273491	0.960268	0.653334	0.96337	2
Q61549	>sp|Q61549|AGRE1_MOUSE Adhesion G protein-coupled receptor E1 OS=Mus musculus OX=10090 GN=Adgre1 PE=1 SV=1	-0.74614	-0.310537	1.33801	-0.0038638	0.624364	0.751586	0.521573	0.558308	0.652661	0.962126	2
Q91VJ5	>sp|Q91VJ5|PQBP1_MOUSE Polyglutamine-binding protein 1 OS=Mus musculus OX=10090 GN=Pqbp1 PE=1 SV=1	0.614626	-0.374768	-0.101675	-0.0745384	-0.196003	0.984364	0.729174	0.796783	0.651588	0.961881	2
Q9CQC9	>sp|Q9CQC9|SAR1B_MOUSE GTP-binding protein SAR1b OS=Mus musculus OX=10090 GN=Sar1b PE=1 SV=1	0.491915	-0.613249	0.899902	-0.815106	-0.445848	1.06945	0.681717	0.992184	0.65143	0.96156	2
Q99K51	>sp|Q99K51|PLST_MOUSE Plastin-3 OS=Mus musculus OX=10090 GN=Pls3 PE=1 SV=3	0.440852	-0.0142572	0.500986	-0.852679	-0.294612	0.989916	0.718282	0.782112	0.649604	0.962225	9
Q64152	>sp|Q64152|BTF3_MOUSE Transcription factor BTF3 OS=Mus musculus OX=10090 GN=Btf3 PE=1 SV=3	0.69787	0.46332	0.176235	-1.44801	1.25335	0.325057	0.554727	0.209697	0.649533	0.9618	3
Q9D7M1	>sp|Q9D7M1|GID8_MOUSE Glucose-induced degradation protein 8 homolog OS=Mus musculus OX=10090 GN=Gid8 PE=1 SV=1	-1.20916	-0.178128	1.8342	-0.200949	0.315387	0.0437651	1.03445	0.833945	0.649523	0.961301	1
Q54AA2	>tr|Q54AA2|Q54AA2_MOUSE Apoptosis-associated speck-like protein containing CARD OS=Mus musculus OX=10090 GN=Pycard PE=1 SV=1	0.239713	-0.851229	-0.885184	1.43778	0.708618	0.359982	0.272523	1.18712	0.648313	0.962247	4
P58281	>sp|P58281|OPA1_MOUSE Dynamin-like 120 kDa protein, mitochondrial OS=Mus musculus OX=10090 GN=Opa1 PE=1 SV=1	-0.706377	0.719779	0.241878	-0.0307682	0.445211	0.992164	0.656491	0.432621	0.647509	0.962194	8
Q60765	>sp|Q60765|ATF3_MOUSE Cyclic AMP-dependent transcription factor ATF-3 OS=Mus musculus OX=10090 GN=Atf3 PE=2 SV=1	0.93636	0.539711	-1.16218	-0.530338	-0.138429	0.997387	0.753742	0.958066	0.646777	0.962055	1
Q8K4I3	>sp|Q8K4I3|ARHG6_MOUSE Rho guanine nucleotide exchange factor 6 OS=Mus musculus OX=10090 GN=Arhgef6 PE=1 SV=1	-0.0211841	-0.279399	0.6987	-0.379999	-0.530878	0.918313	1.24611	0.671513	0.645842	0.96267	1
P57776	>sp|P57776|EF1D_MOUSE Elongation factor 1-delta OS=Mus musculus OX=10090 GN=Eef1d PE=1 SV=3	1.30523	-0.0188724	-0.681669	-0.851758	0.202979	0.842691	0.616427	0.669317	0.645213	0.962407	8
O35659	>sp|O35659|GLP1R_MOUSE Glucagon-like peptide 1 receptor OS=Mus musculus OX=10090 GN=Glp1r PE=1 SV=2	-0.496146	-0.729083	1.20507	0.11791	-1.89514	0.954715	2.56099	1.5726	0.642891	0.963163	1
E0CZE0	>tr|E0CZE0|E0CZE0_MOUSE NEDD8-activating enzyme E1 regulatory subunit OS=Mus musculus OX=10090 GN=Nae1 PE=1 SV=1	0.00898649	-0.00328344	0.212342	-0.107888	0.494066	0.493024	0.709476	0.811185	0.642312	0.96335	2
Q921W4	>sp|Q921W4|QORL1_MOUSE Quinone oxidoreductase-like protein 1 OS=Mus musculus OX=10090 GN=Cryzl1 PE=1 SV=1	-1.22338	-0.743482	2.88802	-0.565674	-0.342113	0.813217	1.22618	1.0487	0.640699	0.963764	3
Q99M73	>sp|Q99M73|KRT84_MOUSE Keratin, type II cuticular Hb4 OS=Mus musculus OX=10090 GN=Krt84 PE=2 SV=2	0.00699385	-0.321151	0.168782	0.229193	0.298745	0.61997	0.42049	0.478321	0.63986	0.964264	1
Q61335	>sp|Q61335|BAP31_MOUSE B-cell receptor-associated protein 31 OS=Mus musculus OX=10090 GN=Bcap31 PE=1 SV=4	-0.219333	-1.59838	0.763743	1.22041	-0.406511	0.253714	1.16716	1.12041	0.63801	0.965977	8
Q8CDG3	>sp|Q8CDG3|VCIP1_MOUSE Deubiquitinating protein VCIP135 OS=Mus musculus OX=10090 GN=Vcpip1 PE=1 SV=1	0.401392	0.0168431	0.272773	-0.565906	0.279979	0.566051	0.913227	0.677548	0.63761	0.96595	2
Q3UH93	>sp|Q3UH93|PLXD1_MOUSE Plexin-D1 OS=Mus musculus OX=10090 GN=Plxnd1 PE=1 SV=1	-0.222309	-0.302719	2.16276	-1.62447	1.17255	-0.0464628	0.584536	0.178347	0.636885	0.965805	3
O08788	>sp|O08788|DCTN1_MOUSE Dynactin subunit 1 OS=Mus musculus OX=10090 GN=Dctn1 PE=1 SV=3	-0.748646	0.198279	0.772146	0.212688	0.465406	0.958622	0.472676	0.542535	0.636603	0.96513	15
P57080	>sp|P57080|UBP25_MOUSE Ubiquitin carboxyl-terminal hydrolase 25 OS=Mus musculus OX=10090 GN=Usp25 PE=1 SV=2	-1.37094	0.559	0.605942	0.5013	-0.310992	0.644829	1.34018	1.05203	0.636339	0.96494	2
Q8VC19	>sp|Q8VC19|HEM1_MOUSE 5-aminolevulinate synthase, nonspecific, mitochondrial OS=Mus musculus OX=10090 GN=Alas1 PE=1 SV=2	-0.128019	0.365108	1.21784	-1.31801	0.661241	0.453684	0.744613	0.632925	0.636062	0.964261	4
B2RTB0	>tr|B2RTB0|B2RTB0_MOUSE PDGFA associated protein 1 OS=Mus musculus OX=10090 GN=Pdap1 PE=1 SV=1	0.173455	0.131471	-0.363623	0.205357	0.657479	0.584094	0.732213	0.628761	0.635938	0.963904	3
Q3TXJ4	>tr|Q3TXJ4|Q3TXJ4_MOUSE Uncharacterized protein OS=Mus musculus OX=10090 GN=Sar1a PE=2 SV=1	1.00993	-1.69523	0.810039	-0.386503	0.303897	0.681726	0.594828	0.76874	0.635859	0.962991	1
Q8BMG1	>sp|Q8BMG1|ATRIP_MOUSE ATR-interacting protein OS=Mus musculus OX=10090 GN=Atrip PE=1 SV=2	0.05167	-0.21766	0.228202	0.045235	0.913577	0.569552	-0.0876564	0.251943	0.633484	0.963313	1
Q7TMY8	>sp|Q7TMY8|HUWE1_MOUSE E3 ubiquitin-protein ligase HUWE1 OS=Mus musculus OX=10090 GN=Huwe1 PE=1 SV=5	-0.580202	1.65873	0.124351	-1.19476	0.564869	0.0214286	0.099903	1.12099	0.63245	0.964046	1
D3Z368	>tr|D3Z368|D3Z368_MOUSE Calcium/calmodulin-dependent protein kinase type 1 (Fragment) OS=Mus musculus OX=10090 GN=Camk1 PE=1 SV=1	-0.659736	0.130056	-0.294054	1.01289	0.834432	-0.0412638	0.0983373	0.848027	0.632367	0.963644	1
Q9WTK5	>sp|Q9WTK5|NFKB2_MOUSE Nuclear factor NF-kappa-B p100 subunit OS=Mus musculus OX=10090 GN=Nfkb2 PE=1 SV=1	1.46667	0.0728911	-0.684026	-1.31682	0.956342	0.376771	0.486292	0.453283	0.632349	0.963163	5
O08759	>sp|O08759|UBE3A_MOUSE Ubiquitin-protein ligase E3A OS=Mus musculus OX=10090 GN=Ube3a PE=1 SV=2	-1.24374	0.471654	1.28002	-0.257362	0.749177	0.398622	0.354839	0.74021	0.631805	0.963311	3
P97311	>sp|P97311|MCM6_MOUSE DNA replication licensing factor MCM6 OS=Mus musculus OX=10090 GN=Mcm6 PE=1 SV=1	1.3728	0.951104	-1.58801	-1.06282	0.833573	0.611631	-0.090311	-0.252443	0.631643	0.963003	1
Q921G6	>sp|Q921G6|LRCH4_MOUSE Leucine-rich repeat and calponin homology domain-containing protein 4 OS=Mus musculus OX=10090 GN=Lrch4 PE=1 SV=1	-0.0293612	0.051707	0.165659	-0.0992086	-0.126183	0.219615	0.610692	1.27052	0.631272	0.962444	1
Q60692	>sp|Q60692|PSB6_MOUSE Proteasome subunit beta type-6 OS=Mus musculus OX=10090 GN=Psmb6 PE=1 SV=3	0.388073	0.136604	-0.547785	-0.215927	2.57145	-1.09693	-0.615883	-0.442096	0.63067	0.962661	1
P60335	>sp|P60335|PCBP1_MOUSE Poly(rC)-binding protein 1 OS=Mus musculus OX=10090 GN=Pcbp1 PE=1 SV=1	0.398747	1.05458	-0.433641	-1.10485	1.24644	0.9476	0.185654	0.359703	0.628208	0.963096	10
Q9CRB6	>sp|Q9CRB6|TPPP3_MOUSE Tubulin polymerization-promoting protein family member 3 OS=Mus musculus OX=10090 GN=Tppp3 PE=1 SV=1	0.182083	-0.99216	-0.943441	1.6293	1.7337	-2.50302	0.0435774	0.657279	0.627375	0.96309	1
Q923D2	>sp|Q923D2|BLVRB_MOUSE Flavin reductase (NADPH) OS=Mus musculus OX=10090 GN=Blvrb PE=1 SV=3	0.108568	-0.128467	0.770702	-0.898414	0.448844	0.147941	0.784238	1.03014	0.62597	0.964264	3
P97355	>sp|P97355|SPSY_MOUSE Spermine synthase OS=Mus musculus OX=10090 GN=Sms PE=1 SV=1	0.595369	-0.153829	0.318802	-0.838094	-0.352076	1.18093	0.879888	0.488815	0.624479	0.964542	1
Q6KAR6	>sp|Q6KAR6|EXOC3_MOUSE Exocyst complex component 3 OS=Mus musculus OX=10090 GN=Exoc3 PE=1 SV=2	-1.08234	0.523652	0.737131	0.150495	0.734335	0.462945	0.4466	0.751275	0.624223	0.964349	2
Q68FL6	>sp|Q68FL6|SYMC_MOUSE Methionine--tRNA ligase, cytoplasmic OS=Mus musculus OX=10090 GN=Mars1 PE=1 SV=1	-0.969941	0.826162	-0.0224271	0.551018	-0.169361	1.33261	0.870987	0.563032	0.622076	0.965409	3
Q9DBC7	>sp|Q9DBC7|KAP0_MOUSE cAMP-dependent protein kinase type I-alpha regulatory subunit OS=Mus musculus OX=10090 GN=Prkar1a PE=1 SV=3	0.712314	-0.974924	-0.658103	0.853864	0.235569	0.869918	0.354547	0.839678	0.620947	0.964266	6
A2AJ88	>sp|A2AJ88|PLPL7_MOUSE Patatin-like phospholipase domain-containing protein 7 OS=Mus musculus OX=10090 GN=Pnpla7 PE=1 SV=1	-0.649454	0.733222	0.866436	-0.858145	0.039178	0.55146	1.24584	0.327343	0.620864	0.96387	1
O70493	>sp|O70493|SNX12_MOUSE Sorting nexin-12 OS=Mus musculus OX=10090 GN=Snx12 PE=1 SV=1	-0.136166	-0.0432897	-0.824362	1.03733	0.0522576	1.09982	0.569163	0.724424	0.620038	0.963859	3
Q3TDN2	>sp|Q3TDN2|FAF2_MOUSE FAS-associated factor 2 OS=Mus musculus OX=10090 GN=Faf2 PE=1 SV=2	-0.372362	0.361513	0.553186	-0.407777	0.330386	0.716162	0.829191	0.553504	0.619526	0.963476	5
B2RY71	>tr|B2RY71|B2RY71_MOUSE WD repeat domain 63 OS=Mus musculus OX=10090 GN=Wdr63 PE=1 SV=1	-0.94764	0.563372	0.979102	-0.427142	0.36785	0.469539	0.559207	0.611643	0.619466	0.963054	1
Q924K8	>sp|Q924K8|MTA3_MOUSE Metastasis-associated protein MTA3 OS=Mus musculus OX=10090 GN=Mta3 PE=1 SV=1	0.413872	0.35474	-0.895854	0.121789	0.592592	0.654939	0.373094	0.0644724	0.616197	0.963472	1
Q58A65	>sp|Q58A65|JIP4_MOUSE C-Jun-amino-terminal kinase-interacting protein 4 OS=Mus musculus OX=10090 GN=Spag9 PE=1 SV=2	-0.16633	1.06608	-0.293713	-0.611426	0.587345	0.933527	0.36953	0.396856	0.614709	0.963756	4
Q9CXR1	>sp|Q9CXR1|DHRS7_MOUSE Dehydrogenase/reductase SDR family member 7 OS=Mus musculus OX=10090 GN=Dhrs7 PE=1 SV=2	-0.314047	0.100309	1.03247	-0.756586	-0.650815	1.01976	1.07031	0.997666	0.614382	0.96365	1
Q8BMG7	>sp|Q8BMG7|RBGPR_MOUSE Rab3 GTPase-activating protein non-catalytic subunit OS=Mus musculus OX=10090 GN=Rab3gap2 PE=1 SV=2	0.42869	0.874274	-0.28866	-1.10003	1.24084	0.0530607	0.228934	-0.0958994	0.613515	0.964183	1
Q9DBR1	>sp|Q9DBR1|XRN2_MOUSE 5'-3' exoribonuclease 2 OS=Mus musculus OX=10090 GN=Xrn2 PE=1 SV=1	0.540756	-0.569025	1.3717	-1.50984	0.791927	0.08096	0.151811	-0.282356	0.613234	0.963533	1
Q543N3	>tr|Q543N3|Q543N3_MOUSE LIM and SH3 domain protein 1 OS=Mus musculus OX=10090 GN=Lasp1 PE=1 SV=1	-1.28768	1.11614	1.09616	-0.598391	0.551013	0.739404	0.540474	0.402633	0.612979	0.962854	1
Q8CIV8	>sp|Q8CIV8|TBCE_MOUSE Tubulin-specific chaperone E OS=Mus musculus OX=10090 GN=Tbce PE=1 SV=1	0.276423	-0.705676	-0.216054	0.723378	0.86489	0.393332	0.350216	0.457053	0.612777	0.962114	1
Q64277	>sp|Q64277|BST1_MOUSE ADP-ribosyl cyclase/cyclic ADP-ribose hydrolase 2 OS=Mus musculus OX=10090 GN=Bst1 PE=1 SV=1	-2.65001	-2.20338	3.5706	2.05716	-1.09273	-0.0350165	1.68706	1.67484	0.611948	0.962602	5
Q9CPQ3	>sp|Q9CPQ3|TOM22_MOUSE Mitochondrial import receptor subunit TOM22 homolog OS=Mus musculus OX=10090 GN=Tomm22 PE=1 SV=3	1.23864	-0.476005	-0.618886	-0.185153	0.939756	-0.423578	0.837266	0.507794	0.61129	0.961913	2
Q08024	>sp|Q08024|PEBB_MOUSE Core-binding factor subunit beta OS=Mus musculus OX=10090 GN=Cbfb PE=1 SV=1	-0.402646	1.20174	-0.667037	-0.12005	0.766221	1.06768	-0.188747	-0.139362	0.610941	0.96135	1
Q9D6Z1	>sp|Q9D6Z1|NOP56_MOUSE Nucleolar protein 56 OS=Mus musculus OX=10090 GN=Nop56 PE=1 SV=2	1.01192	1.71311	-0.170799	-1.9901	1.27206	1.0082	0.27569	0.25948	0.610447	0.961444	8
H3BJA7	>tr|H3BJA7|H3BJA7_MOUSE Ubiquitin-like modifier-activating enzyme 7 OS=Mus musculus OX=10090 GN=Uba7 PE=1 SV=1	-0.589243	-0.458475	0.833923	0.359168	0.865588	0.380838	-0.217703	0.37496	0.610394	0.96102	1
Q18PI6	>sp|Q18PI6|SLAF5_MOUSE SLAM family member 5 OS=Mus musculus OX=10090 GN=Cd84 PE=1 SV=1	-0.978006	-1.41737	0.424295	1.27073	-0.197473	0.487708	0.745559	1.00719	0.609897	0.961118	5
A0A668KL51	>tr|A0A668KL51|A0A668KL51_MOUSE Isocitrate dehydrogenase [NAD] subunit, mitochondrial OS=Mus musculus OX=10090 GN=Idh3b PE=1 SV=1	-0.112655	0.267174	0.987764	-1.18703	1.16276	0.651051	0.377332	0.160367	0.609211	0.961437	4
E9Q133	>tr|E9Q133|E9Q133_MOUSE T-complex protein 1 subunit gamma OS=Mus musculus OX=10090 GN=Cct3 PE=1 SV=1	0.943624	0.741776	-0.787876	-1.01241	1.54619	0.322543	0.768786	0.200909	0.607568	0.962882	13
Q91ZW3	>sp|Q91ZW3|SMCA5_MOUSE SWI/SNF-related matrix-associated actin-dependent regulator of chromatin subfamily A member 5 OS=Mus musculus OX=10090 GN=Smarca5 PE=1 SV=1	0.00779578	1.38378	0.695834	-1.99047	1.02373	0.287802	0.685747	0.370931	0.606886	0.963198	3
Q3TZI5	>tr|Q3TZI5|Q3TZI5_MOUSE DNA mismatch repair protein OS=Mus musculus OX=10090 GN=Msh2 PE=1 SV=1	0.126145	1.87462	-0.207409	-1.93541	1.06994	0.215187	0.235424	-0.140376	0.606094	0.963157	1
Q3UMY5	>sp|Q3UMY5|EMAL4_MOUSE Echinoderm microtubule-associated protein-like 4 OS=Mus musculus OX=10090 GN=Eml4 PE=1 SV=1	-0.369194	1.39178	-0.559151	-0.479022	-0.132985	0.487334	1.20882	0.542456	0.605414	0.96347	2
Q9D0T1	>sp|Q9D0T1|NH2L1_MOUSE NHP2-like protein 1 OS=Mus musculus OX=10090 GN=Snu13 PE=1 SV=4	1.10242	0.110182	0.163509	-1.73901	0.850735	0.786524	0.267899	0.0509587	0.603744	0.962521	2
Q9R0M6	>sp|Q9R0M6|RAB9A_MOUSE Ras-related protein Rab-9A OS=Mus musculus OX=10090 GN=Rab9a PE=1 SV=1	-0.735465	-1.25065	0.816989	1.43115	1.11782	0.12499	0.441251	0.724997	0.603261	0.962604	5
Q9QXS1	>sp|Q9QXS1|PLEC_MOUSE Plectin OS=Mus musculus OX=10090 GN=Plec PE=1 SV=3	1.41728	2.1811	-1.93372	-2.03146	1.38165	0.939729	0.300956	0.224635	0.602961	0.962471	68
Q8BVE3	>sp|Q8BVE3|VATH_MOUSE V-type proton ATPase subunit H OS=Mus musculus OX=10090 GN=Atp6v1h PE=1 SV=1	-0.00953455	-0.420132	-0.139189	1.37829	-0.00340534	0.159046	0.941126	1.06758	0.60203	0.96308	10
Q59J78	>sp|Q59J78|NDUF2_MOUSE NADH dehydrogenase [ubiquinone] 1 alpha subcomplex assembly factor 2 OS=Mus musculus OX=10090 GN=Ndufaf2 PE=1 SV=1	0.733893	0.777241	-1.12568	0.356425	-0.548848	1.24792	1.16531	0.661304	0.601757	0.962916	1
Q3UCF2	>tr|Q3UCF2|Q3UCF2_MOUSE Uncharacterized protein OS=Mus musculus OX=10090 GN=Cdc5l PE=1 SV=1	-0.231841	1.79639	-1.53276	0.000350291	1.70621	0.432465	-0.353121	-0.695636	0.601117	0.963182	1
Q3U5Q7	>sp|Q3U5Q7|CMPK2_MOUSE UMP-CMP kinase 2, mitochondrial OS=Mus musculus OX=10090 GN=Cmpk2 PE=1 SV=2	-0.136747	0.104774	-0.158543	0.575121	0.129048	0.459658	0.528633	0.912592	0.60059	0.963317	17
J3QJU7	>tr|J3QJU7|J3QJU7_MOUSE Photoreceptor disk component PRCD OS=Mus musculus OX=10090 GN=Prcd PE=4 SV=1	-1.33614	-0.571617	1.75431	0.365542	-0.20815	0.657098	0.724212	1.07558	0.600341	0.963126	1
Q14C51	>sp|Q14C51|PTCD3_MOUSE Pentatricopeptide repeat domain-containing protein 3, mitochondrial OS=Mus musculus OX=10090 GN=Ptcd3 PE=1 SV=2	-1.5934	2.48468	-0.0583421	-0.714875	0.814453	0.580468	0.382107	0.260444	0.599951	0.963101	2
Q3TZZ7	>sp|Q3TZZ7|ESYT2_MOUSE Extended synaptotagmin-2 OS=Mus musculus OX=10090 GN=Esyt2 PE=1 SV=1	0.0179966	1.32321	-0.890021	-0.544944	0.640715	0.731874	0.544433	0.336381	0.599291	0.96339	3
P29341	>sp|P29341|PABP1_MOUSE Polyadenylate-binding protein 1 OS=Mus musculus OX=10090 GN=Pabpc1 PE=1 SV=2	1.35893	1.74623	-1.19995	-2.33418	1.70765	0.694471	0.330897	0.141069	0.595525	0.966352	13
Q8R317	>sp|Q8R317|UBQL1_MOUSE Ubiquilin-1 OS=Mus musculus OX=10090 GN=Ubqln1 PE=1 SV=1	0.46904	0.668648	-0.573561	-0.360322	0.472768	0.690168	0.570832	0.627609	0.595499	0.9659	6
P68510	>sp|P68510|1433F_MOUSE 14-3-3 protein eta OS=Mus musculus OX=10090 GN=Ywhah PE=1 SV=2	0.974648	-0.380993	-0.707166	-0.0465345	0.900912	0.426971	0.465777	0.629864	0.595392	0.965543	10
Q9WV03	>sp|Q9WV03|FA50A_MOUSE Protein FAM50A OS=Mus musculus OX=10090 GN=Fam50a PE=1 SV=1	1.00147	1.7576	-1.43318	-1.78593	0.370314	0.602317	0.761019	0.276025	0.595149	0.964864	1
Q9DC51	>sp|Q9DC51|GNAI3_MOUSE Guanine nucleotide-binding protein G(i) subunit alpha OS=Mus musculus OX=10090 GN=Gnai3 PE=1 SV=3	1.04638	-0.417976	-2.00787	1.18512	2.83031	-1.43835	-1.61301	0.159549	0.594806	0.964784	1
Q3UAI4	>tr|Q3UAI4|Q3UAI4_MOUSE SAP domain-containing protein OS=Mus musculus OX=10090 GN=Sf3b2 PE=2 SV=1	0.251423	1.15818	-0.294677	-1.06212	0.085715	1.21962	0.632574	0.378791	0.594535	0.96462	5
Q8CJ53	>sp|Q8CJ53|CIP4_MOUSE Cdc42-interacting protein 4 OS=Mus musculus OX=10090 GN=Trip10 PE=1 SV=2	-0.910154	-0.128946	0.844583	0.56585	-0.641363	1.03902	0.995802	0.945009	0.594141	0.96412	4
Q6ZQ58	>sp|Q6ZQ58|LARP1_MOUSE La-related protein 1 OS=Mus musculus OX=10090 GN=Larp1 PE=1 SV=3	0.0382328	1.76906	-1.02703	-0.871845	0.81578	0.92102	0.462464	0.201672	0.594108	0.96368	7
Q91YX0	>sp|Q91YX0|THMS2_MOUSE Protein THEMIS2 OS=Mus musculus OX=10090 GN=Themis2 PE=1 SV=2	2.63036	-2.00677	-0.659986	-0.432706	1.05006	0.304742	-0.117386	0.45762	0.593653	0.963731	2
Q9WTP7	>sp|Q9WTP7|KAD3_MOUSE GTP:AMP phosphotransferase AK3, mitochondrial OS=Mus musculus OX=10090 GN=Ak3 PE=1 SV=3	0.0510026	-1.39607	1.38668	0.160139	-0.717762	1.05837	0.940113	0.825134	0.592977	0.96404	5
Q62261	>sp|Q62261|SPTB2_MOUSE Spectrin beta chain, non-erythrocytic 1 OS=Mus musculus OX=10090 GN=Sptbn1 PE=1 SV=2	-0.121551	-0.659484	0.138238	0.885465	-0.134458	0.415632	0.791672	0.815477	0.592534	0.9636	16
Q9R1K9	>sp|Q9R1K9|CETN2_MOUSE Centrin-2 OS=Mus musculus OX=10090 GN=Cetn2 PE=1 SV=1	0.555327	0.346717	0.418604	-1.48316	0.0750236	0.554762	0.762658	0.633738	0.591921	0.962881	1
Q8CHC4	>sp|Q8CHC4|SYNJ1_MOUSE Synaptojanin-1 OS=Mus musculus OX=10090 GN=Synj1 PE=1 SV=3	-0.723181	0.771978	0.685685	-0.514554	0.418519	0.318322	0.73454	0.775475	0.591668	0.962698	4
Q6PDQ2	>sp|Q6PDQ2|CHD4_MOUSE Chromodomain-helicase-DNA-binding protein 4 OS=Mus musculus OX=10090 GN=Chd4 PE=1 SV=1	0.686544	0.214475	0.0507647	-1.1873	0.334448	0.928189	0.647153	0.311138	0.591158	0.962339	6
Q99LI8	>sp|Q99LI8|HGS_MOUSE Hepatocyte growth factor-regulated tyrosine kinase substrate OS=Mus musculus OX=10090 GN=Hgs PE=1 SV=2	-1.20396	-1.33824	1.59021	1.31707	-0.340134	0.652792	0.587998	1.37732	0.590135	0.963053	3
P08228	>sp|P08228|SODC_MOUSE Superoxide dismutase [Cu-Zn] OS=Mus musculus OX=10090 GN=Sod1 PE=1 SV=2	-0.508024	0.798867	-0.180291	0.205678	0.30492	0.838668	0.767924	0.603402	0.589259	0.963594	3
Q8R0Y6	>sp|Q8R0Y6|AL1L1_MOUSE Cytosolic 10-formyltetrahydrofolate dehydrogenase OS=Mus musculus OX=10090 GN=Aldh1l1 PE=1 SV=1	-0.518371	-0.693435	0.386373	1.04401	0.633815	-0.204987	0.883289	0.889125	0.588709	0.963282	2
Q8R2E9	>sp|Q8R2E9|ERO1B_MOUSE ERO1-like protein beta OS=Mus musculus OX=10090 GN=Ero1b PE=1 SV=1	-1.84443	0.83017	1.38188	0.11466	-0.726187	0.677353	1.19343	1.32282	0.588537	0.963006	4
Q9CQ86	>sp|Q9CQ86|MIEN1_MOUSE Migration and invasion enhancer 1 OS=Mus musculus OX=10090 GN=Mien1 PE=1 SV=1	0.239748	0.340341	-0.446846	-0.0188336	0.228554	0.678624	0.659345	0.707886	0.587647	0.963565	2
Q9D8Z2	>sp|Q9D8Z2|TRIA1_MOUSE TP53-regulated inhibitor of apoptosis 1 OS=Mus musculus OX=10090 GN=Triap1 PE=1 SV=1	1.57636	-0.373078	-1.82036	0.333516	-1.01573	0.124156	1.71221	1.75237	0.587318	0.963472	1
Q9Z0H4	>sp|Q9Z0H4|CELF2_MOUSE CUGBP Elav-like family member 2 OS=Mus musculus OX=10090 GN=Celf2 PE=1 SV=1	-0.345254	1.17399	-0.503953	-0.134366	0.720713	0.399959	0.519117	0.439886	0.586865	0.963523	1
Q4VA29	>tr|Q4VA29|Q4VA29_MOUSE RNA transcription, translation and transport factor protein OS=Mus musculus OX=10090 GN=Rtraf PE=1 SV=1	-0.280968	1.08642	-0.940524	0.864912	-0.328894	1.21417	0.513525	0.964943	0.585779	0.96336	4
O70252	>sp|O70252|HMOX2_MOUSE Heme oxygenase 2 OS=Mus musculus OX=10090 GN=Hmox2 PE=1 SV=1	-0.564837	0.3045	0.0267786	0.488381	0.119539	0.669923	0.631251	0.843102	0.585435	0.963285	5
Q78ZA7	>sp|Q78ZA7|NP1L4_MOUSE Nucleosome assembly protein 1-like 4 OS=Mus musculus OX=10090 GN=Nap1l4 PE=1 SV=1	0.572645	-1.14449	0.33156	-0.280387	0.667432	0.159484	0.73039	0.629477	0.584639	0.963735	6
A0A1B0GRG8	>tr|A0A1B0GRG8|A0A1B0GRG8_MOUSE Predicted gene 5678 OS=Mus musculus OX=10090 GN=Gm5678 PE=3 SV=1	-1.92444	0.345884	0.180722	1.92311	0.383216	0.549781	0.607825	0.895905	0.583899	0.964119	1
P97493	>sp|P97493|THIOM_MOUSE Thioredoxin, mitochondrial OS=Mus musculus OX=10090 GN=Txn2 PE=1 SV=1	0.738814	0.0319681	-0.93591	-0.379997	0.721853	0.135648	0.398283	0.599872	0.583173	0.964488	2
A0A087WQT6	>tr|A0A087WQT6|A0A087WQT6_MOUSE Caspase-8 OS=Mus musculus OX=10090 GN=Casp8 PE=1 SV=1	0.589888	-0.622093	0.111191	-0.0204138	0.406111	0.604134	0.267544	0.918272	0.582401	0.964437	7
Q3U9K9	>tr|Q3U9K9|Q3U9K9_MOUSE Trafficking protein particle complex subunit OS=Mus musculus OX=10090 GN=Trappc3 PE=1 SV=1	-0.617981	-0.0413861	0.246346	0.712986	-0.018157	0.888836	0.700105	0.990354	0.580606	0.964625	1
Q8BSY0	>sp|Q8BSY0|ASPH_MOUSE Aspartyl/asparaginyl beta-hydroxylase OS=Mus musculus OX=10090 GN=Asph PE=1 SV=1	-0.346991	-0.0231071	0.0911947	0.280058	-0.49975	0.423067	0.782469	0.982165	0.577177	0.967179	12
Q00898	>sp|Q00898|A1AT5_MOUSE Alpha-1-antitrypsin 1-5 OS=Mus musculus OX=10090 GN=Serpina1e PE=1 SV=1	-0.363851	-0.578933	0.557109	0.574994	-0.0334483	0.618975	0.675164	1.05913	0.57712	0.966772	1
Q921M4	>sp|Q921M4|GOGA2_MOUSE Golgin subfamily A member 2 OS=Mus musculus OX=10090 GN=Golga2 PE=1 SV=3	-0.551464	0.323345	0.428067	-0.032778	0.0740791	0.43494	0.95473	0.822725	0.576579	0.966926	3
A0A1L1SVF9	>tr|A0A1L1SVF9|A0A1L1SVF9_MOUSE Serine beta-lactamase-like protein LACTB, mitochondrial OS=Mus musculus OX=10090 GN=Lactb PE=1 SV=1	-0.499635	1.5394	-0.677239	-0.384462	0.589773	0.23317	0.425298	0.638662	0.575126	0.96672	2
P0DOV1	>sp|P0DOV1|IFI5B_MOUSE Interferon-activable protein 205-B OS=Mus musculus OX=10090 GN=Mnda PE=1 SV=1	0.743029	1.13804	-0.0697059	-1.87763	0.718248	0.656618	0.76428	0.220811	0.575092	0.966289	7
Q1WWK3	>tr|Q1WWK3|Q1WWK3_MOUSE Hist1h1b protein (Fragment) OS=Mus musculus OX=10090 GN=H1f5 PE=2 SV=1	-0.0877804	0.500895	0.381209	-0.625965	0.960565	0.343851	0.354375	0.170644	0.573371	0.967336	1
D3Z7P3	>sp|D3Z7P3|GLSK_MOUSE Glutaminase kidney isoform, mitochondrial OS=Mus musculus OX=10090 GN=Gls PE=1 SV=1	-0.0136794	0.688132	0.709078	-1.2105	0.363548	0.8715	0.643444	0.390192	0.572725	0.967612	6
O35448	>sp|O35448|PPT2_MOUSE Lysosomal thioesterase PPT2 OS=Mus musculus OX=10090 GN=Ppt2 PE=1 SV=1	0.326128	0.229262	0.251749	-0.82112	0.647848	0.552315	0.464358	0.315414	0.572443	0.967467	1
Q3U5H8	>tr|Q3U5H8|Q3U5H8_MOUSE Heme oxygenase (biliverdin-producing) (Fragment) OS=Mus musculus OX=10090 GN=Hmox1 PE=2 SV=1	-1.61656	-2.77787	4.50002	0.106455	0.464704	0.139641	0.786177	0.887072	0.572399	0.967047	4
O70591	>sp|O70591|PFD2_MOUSE Prefoldin subunit 2 OS=Mus musculus OX=10090 GN=Pfdn2 PE=1 SV=2	-1.54337	0.013441	0.406401	1.59494	-0.325036	0.558761	1.05735	0.998179	0.571582	0.966582	4
Q3TVI8	>sp|Q3TVI8|PBIP1_MOUSE Pre-B-cell leukemia transcription factor-interacting protein 1 OS=Mus musculus OX=10090 GN=Pbxip1 PE=1 SV=2	0.137535	0.791899	1.10126	-1.99005	0.314481	0.823155	0.796217	0.305117	0.57152	0.966184	4
P54728	>sp|P54728|RD23B_MOUSE UV excision repair protein RAD23 homolog B OS=Mus musculus OX=10090 GN=Rad23b PE=1 SV=2	1.05062	1.29161	-1.62818	-1.23058	0.364055	0.395841	0.681552	0.679981	0.571349	0.965913	3
Q8BWE1	>tr|Q8BWE1|Q8BWE1_MOUSE RIKEN cDNA 1810024B03 gene OS=Mus musculus OX=10090 GN=1810024B03Rik PE=2 SV=1	0.142567	-0.0817042	-0.445598	0.52063	0.957578	0.551288	-0.176137	0.370032	0.569606	0.966985	1
A3KGF7	>sp|A3KGF7|PLCB2_MOUSE 1-phosphatidylinositol 4,5-bisphosphate phosphodiesterase beta-2 OS=Mus musculus OX=10090 GN=Plcb2 PE=1 SV=1	-0.694372	0.00068549	0.806095	0.0546431	0.281931	0.646493	0.763131	0.536373	0.56899	0.967228	4
Q9CU62	>sp|Q9CU62|SMC1A_MOUSE Structural maintenance of chromosomes protein 1A OS=Mus musculus OX=10090 GN=Smc1a PE=1 SV=4	-0.758971	1.07757	0.445486	-0.556301	-0.226161	1.18525	0.704499	0.408271	0.568936	0.966822	7
Q91VR7	>sp|Q91VR7|MLP3A_MOUSE Microtubule-associated proteins 1A/1B light chain 3A OS=Mus musculus OX=10090 GN=Map1lc3a PE=1 SV=1	-0.335061	0.803752	-0.0311388	-0.248674	0.0496807	0.993279	0.782724	0.560147	0.568596	0.966278	1
P17751	>sp|P17751|TPIS_MOUSE Triosephosphate isomerase OS=Mus musculus OX=10090 GN=Tpi1 PE=1 SV=4	-0.0949281	-1.92097	-0.242006	2.26906	0.22462	0.25465	0.550503	0.943616	0.567434	0.966681	10
P49138	>sp|P49138|MAPK2_MOUSE MAP kinase-activated protein kinase 2 OS=Mus musculus OX=10090 GN=Mapkapk2 PE=1 SV=2	-0.570371	1.67788	-0.751254	-0.111721	0.165368	0.795106	0.254726	0.888005	0.566504	0.967285	2
Q01853	>sp|Q01853|TERA_MOUSE Transitional endoplasmic reticulum ATPase OS=Mus musculus OX=10090 GN=Vcp PE=1 SV=4	0.850767	0.632434	-0.587739	-1.11547	0.731601	0.52777	0.444189	0.491245	0.566326	0.966556	35
Q3TLH6	>tr|Q3TLH6|Q3TLH6_MOUSE FABP domain-containing protein OS=Mus musculus OX=10090 GN=Fabp5 PE=2 SV=1	-1.13996	-2.85905	0.315709	4.03395	-1.08124	0.0706001	0.891917	1.56926	0.566044	0.966415	8
B9EHD0	>tr|B9EHD0|B9EHD0_MOUSE Leucine rich repeat containing 25 OS=Mus musculus OX=10090 GN=Lrrc25 PE=1 SV=1	-2.26779	0.112347	1.28879	1.52722	-1.18809	1.09107	1.12004	1.40272	0.565074	0.967064	3
Q545N8	>tr|Q545N8|Q545N8_MOUSE Phosphomannomutase OS=Mus musculus OX=10090 GN=Pmm2 PE=1 SV=1	0.238185	0.729472	-0.0532872	-0.799485	0.449982	0.878102	0.266565	0.619852	0.563974	0.966931	6
Q8BMJ3	>sp|Q8BMJ3|IF1AX_MOUSE Eukaryotic translation initiation factor 1A, X-chromosomal OS=Mus musculus OX=10090 GN=Eif1ax PE=2 SV=3	2.36789	-0.157333	-1.84384	-1.29016	0.669389	0.833677	-0.19224	-0.0898832	0.563611	0.966418	1
A2A6G6	>tr|A2A6G6|A2A6G6_MOUSE LIM and SH3 domain protein 1 (Fragment) OS=Mus musculus OX=10090 GN=Lasp1 PE=1 SV=1	1.12479	-0.288629	-1.57803	0.464344	0.634136	0.30686	0.310788	0.42905	0.562973	0.966687	1
Q8QZY9	>sp|Q8QZY9|SF3B4_MOUSE Splicing factor 3B subunit 4 OS=Mus musculus OX=10090 GN=Sf3b4 PE=1 SV=1	-0.133018	0.206114	-0.381828	0.397506	1.40405	0.22631	0.0938695	-0.11895	0.562577	0.966212	2
O70318	>sp|O70318|E41L2_MOUSE Band 4.1-like protein 2 OS=Mus musculus OX=10090 GN=Epb41l2 PE=1 SV=2	0.156566	0.906724	-0.358682	-0.660482	1.01693	0.450946	0.534065	0.390661	0.56256	0.965768	13
Q8BFY9	>sp|Q8BFY9|TNPO1_MOUSE Transportin-1 OS=Mus musculus OX=10090 GN=Tnpo1 PE=1 SV=2	-0.0781547	1.21044	-0.391059	-0.743417	0.800747	0.613022	0.396325	0.460216	0.559491	0.966045	7
P15331	>sp|P15331|PERI_MOUSE Peripherin OS=Mus musculus OX=10090 GN=Prph PE=1 SV=2	1.38682	-0.944656	-0.718357	-0.0417773	0.87144	0.45503	0.169502	0.670799	0.559182	0.965475	3
O55106	>sp|O55106|STRN_MOUSE Striatin OS=Mus musculus OX=10090 GN=Strn PE=1 SV=2	0.822799	-0.536305	0.499586	-0.744462	-0.427991	0.866314	1.01014	0.685985	0.558578	0.965705	3
J7PDL1	>tr|J7PDL1|J7PDL1_MOUSE Interferon-gamma-inducible GTPase Ifggd1 protein OS=Mus musculus OX=10090 GN=Ifggd1 PE=3 SV=1	-1.05264	0.731866	2.756	-2.27049	1.13625	0.681254	0.393457	-0.0263465	0.557928	0.965987	3
P97360	>sp|P97360|ETV6_MOUSE Transcription factor ETV6 OS=Mus musculus OX=10090 GN=Etv6 PE=1 SV=1	0.0947898	0.593519	0.141434	-0.831008	0.806157	0.606618	0.675876	-0.974077	0.557922	0.965533	1
Q8K2C8	>sp|Q8K2C8|GPAT4_MOUSE Glycerol-3-phosphate acyltransferase 4 OS=Mus musculus OX=10090 GN=Gpat4 PE=1 SV=1	-0.721074	0.499052	1.42684	-1.17812	1.0832	0.116193	-0.471172	0.158857	0.556962	0.965249	1
P97287	>sp|P97287|MCL1_MOUSE Induced myeloid leukemia cell differentiation protein Mcl-1 homolog OS=Mus musculus OX=10090 GN=Mcl1 PE=1 SV=3	-0.157039	-0.0419372	0.444133	-0.102838	0.672469	0.187381	0.479785	0.480293	0.55301	0.968382	1
P16879	>sp|P16879|FES_MOUSE Tyrosine-protein kinase Fes/Fps OS=Mus musculus OX=10090 GN=Fes PE=1 SV=2	-1.65476	1.1221	1.07789	-0.468069	-0.572413	0.835351	0.706892	1.03353	0.552874	0.968078	2
P63094	>sp|P63094|GNAS2_MOUSE Guanine nucleotide-binding protein G(s) subunit alpha isoforms short OS=Mus musculus OX=10090 GN=Gnas PE=1 SV=1	-0.923227	-0.196475	0.449259	1.17575	0.00121242	0.279	0.616882	1.23493	0.552661	0.967401	5
P97868	>sp|P97868|RBBP6_MOUSE E3 ubiquitin-protein ligase RBBP6 OS=Mus musculus OX=10090 GN=Rbbp6 PE=1 SV=5	-1.78067	0.247695	1.52011	0.35212	-0.624663	0.730608	1.54682	1.21145	0.551271	0.967609	1
P15920	>sp|P15920|VPP2_MOUSE V-type proton ATPase 116 kDa subunit a2 OS=Mus musculus OX=10090 GN=Atp6v0a2 PE=1 SV=2	-1.76116	1.41198	1.22741	-0.57403	-1.15112	1.09855	1.58097	1.20855	0.551236	0.96719	2
A0A1L1SS17	>tr|A0A1L1SS17|A0A1L1SS17_MOUSE Ankyrin repeat and protein kinase domain-containing protein 1 (Fragment) OS=Mus musculus OX=10090 GN=Ankk1 PE=4 SV=1	-3.65615	1.35369	3.48503	-0.931853	0.655294	0.786236	1.44528	1.27644	0.550637	0.966498	1
Q3UIR3	>sp|Q3UIR3|DTX3L_MOUSE E3 ubiquitin-protein ligase DTX3L OS=Mus musculus OX=10090 GN=Dtx3l PE=1 SV=1	0.454216	0.227383	0.302763	-1.04297	0.898224	0.195795	0.546765	0.400023	0.550327	0.965937	4
Q6QIY3	>sp|Q6QIY3|SCNAA_MOUSE Sodium channel protein type 10 subunit alpha OS=Mus musculus OX=10090 GN=Scn10a PE=1 SV=2	-0.233055	0.817645	-0.0500433	-0.445301	-0.942704	1.75189	0.888718	0.675385	0.55018	0.965647	1
Q9JL56	>sp|Q9JL56|GDE1_MOUSE Glycerophosphodiester phosphodiesterase 1 OS=Mus musculus OX=10090 GN=Gde1 PE=1 SV=1	3.70819	-1.30222	-0.80258	-3.05193	0.435917	-0.164922	-0.556509	-0.557043	0.549564	0.965891	2
O54946	>sp|O54946|DNJB6_MOUSE DnaJ homolog subfamily B member 6 OS=Mus musculus OX=10090 GN=Dnajb6 PE=1 SV=4	0.833045	0.195012	-0.263264	-0.885214	0.217027	1.04478	0.352873	0.438076	0.549512	0.965494	2
P63325	>sp|P63325|RS10_MOUSE 40S ribosomal protein S10 OS=Mus musculus OX=10090 GN=Rps10 PE=1 SV=1	1.7709	2.38527	-3.51959	-1.45837	2.20894	0.456384	-0.345536	-0.351795	0.548757	0.96544	3
Q69ZR2	>sp|Q69ZR2|HECD1_MOUSE E3 ubiquitin-protein ligase HECTD1 OS=Mus musculus OX=10090 GN=Hectd1 PE=1 SV=2	0.321704	-0.703546	-0.301261	0.718149	0.983517	0.0888249	0.122398	-0.148051	0.548501	0.965276	1
A0A2R8VHD0	>tr|A0A2R8VHD0|A0A2R8VHD0_MOUSE GDP-4-keto-6-deoxy-D-mannose-3,5-epimerase-4-reductase OS=Mus musculus OX=10090 GN=Tsta3 PE=1 SV=1	-1.32304	0.339667	1.23418	0.1213	-0.117381	0.747595	0.738366	0.7975	0.548408	0.964926	4
F6QJV5	>tr|F6QJV5|F6QJV5_MOUSE Trk-fused gene (Fragment) OS=Mus musculus OX=10090 GN=Tfg PE=1 SV=1	-1.54748	1.18644	0.0393098	0.651094	0.650295	0.464756	0.487217	0.409056	0.546879	0.964389	1
Q3TDH8	>tr|Q3TDH8|Q3TDH8_MOUSE Protein kinase domain-containing protein OS=Mus musculus OX=10090 GN=Camk1 PE=2 SV=1	-1.08573	0.135328	0.788553	0.564435	1.23429	-0.130418	0.548562	0.105396	0.546584	0.964271	1
O35660	>sp|O35660|GSTM6_MOUSE Glutathione S-transferase Mu 6 OS=Mus musculus OX=10090 GN=Gstm6 PE=1 SV=4	0.644306	-3.75483	0.127064	2.75584	-0.916349	0.816711	1.27819	1.77408	0.545242	0.965338	1
Q9CYR6	>sp|Q9CYR6|AGM1_MOUSE Phosphoacetylglucosamine mutase OS=Mus musculus OX=10090 GN=Pgm3 PE=1 SV=1	-0.509649	0.140049	-0.423343	0.886076	0.0934169	-0.731466	1.33075	0.829427	0.544685	0.965516	1
P58321	>sp|P58321|UCHL4_MOUSE Ubiquitin carboxyl-terminal hydrolase isozyme L4 OS=Mus musculus OX=10090 GN=Uchl4 PE=2 SV=1	0.439619	0.554532	-0.721243	-0.285188	1.21174	-0.132775	-0.0662629	0.182917	0.544117	0.965706	1
Q0VEV7	>tr|Q0VEV7|Q0VEV7_MOUSE Olfactory receptor 1442 OS=Mus musculus OX=10090 GN=Olfr1442 PE=2 SV=1	-1.29704	1.18217	-0.845269	1.4536	1.17998	-0.213825	0.624355	0.243134	0.543769	0.965647	1
P05787	>sp|P05787|K2C8_HUMAN Keratin, type II cytoskeletal 8 OS=Homo sapiens OX=9606 GN=KRT8 PE=1 SV=7	-0.172537	0.648283	-1.17341	0.885562	0.895651	0.211682	0.282683	0.201514	0.543114	0.965483	1
Q9ERD8	>sp|Q9ERD8|PARVG_MOUSE Gamma-parvin OS=Mus musculus OX=10090 GN=Parvg PE=1 SV=2	-1.49211	0.906569	0.226159	0.759055	-0.0937829	0.589707	0.597466	0.944962	0.542801	0.964933	5
O08709	>sp|O08709|PRDX6_MOUSE Peroxiredoxin-6 OS=Mus musculus OX=10090 GN=Prdx6 PE=1 SV=3	1.07605	0.0351293	-1.35293	-0.0457562	0.613688	0.739551	0.262629	0.48869	0.541881	0.964168	10
Q8VD62	>sp|Q8VD62|CK068_MOUSE UPF0696 protein C11orf68 homolog OS=Mus musculus OX=10090 GN=Bles03 PE=1 SV=2	2.47061	0.164159	-1.81819	-1.74006	0.970664	0.0937454	0.0858954	-0.189117	0.540446	0.963987	1
Q3UMR5	>sp|Q3UMR5|MCU_MOUSE Calcium uniporter protein, mitochondrial OS=Mus musculus OX=10090 GN=Mcu PE=1 SV=2	-1.85332	1.91976	1.63184	-1.61431	0.355934	0.752191	0.162206	0.396239	0.538995	0.965175	1
Q63932	>sp|Q63932|MP2K2_MOUSE Dual specificity mitogen-activated protein kinase kinase 2 OS=Mus musculus OX=10090 GN=Map2k2 PE=1 SV=2	-0.29762	-1.17066	-0.218811	1.59486	0.057144	0.31053	0.933145	0.742748	0.535967	0.967243	4
P62192	>sp|P62192|PRS4_MOUSE 26S proteasome regulatory subunit 4 OS=Mus musculus OX=10090 GN=Psmc1 PE=1 SV=1	0.872204	0.299958	-1.11532	-0.148549	0.715547	0.74448	0.426153	0.280055	0.53532	0.967523	7
Q3TCN2	>sp|Q3TCN2|PLBL2_MOUSE Putative phospholipase B-like 2 OS=Mus musculus OX=10090 GN=Plbd2 PE=1 SV=2	-1.33773	-2.2277	1.96056	2.1408	0.275013	0.494815	0.424706	0.953128	0.53492	0.967525	4
Q60631-2	>sp|Q60631-2|GRB2_MOUSE Isoform 2 of Growth factor receptor-bound protein 2 OS=Mus musculus OX=10090 GN=Grb2	-0.344448	0.41078	-0.0223028	0.169703	-0.488248	0.629445	0.965879	1.04919	0.530465	0.970753	3
Q91VW5	>sp|Q91VW5|GOGA4_MOUSE Golgin subfamily A member 4 OS=Mus musculus OX=10090 GN=Golga4 PE=1 SV=2	-1.71614	0.996765	0.376787	0.720515	0.128611	1.04293	0.512945	0.444848	0.529952	0.970881	2
O08547	>sp|O08547|SC22B_MOUSE Vesicle-trafficking protein SEC22b OS=Mus musculus OX=10090 GN=Sec22b PE=1 SV=3	0.044201	0.759498	0.274548	-1.03734	0.77333	0.453776	0.298542	0.498457	0.529274	0.970745	3
P04627	>sp|P04627|ARAF_MOUSE Serine/threonine-protein kinase A-Raf OS=Mus musculus OX=10090 GN=Araf PE=1 SV=2	-0.51196	-0.025167	0.588073	0.172321	0.622859	0.365646	0.395254	0.361384	0.528755	0.970881	1
Q3U0Y6	>tr|Q3U0Y6|Q3U0Y6_MOUSE Interleukin-1 OS=Mus musculus OX=10090 GN=Il1a PE=2 SV=1	0.238084	2.46153	-1.11739	-1.74175	0.701576	0.642852	0.382437	0.13433	0.525332	0.972942	3
P70670	>sp|P70670|NACAM_MOUSE Nascent polypeptide-associated complex subunit alpha, muscle-specific form OS=Mus musculus OX=10090 GN=Naca PE=1 SV=2	-1.39684	0.65839	-0.155824	-1.59788	0.44779	0.313927	0.377857	0.260843	0.524677	0.972782	4
B2RV71	>tr|B2RV71|B2RV71_MOUSE CARD domain-containing protein OS=Mus musculus OX=10090 GN=Card19 PE=1 SV=1	-1.67306	0.950362	0.578577	0.317856	0.541326	0.268413	0.683905	0.0418526	0.524462	0.972125	1
Q8BVK9	>sp|Q8BVK9|SP110_MOUSE Sp110 nuclear body protein OS=Mus musculus OX=10090 GN=Sp110 PE=1 SV=1	-0.132875	0.283576	-0.633869	0.443394	1.03965	0.827182	0.00106178	0.101258	0.5237	0.972085	4
Q3UMU9	>sp|Q3UMU9|HDGR2_MOUSE Hepatoma-derived growth factor-related protein 2 OS=Mus musculus OX=10090 GN=Hdgfl2 PE=1 SV=1	-0.75936	0.80411	0.465606	-0.292595	0.413211	0.7706	0.413715	0.222274	0.523129	0.971832	1
P30999	>sp|P30999|CTND1_MOUSE Catenin delta-1 OS=Mus musculus OX=10090 GN=Ctnnd1 PE=1 SV=2	-0.899188	1.43878	0.15782	-0.489331	0.624707	0.570597	0.467727	0.452667	0.523037	0.971488	4
Q60605-2	>sp|Q60605-2|MYL6_MOUSE Isoform Smooth muscle of Myosin light polypeptide 6 OS=Mus musculus OX=10090 GN=Myl6	0.18443	-2.24995	1.37863	0.765253	0.798199	-0.744087	0.869606	1.0339	0.522737	0.971378	3
B2RY56	>sp|B2RY56|RBM25_MOUSE RNA-binding protein 25 OS=Mus musculus OX=10090 GN=Rbm25 PE=1 SV=2	0.174077	1.99791	-1.11927	-1.25904	0.651232	1.15053	0.123019	0.0450656	0.5226	0.971084	4
Q6PDY2	>sp|Q6PDY2|AEDO_MOUSE 2-aminoethanethiol dioxygenase OS=Mus musculus OX=10090 GN=Ado PE=1 SV=2	0.635161	0.400682	-0.262649	-0.879578	0.38132	0.953782	0.0197937	0.202333	0.519671	0.969914	1
O88271	>sp|O88271|CFDP1_MOUSE Craniofacial development protein 1 OS=Mus musculus OX=10090 GN=Cfdp1 PE=1 SV=1	2.23801	1.05265	-1.84258	-2.30763	0.608857	0.936255	0.0195138	-0.272693	0.519204	0.969993	2
P62196	>sp|P62196|PRS8_MOUSE 26S proteasome regulatory subunit 8 OS=Mus musculus OX=10090 GN=Psmc5 PE=1 SV=1	0.410281	0.741204	-0.721292	-0.522118	0.671583	0.549071	0.330464	0.513844	0.519083	0.969684	10
A0A1G5SJ58	>tr|A0A1G5SJ58|A0A1G5SJ58_MOUSE Irgb9b8 OS=Mus musculus OX=10090 GN=OTTMUSPWKG00059376 PE=3 SV=1	-2.42421	-1.79742	4.63425	-0.312094	-0.0778294	-0.461933	0.498018	-0.597859	0.518855	0.969495	1
A0A158RFV1	>tr|A0A158RFV1|A0A158RFV1_MOUSE Ribonucleoprotein, PTB-binding 1 OS=Mus musculus OX=10090 GN=Raver1 PE=2 SV=1	1.45214	-1.10397	-0.961601	0.387207	0.565038	0.250448	0.596565	-0.23971	0.518713	0.969211	1
Q8BWT1	>sp|Q8BWT1|THIM_MOUSE 3-ketoacyl-CoA thiolase, mitochondrial OS=Mus musculus OX=10090 GN=Acaa2 PE=1 SV=3	0.117081	0.313409	-0.717913	0.442662	0.812367	0.652893	0.13039	0.562387	0.51848	0.969028	12
A0A1Y7VKY1	>tr|A0A1Y7VKY1|A0A1Y7VKY1_MOUSE 40S ribosomal protein S18 OS=Mus musculus OX=10090 GN=Rps18-ps5 PE=3 SV=1	1.70357	1.30244	-2.47655	-1.20049	2.2516	0.650831	-0.397436	-0.366502	0.518408	0.968666	4
Q8BK72	>sp|Q8BK72|RT27_MOUSE 28S ribosomal protein S27, mitochondrial OS=Mus musculus OX=10090 GN=Mrps27 PE=1 SV=2	0.0493295	1.26396	0.0134815	-1.3804	0.418711	0.497911	0.70574	-0.313363	0.517322	0.967669	1
Q9D880	>sp|Q9D880|TIM50_MOUSE Mitochondrial import inner membrane translocase subunit TIM50 OS=Mus musculus OX=10090 GN=Timm50 PE=1 SV=1	-0.0127912	0.715307	0.087926	-0.746846	1.22698	0.347235	0.248853	0.102939	0.516376	0.967403	3
Q9CW46-2	>sp|Q9CW46-2|RAVR1_MOUSE Isoform 2 of Ribonucleoprotein PTB-binding 1 OS=Mus musculus OX=10090 GN=Raver1	-0.942248	1.16983	-0.0428177	-0.0819073	0.695547	0.0345938	0.288476	0.169433	0.516151	0.967213	1
Q99J36	>sp|Q99J36|THUM1_MOUSE THUMP domain-containing protein 1 OS=Mus musculus OX=10090 GN=Thumpd1 PE=1 SV=1	-0.290007	1.32975	-0.69589	-0.334923	1.0415	0.804659	-0.287874	-0.646699	0.516134	0.966792	1
Q91VH2	>sp|Q91VH2|SNX9_MOUSE Sorting nexin-9 OS=Mus musculus OX=10090 GN=Snx9 PE=1 SV=1	-0.657412	0.723627	-0.0739565	0.373846	0.0761234	0.672328	0.402908	0.78222	0.516032	0.966466	7
Q9JLQ2	>sp|Q9JLQ2|GIT2_MOUSE ARF GTPase-activating protein GIT2 OS=Mus musculus OX=10090 GN=Git2 PE=1 SV=2	0.495645	-0.311979	-0.502873	0.321427	0.0105678	0.607122	0.511	0.468231	0.515769	0.96632	1
A0A1Y7VNM3	>tr|A0A1Y7VNM3|A0A1Y7VNM3_MOUSE Cathepsin L1 (Fragment) OS=Mus musculus OX=10090 GN=Ctsl PE=1 SV=1	2.47628	-7.85346	-0.717973	4.22485	0.710581	1.44244	2.85283	3.91173	0.515721	0.965934	1
Q8BRT1	>sp|Q8BRT1|CLAP2_MOUSE CLIP-associating protein 2 OS=Mus musculus OX=10090 GN=Clasp2 PE=1 SV=1	-1.15456	0.972543	0.762812	-0.263714	-0.161117	0.569584	0.988832	0.820556	0.515053	0.966239	2
Q3UQ44	>sp|Q3UQ44|IQGA2_MOUSE Ras GTPase-activating-like protein IQGAP2 OS=Mus musculus OX=10090 GN=Iqgap2 PE=1 SV=2	0.442042	-0.503922	-0.293883	0.537519	0.910834	0.35257	0.355635	0.499048	0.51357	0.967013	6
Q3TK12	>tr|Q3TK12|Q3TK12_MOUSE 40S ribosomal protein S17 OS=Mus musculus OX=10090 GN=Rps17 PE=2 SV=1	0.638418	-0.313547	-1.3515	0.988269	1.05742	0.426107	0.377561	0.137284	0.513225	0.966957	5
Q8CGZ0	>sp|Q8CGZ0|CHERP_MOUSE Calcium homeostasis endoplasmic reticulum protein OS=Mus musculus OX=10090 GN=Cherp PE=1 SV=1	-0.0224216	1.94105	-0.469024	-1.49413	1.26073	0.479902	0.0316647	-0.525747	0.512799	0.966993	1
A2AN08	>sp|A2AN08|UBR4_MOUSE E3 ubiquitin-protein ligase UBR4 OS=Mus musculus OX=10090 GN=Ubr4 PE=1 SV=1	1.02604	0.0656191	-1.3279	0.0831102	0.769401	0.250567	0.490053	0.525269	0.512022	0.966543	8
Q3UPF7	>tr|Q3UPF7|Q3UPF7_MOUSE Tyrosine-protein kinase OS=Mus musculus OX=10090 GN=Syk PE=1 SV=1	1.53982	-0.118037	-1.30764	-0.370183	1.18466	-0.25097	-0.570091	0.245077	0.511704	0.966022	1
Q68EF6	>sp|Q68EF6|BEGIN_MOUSE Brain-enriched guanylate kinase-associated protein OS=Mus musculus OX=10090 GN=Begain PE=1 SV=2	-0.0786185	0.0565512	-0.748568	0.868826	-0.308623	0.489818	0.554505	1.09906	0.511695	0.965596	1
Q9ESP1	>sp|Q9ESP1|SDF2L_MOUSE Stromal cell-derived factor 2-like protein 1 OS=Mus musculus OX=10090 GN=Sdf2l1 PE=1 SV=2	0.584178	1.6776	-1.27316	-1.23723	0.713133	0.423965	0.175167	0.183573	0.509871	0.965875	1
Q9WVE8	>sp|Q9WVE8|PACN2_MOUSE Protein kinase C and casein kinase substrate in neurons protein 2 OS=Mus musculus OX=10090 GN=Pacsin2 PE=1 SV=1	-0.632836	1.33388	-0.0173216	-0.523102	0.190636	0.992029	0.401634	0.307652	0.50964	0.965695	9
Q9CQV8	>sp|Q9CQV8|1433B_MOUSE 14-3-3 protein beta/alpha OS=Mus musculus OX=10090 GN=Ywhab PE=1 SV=3	2.0467	-0.696497	-2.29183	0.376747	1.2388	0.368545	-0.0203213	0.474353	0.508922	0.966056	6
Q3TPX4	>sp|Q3TPX4|EXOC5_MOUSE Exocyst complex component 5 OS=Mus musculus OX=10090 GN=Exoc5 PE=1 SV=2	-1.14084	0.103829	1.60206	-0.363298	0.636029	0.33883	0.142307	0.692827	0.508753	0.965808	4
Q9JL26	>sp|Q9JL26|FMNL1_MOUSE Formin-like protein 1 OS=Mus musculus OX=10090 GN=Fmnl1 PE=1 SV=1	-0.42393	1.30505	0.307857	-1.03144	0.43715	0.603611	0.56385	0.338484	0.507943	0.96627	14
Q1HFZ0	>sp|Q1HFZ0|NSUN2_MOUSE RNA cytosine C(5)-methyltransferase NSUN2 OS=Mus musculus OX=10090 GN=Nsun2 PE=1 SV=2	-0.752214	0.693908	0.145386	-0.0704187	0.871518	0.349565	0.0559341	0.479234	0.507036	0.965535	4
Q3UY68	>tr|Q3UY68|Q3UY68_MOUSE Uncharacterized protein OS=Mus musculus OX=10090 GN=Camk1 PE=1 SV=1	-1.45363	-0.290895	0.896158	1.08719	0.309077	0.530801	0.347822	0.449921	0.506991	0.965151	1
Q9QZU9	>sp|Q9QZU9|UB2L6_MOUSE Ubiquitin/ISG15-conjugating enzyme E2 L6 OS=Mus musculus OX=10090 GN=Ube2l6 PE=1 SV=3	-0.718397	1.04333	0.687502	-0.73531	-0.264575	1.20079	0.669786	0.541482	0.50679	0.964506	1
A0A2R8VI30	>tr|A0A2R8VI30|A0A2R8VI30_MOUSE Integrin-associated protein OS=Mus musculus OX=10090 GN=Cd47 PE=1 SV=1	0.734989	-2.20832	1.23266	0.0869859	-0.303796	1.03452	0.43406	0.642824	0.506473	0.963991	1
Q14B71	>sp|Q14B71|CDCA2_MOUSE Cell division cycle-associated protein 2 OS=Mus musculus OX=10090 GN=Cdca2 PE=1 SV=2	0.654882	-0.193699	-0.864055	0.360457	0.00567605	1.33562	0.25285	0.0704845	0.506376	0.963666	1
O55102	>sp|O55102|BL1S1_MOUSE Biogenesis of lysosome-related organelles complex 1 subunit 1 OS=Mus musculus OX=10090 GN=Bloc1s1 PE=1 SV=2	-1.04217	0.523633	0.810633	0.10201	0.059264	1.12015	0.621956	0.370858	0.505801	0.963869	2
Q9QY30	>sp|Q9QY30|ABCBB_MOUSE Bile salt export pump OS=Mus musculus OX=10090 GN=Abcb11 PE=1 SV=2	-0.517295	1.29902	0.396347	-1.13722	-0.0110435	0.855175	0.542842	0.19497	0.504312	0.963785	1
P63242	>sp|P63242|IF5A1_MOUSE Eukaryotic translation initiation factor 5A-1 OS=Mus musculus OX=10090 GN=Eif5a PE=1 SV=2	1.53665	1.29877	-2.12584	-1.23007	1.8431	0.215431	0.119955	0.145919	0.504089	0.9636	8
Q61334	>sp|Q61334|BAP29_MOUSE B-cell receptor-associated protein 29 OS=Mus musculus OX=10090 GN=Bcap29 PE=1 SV=1	0.249321	0.505279	0.218468	-0.962028	0.373124	0.717347	0.413541	0.483	0.503399	0.963069	2
A0A3B2WCU2	>tr|A0A3B2WCU2|A0A3B2WCU2_MOUSE Vomeronasal 2, receptor 59 OS=Mus musculus OX=10090 GN=Vmn2r59 PE=4 SV=1	0.00898627	-0.191745	0.273424	0.0446348	0.0730002	0.480725	0.550897	1.05283	0.502544	0.96358	1
Q3UZ14	>tr|Q3UZ14|Q3UZ14_MOUSE Tr-type G domain-containing protein OS=Mus musculus OX=10090 GN=Eef2 PE=2 SV=1	-1.79172	3.99616	-0.686785	-1.43693	1.78015	-1.74694	-1.10235	-0.738403	0.501453	0.963491	1
P48722	>sp|P48722|HS74L_MOUSE Heat shock 70 kDa protein 4L OS=Mus musculus OX=10090 GN=Hspa4l PE=1 SV=2	1.07604	0.712867	-0.988813	-0.860703	0.873702	0.468938	0.40381	0.310982	0.500865	0.96371	8
B4YB44	>tr|B4YB44|B4YB44_MOUSE Retrotransposon-like 1 OS=Mus musculus OX=10090 GN=Rtl1 PE=2 SV=1	-0.250468	0.536771	0.247349	-0.420327	0.376128	0.981425	0.309255	-0.0445277	0.499669	0.964595	1
Q9QX60	>sp|Q9QX60|DGUOK_MOUSE Deoxyguanosine kinase, mitochondrial OS=Mus musculus OX=10090 GN=Dguok PE=1 SV=3	-0.273619	-0.471422	0.292384	0.531322	0.427431	-0.693504	0.0734985	1.09561	0.499513	0.964338	1
Q8R1S4	>sp|Q8R1S4|MTSS1_MOUSE Protein MTSS 1 OS=Mus musculus OX=10090 GN=Mtss1 PE=1 SV=1	0.262946	-0.752048	0.194924	0.338534	-0.128906	0.774679	0.642589	0.823068	0.499378	0.963628	1
A2APV2-3	>sp|A2APV2-3|FMNL2_MOUSE Isoform 3 of Formin-like protein 2 OS=Mus musculus OX=10090 GN=Fmnl2	-1.38308	1.72576	1.08116	-1.20167	0.612971	0.559198	0.419234	0.129673	0.498832	0.9638	1
O54941	>sp|O54941|SMCE1_MOUSE SWI/SNF-related matrix-associated actin-dependent regulator of chromatin subfamily E member 1 OS=Mus musculus OX=10090 GN=Smarce1 PE=1 SV=1	-0.131167	-1.1189	0.191136	1.16644	-0.0883371	0.676718	0.854449	0.577107	0.498579	0.963221	2
Q8CIN4	>sp|Q8CIN4|PAK2_MOUSE Serine/threonine-protein kinase PAK 2 OS=Mus musculus OX=10090 GN=Pak2 PE=1 SV=1	0.289833	0.848456	-0.891012	-0.234528	0.309458	0.500952	0.557455	0.483838	0.498556	0.962819	10
Q99M08	>sp|Q99M08|CD003_MOUSE Uncharacterized protein C4orf3 homolog OS=Mus musculus OX=10090 PE=1 SV=1	-0.180302	0.894842	-0.18067	-0.410814	0.869852	0.0354629	0.307555	0.311228	0.498372	0.962593	1
P70315	>sp|P70315|WASP_MOUSE Wiskott-Aldrich syndrome protein homolog OS=Mus musculus OX=10090 GN=Was PE=1 SV=1	-0.220138	0.306113	0.654471	-0.352437	0.0462595	0.369046	0.808209	0.751031	0.498156	0.962403	5
Q99KH8	>sp|Q99KH8|STK24_MOUSE Serine/threonine-protein kinase 24 OS=Mus musculus OX=10090 GN=Stk24 PE=1 SV=1	-1.20064	0.318442	-0.333172	0.222451	0.719534	0.51829	0.124604	0.361575	0.497264	0.961249	7
Q9QUR8	>sp|Q9QUR8|SEM7A_MOUSE Semaphorin-7A OS=Mus musculus OX=10090 GN=Sema7a PE=1 SV=1	-0.609334	-1.6573	4.2148	-2.37249	0.95574	-0.528808	-0.218448	-1.10567	0.496635	0.961088	2
Q9ESY9	>sp|Q9ESY9|GILT_MOUSE Gamma-interferon-inducible lysosomal thiol reductase OS=Mus musculus OX=10090 GN=Ifi30 PE=1 SV=3	-0.24536	-2.67954	0.649093	2.27515	0.589309	-0.198664	0.624143	0.816871	0.495677	0.961286	9
Q9D8S4	>sp|Q9D8S4|ORN_MOUSE Oligoribonuclease, mitochondrial OS=Mus musculus OX=10090 GN=Rexo2 PE=1 SV=2	1.07272	0.387877	-0.641894	-1.10452	0.498362	0.923265	-0.0415037	0.33768	0.494983	0.960771	3
Q9Z222	>sp|Q9Z222|B3GN2_MOUSE N-acetyllactosaminide beta-1,3-N-acetylglucosaminyltransferase 2 OS=Mus musculus OX=10090 GN=B3GNT2 PE=1 SV=3	-0.932528	1.97159	0.257018	-1.31624	0.309676	-0.691177	0.715455	0.936722	0.49488	0.96046	1
Q9ET26	>sp|Q9ET26|RN114_MOUSE E3 ubiquitin-protein ligase RNF114 OS=Mus musculus OX=10090 GN=Rnf114 PE=1 SV=2	-0.339419	1.66046	-0.376437	-0.818792	0.658578	0.210364	0.245125	0.43252	0.494237	0.960315	1
Q149F3	>sp|Q149F3|ERF3B_MOUSE Eukaryotic peptide chain release factor GTP-binding subunit ERF3B OS=Mus musculus OX=10090 GN=Gspt2 PE=1 SV=1	0.5083	0.998866	-0.874086	-0.770355	1.22416	0.618287	-0.106233	-0.0173772	0.492036	0.961872	3
A2AJK6	>sp|A2AJK6|CHD7_MOUSE Chromodomain-helicase-DNA-binding protein 7 OS=Mus musculus OX=10090 GN=Chd7 PE=1 SV=1	-0.426726	0.160967	0.501846	-0.0898458	-0.0315004	0.965374	0.468736	0.32251	0.491722	0.961791	1
Q8R310	>sp|Q8R310|TMCC3_MOUSE Transmembrane and coiled-coil domain protein 3 OS=Mus musculus OX=10090 GN=Tmcc3 PE=1 SV=2	0.226316	-0.791591	0.855551	-0.265504	0.234901	0.254047	0.590622	0.505756	0.49048	0.962724	1
P60334	>sp|P60334|CDO1_MOUSE Cysteine dioxygenase type 1 OS=Mus musculus OX=10090 GN=Cdo1 PE=1 SV=1	0.706213	1.20308	-0.920116	-1.15746	0.916651	0.688235	-0.298667	-0.307295	0.490309	0.962486	1
P22907	>sp|P22907|HEM3_MOUSE Porphobilinogen deaminase OS=Mus musculus OX=10090 GN=Hmbs PE=1 SV=2	-0.867638	0.864703	-0.146709	0.154897	0.461423	0.402608	0.560807	0.371818	0.489809	0.962609	2
Q8BXV2	>sp|Q8BXV2|BRI3B_MOUSE BRI3-binding protein OS=Mus musculus OX=10090 GN=Bri3bp PE=1 SV=1	0.589769	0.421382	-0.537892	-0.534186	0.987804	0.307277	-0.241782	-0.260167	0.489735	0.962267	1
P57746	>sp|P57746|VATD_MOUSE V-type proton ATPase subunit D OS=Mus musculus OX=10090 GN=Atp6v1d PE=1 SV=1	0.632626	-0.170076	-0.627563	-0.104473	0.939674	0.351033	0.230911	0.436457	0.489492	0.961687	5
Q8VE88	>sp|Q8VE88|F1142_MOUSE Protein FAM114A2 OS=Mus musculus OX=10090 GN=Fam114a2 PE=1 SV=2	-0.726991	-0.669331	1.56835	-0.0835167	-0.773271	0.841254	1.18953	0.623067	0.489011	0.961789	2
Q8K0B2	>sp|Q8K0B2|LMBD1_MOUSE Lysosomal cobalamin transport escort protein LMBD1 OS=Mus musculus OX=10090 GN=Lmbrd1 PE=1 SV=1	0.414565	0.0171311	-0.123064	-0.346637	0.508892	0.319218	0.355323	0.444482	0.487774	0.962293	1
Q3B7Z2	>sp|Q3B7Z2|OSBP1_MOUSE Oxysterol-binding protein 1 OS=Mus musculus OX=10090 GN=Osbp PE=1 SV=3	-1.22218	-0.219957	1.02038	0.785437	-0.687602	0.722803	0.745349	1.20143	0.487504	0.962165	3
Q3TJL8	>tr|Q3TJL8|Q3TJL8_MOUSE Uncharacterized protein OS=Mus musculus OX=10090 GN=Pdia6 PE=2 SV=1	1.02579	-1.13835	-0.296333	0.1571	0.331773	0.700323	0.257133	0.532413	0.486347	0.963003	2
Q9CZS1	>sp|Q9CZS1|AL1B1_MOUSE Aldehyde dehydrogenase X, mitochondrial OS=Mus musculus OX=10090 GN=Aldh1b1 PE=1 SV=1	-1.22575	-0.34213	0.984522	1.08477	-0.219478	0.379653	0.681602	0.863604	0.484346	0.963497	7
Q8VDM4	>sp|Q8VDM4|PSMD2_MOUSE 26S proteasome non-ATPase regulatory subunit 2 OS=Mus musculus OX=10090 GN=Psmd2 PE=1 SV=1	0.39793	0.720069	-0.935152	-0.26637	1.21995	0.468258	0.156599	0.335841	0.484134	0.963306	12
Q8CB62	>sp|Q8CB62|CNTRB_MOUSE Centrobin OS=Mus musculus OX=10090 GN=Cntrob PE=2 SV=2	0.150714	-0.153774	1.24785	-1.32348	0.22789	0.388017	0.19318	0.572487	0.484033	0.962995	1
Q9QXL2	>sp|Q9QXL2|KI21A_MOUSE Kinesin-like protein KIF21A OS=Mus musculus OX=10090 GN=Kif21a PE=1 SV=2	0.50536	3.23287	-1.14651	-2.98694	0.798414	0.874145	-0.0770014	-0.333434	0.482401	0.963508	2
Q62422	>sp|Q62422|OSTF1_MOUSE Osteoclast-stimulating factor 1 OS=Mus musculus OX=10090 GN=Ostf1 PE=1 SV=2	-0.306556	-0.235906	-0.283002	0.990939	0.151524	0.300588	0.605831	0.776909	0.481768	0.963776	5
Q9QWY8	>sp|Q9QWY8|ASAP1_MOUSE Arf-GAP with SH3 domain, ANK repeat and PH domain-containing protein 1 OS=Mus musculus OX=10090 GN=Asap1 PE=1 SV=2	-0.361277	-0.626227	0.718968	0.453587	-0.0540389	0.315665	1.17723	0.592369	0.480623	0.963759	2
P56477	>sp|P56477|IRF5_MOUSE Interferon regulatory factor 5 OS=Mus musculus OX=10090 GN=Irf5 PE=1 SV=1	1.49897	0.540541	-0.866032	-1.54909	0.271109	0.860222	0.391979	0.18245	0.480225	0.963772	4
P07901	>sp|P07901|HS90A_MOUSE Heat shock protein HSP 90-alpha OS=Mus musculus OX=10090 GN=Hsp90aa1 PE=1 SV=4	2.31913	0.933417	-2.01339	-1.98942	1.83818	0.873105	-0.0698454	0.0667878	0.479209	0.963617	31
Q8R1B4	>sp|Q8R1B4|EIF3C_MOUSE Eukaryotic translation initiation factor 3 subunit C OS=Mus musculus OX=10090 GN=Eif3c PE=1 SV=1	0.321286	1.05213	-0.697342	-0.775471	1.07294	0.728632	0.220538	0.093583	0.47875	0.963696	10
Q8K2T1	>sp|Q8K2T1|NMRL1_MOUSE NmrA-like family domain-containing protein 1 OS=Mus musculus OX=10090 GN=Nmral1 PE=1 SV=1	0.141257	0.523178	-0.0222456	-0.469539	-0.0895185	0.926369	0.411252	0.606695	0.478688	0.963345	3
Q9JIG7	>sp|Q9JIG7|CCD22_MOUSE Coiled-coil domain-containing protein 22 OS=Mus musculus OX=10090 GN=Ccdc22 PE=1 SV=1	2.12544	0.338282	-0.10251	-0.0538186	-0.214958	0.328575	1.16558	1.01708	0.477341	0.963968	7
Q9Z266	>sp|Q9Z266|SNAPN_MOUSE SNARE-associated protein Snapin OS=Mus musculus OX=10090 GN=Snapin PE=1 SV=1	-0.93149	0.307548	0.836717	0.048749	-0.492068	1.02641	0.949568	0.665529	0.477254	0.963645	2
Q62093	>sp|Q62093|SRSF2_MOUSE Serine/arginine-rich splicing factor 2 OS=Mus musculus OX=10090 GN=Srsf2 PE=1 SV=4	1.68273	0.0604897	-0.276428	-0.34133	-0.327478	0.987479	0.970306	0.674492	0.476587	0.963531	3
P31230	>sp|P31230|AIMP1_MOUSE Aminoacyl tRNA synthase complex-interacting multifunctional protein 1 OS=Mus musculus OX=10090 GN=Aimp1 PE=1 SV=2	-0.190597	0.298507	0.347155	-0.382727	0.179192	0.713645	0.239776	0.625759	0.47609	0.963234	4
Q9JLI8	>sp|Q9JLI8|SART3_MOUSE Squamous cell carcinoma antigen recognized by T-cells 3 OS=Mus musculus OX=10090 GN=Sart3 PE=1 SV=1	-1.3388	1.04611	1.50479	-1.02702	0.0466962	0.540875	0.685612	0.642107	0.47531	0.963662	3
Q9JJZ4	>sp|Q9JJZ4|UB2J1_MOUSE Ubiquitin-conjugating enzyme E2 J1 OS=Mus musculus OX=10090 GN=Ube2j1 PE=1 SV=2	0.604698	0.654523	-1.08745	-0.273945	-0.33567	0.76434	0.441357	0.674937	0.474531	0.962837	1
Q9ET22	>sp|Q9ET22|DPP2_MOUSE Dipeptidyl peptidase 2 OS=Mus musculus OX=10090 GN=Dpp7 PE=1 SV=2	-0.734452	-1.13027	1.04351	1.02789	-0.101866	0.025974	0.964257	0.958298	0.473563	0.963051	4
A0A494BAC5	>tr|A0A494BAC5|A0A494BAC5_MOUSE Matrin-3 (Fragment) OS=Mus musculus OX=10090 GN=Matr3 PE=1 SV=1	0.384625	1.06056	-0.231661	-1.34193	0.125167	0.965543	0.445358	0.229311	0.472532	0.962919	1
Q3UMW7	>sp|Q3UMW7|MAPK3_MOUSE MAP kinase-activated protein kinase 3 OS=Mus musculus OX=10090 GN=Mapkapk3 PE=1 SV=2	1.97136	-1.08076	-2.26247	0.911222	0.815618	-0.396427	-0.161251	0.260862	0.472211	0.962434	1
Q9CYZ2	>sp|Q9CYZ2|TPD54_MOUSE Tumor protein D54 OS=Mus musculus OX=10090 GN=Tpd52l2 PE=1 SV=1	-0.479912	-0.39567	0.363707	0.769172	-0.254911	0.651927	0.709629	0.548506	0.471276	0.961785	7
Q3TLX9	>tr|Q3TLX9|Q3TLX9_MOUSE Acid sphingomyelinase-like phosphodiesterase OS=Mus musculus OX=10090 GN=Smpdl3b PE=1 SV=1	-0.712949	-1.91109	0.434957	2.35792	-0.216042	0.7194	0.676919	0.811839	0.470885	0.961381	1
Q3UD06	>tr|Q3UD06|Q3UD06_MOUSE ATP synthase subunit gamma OS=Mus musculus OX=10090 GN=Atp5c1 PE=1 SV=1	1.02227	-0.158615	0.313974	-1.32457	0.886247	0.91201	-0.393616	-0.972872	0.470455	0.96143	1
Q99LE6	>sp|Q99LE6|ABCF2_MOUSE ATP-binding cassette sub-family F member 2 OS=Mus musculus OX=10090 GN=Abcf2 PE=1 SV=1	0.595177	-0.301927	-1.32503	1.07369	1.21623	-0.88857	0.117331	0.573175	0.468915	0.961436	2
A0A0G2JGX3	>tr|A0A0G2JGX3|A0A0G2JGX3_MOUSE ATP synthase F(0) complex subunit B1, mitochondrial (Fragment) OS=Mus musculus OX=10090 GN=Atp5pb PE=1 SV=1	-0.897138	0.509234	0.644904	0.141873	0.832406	0.657138	-0.10853	0.519593	0.46539	0.963989	4
Q9DB15	>sp|Q9DB15|RM12_MOUSE 39S ribosomal protein L12, mitochondrial OS=Mus musculus OX=10090 GN=Mrpl12 PE=1 SV=2	0.299709	1.04585	-1.02775	-0.31699	0.572297	0.557391	0.433925	0.287546	0.462756	0.965171	4
Q8VEE0	>sp|Q8VEE0|RPE_MOUSE Ribulose-phosphate 3-epimerase OS=Mus musculus OX=10090 GN=Rpe PE=1 SV=1	-1.38383	0.255923	0.210239	1.34537	-0.522595	-0.154401	1.30826	1.57142	0.461707	0.965474	2
Q3U0I3	>tr|Q3U0I3|Q3U0I3_MOUSE T-complex protein 1 subunit gamma OS=Mus musculus OX=10090 GN=Cct3 PE=1 SV=1	0.699502	0.376076	0.208905	-1.45318	1.01168	0.336862	-0.375337	-0.338932	0.460475	0.966386	1
A3KFU5	>tr|A3KFU5|A3KFU5_MOUSE Polyadenylate-binding protein OS=Mus musculus OX=10090 GN=Pabpc4 PE=1 SV=1	0.799591	0.732828	0.718884	-2.5146	0.359873	0.703087	0.0337955	0.314848	0.459693	0.966401	2
Q06138	>sp|Q06138|CAB39_MOUSE Calcium-binding protein 39 OS=Mus musculus OX=10090 GN=Cab39 PE=1 SV=2	-0.307634	-0.847966	0.127207	1.09488	0.124141	0.379475	0.449991	0.783514	0.458143	0.966418	4
Q3TC93	>sp|Q3TC93|H1BP3_MOUSE HCLS1-binding protein 3 OS=Mus musculus OX=10090 GN=Hs1bp3 PE=1 SV=2	-0.253131	-0.580418	0.790569	0.181072	-0.636479	-0.459738	1.30329	1.49975	0.457723	0.966046	3
Q921F4	>sp|Q921F4|HNRLL_MOUSE Heterogeneous nuclear ribonucleoprotein L-like OS=Mus musculus OX=10090 GN=Hnrnpll PE=1 SV=3	-1.51176	-0.581204	0.906367	0.923352	0.891911	-0.190034	0.406592	0.564206	0.457062	0.966343	5
Q8CE08	>sp|Q8CE08|PPAP_MOUSE Prostatic acid phosphatase OS=Mus musculus OX=10090 GN=Acp3 PE=2 SV=1	-0.942342	-0.730339	0.654821	1.3692	-0.34893	0.465299	0.942186	0.811854	0.456384	0.965838	4
Q8BZ98	>sp|Q8BZ98|DYN3_MOUSE Dynamin-3 OS=Mus musculus OX=10090 GN=Dnm3 PE=1 SV=1	0.415116	1.20325	-0.544702	-1.24201	0.646318	-0.189484	0.559863	0.523644	0.455305	0.965764	2
Q91WQ3	>sp|Q91WQ3|SYYC_MOUSE Tyrosine--tRNA ligase, cytoplasmic OS=Mus musculus OX=10090 GN=Yars1 PE=1 SV=3	-0.46291	0.286638	0.100396	0.221261	-0.787725	0.75797	0.845918	0.683159	0.454662	0.966043	8
Q0GUM3	>tr|Q0GUM3|Q0GUM3_MOUSE Interferon-gamma-inducible p47 GTPase OS=Mus musculus OX=10090 GN=Gm12250 PE=2 SV=1	-1.36058	1.69129	-0.694994	0.486041	0.930612	-0.135902	-0.16186	0.297551	0.454642	0.965655	1
Q3TE16	>tr|Q3TE16|Q3TE16_MOUSE Monocyte differentiation antigen CD14 (Fragment) OS=Mus musculus OX=10090 GN=Cd14 PE=2 SV=1	0.646925	-1.58699	-0.786232	1.66943	-0.417791	0.811328	0.582364	0.807409	0.45341	0.965336	2
P70333	>sp|P70333|HNRH2_MOUSE Heterogeneous nuclear ribonucleoprotein H2 OS=Mus musculus OX=10090 GN=Hnrnph2 PE=1 SV=1	-0.149604	0.229113	-0.349649	0.382541	1.33152	-0.487246	-0.0317347	0.0490928	0.45287	0.964688	1
Q9WU28	>sp|Q9WU28|PFD5_MOUSE Prefoldin subunit 5 OS=Mus musculus OX=10090 GN=Pfdn5 PE=1 SV=1	-0.452563	0.983605	0.0822971	-0.482814	-0.0555671	0.957674	0.644813	0.352338	0.45197	0.964427	2
Q9JI11	>sp|Q9JI11|STK4_MOUSE Serine/threonine-protein kinase 4 OS=Mus musculus OX=10090 GN=Stk4 PE=1 SV=1	-0.111703	0.734227	0.0452501	-0.476624	0.0668718	0.518649	0.689146	0.480995	0.451744	0.963854	5
P10854	>sp|P10854|H2B1M_MOUSE Histone H2B type 1-M OS=Mus musculus OX=10090 GN=H2bc14 PE=1 SV=2	0.150174	-0.549095	1.01201	-0.662464	0.369209	1.0216	0.128015	-0.264123	0.451633	0.963566	1
Q91YE6	>sp|Q91YE6|IPO9_MOUSE Importin-9 OS=Mus musculus OX=10090 GN=Ipo9 PE=1 SV=3	-0.900526	-0.376918	0.258531	1.50117	-0.041219	0.459106	0.453182	1.03111	0.451112	0.963716	3
Q8BTS3	>tr|Q8BTS3|Q8BTS3_MOUSE Guanylate-binding protein 9 OS=Mus musculus OX=10090 GN=Gbp9 PE=1 SV=1	-2.45837	-0.686407	2.19935	1.48628	-1.39451	0.835267	1.88523	1.77491	0.45044	0.963619	1
Q9JL62	>sp|Q9JL62|GLTP_MOUSE Glycolipid transfer protein OS=Mus musculus OX=10090 GN=Gltp PE=1 SV=3	-0.0440121	-0.252025	0.422252	0.0050022	-0.16378	0.601148	0.707953	0.823144	0.447382	0.964441	1
Q8K1E0	>sp|Q8K1E0|STX5_MOUSE Syntaxin-5 OS=Mus musculus OX=10090 GN=Stx5 PE=1 SV=3	-0.732006	-2.11373	3.0114	-0.343309	0.399595	-0.372918	0.468985	0.443114	0.447266	0.964159	1
O88736	>sp|O88736|DHB7_MOUSE 3-keto-steroid reductase/17-beta-hydroxysteroid dehydrogenase 7 OS=Mus musculus OX=10090 GN=Hsd17b7 PE=1 SV=1	-0.249341	1.33462	-0.399154	-0.621922	-0.238396	0.562411	0.764531	0.614939	0.446914	0.963725	1
E9Q3D6	>tr|E9Q3D6|E9Q3D6_MOUSE Heat shock protein HSP 90-beta (Fragment) OS=Mus musculus OX=10090 GN=Hsp90ab1 PE=1 SV=1	3.05238	1.32746	-2.63281	-3.10328	2.69686	1.08239	-0.656586	-0.549528	0.446795	0.963447	9
Q9QZ08	>sp|Q9QZ08|NAGK_MOUSE N-acetyl-D-glucosamine kinase OS=Mus musculus OX=10090 GN=Nagk PE=1 SV=3	-1.50124	0.744721	0.637377	0.602191	-0.142942	0.683684	0.495055	0.593198	0.446579	0.963273	6
A0A1W2P6Q8	>tr|A0A1W2P6Q8|A0A1W2P6Q8_MOUSE Predicted gene 9040 OS=Mus musculus OX=10090 GN=Gm9044 PE=3 SV=1	-0.0720125	-1.21252	0.126633	1.02927	0.46161	0.783944	0.159572	0.113666	0.44583	0.963664	4
O35344	>sp|O35344|IMA4_MOUSE Importin subunit alpha-4 OS=Mus musculus OX=10090 GN=Kpna3 PE=1 SV=1	-0.686798	1.2505	-0.000962959	-0.342039	0.614261	0.41102	0.424294	0.369904	0.444346	0.963625	5
Q9JKF1	>sp|Q9JKF1|IQGA1_MOUSE Ras GTPase-activating-like protein IQGAP1 OS=Mus musculus OX=10090 GN=Iqgap1 PE=1 SV=2	0.570438	-0.235293	-0.635238	0.238207	0.190601	0.47746	0.133581	0.665151	0.444258	0.963315	68
Q9JKR6	>sp|Q9JKR6|HYOU1_MOUSE Hypoxia up-regulated protein 1 OS=Mus musculus OX=10090 GN=Hyou1 PE=1 SV=1	1.67745	0.5609	-1.1877	-1.23602	1.34437	0.767005	0.109559	0.0579476	0.441518	0.964609	26
P11352	>sp|P11352|GPX1_MOUSE Glutathione peroxidase 1 OS=Mus musculus OX=10090 GN=Gpx1 PE=1 SV=2	-1.98744	0.82724	1.66968	-0.186232	0.173452	0.420107	0.352857	0.766254	0.441172	0.963769	4
P04264	>sp|P04264|K2C1_HUMAN Keratin, type II cytoskeletal 1 OS=Homo sapiens OX=9606 GN=KRT1 PE=1 SV=6	-6.40012	9.64009	-3.4979	0.213491	5.80137	-0.302043	-0.621829	-0.038818	0.440474	0.963304	6
Q9QXT0	>sp|Q9QXT0|CNPY2_MOUSE Protein canopy homolog 2 OS=Mus musculus OX=10090 GN=Cnpy2 PE=1 SV=1	-0.695278	-0.879179	0.573739	1.2948	-0.367589	0.211376	1.08666	0.827197	0.440462	0.962915	4
Q8R4D1	>sp|Q8R4D1|SL9A8_MOUSE Sodium/hydrogen exchanger 8 OS=Mus musculus OX=10090 GN=Slc9a8 PE=1 SV=1	-0.346044	1.33653	-0.799154	-0.0699295	-0.225441	0.671923	0.734765	0.606137	0.438041	0.963472	1
P97807	>sp|P97807|FUMH_MOUSE Fumarate hydratase, mitochondrial OS=Mus musculus OX=10090 GN=Fh PE=1 SV=3	0.978022	1.79539	-1.78142	-1.26307	0.779317	1.00336	-0.235467	0.261598	0.437767	0.96336	10
A2AWA9	>sp|A2AWA9|RBGP1_MOUSE Rab GTPase-activating protein 1 OS=Mus musculus OX=10090 GN=Rabgap1 PE=1 SV=1	0.609236	0.698061	-0.0168447	-1.22632	-0.487605	0.478102	1.14025	0.858638	0.436011	0.964014	2
Q9CZY3-2	>sp|Q9CZY3-2|UB2V1_MOUSE Isoform 2 of Ubiquitin-conjugating enzyme E2 variant 1 OS=Mus musculus OX=10090 GN=Ube2v1	-0.467683	0.955755	-0.317487	0.104475	1.09238	0.22355	0.26803	0.293048	0.435633	0.964014	4
Q8VBZ3	>sp|Q8VBZ3|CLPT1_MOUSE Cleft lip and palate transmembrane protein 1 homolog OS=Mus musculus OX=10090 GN=Clptm1 PE=1 SV=1	-1.01967	0.358792	0.523136	0.397428	0.416555	0.775576	0.51511	-0.0979604	0.434953	0.964332	2
Q8CDN6	>sp|Q8CDN6|TXNL1_MOUSE Thioredoxin-like protein 1 OS=Mus musculus OX=10090 GN=Txnl1 PE=1 SV=3	0.890393	0.548148	0.284159	-1.94615	0.959038	0.317975	0.172837	0.25046	0.43428	0.964642	4
A5GZX3	>tr|A5GZX3|A5GZX3_MOUSE Lactoylglutathione lyase OS=Mus musculus OX=10090 GN=Glo1 PE=1 SV=1	-0.928305	1.36839	0.558596	-0.775336	0.00128421	0.459221	0.854679	0.599396	0.433217	0.964565	2
P43883	>sp|P43883|PLIN2_MOUSE Perilipin-2 OS=Mus musculus OX=10090 GN=Plin2 PE=1 SV=2	1.17896	-0.640999	-0.74421	0.22383	1.1688	0.670734	-0.0210964	-0.0229549	0.431998	0.964654	5
Q9D8T0	>sp|Q9D8T0|FAM3A_MOUSE Protein FAM3A OS=Mus musculus OX=10090 GN=Fam3a PE=2 SV=1	-0.251072	-0.0100105	0.406084	-0.0721992	-0.586269	0.200638	0.816356	0.991277	0.431848	0.964413	1
Q3U7E0	>tr|Q3U7E0|Q3U7E0_MOUSE V-type proton ATPase subunit G OS=Mus musculus OX=10090 GN=Atp6v1g1 PE=2 SV=1	-1.52009	0.480547	0.268567	1.04832	-1.0092	1.0852	0.986522	1.04086	0.431174	0.964327	2
Q8BR63	>sp|Q8BR63|F177A_MOUSE Protein FAM177A1 OS=Mus musculus OX=10090 GN=Fam177a1 PE=1 SV=1	0.489164	1.52493	-0.515554	-1.72453	0.1107	0.76809	0.580691	0.14558	0.431004	0.964107	4
A0A1Y7VJ48	>tr|A0A1Y7VJ48|A0A1Y7VJ48_MOUSE Tubulin-specific chaperone A OS=Mus musculus OX=10090 GN=Tbca PE=1 SV=1	0.202367	0.404981	-0.529046	-0.00266	-0.493385	0.427702	0.75986	0.846535	0.430667	0.96327	5
P83940	>sp|P83940|ELOC_MOUSE Elongin-C OS=Mus musculus OX=10090 GN=Eloc PE=1 SV=1	-0.618428	-0.699157	0.669579	0.968733	-0.376718	0.516491	0.559511	1.05587	0.42951	0.963693	3
Q3U9W6	>tr|Q3U9W6|Q3U9W6_MOUSE Copper transporter OS=Mus musculus OX=10090 GN=Slc31a2 PE=2 SV=1	1.25855	-1.42671	0.251818	-0.277451	1.73361	-1.31545	-0.0647221	-0.216115	0.427983	0.963711	1
Q3UDN8	>tr|Q3UDN8|Q3UDN8_MOUSE Uncharacterized protein (Fragment) OS=Mus musculus OX=10090 GN=Trim28 PE=2 SV=1	1.36108	1.1171	-1.32253	-1.62657	1.31395	0.0730276	0.287619	-0.0775382	0.427553	0.963766	4
Q99JR1	>sp|Q99JR1|SFXN1_MOUSE Sideroflexin-1 OS=Mus musculus OX=10090 GN=Sfxn1 PE=1 SV=3	0.290038	0.675894	-0.0761548	-0.820882	0.115785	0.623366	0.357025	0.46191	0.42497	0.965288	2
P28078	>sp|P28078|DMA_MOUSE Class II histocompatibility antigen, M alpha chain OS=Mus musculus OX=10090 GN=H2-DMa PE=1 SV=1	-1.39909	1.40317	0.916585	-1.00035	-0.661456	0.476907	0.751579	0.732381	0.424883	0.964983	1
Q8R307	>sp|Q8R307|VPS18_MOUSE Vacuolar protein sorting-associated protein 18 homolog OS=Mus musculus OX=10090 GN=Vps18 PE=1 SV=2	-0.14157	-0.56067	-0.0965805	0.937002	0.461183	-0.0672916	0.806604	0.302135	0.423707	0.965426	1
Q3U6Q5	>tr|Q3U6Q5|Q3U6Q5_MOUSE Tyrosine-protein kinase OS=Mus musculus OX=10090 GN=Lyn PE=2 SV=1	-0.491857	0.00917509	-0.0476437	0.804208	0.259868	0.565456	0.305302	0.433762	0.42346	0.964893	1
Q9D2G2	>sp|Q9D2G2|ODO2_MOUSE Dihydrolipoyllysine-residue succinyltransferase component of 2-oxoglutarate dehydrogenase complex, mitochondrial OS=Mus musculus OX=10090 GN=Dlst PE=1 SV=1	1.62192	-1.12756	-0.436919	-0.193749	0.139473	0.185282	0.693998	0.518378	0.422446	0.965166	7
Q4FK54	>tr|Q4FK54|Q4FK54_MOUSE Proteaseome (Prosome, macropain) 28 subunit, 3 OS=Mus musculus OX=10090 GN=Psme3 PE=1 SV=1	0.789456	-0.515238	0.220942	-0.646318	0.431219	0.955592	-0.0415364	-0.308593	0.422292	0.964932	1
Q7TMQ7	>sp|Q7TMQ7|WDR91_MOUSE WD repeat-containing protein 91 OS=Mus musculus OX=10090 GN=Wdr91 PE=1 SV=1	-0.904944	0.133636	-0.239534	1.33549	-0.00503509	0.551867	0.785579	0.422092	0.422221	0.964612	3
Q62523	>sp|Q62523|ZYX_MOUSE Zyxin OS=Mus musculus OX=10090 GN=Zyx PE=1 SV=2	0.466138	0.128473	0.384423	-0.958962	-0.1553	0.52103	0.704987	0.489622	0.421374	0.965105	5
A0A494B970	>tr|A0A494B970|A0A494B970_MOUSE Lactoylglutathione lyase OS=Mus musculus OX=10090 GN=Glo1 PE=1 SV=1	-0.025312	1.03103	0.245126	-1.18828	0.0869401	0.710672	0.204055	0.630002	0.420472	0.964866	1
A2APV2	>sp|A2APV2|FMNL2_MOUSE Formin-like protein 2 OS=Mus musculus OX=10090 GN=Fmnl2 PE=1 SV=2	-1.07661	1.83093	0.0575864	-0.574676	-0.645096	0.773397	0.950241	0.889076	0.420366	0.964583	2
Q8BPU7	>sp|Q8BPU7|ELMO1_MOUSE Engulfment and cell motility protein 1 OS=Mus musculus OX=10090 GN=Elmo1 PE=1 SV=2	-0.407771	0.779805	-0.25182	-0.0283484	0.683611	0.249809	0.0534385	0.264064	0.419188	0.965027	2
P39053	>sp|P39053|DYN1_MOUSE Dynamin-1 OS=Mus musculus OX=10090 GN=Dnm1 PE=1 SV=2	-0.791016	1.01111	-0.176471	0.280992	-0.118135	0.508997	0.619814	0.655402	0.416403	0.967543	4
Q8K3K8	>sp|Q8K3K8|OPTN_MOUSE Optineurin OS=Mus musculus OX=10090 GN=Optn PE=1 SV=1	-1.23933	1.37819	-0.0918993	0.285804	-0.448718	1.25592	0.987911	0.2714	0.416018	0.967552	1
O08638	>sp|O08638|MYH11_MOUSE Myosin-11 OS=Mus musculus OX=10090 GN=Myh11 PE=1 SV=1	0.453632	0.800612	-0.333799	-0.863022	0.475436	0.814798	0.293105	0.113634	0.415836	0.966955	8
Q61543	>sp|Q61543|GSLG1_MOUSE Golgi apparatus protein 1 OS=Mus musculus OX=10090 GN=Glg1 PE=1 SV=1	-0.253012	1.94753	-0.467387	-1.30554	-0.522556	0.835068	0.693866	0.460559	0.415254	0.966776	5
Q8BYZ1	>sp|Q8BYZ1|ABI3_MOUSE ABI gene family member 3 OS=Mus musculus OX=10090 GN=Abi3 PE=1 SV=3	0.136946	0.704383	0.0957788	-0.935513	1.01077	0.55458	-0.386515	-0.543626	0.414883	0.966771	1
Q9R0A0	>sp|Q9R0A0|PEX14_MOUSE Peroxisomal membrane protein PEX14 OS=Mus musculus OX=10090 GN=Pex14 PE=1 SV=1	-0.109155	1.16519	0.89142	-1.7091	-0.253351	0.961759	0.560304	0.561679	0.414851	0.966411	2
Q5U3K5	>sp|Q5U3K5|RABL6_MOUSE Rab-like protein 6 OS=Mus musculus OX=10090 GN=Rabl6 PE=1 SV=2	-0.290099	-0.0495711	0.683753	-0.238649	-0.0353089	0.609789	0.344336	0.482947	0.41327	0.966883	1
Q8CFW1	>sp|Q8CFW1|ANO2_MOUSE Anoctamin-2 OS=Mus musculus OX=10090 GN=Ano2 PE=1 SV=2	-0.943933	0.59853	0.699289	-0.123696	-0.627432	0.430231	1.40295	0.98558	0.41226	0.966759	1
Q9CQQ8	>sp|Q9CQQ8|LSM7_MOUSE U6 snRNA-associated Sm-like protein LSm7 OS=Mus musculus OX=10090 GN=Lsm7 PE=1 SV=1	0.0628396	0.0663742	-0.336877	0.342428	0.56307	0.33093	0.224373	0.28256	0.409988	0.967951	1
Q80X90	>sp|Q80X90|FLNB_MOUSE Filamin-B OS=Mus musculus OX=10090 GN=Flnb PE=1 SV=3	1.1872	0.985466	-1.22143	-1.264	0.700688	0.456006	0.370377	0.160396	0.409631	0.96793	24
Q3TZ89	>sp|Q3TZ89|SC31B_MOUSE Protein transport protein Sec31B OS=Mus musculus OX=10090 GN=Sec31b PE=1 SV=2	-0.719779	-0.186044	-0.773999	1.93443	2.14769	-0.943345	-0.624103	-0.221954	0.409517	0.967658	1
Q99M87	>sp|Q99M87|DNJA3_MOUSE DnaJ homolog subfamily A member 3, mitochondrial OS=Mus musculus OX=10090 GN=Dnaja3 PE=1 SV=1	-0.241314	0.874397	-0.717824	0.232552	1.35224	-0.337773	-0.18448	-0.115384	0.409349	0.967441	1
A0A0A6YVV5	>tr|A0A0A6YVV5|A0A0A6YVV5_MOUSE Far upstream element (FUSE)-binding protein 3 (Fragment) OS=Mus musculus OX=10090 GN=Fubp3 PE=1 SV=1	-0.492913	0.868062	-0.3653	0.126388	0.704948	0.389013	-0.466248	0.20025	0.406882	0.967273	1
Q9D7P6	>sp|Q9D7P6|ISCU_MOUSE Iron-sulfur cluster assembly enzyme ISCU, mitochondrial OS=Mus musculus OX=10090 GN=Iscu PE=1 SV=1	-1.76142	0.318637	1.77854	0.0264957	-0.518162	0.58663	0.721704	1.00652	0.406512	0.967267	3
D3YY94	>tr|D3YY94|D3YY94_MOUSE Syntaxin-2 (Fragment) OS=Mus musculus OX=10090 GN=Stx2 PE=1 SV=1	-0.698126	1.80374	-0.335546	-0.546742	-0.34788	0.880531	0.666431	0.83489	0.406505	0.966496	1
Q9DBG9	>sp|Q9DBG9|TX1B3_MOUSE Tax1-binding protein 3 OS=Mus musculus OX=10090 GN=Tax1bp3 PE=1 SV=1	1.23048	-1.00345	0.40501	-0.838248	-0.159538	0.497623	0.0679239	0.654444	0.406469	0.966144	1
A0A1G5SJD9	>tr|A0A1G5SJD9|A0A1G5SJD9_MOUSE Schlafen family member 4 isoform 2 OS=Mus musculus OX=10090 GN=OTTMUSCASG00059415 PE=4 SV=1	0.019306	0.5636	-1.34283	0.889127	0.693489	0.59881	-0.523065	0.384524	0.40547	0.966791	1
Q8C042	>sp|Q8C042|ENO4_MOUSE Enolase 4 OS=Mus musculus OX=10090 GN=Eno4 PE=1 SV=2	0.267485	-0.286072	0.579293	-0.557837	0.794582	0.518998	-0.470621	-0.270532	0.404972	0.966919	1
O08808	>sp|O08808|DIAP1_MOUSE Protein diaphanous homolog 1 OS=Mus musculus OX=10090 GN=Diaph1 PE=1 SV=1	-0.603038	0.764624	0.143377	0.0745359	-0.0923322	0.25811	0.409148	0.633029	0.403895	0.966481	23
Q9D892	>sp|Q9D892|ITPA_MOUSE Inosine triphosphate pyrophosphatase OS=Mus musculus OX=10090 GN=Itpa PE=1 SV=2	1.06237	-0.873553	-0.360216	0.130302	0.54427	0.51831	0.282114	0.112113	0.402904	0.967119	3
Q9JM13	>sp|Q9JM13|RABX5_MOUSE Rab5 GDP/GTP exchange factor OS=Mus musculus OX=10090 GN=Rabgef1 PE=1 SV=1	-0.341575	0.0243452	1.84336	-1.41343	-0.525104	0.65707	1.05339	0.580356	0.402621	0.966637	2
A2AGT5	>sp|A2AGT5|CKAP5_MOUSE Cytoskeleton-associated protein 5 OS=Mus musculus OX=10090 GN=Ckap5 PE=1 SV=1	-1.36869	0.382138	0.387341	0.877913	0.671493	0.38593	0.395082	0.189679	0.401952	0.966942	5
P42567	>sp|P42567|EPS15_MOUSE Epidermal growth factor receptor substrate 15 OS=Mus musculus OX=10090 GN=Eps15 PE=1 SV=1	0.25393	-0.850356	0.354164	0.263856	0.159616	0.0212832	0.508848	0.76998	0.401846	0.966664	6
Q9CQC6	>sp|Q9CQC6|BZW1_MOUSE Basic leucine zipper and W2 domain-containing protein 1 OS=Mus musculus OX=10090 GN=Bzw1 PE=1 SV=1	-0.269952	1.13769	-0.595789	-0.0684525	0.155833	0.750482	0.250525	0.350929	0.399387	0.967658	7
Q8VE99	>sp|Q8VE99|CC115_MOUSE Coiled-coil domain-containing protein 115 OS=Mus musculus OX=10090 GN=Ccdc115 PE=1 SV=1	0.0358216	0.622308	-1.1772	0.635223	-0.446958	0.363808	0.891801	0.711208	0.399311	0.96735	4
Q9CYA6	>sp|Q9CYA6|ZCHC8_MOUSE Zinc finger CCHC domain-containing protein 8 OS=Mus musculus OX=10090 GN=Zcchc8 PE=1 SV=3	-0.933914	0.0727379	0.794939	0.199139	-0.60751	0.56053	1.01236	0.616197	0.398904	0.966997	2
P70335	>sp|P70335|ROCK1_MOUSE Rho-associated protein kinase 1 OS=Mus musculus OX=10090 GN=Rock1 PE=1 SV=1	-1.20572	-1.22919	0.979284	1.79729	0.477009	0.0272829	0.408643	0.648777	0.398825	0.966692	2
Q61316	>sp|Q61316|HSP74_MOUSE Heat shock 70 kDa protein 4 OS=Mus musculus OX=10090 GN=Hspa4 PE=1 SV=1	0.341908	0.0344111	0.154649	-0.440815	0.322754	0.398919	0.297725	0.428732	0.398701	0.966435	24
D4AFX7	>tr|D4AFX7|D4AFX7_MOUSE DnaJ heat shock protein family (Hsp40) member C13 OS=Mus musculus OX=10090 GN=Dnajc13 PE=1 SV=1	-1.36711	1.05808	0.861638	-0.0740788	-0.495524	0.656327	0.648361	0.799383	0.398648	0.966104	4
Q8BMP6	>sp|Q8BMP6|GCP60_MOUSE Golgi resident protein GCP60 OS=Mus musculus OX=10090 GN=Acbd3 PE=1 SV=3	0.874841	-0.236133	-0.63648	-0.111631	0.232124	0.679219	0.20226	0.272032	0.398086	0.965527	2
Q3TJD4	>tr|Q3TJD4|Q3TJD4_MOUSE ATP synthase F(0) complex subunit B1, mitochondrial OS=Mus musculus OX=10090 GN=Atp5pb PE=2 SV=1	-1.36131	0.738082	0.387064	0.243865	-0.0974964	0.465657	0.247719	0.8284	0.397206	0.964896	4
Q9D8C4	>sp|Q9D8C4|IN35_MOUSE Interferon-induced 35 kDa protein homolog OS=Mus musculus OX=10090 GN=Ifi35 PE=1 SV=3	-0.938009	1.45507	-0.00913441	-0.265954	0.428934	0.661018	0.506695	0.0247836	0.3964	0.964958	4
A0A679AXP3	>tr|A0A679AXP3|A0A679AXP3_MOUSE GasderminD-1 OS=Mus musculus OX=10090 GN=GsdmD-1 PE=2 SV=1	0.0252939	1.32632	0.677067	-1.68236	0.370685	0.543753	0.223908	0.460056	0.394651	0.966373	5
A0A571BEL9	>tr|A0A571BEL9|A0A571BEL9_MOUSE T-complex protein 1 subunit zeta OS=Mus musculus OX=10090 GN=Cct6a PE=1 SV=1	0.675437	2.44061	-1.59352	-1.93116	0.884994	0.232754	0.0329418	0.453503	0.393547	0.966358	6
P12023	>sp|P12023|A4_MOUSE Amyloid-beta A4 protein OS=Mus musculus OX=10090 GN=App PE=1 SV=3	-0.238057	-1.00084	0.650437	0.748396	0.120179	1.18183	0.423586	-0.301499	0.393389	0.966137	2
Q5M8R8	>tr|Q5M8R8|Q5M8R8_MOUSE 60S acidic ribosomal protein P0 OS=Mus musculus OX=10090 GN=Rplp0 PE=2 SV=1	0.22213	-0.351692	-0.642638	0.778291	0.989773	-0.404422	0.119983	0.297427	0.391106	0.967333	1
A2AW40	>tr|A2AW40|A2AW40_MOUSE Heterogeneous nuclear ribonucleoprotein R (Fragment) OS=Mus musculus OX=10090 GN=Hnrnpr PE=1 SV=1	0.906189	-0.668807	0.158488	-0.582917	0.59398	0.182455	0.11299	0.0765717	0.391009	0.967049	1
O35382	>sp|O35382|EXOC4_MOUSE Exocyst complex component 4 OS=Mus musculus OX=10090 GN=Exoc4 PE=1 SV=2	-0.159596	1.19481	-0.919758	-0.0637714	-0.184307	0.917447	0.566182	0.201536	0.389218	0.967741	1
Q05769	>sp|Q05769|PGH2_MOUSE Prostaglandin G/H synthase 2 OS=Mus musculus OX=10090 GN=Ptgs2 PE=1 SV=1	1.71292	2.70836	-1.49362	-4.75547	2.11104	1.04758	-0.632678	-0.693908	0.386873	0.968616	10
A0A494B9M5	>tr|A0A494B9M5|A0A494B9M5_MOUSE Endoplasmic reticulum-Golgi intermediate compartment protein 1 OS=Mus musculus OX=10090 GN=Ergic1 PE=1 SV=1	0.137245	1.31464	-0.173672	-1.32878	0.915232	0.338244	-0.200638	-0.497867	0.38687	0.968236	1
Q3U2D1	>tr|Q3U2D1|Q3U2D1_MOUSE Urokinase plasminogen activator surface receptor OS=Mus musculus OX=10090 GN=Plaur PE=2 SV=1	-1.84431	1.36728	0.564136	0.370768	0.308162	0.148432	0.594285	0.617481	0.38677	0.967957	1
O08915	>sp|O08915|AIP_MOUSE AH receptor-interacting protein OS=Mus musculus OX=10090 GN=Aip PE=1 SV=1	-0.272125	-0.083226	2.40375	0.488585	0.304602	0.289089	0.91256	0.698828	0.386407	0.967947	5
P05555	>sp|P05555|ITAM_MOUSE Integrin alpha-M OS=Mus musculus OX=10090 GN=Itgam PE=1 SV=2	0.668281	0.172882	-1.40864	0.374301	0.97865	0.362437	0.198728	0.225788	0.386344	0.96763	20
Q9CQV6	>sp|Q9CQV6|MLP3B_MOUSE Microtubule-associated proteins 1A/1B light chain 3B OS=Mus musculus OX=10090 GN=Map1lc3b PE=1 SV=3	0.948339	-1.22807	-0.0588742	0.21874	0.39747	0.471249	0.112594	0.035157	0.385661	0.966423	1
Q9EQQ9	>sp|Q9EQQ9|OGA_MOUSE Protein O-GlcNAcase OS=Mus musculus OX=10090 GN=Oga PE=1 SV=2	0.184709	0.892109	0.759871	-1.79817	0.234078	0.171705	0.596783	0.437782	0.385132	0.966204	3
P97370	>sp|P97370|AT1B3_MOUSE Sodium/potassium-transporting ATPase subunit beta-3 OS=Mus musculus OX=10090 GN=Atp1b3 PE=1 SV=1	0.910931	0.523015	-1.19326	-0.511338	0.674925	0.308009	0.0568134	0.355793	0.384979	0.965981	3
O35295	>sp|O35295|PURB_MOUSE Transcriptional activator protein Pur-beta OS=Mus musculus OX=10090 GN=Purb PE=1 SV=3	-1.57493	0.502826	-1.28797	2.79911	0.412662	-0.143163	0.438236	0.898132	0.384744	0.965841	2
P35441	>sp|P35441|TSP1_MOUSE Thrombospondin-1 OS=Mus musculus OX=10090 GN=Thbs1 PE=1 SV=1	1.16882	-0.341462	-1.62655	0.532573	-0.83898	0.315982	0.85908	0.826125	0.384091	0.965749	6
Q8VDD8	>sp|Q8VDD8|WASH1_MOUSE WASH complex subunit 1 OS=Mus musculus OX=10090 GN=Washc1 PE=1 SV=1	0.749956	-0.326495	-0.267015	-0.244196	0.619425	0.443586	-0.115629	-0.161703	0.383293	0.965804	1
O35685	>sp|O35685|NUDC_MOUSE Nuclear migration protein nudC OS=Mus musculus OX=10090 GN=Nudc PE=1 SV=1	1.37794	1.64422	-1.19351	-2.13434	0.980958	0.659405	0.0572138	-0.0546711	0.38282	0.96553	6
Q542F1	>tr|Q542F1|Q542F1_MOUSE Chloride intracellular channel protein OS=Mus musculus OX=10090 GN=Clic1 PE=1 SV=1	0.958409	-0.290197	-2.04304	1.04279	1.0479	-0.171332	-0.413645	0.185126	0.382399	0.965202	1
Q3UYV9	>sp|Q3UYV9|NCBP1_MOUSE Nuclear cap-binding protein subunit 1 OS=Mus musculus OX=10090 GN=Ncbp1 PE=1 SV=2	-0.0904129	0.0888487	-0.757481	0.694553	1.51318	-0.710187	0.161627	-0.200005	0.382097	0.965132	2
O54824	>sp|O54824|IL16_MOUSE Pro-interleukin-16 OS=Mus musculus OX=10090 GN=Il16 PE=1 SV=3	-0.00852503	-0.708541	0.951888	-0.179361	0.404927	0.628847	0.254495	-0.207231	0.380705	0.966173	1
Q63850	>sp|Q63850|NUP62_MOUSE Nuclear pore glycoprotein p62 OS=Mus musculus OX=10090 GN=Nup62 PE=1 SV=2	0.775277	0.0132061	-0.690194	-0.416652	-0.0987661	0.410971	0.645374	0.486072	0.380389	0.966117	2
Q9QZE7	>sp|Q9QZE7|TSNAX_MOUSE Translin-associated protein X OS=Mus musculus OX=10090 GN=Tsnax PE=1 SV=1	-0.813738	0.604655	0.834939	-0.588356	0.0987952	0.547418	-0.0177993	0.236295	0.380223	0.965908	1
Q9D0M3	>sp|Q9D0M3|CY1_MOUSE Cytochrome c1, heme protein, mitochondrial OS=Mus musculus OX=10090 GN=Cyc1 PE=1 SV=1	-1.01237	-0.144571	0.465499	0.954868	-0.031343	0.642448	0.340905	0.513397	0.379239	0.966154	1
Q9QZ23	>sp|Q9QZ23|NFU1_MOUSE NFU1 iron-sulfur cluster scaffold homolog, mitochondrial OS=Mus musculus OX=10090 GN=Nfu1 PE=1 SV=2	1.47587	1.19053	-1.87307	-1.20909	0.449647	0.424907	0.269563	0.142286	0.379119	0.965899	2
O08997	>sp|O08997|ATOX1_MOUSE Copper transport protein ATOX1 OS=Mus musculus OX=10090 GN=Atox1 PE=1 SV=1	3.26687	-1.67406	-4.33625	1.25167	-1.54474	0.317721	0.918914	1.6604	0.377083	0.965708	2
Q8CGK3	>sp|Q8CGK3|LONM_MOUSE Lon protease homolog, mitochondrial OS=Mus musculus OX=10090 GN=Lonp1 PE=1 SV=2	-1.03356	0.375713	0.765022	0.155696	0.608046	0.214754	0.469678	0.26173	0.375068	0.96625	9
Q8BYC6	>sp|Q8BYC6|TAOK3_MOUSE Serine/threonine-protein kinase TAO3 OS=Mus musculus OX=10090 GN=Taok3 PE=1 SV=2	0.0677086	0.269939	-0.365024	0.113476	0.312491	0.360601	0.372034	0.315202	0.373143	0.967828	2
P60670	>sp|P60670|NPL4_MOUSE Nuclear protein localization protein 4 homolog OS=Mus musculus OX=10090 GN=Nploc4 PE=1 SV=3	0.263287	0.0500507	0.246081	-0.468215	1.76693	-0.218246	-0.20204	0.2337	0.372386	0.968221	4
Q8BFY6	>sp|Q8BFY6|PEF1_MOUSE Peflin OS=Mus musculus OX=10090 GN=Pef1 PE=1 SV=1	0.0597357	-0.838648	0.445682	0.457029	1.48114	0.0227537	-0.382876	-0.0222959	0.371302	0.968945	2
Q8BGT1	>sp|Q8BGT1|FLRT3_MOUSE Leucine-rich repeat transmembrane protein FLRT3 OS=Mus musculus OX=10090 GN=Flrt3 PE=1 SV=1	-1.08764	-0.0631137	1.11329	0.274259	0.703949	-0.114745	0.426145	0.0446757	0.370897	0.968227	1
P47774	>sp|P47774|CCR7_MOUSE C-C chemokine receptor type 7 OS=Mus musculus OX=10090 GN=Ccr7 PE=1 SV=2	-0.463322	0.934482	0.198555	-0.585166	0.30912	0.740276	-0.475735	0.250832	0.370472	0.968282	1
Q8BGQ7	>sp|Q8BGQ7|SYAC_MOUSE Alanine--tRNA ligase, cytoplasmic OS=Mus musculus OX=10090 GN=Aars1 PE=1 SV=1	2.00036	1.64106	-2.14516	-2.28566	0.598937	0.802346	0.0325296	0.0250606	0.369944	0.968067	12
Q3UMM1	>tr|Q3UMM1|Q3UMM1_MOUSE Tubulin beta chain OS=Mus musculus OX=10090 GN=Tubb6 PE=1 SV=1	-0.74191	-0.385307	0.442542	0.906382	0.643969	0.311712	0.379623	0.156782	0.369743	0.967895	4
A2A8L1	>sp|A2A8L1|CHD5_MOUSE Chromodomain-helicase-DNA-binding protein 5 OS=Mus musculus OX=10090 GN=Chd5 PE=1 SV=1	-0.872506	0.638979	1.66099	-1.38449	0.590226	0.365773	0.0553383	0.371859	0.368584	0.968695	5
Q9ES28	>sp|Q9ES28|ARHG7_MOUSE Rho guanine nucleotide exchange factor 7 OS=Mus musculus OX=10090 GN=Arhgef7 PE=1 SV=2	-0.704263	-0.983692	0.681603	1.21896	-0.00404674	0.581211	0.337962	0.479473	0.368394	0.968512	1
G3X9V0	>tr|G3X9V0|G3X9V0_MOUSE Proteasome activator complex subunit 2 OS=Mus musculus OX=10090 GN=Psme2 PE=1 SV=1	-2.01058	-0.421844	2.08151	0.650252	-0.369596	0.789745	0.929241	0.506913	0.368002	0.968159	1
P00493	>sp|P00493|HPRT_MOUSE Hypoxanthine-guanine phosphoribosyltransferase OS=Mus musculus OX=10090 GN=Hprt1 PE=1 SV=3	0.0361441	-0.115066	-0.598661	0.806931	0.100699	0.6672	0.152785	0.429532	0.367244	0.968551	6
Q9Z1X4	>sp|Q9Z1X4|ILF3_MOUSE Interleukin enhancer-binding factor 3 OS=Mus musculus OX=10090 GN=Ilf3 PE=1 SV=2	-1.17133	1.16186	0.616704	-0.376493	0.556912	0.116613	0.137147	0.610835	0.366939	0.968111	5
Q91YK0	>sp|Q91YK0|LRC49_MOUSE Leucine-rich repeat-containing protein 49 OS=Mus musculus OX=10090 GN=Lrrc49 PE=1 SV=1	-0.889297	-0.994487	2.03779	-0.0702236	-0.651142	0.360306	0.885993	1.08641	0.36608	0.968231	1
Q9R008	>sp|Q9R008|KIME_MOUSE Mevalonate kinase OS=Mus musculus OX=10090 GN=Mvk PE=1 SV=1	-1.09073	0.0367348	0.346677	0.954962	0.829033	-0.0847306	0.134945	0.00474085	0.365932	0.968007	1
E9PYB0	>tr|E9PYB0|E9PYB0_MOUSE AHNAK nucleoprotein 2 (Fragment) OS=Mus musculus OX=10090 GN=Ahnak2 PE=1 SV=8	-1.16373	-1.59006	0.251871	2.71283	-0.141297	0.846931	2.93418	3.1765	0.365718	0.96785	14
P47968	>sp|P47968|RPIA_MOUSE Ribose-5-phosphate isomerase OS=Mus musculus OX=10090 GN=Rpia PE=1 SV=2	-1.78346	0.185465	0.798678	0.796154	0.311263	-0.30444	-0.0634599	0.741314	0.365344	0.967481	1
Q8BWZ3	>sp|Q8BWZ3|NAA25_MOUSE N-alpha-acetyltransferase 25, NatB auxiliary subunit OS=Mus musculus OX=10090 GN=Naa25 PE=1 SV=1	-0.582763	2.51594	-0.0788164	-1.82044	0.466989	0.338712	0.323273	0.00584495	0.363915	0.968551	2
P47941	>sp|P47941|CRKL_MOUSE Crk-like protein OS=Mus musculus OX=10090 GN=Crkl PE=1 SV=2	-0.913798	0.0790798	0.666138	0.421714	0.57342	0.283606	0.15663	0.32996	0.36303	0.968698	4
O35623	>sp|O35623|BET1_MOUSE BET1 homolog OS=Mus musculus OX=10090 GN=Bet1 PE=1 SV=1	0.64488	-0.631269	-1.09155	1.03629	1.75558	-0.555147	-0.658323	-0.631003	0.362876	0.96848	1
V9GX06	>tr|V9GX06|V9GX06_MOUSE Predicted gene 11214 (Fragment) OS=Mus musculus OX=10090 GN=Gm11214 PE=1 SV=1	0.681653	-0.635945	-0.975326	0.879967	0.510683	-0.0277343	0.142881	0.384	0.362536	0.968451	1
Q2TPA8	>sp|Q2TPA8|HSDL2_MOUSE Hydroxysteroid dehydrogenase-like protein 2 OS=Mus musculus OX=10090 GN=Hsdl2 PE=1 SV=1	-1.3402	0.185212	0.0463266	1.41631	-0.457676	0.130891	1.15135	0.88533	0.361107	0.96952	2
A0A0G2JEB6	>tr|A0A0G2JEB6|A0A0G2JEB6_MOUSE Cilia and flagella-associated protein 47 OS=Mus musculus OX=10090 GN=Cfap47 PE=4 SV=2	-0.10656	1.83814	-0.8786	-0.800733	0.294223	0.441326	0.380597	0.0782812	0.360927	0.968955	1
Q8CBE3	>sp|Q8CBE3|WDR37_MOUSE WD repeat-containing protein 37 OS=Mus musculus OX=10090 GN=Wdr37 PE=1 SV=1	-0.898105	-0.473299	0.536999	1.08891	1.22817	-0.832519	-0.322646	0.468839	0.3609	0.968611	1
Q91WN1	>sp|Q91WN1|DNJC9_MOUSE DnaJ homolog subfamily C member 9 OS=Mus musculus OX=10090 GN=Dnajc9 PE=1 SV=2	0.587749	-1.19777	0.442237	0.0963591	0.45574	0.467756	0.402977	-0.383024	0.355695	0.970877	1
Q922P9	>sp|Q922P9|GLYR1_MOUSE Putative oxidoreductase GLYR1 OS=Mus musculus OX=10090 GN=Glyr1 PE=1 SV=1	-0.514116	1.19197	-0.420716	-0.0817298	0.455009	0.499073	0.243889	0.0606883	0.35557	0.97063	2
O35633-2	>sp|O35633-2|VIAAT_MOUSE Isoform 2 of Vesicular inhibitory amino acid transporter OS=Mus musculus OX=10090 GN=Slc32a1	-0.103278	-0.769078	0.907245	0.0370325	0.242193	0.0772416	0.317687	0.53083	0.354183	0.971283	1
Q5F2E7	>sp|Q5F2E7|NUFP2_MOUSE Nuclear fragile X mental retardation-interacting protein 2 OS=Mus musculus OX=10090 GN=Nufip2 PE=1 SV=1	-0.518579	0.573297	0.801776	-0.78918	-0.457641	1.07132	0.5356	0.324839	0.35375	0.970975	2
Q9D967	>sp|Q9D967|MGDP1_MOUSE Magnesium-dependent phosphatase 1 OS=Mus musculus OX=10090 GN=Mdp1 PE=1 SV=1	0.453185	0.217448	-1.28937	0.525549	0.506985	-0.573807	0.310994	0.267349	0.352378	0.970129	1
Q99LC3	>sp|Q99LC3|NDUAA_MOUSE NADH dehydrogenase [ubiquinone] 1 alpha subcomplex subunit 10, mitochondrial OS=Mus musculus OX=10090 GN=Ndufa10 PE=1 SV=1	-0.588114	-0.275942	1.10732	0.101567	-0.179318	0.135544	0.963509	0.713859	0.352017	0.969382	2
Q9D898	>sp|Q9D898|ARP5L_MOUSE Actin-related protein 2/3 complex subunit 5-like protein OS=Mus musculus OX=10090 GN=Arpc5l PE=1 SV=1	-0.118848	1.61641	-0.858158	-0.485251	0.902407	0.531691	-0.0565927	-0.079853	0.351742	0.968919	3
Q542X7	>tr|Q542X7|Q542X7_MOUSE CCT-beta OS=Mus musculus OX=10090 GN=Cct2 PE=1 SV=1	-0.33401	0.503799	0.29555	-0.470073	0.84209	0.62417	-0.089226	0.160079	0.351667	0.968625	9
P97379	>sp|P97379|G3BP2_MOUSE Ras GTPase-activating protein-binding protein 2 OS=Mus musculus OX=10090 GN=G3bp2 PE=1 SV=2	-0.366326	0.734082	0.526196	-1.00898	0.520206	0.0337294	0.264952	0.421268	0.349278	0.969174	2
Q3UA53	>tr|Q3UA53|Q3UA53_MOUSE Inorganic diphosphatase OS=Mus musculus OX=10090 GN=Ppa1 PE=2 SV=1	2.78605	2.33706	-2.84987	-3.17835	2.33553	0.409971	-0.4191	-0.299853	0.348945	0.969139	10
Q9R1P0	>sp|Q9R1P0|PSA4_MOUSE Proteasome subunit alpha type-4 OS=Mus musculus OX=10090 GN=Psma4 PE=1 SV=1	-0.268769	-0.849446	0.535346	0.875724	0.453621	0.0587459	0.167341	0.696192	0.348556	0.96916	5
Q8R015	>sp|Q8R015|BL1S5_MOUSE Biogenesis of lysosome-related organelles complex 1 subunit 5 OS=Mus musculus OX=10090 GN=Bloc1s5 PE=1 SV=1	-0.10305	0.502079	-0.543412	0.180626	-0.219105	0.53847	0.552068	0.408532	0.347595	0.969753	2
Q9JKB1	>sp|Q9JKB1|UCHL3_MOUSE Ubiquitin carboxyl-terminal hydrolase isozyme L3 OS=Mus musculus OX=10090 GN=Uchl3 PE=1 SV=2	0.705094	-0.470753	0.00205733	-0.343737	-0.117656	0.630463	-0.0163749	0.697964	0.34714	0.969473	2
Q9CWW6	>sp|Q9CWW6|PIN4_MOUSE Peptidyl-prolyl cis-trans isomerase NIMA-interacting 4 OS=Mus musculus OX=10090 GN=Pin4 PE=1 SV=1	0.96938	-1.82977	0.481722	0.212444	-1.15107	0.468735	1.19939	1.0552	0.346912	0.968965	1
Q9ERE7	>sp|Q9ERE7|MESD_MOUSE LRP chaperone MESD OS=Mus musculus OX=10090 GN=Mesd PE=1 SV=1	-0.0698677	-1.47551	0.249422	1.3633	0.0763809	-0.149824	0.447747	0.903864	0.346292	0.968483	5
O88522	>sp|O88522|NEMO_MOUSE NF-kappa-B essential modulator OS=Mus musculus OX=10090 GN=Ikbkg PE=1 SV=2	-1.36539	-0.681249	1.70483	0.629831	-1.10265	0.906683	1.32396	0.823966	0.345596	0.968445	2
Q3TBD2	>sp|Q3TBD2|HMHA1_MOUSE Rho GTPase-activating protein 45 OS=Mus musculus OX=10090 GN=Arhgap45 PE=1 SV=2	-0.249652	0.285877	0.925778	-0.804722	0.341536	0.49437	0.345417	0.1173	0.345047	0.968626	5
A0A338P6F6	>tr|A0A338P6F6|A0A338P6F6_MOUSE High mobility group AT-hook protein 1 OS=Mus musculus OX=10090 GN=Hmga1 PE=1 SV=1	0.340211	0.470505	0.0817582	-0.889802	1.17114	-0.326345	0.00981129	0.2102	0.344157	0.968781	2
Q8BLY2	>sp|Q8BLY2|SYTC2_MOUSE Threonine--tRNA ligase 2, cytoplasmic OS=Mus musculus OX=10090 GN=Tars3 PE=1 SV=1	-0.692243	1.95834	-1.65146	0.365578	0.372527	-0.289421	-0.0478589	0.790525	0.34404	0.968532	1
Q5SQX6	>sp|Q5SQX6|CYFP2_MOUSE Cytoplasmic FMR1-interacting protein 2 OS=Mus musculus OX=10090 GN=Cyfip2 PE=1 SV=2	-2.85712	2.14831	-0.928494	1.74599	0.31509	0.0283989	0.42529	0.481221	0.343145	0.968692	4
P97461	>sp|P97461|RS5_MOUSE 40S ribosomal protein S5 OS=Mus musculus OX=10090 GN=Rps5 PE=1 SV=3	0.98519	0.714119	-1.67463	-0.330441	1.21224	0.25021	-0.345886	-0.137146	0.341315	0.969418	2
Q9D6U8	>sp|Q9D6U8|F162A_MOUSE Protein FAM162A OS=Mus musculus OX=10090 GN=Fam162a PE=1 SV=1	-2.44324	-0.394407	1.63892	1.97687	-0.831952	0.751705	0.886483	1.10738	0.341189	0.969178	2
Q8CBW3	>sp|Q8CBW3|ABI1_MOUSE Abl interactor 1 OS=Mus musculus OX=10090 GN=Abi1 PE=1 SV=3	-1.04976	1.64571	0.0495393	-0.226844	-0.62374	0.682022	0.638544	1.00305	0.340614	0.969385	2
Q99LF4	>sp|Q99LF4|RTCB_MOUSE RNA-splicing ligase RtcB homolog OS=Mus musculus OX=10090 GN=Rtcb PE=1 SV=1	-0.278406	1.22097	-0.753128	-0.245424	0.643459	0.531206	-0.160822	0.336533	0.339354	0.969543	8
A6H5Y1	>sp|A6H5Y1|MPP9_MOUSE M-phase phosphoprotein 9 OS=Mus musculus OX=10090 GN=Mphosph9 PE=2 SV=1	-1.27595	0.389967	0.486005	0.626626	-0.835699	0.919254	0.775204	0.912422	0.339035	0.96913	1
Q80U12	>sp|Q80U12|SGSM2_MOUSE Small G protein signaling modulator 2 OS=Mus musculus OX=10090 GN=Sgsm2 PE=1 SV=2	-0.0286917	-1.54381	0.564903	1.04681	0.47124	0.215464	0.0789029	-0.00607734	0.336271	0.969327	1
B1ARR7	>tr|B1ARR7|B1ARR7_MOUSE Alpha-enolase (Fragment) OS=Mus musculus OX=10090 GN=Eno1 PE=1 SV=1	-0.708811	0.284117	-0.114026	0.87893	1.51686	0.0781931	-0.371563	0.129967	0.33593	0.969302	3
Q6PDG5	>sp|Q6PDG5|SMRC2_MOUSE SWI/SNF complex subunit SMARCC2 OS=Mus musculus OX=10090 GN=Smarcc2 PE=1 SV=2	-0.156265	0.823647	-0.0194447	-0.650534	0.342718	0.533643	0.322181	0.0430297	0.335351	0.969513	2
O35737	>sp|O35737|HNRH1_MOUSE Heterogeneous nuclear ribonucleoprotein H OS=Mus musculus OX=10090 GN=Hnrnph1 PE=1 SV=3	1.95234	1.14219	-1.79889	-1.94691	1.93222	0.434897	-0.354623	-0.120191	0.335136	0.969363	10
P25976	>sp|P25976|UBF1_MOUSE Nucleolar transcription factor 1 OS=Mus musculus OX=10090 GN=Ubtf PE=1 SV=1	-0.594309	-0.467933	0.804466	0.566244	-0.078807	0.858684	0.418379	0.251431	0.333398	0.969996	2
A6H630	>sp|A6H630|ARMT1_MOUSE Damage-control phosphatase ARMT1 OS=Mus musculus OX=10090 GN=Armt1 PE=1 SV=1	-2.09634	0.0608182	1.60704	0.838906	0.0493089	0.0406956	0.579234	0.86907	0.333122	0.969907	1
P51125-3	>sp|P51125-3|ICAL_MOUSE Isoform 3 of Calpastatin OS=Mus musculus OX=10090 GN=Cast	-0.490738	0.976415	0.435869	-0.818761	-0.128594	0.0961341	0.665537	0.789389	0.332694	0.969967	1
D3YTP4	>tr|D3YTP4|D3YTP4_MOUSE Secretory carrier-associated membrane protein (Fragment) OS=Mus musculus OX=10090 GN=Scamp1 PE=1 SV=1	-0.0182933	0.24019	0.16563	-0.243511	-0.397767	0.701102	0.723055	0.688564	0.332632	0.969666	1
Q8C052	>sp|Q8C052|MAP1S_MOUSE Microtubule-associated protein 1S OS=Mus musculus OX=10090 GN=Map1s PE=1 SV=2	-0.552808	1.21272	-0.353447	0.0124903	0.424001	0.319666	0.278723	0.253832	0.332346	0.969587	3
Q9D937	>sp|Q9D937|CK098_MOUSE Uncharacterized protein C11orf98 homolog OS=Mus musculus OX=10090 PE=1 SV=1	0.445534	0.0613748	-1.67657	1.0395	0.609675	-0.323737	0.14892	0.0233771	0.33223	0.96934	1
Q9D1M4	>sp|Q9D1M4|MCA3_MOUSE Eukaryotic translation elongation factor 1 epsilon-1 OS=Mus musculus OX=10090 GN=Eef1e1 PE=1 SV=1	1.64076	-0.763934	-1.34947	-0.0533292	0.157107	0.664796	-0.165254	0.13435	0.332204	0.969003	1
Q9CQI3	>sp|Q9CQI3|GMFB_MOUSE Glia maturation factor beta OS=Mus musculus OX=10090 GN=Gmfb PE=1 SV=3	0.0210445	-0.338817	-0.681146	0.750507	0.925905	0.0136059	-0.0861556	0.339166	0.332127	0.968718	4
Q80TI1	>sp|Q80TI1|PKHH1_MOUSE Pleckstrin homology domain-containing family H member 1 OS=Mus musculus OX=10090 GN=Plekhh1 PE=1 SV=2	0.482678	2.76941	-4.46398	0.712307	2.54981	-0.813195	0.157246	0.354866	0.332056	0.968427	1
F8VPN2	>sp|F8VPN2|TEX15_MOUSE Testis-expressed protein 15 OS=Mus musculus OX=10090 GN=Tex15 PE=2 SV=1	0.743394	-1.27945	0.0389322	0.344796	1.03403	0.25716	-0.321912	-0.505764	0.331901	0.967858	1
Q9Z1K5	>sp|Q9Z1K5|ARI1_MOUSE E3 ubiquitin-protein ligase ARIH1 OS=Mus musculus OX=10090 GN=Arih1 PE=1 SV=3	0.519693	0.237354	0.176024	-0.960259	0.75623	0.152295	0.193345	0.207859	0.330793	0.968591	5
Q3ULB1	>tr|Q3ULB1|Q3ULB1_MOUSE Testin OS=Mus musculus OX=10090 GN=Tes PE=1 SV=1	-0.0231578	0.553336	-0.106132	-0.275476	-0.309914	0.800063	0.582889	0.361051	0.328683	0.969592	2
Q8VE22	>sp|Q8VE22|RT23_MOUSE 28S ribosomal protein S23, mitochondrial OS=Mus musculus OX=10090 GN=Mrps23 PE=1 SV=1	0.102816	0.373661	0.206304	-0.652232	0.209711	0.616387	0.26066	-0.136826	0.328439	0.969472	1
O70194	>sp|O70194|EIF3D_MOUSE Eukaryotic translation initiation factor 3 subunit D OS=Mus musculus OX=10090 GN=Eif3d PE=1 SV=2	0.802073	0.309961	-0.379639	-0.645289	0.392774	0.574334	0.0851445	0.245392	0.328039	0.968785	6
Q8BJY1	>sp|Q8BJY1|PSMD5_MOUSE 26S proteasome non-ATPase regulatory subunit 5 OS=Mus musculus OX=10090 GN=Psmd5 PE=1 SV=4	-0.215266	0.0104179	1.25243	-0.781277	0.204915	0.382955	0.359032	0.312279	0.326881	0.967768	8
O55126	>sp|O55126|NIPS2_MOUSE Protein NipSnap homolog 2 OS=Mus musculus OX=10090 GN=Nipsnap2 PE=1 SV=1	0.342416	-0.653157	0.265752	0.0462257	0.697242	0.0564775	0.148463	-0.20962	0.326183	0.967738	1
Q9D154	>sp|Q9D154|ILEUA_MOUSE Leukocyte elastase inhibitor A OS=Mus musculus OX=10090 GN=Serpinb1a PE=1 SV=1	-1.62354	0.0483598	1.5618	0.444008	0.627181	-0.17209	0.586968	0.360863	0.324519	0.968298	5
Q20BD0	>tr|Q20BD0|Q20BD0_MOUSE Heterogeneous nuclear ribonucleoprotein A/B OS=Mus musculus OX=10090 GN=Hnrnpab PE=1 SV=1	1.13031	0.767854	-1.7866	-0.691992	1.21465	0.190411	-0.0697256	-0.0478675	0.324113	0.968338	5
Q8BYU6	>sp|Q8BYU6|TOIP2_MOUSE Torsin-1A-interacting protein 2 OS=Mus musculus OX=10090 GN=Tor1aip2 PE=1 SV=1	-1.1069	1.243	-0.648964	0.788652	0.295204	0.524993	0.185755	0.108987	0.323667	0.967702	1
Q9DBG7	>sp|Q9DBG7|SRPRA_MOUSE Signal recognition particle receptor subunit alpha OS=Mus musculus OX=10090 GN=Srpra PE=1 SV=1	1.0855	0.201471	-0.825223	-0.652821	1.12924	-0.268018	0.292567	-0.0399321	0.322301	0.96797	3
O89054	>tr|O89054|O89054_MOUSE Cytoskeletal beta-actin (Fragment) OS=Mus musculus OX=10090 GN=Actb PE=2 SV=1	2.13084	-2.58051	0.518974	-0.65253	0.424859	-0.0314927	0.271342	0.249322	0.322268	0.967646	2
Q9JHQ5	>sp|Q9JHQ5|LZTL1_MOUSE Leucine zipper transcription factor-like protein 1 OS=Mus musculus OX=10090 GN=Lztfl1 PE=1 SV=1	0.261483	1.07425	0.0767277	-1.41499	-1.12578	0.615707	0.741455	0.622353	0.322172	0.967382	7
Q61210	>sp|Q61210|ARHG1_MOUSE Rho guanine nucleotide exchange factor 1 OS=Mus musculus OX=10090 GN=Arhgef1 PE=1 SV=2	-0.825177	0.598028	0.380939	0.150233	0.00960954	0.363488	0.517863	0.25937	0.320672	0.968497	9
Q8VCF0	>sp|Q8VCF0|MAVS_MOUSE Mitochondrial antiviral-signaling protein OS=Mus musculus OX=10090 GN=Mavs PE=1 SV=1	-0.761912	1.67086	-0.428442	-0.561029	-0.0825746	0.371616	0.363499	0.541947	0.320207	0.968595	2
Q3TCJ1	>sp|Q3TCJ1|ABRX2_MOUSE BRISC complex subunit Abraxas 2 OS=Mus musculus OX=10090 GN=Abraxas2 PE=1 SV=1	-1.57468	0.950106	0.535835	0.307191	0.592598	0.165864	0.252329	0.138976	0.31952	0.968554	2
Q8CGF7	>sp|Q8CGF7|TCRG1_MOUSE Transcription elongation regulator 1 OS=Mus musculus OX=10090 GN=Tcerg1 PE=1 SV=2	-0.745428	1.60162	0.147366	-0.799376	-0.387561	0.709297	0.346443	0.61392	0.31846	0.968167	3
Q6DVA0	>sp|Q6DVA0|LEMD2_MOUSE LEM domain-containing protein 2 OS=Mus musculus OX=10090 GN=Lemd2 PE=1 SV=1	-0.58694	0.247428	-0.0793917	0.616471	-0.443648	0.555654	0.717676	0.510404	0.317952	0.967951	3
Q922J3	>sp|Q922J3|CLIP1_MOUSE CAP-Gly domain-containing linker protein 1 OS=Mus musculus OX=10090 GN=Clip1 PE=1 SV=1	-1.02842	1.56618	0.522659	-0.85964	-0.233221	0.663289	0.467621	0.182433	0.316673	0.968491	8
O88384	>sp|O88384|VTI1B_MOUSE Vesicle transport through interaction with t-SNAREs homolog 1B OS=Mus musculus OX=10090 GN=Vti1b PE=1 SV=1	-1.47661	0.871834	1.60939	-0.83711	-0.0716659	0.405583	0.810372	0.123989	0.315891	0.968189	2
Q9CY64	>sp|Q9CY64|BIEA_MOUSE Biliverdin reductase A OS=Mus musculus OX=10090 GN=Blvra PE=1 SV=1	-0.726018	-0.377147	-0.120297	1.45019	-0.165716	0.313129	0.2458	0.667552	0.315635	0.968084	6
P99028	>sp|P99028|QCR6_MOUSE Cytochrome b-c1 complex subunit 6, mitochondrial OS=Mus musculus OX=10090 GN=Uqcrh PE=1 SV=2	-0.4833	0.917516	-0.191395	-0.0806545	0.0782413	0.511144	0.47554	0.244011	0.315434	0.967925	2
Q8BFV2	>sp|Q8BFV2|PCID2_MOUSE PCI domain-containing protein 2 OS=Mus musculus OX=10090 GN=Pcid2 PE=1 SV=1	-0.360415	0.171429	0.286182	0.0381276	0.324704	-0.0757809	0.703549	0.0411603	0.315264	0.967737	1
Q62393	>sp|Q62393|TPD52_MOUSE Tumor protein D52 OS=Mus musculus OX=10090 GN=Tpd52 PE=1 SV=2	-0.419591	-2.0973	0.290815	2.59117	0.096565	0.720887	2.34559	2.44534	0.315214	0.96743	6
Q61462	>sp|Q61462|CY24A_MOUSE Cytochrome b-245 light chain OS=Mus musculus OX=10090 GN=Cyba PE=1 SV=3	0.819121	-1.88782	1.22805	-0.147299	0.107141	-0.239418	0.222064	0.839149	0.314662	0.967615	2
Q8C845	>tr|Q8C845|Q8C845_MOUSE EF-hand domain-containing protein D2 OS=Mus musculus OX=10090 GN=Efhd2 PE=1 SV=1	-1.58894	1.59654	0.57956	-0.142077	0.61612	-0.0181256	0.136579	0.367986	0.314083	0.967471	1
P48410	>sp|P48410|ABCD1_MOUSE ATP-binding cassette sub-family D member 1 OS=Mus musculus OX=10090 GN=Abcd1 PE=1 SV=1	0.505941	-0.0178268	0.227384	-0.754992	0.507816	0.58615	0.0428597	-0.413218	0.313403	0.967779	1
Q9DB29	>sp|Q9DB29|IAH1_MOUSE Isoamyl acetate-hydrolyzing esterase 1 homolog OS=Mus musculus OX=10090 GN=Iah1 PE=1 SV=1	-1.24364	0.0970466	1.92972	-0.526186	-0.261721	0.332901	0.731376	0.63051	0.313054	0.967412	2
Q3TDD9	>sp|Q3TDD9|PPR21_MOUSE Protein phosphatase 1 regulatory subunit 21 OS=Mus musculus OX=10090 GN=Ppp1r21 PE=1 SV=2	-2.37292	-0.510675	2.29682	1.09072	-0.915365	0.732086	0.603699	0.766287	0.31101	0.967989	4
P28658	>sp|P28658|ATX10_MOUSE Ataxin-10 OS=Mus musculus OX=10090 GN=Atxn10 PE=1 SV=2	0.203421	0.763599	0.0161266	-0.962073	0.506928	0.458312	0.168784	0.093001	0.310751	0.967888	6
Q8CCH2	>sp|Q8CCH2|NHLC3_MOUSE NHL repeat-containing protein 3 OS=Mus musculus OX=10090 GN=Nhlrc3 PE=1 SV=1	-0.696339	-0.207615	0.703778	0.555945	0.0214349	0.347962	0.346139	0.552732	0.31019	0.968081	4
Q3U531	>tr|Q3U531|Q3U531_MOUSE Ig-like domain-containing protein OS=Mus musculus OX=10090 GN=H2-T18 PE=2 SV=1	-0.66455	0.718602	-0.538902	0.705631	0.944963	-0.158857	-0.0186019	-0.164166	0.309746	0.96816	1
P04259	>sp|P04259|K2C6B_HUMAN Keratin, type II cytoskeletal 6B OS=Homo sapiens OX=9606 GN=KRT6B PE=1 SV=5	-1.19748	2.5092	0.165218	-1.2845	0.483372	0.680843	-0.0161446	-0.1794	0.308757	0.968063	1
Q64281	>sp|Q64281|LIRB4_MOUSE Leukocyte immunoglobulin-like receptor subfamily B member 4 OS=Mus musculus OX=10090 GN=Lilrb4 PE=1 SV=1	-0.249951	1.17158	-0.0610421	-0.52815	1.00437	-0.0634486	0.211404	-0.0332717	0.307768	0.967966	2
Q9Z0P4	>sp|Q9Z0P4|PALM_MOUSE Paralemmin-1 OS=Mus musculus OX=10090 GN=Palm PE=1 SV=1	-0.679378	-1.79776	0.557203	2.24412	-1.01357	0.555898	0.943024	1.20399	0.3077	0.967681	2
Q9D1H8	>sp|Q9D1H8|RM53_MOUSE 39S ribosomal protein L53, mitochondrial OS=Mus musculus OX=10090 GN=Mrpl53 PE=1 SV=1	-0.0654917	0.729515	-0.839537	0.320067	-0.658332	0.976727	0.547472	0.789357	0.307561	0.967464	1
Q8BGS2	>sp|Q8BGS2|BOLA2_MOUSE BolA-like protein 2 OS=Mus musculus OX=10090 GN=Bola2 PE=1 SV=1	0.123274	0.063008	-0.479663	0.368101	0.0407091	0.309672	0.336543	0.505557	0.307144	0.966813	3
G5E870	>sp|G5E870|TRIPC_MOUSE E3 ubiquitin-protein ligase TRIP12 OS=Mus musculus OX=10090 GN=Trip12 PE=1 SV=1	0.991597	-0.0588997	-1.78554	0.636106	0.531025	-0.503297	0.55215	0.327499	0.306146	0.96743	3
Q9R060	>sp|Q9R060|NUBP1_MOUSE Cytosolic Fe-S cluster assembly factor NUBP1 OS=Mus musculus OX=10090 GN=Nubp1 PE=1 SV=1	0.547049	2.07747	-1.84608	-0.94502	0.207757	0.364265	0.228607	0.170104	0.304691	0.967788	3
Q6QD59	>sp|Q6QD59|SEC20_MOUSE Vesicle transport protein SEC20 OS=Mus musculus OX=10090 GN=Bnip1 PE=1 SV=1	-1.15608	0.849847	0.274099	0.375739	-0.273179	0.809452	0.0544631	0.623928	0.301643	0.969337	3
Q3TIR3	>sp|Q3TIR3|RIC8A_MOUSE Synembryn-A OS=Mus musculus OX=10090 GN=Ric8a PE=1 SV=2	-0.829067	-0.306422	-0.146282	1.54669	0.632129	-0.265405	0.148564	0.362419	0.301071	0.969188	2
A0A0A6YVT8	>tr|A0A0A6YVT8|A0A0A6YVT8_MOUSE Testis-specific gene 10 protein OS=Mus musculus OX=10090 GN=Tsga10 PE=1 SV=1	-1.2598	0.309505	0.567871	0.856966	-0.226252	0.494007	0.31644	1.02807	0.300337	0.969548	1
E9Q8T7	>sp|E9Q8T7|DYH1_MOUSE Dynein heavy chain 1, axonemal OS=Mus musculus OX=10090 GN=Dnah1 PE=1 SV=1	0.653472	0.878993	-0.875052	-0.780308	-0.177835	0.490908	0.139268	0.247155	0.299861	0.969658	1
Q9Z2E1	>sp|Q9Z2E1|MBD2_MOUSE Methyl-CpG-binding domain protein 2 OS=Mus musculus OX=10090 GN=Mbd2 PE=2 SV=2	-0.398245	0.84466	-0.211696	0.00150564	0.639126	0.309086	0.066763	-0.144	0.299766	0.969399	1
P97377	>sp|P97377|CDK2_MOUSE Cyclin-dependent kinase 2 OS=Mus musculus OX=10090 GN=Cdk2 PE=1 SV=2	0.0262695	0.279411	0.118824	-0.357833	0.817935	-0.117759	-0.290406	0.0849392	0.298716	0.970065	1
Q9CQT9	>sp|Q9CQT9|RCAF1_MOUSE Respirasome Complex Assembly Factor 1 OS=Mus musculus OX=10090 GN=Rab5if PE=1 SV=1	0.642193	0.0420405	0.251798	-1.10563	0.768809	-0.252528	0.0792205	-0.0103327	0.298341	0.969727	1
E9QAT4	>sp|E9QAT4|SC16A_MOUSE Protein transport protein Sec16A OS=Mus musculus OX=10090 GN=Sec16a PE=1 SV=1	-0.303779	-0.0931566	0.798142	-0.353711	-0.050692	0.454697	-0.0387908	0.305812	0.298306	0.969411	1
Q9D8V0	>sp|Q9D8V0|HM13_MOUSE Minor histocompatibility antigen H13 OS=Mus musculus OX=10090 GN=Hm13 PE=1 SV=1	4.02572	2.30699	-4.75159	-3.48356	1.9725	-0.306126	-1.40961	-1.27742	0.297591	0.969053	4
Q4FZG7	>sp|Q4FZG7|TI8AB_MOUSE Putative mitochondrial import inner membrane translocase subunit Tim8 A-B OS=Mus musculus OX=10090 GN=Timm8a2 PE=3 SV=1	1.10171	-1.70252	-0.408233	0.8211	0.834589	-0.182578	-0.0505972	-0.12772	0.297493	0.968797	1
Q3TMA0	>tr|Q3TMA0|Q3TMA0_MOUSE MFS domain-containing protein OS=Mus musculus OX=10090 GN=Slc16a3 PE=2 SV=1	-0.470844	1.43773	-0.201954	-0.58704	-0.226046	0.711831	0.703962	0.273351	0.297073	0.968854	1
P39054	>sp|P39054|DYN2_MOUSE Dynamin-2 OS=Mus musculus OX=10090 GN=Dnm2 PE=1 SV=2	-0.948567	1.97579	-0.183096	-0.740163	0.250269	0.31407	0.280769	0.274793	0.295699	0.969133	8
Q61102	>sp|Q61102|ABCB7_MOUSE ATP-binding cassette sub-family B member 7, mitochondrial OS=Mus musculus OX=10090 GN=Abcb7 PE=1 SV=3	-0.476584	1.58884	-0.467915	-0.560433	0.139586	0.106349	0.674957	0.0970369	0.294543	0.96955	1
Q9JMA1	>sp|Q9JMA1|UBP14_MOUSE Ubiquitin carboxyl-terminal hydrolase 14 OS=Mus musculus OX=10090 GN=Usp14 PE=1 SV=3	0.992295	-0.014615	-0.0237413	-1.0358	0.520355	0.53933	0.0819291	0.0642139	0.294391	0.969347	8
B7ZNP2	>tr|B7ZNP2|B7ZNP2_MOUSE COMM domain containing 6 OS=Mus musculus OX=10090 GN=Commd6 PE=1 SV=1	-0.0435838	1.60653	-1.18008	-0.446968	1.12183	-0.14098	-0.278977	-0.357324	0.294142	0.968891	1
P29416	>sp|P29416|HEXA_MOUSE Beta-hexosaminidase subunit alpha OS=Mus musculus OX=10090 GN=Hexa PE=1 SV=2	-0.445383	-2.31922	1.3643	1.55268	0.500694	-0.0822916	-0.33525	0.980332	0.293938	0.968739	6
O54790	>sp|O54790|MAFG_MOUSE Transcription factor MafG OS=Mus musculus OX=10090 GN=Mafg PE=1 SV=1	-1.45724	2.06896	0.190611	-0.625648	-0.556662	0.187828	1.07606	0.907163	0.29301	0.968937	1
Q0VBL3	>sp|Q0VBL3|RBM15_MOUSE RNA-binding protein 15 OS=Mus musculus OX=10090 GN=Rbm15 PE=1 SV=1	-0.378443	-0.891653	0.729185	0.605725	0.565557	-0.323816	0.0652792	0.147887	0.29277	0.968472	1
Q9QXH4	>sp|Q9QXH4|ITAX_MOUSE Integrin alpha-X OS=Mus musculus OX=10090 GN=Itgax PE=1 SV=1	0.459049	1.07544	-0.109304	-1.47662	0.975175	0.202834	-0.113998	-0.133488	0.292416	0.968465	4
Q99LD4	>sp|Q99LD4|CSN1_MOUSE COP9 signalosome complex subunit 1 OS=Mus musculus OX=10090 GN=Gps1 PE=1 SV=1	-0.20576	-0.74215	0.390131	0.680346	0.484418	-0.0896189	0.261789	0.388265	0.292408	0.968125	2
Q3UIG0	>tr|Q3UIG0|Q3UIG0_MOUSE Eukaryotic translation initiation factor 3 subunit E OS=Mus musculus OX=10090 GN=Eif3e PE=1 SV=1	0.664058	0.45744	0.370793	-1.91686	0.486165	0.659892	0.0457367	-0.137109	0.292407	0.96778	6
Q7TQK5	>sp|Q7TQK5|CCD93_MOUSE Coiled-coil domain-containing protein 93 OS=Mus musculus OX=10090 GN=Ccdc93 PE=1 SV=1	-1.64023	0.897306	0.0757978	0.988015	0.255066	0.132964	0.228819	0.536585	0.291804	0.968013	5
Q9CYG7	>sp|Q9CYG7|TOM34_MOUSE Mitochondrial import receptor subunit TOM34 OS=Mus musculus OX=10090 GN=Tomm34 PE=1 SV=1	0.46994	-0.699675	0.759247	-0.504484	-0.257734	0.569892	0.356445	0.363244	0.291385	0.967722	4
A0A494B9E3	>tr|A0A494B9E3|A0A494B9E3_MOUSE V-type proton ATPase subunit a (Fragment) OS=Mus musculus OX=10090 GN=Tcirg1 PE=1 SV=1	-0.437986	-0.68239	0.410482	0.945272	0.249188	0.178426	0.0512538	0.617256	0.290755	0.967634	1
Q9DCT2	>sp|Q9DCT2|NDUS3_MOUSE NADH dehydrogenase [ubiquinone] iron-sulfur protein 3, mitochondrial OS=Mus musculus OX=10090 GN=Ndufs3 PE=1 SV=2	-0.654195	-1.54579	0.918195	1.40372	-1.11163	-0.724961	1.53185	2.10599	0.289856	0.967459	1
O54940	>sp|O54940|BNIP2_MOUSE BCL2/adenovirus E1B 19 kDa protein-interacting protein 2 OS=Mus musculus OX=10090 GN=Bnip2 PE=1 SV=2	0.302841	0.105279	-0.259041	-0.12403	0.711306	-0.00167494	-0.0635195	-0.191308	0.288275	0.967938	1
A0A0U1RPY6	>tr|A0A0U1RPY6|A0A0U1RPY6_MOUSE ADP-ribosylation factor-like protein 6-interacting protein 1 (Fragment) OS=Mus musculus OX=10090 GN=Arl6ip1 PE=1 SV=1	0.823358	1.66002	-1.54153	-1.30871	1.46912	0.0164231	-0.654106	-0.918882	0.287766	0.96808	1
Q6PIC6	>sp|Q6PIC6|AT1A3_MOUSE Sodium/potassium-transporting ATPase subunit alpha-3 OS=Mus musculus OX=10090 GN=Atp1a3 PE=1 SV=1	0.403183	1.04776	-0.612499	-0.807463	1.52601	0.287473	-0.59998	-0.355781	0.287731	0.967769	3
Q02053	>sp|Q02053|UBA1_MOUSE Ubiquitin-like modifier-activating enzyme 1 OS=Mus musculus OX=10090 GN=Uba1 PE=1 SV=1	0.564028	1.0304	-0.658379	-0.453046	0.817643	0.30115	0.0795287	0.275326	0.287213	0.96723	20
Q810B6	>sp|Q810B6|ANFY1_MOUSE Rabankyrin-5 OS=Mus musculus OX=10090 GN=Ankfy1 PE=1 SV=2	0.877109	1.72984	-2.66751	-0.346084	0.400839	-0.0794187	-0.327891	0.393358	0.285326	0.967657	1
P97823	>sp|P97823|LYPA1_MOUSE Acyl-protein thioesterase 1 OS=Mus musculus OX=10090 GN=Lypla1 PE=1 SV=1	-1.07057	-0.216717	0.797758	0.673129	0.331651	0.0628667	0.367968	0.358984	0.283905	0.967982	2
Q9D6N1	>sp|Q9D6N1|CAH13_MOUSE Carbonic anhydrase 13 OS=Mus musculus OX=10090 GN=Ca13 PE=1 SV=1	0.72233	1.09406	-1.04248	-0.972905	1.24821	0.287044	-0.991591	-0.525362	0.283894	0.967649	1
Q8K0V4	>sp|Q8K0V4|CNOT3_MOUSE CCR4-NOT transcription complex subunit 3 OS=Mus musculus OX=10090 GN=Cnot3 PE=1 SV=1	0.233495	-0.648698	-0.259889	0.758064	0.438929	-0.38109	0.386507	0.275539	0.283287	0.967885	1
Q64133	>sp|Q64133|AOFA_MOUSE Amine oxidase [flavin-containing] A OS=Mus musculus OX=10090 GN=Maoa PE=1 SV=3	-1.66155	0.356433	0.966839	0.688564	0.168851	-0.222837	0.381596	0.840188	0.280485	0.968841	2
Q9Z210	>sp|Q9Z210|PX11B_MOUSE Peroxisomal membrane protein 11B OS=Mus musculus OX=10090 GN=Pex11b PE=1 SV=1	-0.25095	0.34251	0.51261	-0.460719	0.1046	0.234014	0.225805	0.407796	0.277231	0.970228	1
A2ARZ3	>sp|A2ARZ3|FSIP2_MOUSE Fibrous sheath-interacting protein 2 OS=Mus musculus OX=10090 GN=Fsip2 PE=1 SV=3	-0.6946	1.43689	-0.253201	-0.218227	-0.559302	0.42509	0.820871	1.04357	0.276662	0.970083	1
Q9EPL8	>sp|Q9EPL8|IPO7_MOUSE Importin-7 OS=Mus musculus OX=10090 GN=Ipo7 PE=1 SV=2	0.179121	0.805834	-0.87027	-0.203152	0.0508233	0.491026	0.201734	0.19379	0.275308	0.970687	10
O09159	>sp|O09159|MA2B1_MOUSE Lysosomal alpha-mannosidase OS=Mus musculus OX=10090 GN=Man2b1 PE=1 SV=4	-1.43966	-2.38036	1.5768	2.51994	-1.17055	0.0595707	0.405402	1.03643	0.274537	0.971078	9
A9C473	>tr|A9C473|A9C473_MOUSE RIKEN cDNA A630010A05 gene (Fragment) OS=Mus musculus OX=10090 GN=A630010A05Rik PE=4 SV=1	1.81116	-0.372759	-0.696154	-1.018	0.604092	0.413318	-0.574894	-0.364958	0.273827	0.971411	1
Q99M51	>sp|Q99M51|NCK1_MOUSE Cytoplasmic protein NCK1 OS=Mus musculus OX=10090 GN=Nck1 PE=1 SV=1	-0.810067	0.750241	1.23931	-0.820555	0.202098	0.131736	0.566736	0.338947	0.273492	0.971044	2
Q8C0C7	>sp|Q8C0C7|SYFA_MOUSE Phenylalanine--tRNA ligase alpha subunit OS=Mus musculus OX=10090 GN=Farsa PE=1 SV=1	-0.733696	0.483036	0.260453	0.241552	-0.595791	0.585907	0.526267	0.393818	0.273036	0.971135	6
A0A0G2JDI4	>tr|A0A0G2JDI4|A0A0G2JDI4_MOUSE Glutamate--cysteine ligase regulatory subunit (Fragment) OS=Mus musculus OX=10090 GN=Gclm PE=1 SV=1	0.716507	-0.334951	0.592079	-0.964333	0.531556	0.396421	-0.122801	0.0530597	0.272147	0.970953	2
Q3UE31	>sp|Q3UE31|K0930_MOUSE Uncharacterized protein KIAA0930 homolog OS=Mus musculus OX=10090 PE=1 SV=2	0.263754	0.580925	0.964525	-1.98605	0.233993	0.395666	0.271546	-0.0501786	0.271518	0.970526	2
Q8CJ19	>sp|Q8CJ19|MICA3_MOUSE [F-actin]-monooxygenase MICAL3 OS=Mus musculus OX=10090 GN=Mical3 PE=1 SV=2	1.09456	-1.35716	0.0203066	0.0185603	0.508201	-0.48042	0.281083	0.224116	0.270952	0.970721	1
Q9CQ75	>sp|Q9CQ75|NDUA2_MOUSE NADH dehydrogenase [ubiquinone] 1 alpha subcomplex subunit 2 OS=Mus musculus OX=10090 GN=Ndufa2 PE=1 SV=3	0.992945	-1.41182	-1.92163	2.08409	-0.378324	-0.190136	0.660242	1.02175	0.27049	0.970818	1
P59708	>sp|P59708|SF3B6_MOUSE Splicing factor 3B subunit 6 OS=Mus musculus OX=10090 GN=Sf3b6 PE=1 SV=1	2.28892	-0.0649194	-1.29864	-1.41362	0.742644	-0.0379335	-0.380485	-0.413753	0.269931	0.971008	1
P17433	>sp|P17433|SPI1_MOUSE Transcription factor PU.1 OS=Mus musculus OX=10090 GN=Spi1 PE=1 SV=2	0.696145	-0.548781	-0.0410786	-0.195152	-0.506325	0.563304	0.748551	0.442888	0.269527	0.970367	1
Q9DCZ4	>sp|Q9DCZ4|MIC26_MOUSE MICOS complex subunit Mic26 OS=Mus musculus OX=10090 GN=Apoo PE=1 SV=2	-0.239352	0.844452	1.29051	-1.90152	0.123887	0.445556	0.296665	0.0820427	0.268472	0.970345	1
Q059T9	>tr|Q059T9|Q059T9_MOUSE PRP4 pre-mRNA processing factor 4 homolog (Yeast) OS=Mus musculus OX=10090 GN=Prpf4 PE=1 SV=1	-0.757969	-0.111555	0.812835	0.202644	0.386669	0.344216	0.290754	-0.0745175	0.268022	0.970431	2
Q9Z315	>sp|Q9Z315|SNUT1_MOUSE U4/U6.U5 tri-snRNP-associated protein 1 OS=Mus musculus OX=10090 GN=Sart1 PE=1 SV=1	-1.41841	-0.717023	2.65866	1.19385	0.226402	-0.00727993	1.05337	0.483629	0.266236	0.97076	2
Q8VEJ9	>sp|Q8VEJ9|VPS4A_MOUSE Vacuolar protein sorting-associated protein 4A OS=Mus musculus OX=10090 GN=Vps4a PE=1 SV=1	0.216189	0.455536	0.589972	-1.34705	-0.038405	0.385439	0.56715	0.0138391	0.266008	0.970636	1
Q8CFX1	>sp|Q8CFX1|G6PE_MOUSE GDH/6PGL endoplasmic bifunctional protein OS=Mus musculus OX=10090 GN=H6pd PE=1 SV=2	-0.726841	-0.482873	-0.190806	1.50803	0.299908	-0.0800735	0.592146	-0.0721902	0.265465	0.97047	1
O88696	>sp|O88696|CLPP_MOUSE ATP-dependent Clp protease proteolytic subunit, mitochondrial OS=Mus musculus OX=10090 GN=Clpp PE=1 SV=1	-0.463837	-0.0386798	0.978457	-0.205372	-0.26443	0.414537	0.64196	0.63055	0.265206	0.970376	1
Q8BYI6	>sp|Q8BYI6|PCAT2_MOUSE Lysophosphatidylcholine acyltransferase 2 OS=Mus musculus OX=10090 GN=Lpcat2 PE=1 SV=1	-0.0354603	-2.14347	0.890025	1.25537	0.157257	-0.358022	0.458554	0.659131	0.264508	0.970696	6
Q9D0M5	>sp|Q9D0M5|DYL2_MOUSE Dynein light chain 2, cytoplasmic OS=Mus musculus OX=10090 GN=Dynll2 PE=1 SV=1	0.0872633	-0.160228	-0.553356	0.669417	0.594735	-0.34836	-0.0119291	0.205781	0.262622	0.972139	1
P18653	>sp|P18653|KS6A1_MOUSE Ribosomal protein S6 kinase alpha-1 OS=Mus musculus OX=10090 GN=Rps6ka1 PE=1 SV=1	-1.51074	-1.04429	1.48835	1.44247	-0.0840338	0.302698	0.184066	0.743197	0.262203	0.971855	2
Q80WJ7	>sp|Q80WJ7|LYRIC_MOUSE Protein LYRIC OS=Mus musculus OX=10090 GN=Mtdh PE=1 SV=1	-0.0743855	0.064455	0.438822	-0.574316	0.421027	0.19687	0.159127	0.216213	0.260836	0.972808	10
Q9D6R2	>sp|Q9D6R2|IDH3A_MOUSE Isocitrate dehydrogenase [NAD] subunit alpha, mitochondrial OS=Mus musculus OX=10090 GN=Idh3a PE=1 SV=1	1.12539	0.105961	-0.487156	-0.832864	-0.0742885	0.636583	0.198878	0.147176	0.257762	0.974352	4
Q8C2K1	>sp|Q8C2K1|DEFI6_MOUSE Differentially expressed in FDCP 6 OS=Mus musculus OX=10090 GN=Def6 PE=1 SV=1	-0.184474	-0.615671	1.21226	-0.288568	-0.884532	0.85998	0.514599	0.691511	0.257674	0.974095	2
Q6P9R2	>sp|Q6P9R2|OXSR1_MOUSE Serine/threonine-protein kinase OSR1 OS=Mus musculus OX=10090 GN=Oxsr1 PE=1 SV=1	-1.22952	0.650873	1.06144	-0.0660789	-0.274137	0.235596	0.480208	0.480845	0.257589	0.973835	6
A0A494BBB0	>tr|A0A494BBB0|A0A494BBB0_MOUSE Calcium-activated neutral proteinase 1 (Fragment) OS=Mus musculus OX=10090 GN=Capn1 PE=1 SV=1	-0.655839	-1.07246	-0.227029	2.09918	-0.551078	-0.0849086	0.474536	0.72525	0.256147	0.974517	10
Q9Z0Y1	>sp|Q9Z0Y1|DCTN3_MOUSE Dynactin subunit 3 OS=Mus musculus OX=10090 GN=Dctn3 PE=1 SV=2	-0.438351	0.00993162	-0.36221	0.97933	-0.50426	0.644592	0.499268	0.454653	0.255448	0.974159	3
P70398	>sp|P70398|USP9X_MOUSE Probable ubiquitin carboxyl-terminal hydrolase FAF-X OS=Mus musculus OX=10090 GN=Usp9x PE=1 SV=2	0.203078	0.325971	-0.274798	-0.219819	0.524282	-0.185762	0.27806	0.407056	0.254884	0.974352	7
Q9D0E1	>sp|Q9D0E1|HNRPM_MOUSE Heterogeneous nuclear ribonucleoprotein M OS=Mus musculus OX=10090 GN=Hnrnpm PE=1 SV=3	0.960789	1.49902	-1.07661	-1.66047	1.14345	0.433205	0.00559642	-0.231576	0.25324	0.973869	11
P58501	>sp|P58501|PAXB1_MOUSE PAX3- and PAX7-binding protein 1 OS=Mus musculus OX=10090 GN=Paxbp1 PE=1 SV=3	-3.29923	2.69003	1.5186	-0.618224	-0.237106	-0.144077	1.12903	0.874646	0.25223	0.973468	1
Q9CR00	>sp|Q9CR00|PSMD9_MOUSE 26S proteasome non-ATPase regulatory subunit 9 OS=Mus musculus OX=10090 GN=Psmd9 PE=1 SV=1	-1.13056	0.0445892	0.573023	0.945183	0.358228	0.0480495	0.434996	0.244927	0.252183	0.973174	1
Q9Z2G6	>sp|Q9Z2G6|SE1L1_MOUSE Protein sel-1 homolog 1 OS=Mus musculus OX=10090 GN=Sel1l PE=1 SV=2	-1.10458	-0.156856	2.26582	-0.837018	0.469839	0.323996	-0.259717	0.224798	0.250158	0.972383	2
Q9DBZ5	>sp|Q9DBZ5|EIF3K_MOUSE Eukaryotic translation initiation factor 3 subunit K OS=Mus musculus OX=10090 GN=Eif3k PE=1 SV=1	0.417783	0.435908	-0.826031	-0.0715305	0.894242	0.285605	-0.538113	0.162626	0.249997	0.972198	3
Q61206	>sp|Q61206|PA1B2_MOUSE Platelet-activating factor acetylhydrolase IB subunit beta OS=Mus musculus OX=10090 GN=Pafah1b2 PE=1 SV=2	-1.23984	0.368179	-0.0925134	1.2928	0.593059	-0.270734	0.0497633	0.484436	0.24947	0.972356	2
G3UYX5	>sp|G3UYX5|RGS22_MOUSE Regulator of G-protein signaling 22 OS=Mus musculus OX=10090 GN=Rgs22 PE=1 SV=1	-1.57166	-0.373854	2.76733	-0.779921	0.00667221	-0.325497	0.0838131	1.04134	0.248499	0.972929	1
Q6PEE2	>sp|Q6PEE2|CTIF_MOUSE CBP80/20-dependent translation initiation factor OS=Mus musculus OX=10090 GN=Ctif PE=1 SV=2	0.341138	0.380826	1.262	-2.23086	0.221493	0.127581	-0.13482	0.215591	0.246893	0.97309	1
P63034	>sp|P63034|CYH2_MOUSE Cytohesin-2 OS=Mus musculus OX=10090 GN=Cyth2 PE=1 SV=2	0.762065	0.380198	0.209457	-1.52052	1.1623	0.136739	-1.03401	-0.62524	0.245015	0.974512	1
G3UW60	>tr|G3UW60|G3UW60_MOUSE Sushi domain-containing 5 OS=Mus musculus OX=10090 GN=Susd5 PE=1 SV=1	-1.72073	-0.0551939	0.895398	1.26314	-0.0890771	0.370169	0.546997	0.423468	0.243417	0.975335	1
Q91YW3	>sp|Q91YW3|DNJC3_MOUSE DnaJ homolog subfamily C member 3 OS=Mus musculus OX=10090 GN=Dnajc3 PE=1 SV=1	-0.275515	0.492039	0.4629	-0.593349	-0.295229	0.447171	0.388854	0.34024	0.242854	0.975527	4
Q9R257	>sp|Q9R257|HEBP1_MOUSE Heme-binding protein 1 OS=Mus musculus OX=10090 GN=Hebp1 PE=1 SV=2	-1.85999	-0.955701	1.22512	2.1485	-1.51055	-0.129028	1.3037	1.97946	0.242627	0.975403	2
Q80TM9	>sp|Q80TM9|NISCH_MOUSE Nischarin OS=Mus musculus OX=10090 GN=Nisch PE=1 SV=2	-3.18363	1.09187	1.85081	0.694067	0.144615	-0.0509562	0.14452	0.835723	0.240933	0.975645	2
A2AMU9	>tr|A2AMU9|A2AMU9_MOUSE Ribosome assembly factor mrt4 OS=Mus musculus OX=10090 GN=Mrto4 PE=1 SV=1	0.209606	0.779722	0.269856	-1.31574	-0.0353208	0.320531	0.332571	0.187892	0.240802	0.975432	1
Q9QYS9	>sp|Q9QYS9|QKI_MOUSE Protein quaking OS=Mus musculus OX=10090 GN=Qki PE=1 SV=1	-0.394042	1.09679	0.506058	-1.08614	-0.287768	0.881118	0.259631	0.0766553	0.240522	0.975359	3
A0A286YCX6	>tr|A0A286YCX6|A0A286YCX6_MOUSE Trafficking protein particle complex 8 OS=Mus musculus OX=10090 GN=Trappc8 PE=1 SV=2	-0.752032	-0.361195	0.670235	0.807447	0.0537824	0.208491	0.628394	0.238253	0.239976	0.975534	1
Q6P1F6	>sp|Q6P1F6|2ABA_MOUSE Serine/threonine-protein phosphatase 2A 55 kDa regulatory subunit B alpha isoform OS=Mus musculus OX=10090 GN=Ppp2r2a PE=1 SV=1	0.248536	-0.368448	0.455392	-0.231967	0.413403	0.230591	0.245412	-0.10446	0.239873	0.975294	2
Q8CH18	>sp|Q8CH18|CCAR1_MOUSE Cell division cycle and apoptosis regulator protein 1 OS=Mus musculus OX=10090 GN=Ccar1 PE=1 SV=1	-0.870489	-0.245844	1.12597	0.42598	-0.737509	0.785815	0.378149	0.67294	0.238273	0.976118	3
Q61187	>sp|Q61187|TS101_MOUSE Tumor susceptibility gene 101 protein OS=Mus musculus OX=10090 GN=Tsg101 PE=1 SV=2	0.409085	1.09167	-0.61281	-1.03707	1.17137	-0.0646857	-0.124517	-0.222825	0.237689	0.976328	3
P16332	>sp|P16332|MUTA_MOUSE Methylmalonyl-CoA mutase, mitochondrial OS=Mus musculus OX=10090 GN=Mmut PE=1 SV=2	-0.779311	-0.166021	0.229099	0.860275	-0.833667	0.40729	0.729107	0.877617	0.237287	0.976034	2
Q91W59	>sp|Q91W59|RBMS1_MOUSE RNA-binding motif, single-stranded-interacting protein 1 OS=Mus musculus OX=10090 GN=Rbms1 PE=1 SV=1	-0.420356	0.324203	-0.000145434	0.192435	-0.0909046	0.188986	0.45649	0.434407	0.236898	0.975728	2
P14069	>sp|P14069|S10A6_MOUSE Protein S100-A6 OS=Mus musculus OX=10090 GN=S100a6 PE=1 SV=3	-0.816376	0.98744	0.920482	-0.909959	-0.0241036	-0.146435	0.586588	0.709333	0.23296	0.97739	1
Q9Z277	>sp|Q9Z277|BAZ1B_MOUSE Tyrosine-protein kinase BAZ1B OS=Mus musculus OX=10090 GN=Baz1b PE=1 SV=2	-0.9308	0.815137	1.57547	-1.32196	0.312259	0.46533	-0.29138	0.189617	0.231162	0.978062	2
Q9CYI4	>sp|Q9CYI4|LUC7L_MOUSE Putative RNA-binding protein Luc7-like 1 OS=Mus musculus OX=10090 GN=Luc7l PE=1 SV=2	-0.00520422	0.516156	-0.684178	0.280816	0.231419	-0.0438281	0.375942	0.203411	0.229965	0.978174	1
Q543Q4	>tr|Q543Q4|Q543Q4_MOUSE Rab3D OS=Mus musculus OX=10090 GN=Rab3d PE=1 SV=1	-1.39715	-0.71898	0.271717	2.18696	-1.35858	0.346026	1.81889	1.18822	0.229937	0.977866	1
Q8BVF2	>sp|Q8BVF2|PDCL3_MOUSE Phosducin-like protein 3 OS=Mus musculus OX=10090 GN=Pdcl3 PE=1 SV=1	1.35156	0.481155	-1.55982	-0.381829	-0.149849	0.390256	0.295641	0.227041	0.229471	0.977966	2
Q62465	>sp|Q62465|VAT1_MOUSE Synaptic vesicle membrane protein VAT-1 homolog OS=Mus musculus OX=10090 GN=Vat1 PE=1 SV=3	-0.346649	-1.67258	0.472245	1.81493	-0.615513	-0.0976122	0.314573	0.764725	0.226052	0.979474	11
Q8VBV7	>sp|Q8VBV7|CSN8_MOUSE COP9 signalosome complex subunit 8 OS=Mus musculus OX=10090 GN=Cops8 PE=1 SV=1	-0.87263	1.45442	0.0678616	-0.54728	-0.551695	0.000706321	1.01193	0.593488	0.223932	0.980775	2
O89079	>sp|O89079|COPE_MOUSE Coatomer subunit epsilon OS=Mus musculus OX=10090 GN=Cope PE=1 SV=3	1.20109	-1.11181	0.154665	-0.204183	0.535584	-0.159467	0.0921978	0.198379	0.222802	0.98049	2
P63213	>sp|P63213|GBG2_MOUSE Guanine nucleotide-binding protein G(I)/G(S)/G(O) subunit gamma-2 OS=Mus musculus OX=10090 GN=Gng2 PE=1 SV=2	-0.607525	-0.870001	-0.448753	2.32456	-1.06778	0.815779	1.05301	1.06639	0.221729	0.980818	1
H3BLN1	>tr|H3BLN1|H3BLN1_MOUSE Golgi-specific brefeldin A-resistance factor 1 (Fragment) OS=Mus musculus OX=10090 GN=Gbf1 PE=1 SV=2	-2.61645	-0.158605	0.874769	1.85528	0.600369	-0.365747	-0.407322	0.480112	0.221667	0.980543	1
Q9EPQ7	>sp|Q9EPQ7|STAR5_MOUSE StAR-related lipid transfer protein 5 OS=Mus musculus OX=10090 GN=Stard5 PE=1 SV=2	-0.541055	1.25294	-0.45205	-0.135613	-0.00110068	-0.0121703	0.226744	0.576364	0.221016	0.980481	1
P99024	>sp|P99024|TBB5_MOUSE Tubulin beta-5 chain OS=Mus musculus OX=10090 GN=Tubb5 PE=1 SV=1	0.618275	-0.257557	-0.504303	-0.0584772	1.12694	0.100001	-0.191819	0.0865435	0.220741	0.980403	7
Q9DBB8	>sp|Q9DBB8|DHDH_MOUSE Trans-1,2-dihydrobenzene-1,2-diol dehydrogenase OS=Mus musculus OX=10090 GN=Dhdh PE=1 SV=1	-0.898387	-1.90292	2.50533	0.589227	-1.01329	0.464321	0.724838	1.03992	0.220619	0.980185	2
P24788	>sp|P24788|CD11B_MOUSE Cyclin-dependent kinase 11B OS=Mus musculus OX=10090 GN=Cdk11b PE=1 SV=2	-0.943795	1.17976	-0.333489	0.496577	0.193841	0.16327	0.617693	0.0886692	0.219858	0.980225	1
A0A0A6YWG8	>tr|A0A0A6YWG8|A0A0A6YWG8_MOUSE Actin-like protein 6A (Fragment) OS=Mus musculus OX=10090 GN=Actl6a PE=1 SV=1	0.00727514	-0.193643	0.228199	0.077983	0.57491	-0.225354	-0.01938	0.207426	0.219637	0.980098	1
Q8R3Q6	>sp|Q8R3Q6|CCD58_MOUSE Coiled-coil domain-containing protein 58 OS=Mus musculus OX=10090 GN=Ccdc58 PE=1 SV=1	-1.54159	-0.182505	2.35185	-0.169992	-0.417302	0.456851	0.824061	0.331969	0.218371	0.980272	2
Q6PAR5	>sp|Q6PAR5|GAPD1_MOUSE GTPase-activating protein and VPS9 domain-containing protein 1 OS=Mus musculus OX=10090 GN=Gapvd1 PE=1 SV=2	-0.127055	0.123774	-0.932629	1.12041	0.347783	0.138257	-0.150762	0.409474	0.218028	0.980258	3
Q8JZV7	>sp|Q8JZV7|NAGA_MOUSE N-acetylglucosamine-6-phosphate deacetylase OS=Mus musculus OX=10090 GN=Amdhd2 PE=1 SV=1	0.512686	-0.132686	0.440236	-0.931094	-0.536573	0.33095	0.765684	0.436199	0.217471	0.980111	2
Q80WS3	>sp|Q80WS3|FBLL1_MOUSE rRNA/tRNA 2'-O-methyltransferase fibrillarin-like protein 1 OS=Mus musculus OX=10090 GN=Fbll1 PE=1 SV=1	0.885627	-0.280446	-1.07054	0.358984	0.57328	0.292658	-0.458656	-0.275039	0.216061	0.980749	1
Q08288	>sp|Q08288|LYAR_MOUSE Cell growth-regulating nucleolar protein OS=Mus musculus OX=10090 GN=Lyar PE=1 SV=2	-0.776652	0.33848	0.301509	0.330762	-0.64951	1.03709	0.385431	0.412075	0.216021	0.980456	1
Q3UIK3	>tr|Q3UIK3|Q3UIK3_MOUSE Signal recognition particle 9 kDa protein OS=Mus musculus OX=10090 GN=Srp9 PE=2 SV=1	0.158171	0.311433	-0.197837	-0.211199	0.786828	-0.322588	-0.109593	-0.103226	0.214026	0.981633	1
Q60668	>sp|Q60668|HNRPD_MOUSE Heterogeneous nuclear ribonucleoprotein D0 OS=Mus musculus OX=10090 GN=Hnrnpd PE=1 SV=2	1.50537	1.25137	-2.09084	-1.14561	2.66209	-0.101969	-0.264447	-0.591283	0.212806	0.982427	8
Q3U472	>tr|Q3U472|Q3U472_MOUSE PD-L1 OS=Mus musculus OX=10090 GN=Cd274 PE=2 SV=1	-1.70937	-1.00025	2.01699	1.15072	-0.569137	0.566199	0.627527	0.512669	0.212759	0.98214	2
Q3U4H0	>tr|Q3U4H0|Q3U4H0_MOUSE APC-binding protein EB1 OS=Mus musculus OX=10090 GN=Mapre1 PE=1 SV=1	0.424056	0.588958	-1.3139	0.249569	0.807899	0.301183	-0.244618	0.0690563	0.212333	0.982201	7
Q3ULJ0	>sp|Q3ULJ0|GPD1L_MOUSE Glycerol-3-phosphate dehydrogenase 1-like protein OS=Mus musculus OX=10090 GN=Gpd1l PE=1 SV=2	-0.461151	0.896223	0.822916	-1.04848	-0.25394	0.655639	0.269669	0.251782	0.212024	0.981825	2
Q9CPY7	>sp|Q9CPY7|AMPL_MOUSE Cytosol aminopeptidase OS=Mus musculus OX=10090 GN=Lap3 PE=1 SV=3	-1.3371	0.772073	0.835675	0.106113	0.0847072	0.282246	-0.125256	0.490806	0.211207	0.981257	12
G3UWV7	>tr|G3UWV7|G3UWV7_MOUSE 26S proteasome non-ATPase regulatory subunit 11 (Fragment) OS=Mus musculus OX=10090 GN=Psmd11 PE=1 SV=1	0.332197	0.826398	-0.359441	-1.21608	0.442519	0.205407	-0.0404871	0.0209113	0.209936	0.981108	3
Q62348	>sp|Q62348|TSN_MOUSE Translin OS=Mus musculus OX=10090 GN=Tsn PE=1 SV=1	1.02624	-0.438299	-0.990243	0.369199	0.384884	-0.0816203	0.110243	0.348691	0.20953	0.981152	3
P16627	>sp|P16627|HS71L_MOUSE Heat shock 70 kDa protein 1-like OS=Mus musculus OX=10090 GN=Hspa1l PE=1 SV=4	2.73391	0.132497	-2.315	-1.99268	1.32799	0.42532	-0.886537	-0.317485	0.208209	0.982035	4
Q9CPR4	>sp|Q9CPR4|RL17_MOUSE 60S ribosomal protein L17 OS=Mus musculus OX=10090 GN=Rpl17 PE=1 SV=3	1.72874	0.642936	-2.85591	-1.21689	0.441901	0.225402	-0.116096	-0.148861	0.208183	0.981401	5
Q9D7N9	>sp|Q9D7N9|APMAP_MOUSE Adipocyte plasma membrane-associated protein OS=Mus musculus OX=10090 GN=Apmap PE=1 SV=1	0.810133	0.727542	-1.17269	-0.54408	0.574	0.17809	-0.137985	0.0724365	0.207879	0.981022	3
Q3ULW8	>sp|Q3ULW8|PARP3_MOUSE Protein mono-ADP-ribosyltransferase PARP3 OS=Mus musculus OX=10090 GN=Parp3 PE=2 SV=1	-1.32994	-1.27748	1.50449	1.18694	-0.119672	0.157923	0.524082	0.275059	0.206151	0.981622	1
Q9D0B0	>sp|Q9D0B0|SRSF9_MOUSE Serine/arginine-rich splicing factor 9 OS=Mus musculus OX=10090 GN=Srsf9 PE=1 SV=1	0.911503	-1.0697	-0.249015	0.284832	-0.351297	0.604245	0.397264	0.105592	0.205528	0.981864	2
Q8CI71	>sp|Q8CI71|VPS50_MOUSE Syndetin OS=Mus musculus OX=10090 GN=Vps50 PE=1 SV=2	0.45594	-0.356582	0.0118835	-0.188803	-0.273976	0.182192	0.281997	0.540035	0.204178	0.982116	3
P55937	>sp|P55937|GOGA3_MOUSE Golgin subfamily A member 3 OS=Mus musculus OX=10090 GN=Golga3 PE=1 SV=3	-2.61726	-0.305352	2.65236	0.872904	-1.08677	0.792675	0.864083	0.765147	0.204099	0.981861	2
Q3UMC0	>sp|Q3UMC0|AFG2H_MOUSE ATPase family protein 2 homolog OS=Mus musculus OX=10090 GN=Spata5 PE=1 SV=2	1.26386	-0.527243	-1.21095	0.0966817	0.521958	-0.0172719	-0.340312	0.00624067	0.203948	0.981672	1
P21279	>sp|P21279|GNAQ_MOUSE Guanine nucleotide-binding protein G(q) subunit alpha OS=Mus musculus OX=10090 GN=Gnaq PE=1 SV=4	-1.58217	0.163666	1.54623	0.229692	-0.651137	0.481127	0.489083	0.576397	0.203366	0.981876	3
Q8VDQ8	>sp|Q8VDQ8|SIR2_MOUSE NAD-dependent protein deacetylase sirtuin-2 OS=Mus musculus OX=10090 GN=Sirt2 PE=1 SV=2	-0.834663	0.227002	0.976584	-0.107826	-0.325885	0.464979	0.281526	0.30583	0.203059	0.981829	5
Q80UG5	>sp|Q80UG5|SEPT9_MOUSE Septin-9 OS=Mus musculus OX=10090 GN=Septin9 PE=1 SV=1	-0.0121128	0.365003	0.0769864	-0.360939	0.753506	0.495998	-0.416803	-0.0411666	0.202901	0.981646	4
Q3UH60	>sp|Q3UH60|DIP2B_MOUSE Disco-interacting protein 2 homolog B OS=Mus musculus OX=10090 GN=Dip2b PE=1 SV=1	-0.244493	-0.477878	0.420978	0.47587	-1.32907	0.441031	1.33036	1.48221	0.201485	0.981959	1
Q9D6M3	>sp|Q9D6M3|GHC1_MOUSE Mitochondrial glutamate carrier 1 OS=Mus musculus OX=10090 GN=Slc25a22 PE=1 SV=1	-0.718964	0.705964	0.338538	-0.103929	-0.55306	0.583497	0.682078	0.285727	0.199449	0.98251	2
Q8BHB9	>sp|Q8BHB9|CLIC6_MOUSE Chloride intracellular channel protein 6 OS=Mus musculus OX=10090 GN=Clic6 PE=1 SV=1	-1.21417	-1.46257	1.06216	1.75552	-0.741116	-0.540381	1.22403	1.20258	0.198499	0.982724	1
Q9R1T2	>sp|Q9R1T2|SAE1_MOUSE SUMO-activating enzyme subunit 1 OS=Mus musculus OX=10090 GN=Sae1 PE=1 SV=1	-1.14151	0.533511	0.570742	0.524605	-0.298555	0.453474	0.243636	0.243978	0.198493	0.982402	8
Q9CQ10	>sp|Q9CQ10|CHMP3_MOUSE Charged multivesicular body protein 3 OS=Mus musculus OX=10090 GN=Chmp3 PE=1 SV=3	0.0815649	-0.178665	0.0526252	0.133712	-0.0722333	0.817447	-0.0347671	0.0255716	0.19845	0.982115	1
Q03958	>sp|Q03958|PFD6_MOUSE Prefoldin subunit 6 OS=Mus musculus OX=10090 GN=Pfdn6 PE=1 SV=1	-0.677172	0.713378	0.00785461	0.177574	-0.388858	0.260094	0.585718	0.300336	0.197198	0.982278	4
Q9JKB3	>sp|Q9JKB3|YBOX3_MOUSE Y-box-binding protein 3 OS=Mus musculus OX=10090 GN=Ybx3 PE=1 SV=2	1.55521	-0.0124328	-0.56818	-1.53086	-0.180824	0.556887	0.237323	-0.103082	0.197059	0.982078	1
Q80XL3	>tr|Q80XL3|Q80XL3_MOUSE Rrh protein OS=Mus musculus OX=10090 GN=Rrh PE=2 SV=1	-0.0465577	2.2915	-1.07807	-1.25854	-0.0140501	0.575116	0.0534779	-0.0763801	0.196841	0.981951	1
Q04447	>sp|Q04447|KCRB_MOUSE Creatine kinase B-type OS=Mus musculus OX=10090 GN=Ckb PE=1 SV=1	-3.37438	-0.840957	1.80606	3.17182	-1.39404	0.127929	0.29386	0.82858	0.195367	0.982316	13
Q9DB05	>sp|Q9DB05|SNAA_MOUSE Alpha-soluble NSF attachment protein OS=Mus musculus OX=10090 GN=Napa PE=1 SV=1	1.03575	-0.628131	-0.227132	-0.261639	0.489296	0.279669	-0.0816816	0.161565	0.195303	0.982049	12
Q99JX4	>sp|Q99JX4|EIF3M_MOUSE Eukaryotic translation initiation factor 3 subunit M OS=Mus musculus OX=10090 GN=Eif3m PE=1 SV=1	0.381336	0.28622	-1.29109	0.333365	0.416163	0.0814048	-0.111218	0.155893	0.194409	0.981886	3
Q8CHP5	>sp|Q8CHP5|PYM1_MOUSE Partner of Y14 and mago OS=Mus musculus OX=10090 GN=Pym1 PE=1 SV=2	-0.32938	-0.658531	0.0940925	1.11023	-0.288318	0.554261	0.227093	0.382604	0.193511	0.982378	2
O35598	>sp|O35598|ADA10_MOUSE Disintegrin and metalloproteinase domain-containing protein 10 OS=Mus musculus OX=10090 GN=Adam10 PE=1 SV=2	0.00845714	-0.179063	0.682599	-0.467534	-0.959205	0.561163	1.08768	0.682416	0.193088	0.982437	1
P70444	>sp|P70444|BID_MOUSE BH3-interacting domain death agonist OS=Mus musculus OX=10090 GN=Bid PE=1 SV=2	-0.992842	-0.173183	0.798569	0.63716	-0.95767	0.671957	0.511916	0.625503	0.192844	0.982334	3
Q61036	>sp|Q61036|PAK3_MOUSE Serine/threonine-protein kinase PAK 3 OS=Mus musculus OX=10090 GN=Pak3 PE=1 SV=2	-1.84999	0.786943	0.60583	0.547568	-0.208954	0.0491089	0.61104	0.348458	0.192691	0.982149	3
Q8QZS1	>sp|Q8QZS1|HIBCH_MOUSE 3-hydroxyisobutyryl-CoA hydrolase, mitochondrial OS=Mus musculus OX=10090 GN=Hibch PE=1 SV=1	-1.07939	0.0447824	0.992965	0.289923	0.041935	0.0193849	0.726576	0.0923738	0.19224	0.981585	1
Q3TAI8	>tr|Q3TAI8|Q3TAI8_MOUSE Uncharacterized protein OS=Mus musculus OX=10090 PE=2 SV=1	-0.390306	0.644271	-0.125035	-0.00870442	-0.526379	-0.039083	0.607817	0.965733	0.191595	0.981846	1
Q99MR0	>sp|Q99MR0|ACL6B_MOUSE Actin-like protein 6B OS=Mus musculus OX=10090 GN=Actl6b PE=1 SV=1	1.68298	-0.0114208	-0.432224	-1.74739	1.43723	-0.385461	-0.940574	-0.796569	0.190893	0.98151	1
A2AVR6	>tr|A2AVR6|A2AVR6_MOUSE Acyl-coenzyme A thioesterase 11 OS=Mus musculus OX=10090 GN=Acot11 PE=1 SV=1	-1.20436	0.824443	0.769703	-0.082691	0.119227	0.417015	0.129376	0.102842	0.18993	0.98206	1
Q6NZN0	>sp|Q6NZN0|RBM26_MOUSE RNA-binding protein 26 OS=Mus musculus OX=10090 GN=Rbm26 PE=1 SV=2	0.349067	-0.690191	0.357859	-0.00878877	-0.501078	0.0706291	0.66246	0.457386	0.188498	0.982709	1
Q91VK1	>sp|Q91VK1|BZW2_MOUSE Basic leucine zipper and W2 domain-containing protein 2 OS=Mus musculus OX=10090 GN=Bzw2 PE=1 SV=1	0.86073	0.0247094	0.843831	-1.96161	-0.371822	0.855156	-0.270137	0.231169	0.188053	0.982788	2
Q64455	>sp|Q64455|PTPRJ_MOUSE Receptor-type tyrosine-protein phosphatase eta OS=Mus musculus OX=10090 GN=Ptprj PE=1 SV=2	-0.809243	0.253675	1.11744	-0.353085	-0.352835	0.841464	-0.178811	0.418561	0.186929	0.98219	2
Q9CZW4	>sp|Q9CZW4|ACSL3_MOUSE Long-chain-fatty-acid--CoA ligase 3 OS=Mus musculus OX=10090 GN=Acsl3 PE=1 SV=2	-1.5099	0.865721	1.01645	-0.134274	-1.65441	0.805532	1.13151	1.04999	0.186009	0.982699	2
Q61712	>sp|Q61712|DNJC1_MOUSE DnaJ homolog subfamily C member 1 OS=Mus musculus OX=10090 GN=Dnajc1 PE=1 SV=1	-1.30376	-0.239468	-0.441052	2.19486	-0.904497	0.271177	0.997605	0.783687	0.185477	0.982857	2
P48024	>sp|P48024|EIF1_MOUSE Eukaryotic translation initiation factor 1 OS=Mus musculus OX=10090 GN=Eif1 PE=1 SV=2	0.185651	-0.839072	0.744203	-0.0116538	0.466668	0.0746282	0.00657831	-0.115351	0.185364	0.982636	1
A2A6G4	>tr|A2A6G4|A2A6G4_MOUSE LIM and SH3 domain protein 1 (Fragment) OS=Mus musculus OX=10090 GN=Lasp1 PE=1 SV=1	0.184279	0.321371	-0.33644	-0.114648	-0.413556	0.294796	0.748848	0.255514	0.184689	0.9826	2
O55131	>sp|O55131|SEPT7_MOUSE Septin-7 OS=Mus musculus OX=10090 GN=Septin7 PE=1 SV=1	-0.173907	0.426412	-0.285904	0.209115	0.470444	0.0338077	0.0821337	0.202993	0.184642	0.98232	7
P61961	>sp|P61961|UFM1_MOUSE Ubiquitin-fold modifier 1 OS=Mus musculus OX=10090 GN=Ufm1 PE=1 SV=1	-1.11849	-0.17504	1.0565	0.676601	-0.432514	0.82884	0.222456	0.144906	0.182317	0.983774	3
P54822	>sp|P54822|PUR8_MOUSE Adenylosuccinate lyase OS=Mus musculus OX=10090 GN=Adsl PE=1 SV=2	-0.074247	0.845859	-1.26719	0.474787	0.662688	0.0792581	0.116079	-0.241765	0.181045	0.983954	3
Q8BTS4	>sp|Q8BTS4|NUP54_MOUSE Nuclear pore complex protein Nup54 OS=Mus musculus OX=10090 GN=Nup54 PE=1 SV=1	-0.0735657	0.63574	-0.363057	0.176764	0.380821	0.382916	0.0266912	-0.0495676	0.178197	0.985555	5
Q6PDI5	>sp|Q6PDI5|ECM29_MOUSE Proteasome adapter and scaffold protein ECM29 OS=Mus musculus OX=10090 GN=Ecpas PE=1 SV=3	-0.238589	1.16547	-0.262888	-0.576777	0.276839	0.42402	-0.0672247	0.0390975	0.178023	0.98539	6
P11103	>sp|P11103|PARP1_MOUSE Poly [ADP-ribose] polymerase 1 OS=Mus musculus OX=10090 GN=Parp1 PE=1 SV=3	0.892782	-0.272336	1.54138	-2.25592	0.885013	0.345096	-0.625378	-0.433303	0.176216	0.985729	2
Q9CQA3	>sp|Q9CQA3|SDHB_MOUSE Succinate dehydrogenase [ubiquinone] iron-sulfur subunit, mitochondrial OS=Mus musculus OX=10090 GN=Sdhb PE=1 SV=1	0.272323	0.438957	-0.422254	-0.270772	-0.477495	0.149934	0.0542106	0.906832	0.176043	0.985562	2
P11928	>sp|P11928|OAS1A_MOUSE 2'-5'-oligoadenylate synthase 1A OS=Mus musculus OX=10090 GN=Oas1a PE=1 SV=2	2.75458	0.232577	-1.96187	-2.47882	1.3697	-0.0982423	-0.472813	-0.149455	0.175716	0.985535	6
Q8R5H1	>sp|Q8R5H1|UBP15_MOUSE Ubiquitin carboxyl-terminal hydrolase 15 OS=Mus musculus OX=10090 GN=Usp15 PE=1 SV=1	1.23326	1.22618	-1.01794	-1.71584	0.815024	0.0942718	-0.0597222	-0.249698	0.175571	0.985344	4
Q9QXG4	>sp|Q9QXG4|ACSA_MOUSE Acetyl-coenzyme A synthetase, cytoplasmic OS=Mus musculus OX=10090 GN=Acss2 PE=1 SV=2	-1.3321	-0.213297	0.450462	1.28091	-0.207687	-0.116676	0.531717	0.641275	0.174813	0.985383	1
Q9CXP8	>sp|Q9CXP8|GBG10_MOUSE Guanine nucleotide-binding protein G(I)/G(S)/G(O) subunit gamma-10 OS=Mus musculus OX=10090 GN=Gng10 PE=3 SV=1	1.13295	-0.330489	-0.261345	-0.754826	0.683974	-0.0604617	-0.714546	-0.0390263	0.173119	0.986262	1
Q8BK64	>sp|Q8BK64|AHSA1_MOUSE Activator of 90 kDa heat shock protein ATPase homolog 1 OS=Mus musculus OX=10090 GN=Ahsa1 PE=1 SV=2	2.47138	-1.58204	-1.27349	-0.210043	2.05318	-0.683205	-0.713118	-0.520914	0.17085	0.986373	3
A2A580	>tr|A2A580|A2A580_MOUSE RIKEN cDNA 1700025C18 gene OS=Mus musculus OX=10090 GN=1700025C18Rik PE=4 SV=1	0.0134562	1.60331	-1.1272	-0.473784	0.826614	-0.771069	0.0803614	-0.00981128	0.168491	0.987205	1
O88569	>sp|O88569|ROA2_MOUSE Heterogeneous nuclear ribonucleoproteins A2/B1 OS=Mus musculus OX=10090 GN=Hnrnpa2b1 PE=1 SV=2	1.88811	1.42562	-1.60393	-2.35869	1.35103	0.428168	-0.371853	-0.415622	0.167845	0.986823	7
B0V2N7	>tr|B0V2N7|B0V2N7_MOUSE Annexin (Fragment) OS=Mus musculus OX=10090 GN=Anxa2 PE=1 SV=1	1.44553	-0.129096	-1.53045	-0.174577	1.19029	0.288493	-0.735664	-0.0128222	0.167508	0.986805	5
Q91X96	>sp|Q91X96|MSS4_MOUSE Guanine nucleotide exchange factor MSS4 OS=Mus musculus OX=10090 GN=Rabif PE=1 SV=1	-1.0434	0.936869	0.584745	-0.425263	0.137751	-0.293419	0.545976	0.0529854	0.167095	0.986535	1
O70439	>sp|O70439|STX7_MOUSE Syntaxin-7 OS=Mus musculus OX=10090 GN=Stx7 PE=1 SV=3	-1.86573	0.570829	0.947634	0.934322	-0.594326	0.112981	0.564143	0.547807	0.165541	0.987285	4
Q9WVJ2	>sp|Q9WVJ2|PSD13_MOUSE 26S proteasome non-ATPase regulatory subunit 13 OS=Mus musculus OX=10090 GN=Psmd13 PE=1 SV=1	0.980128	-0.213584	-0.517432	-0.449165	0.393907	0.572271	-0.252453	-0.0226326	0.165441	0.987055	10
Q04750	>sp|Q04750|TOP1_MOUSE DNA topoisomerase 1 OS=Mus musculus OX=10090 GN=Top1 PE=1 SV=2	2.1718	1.61079	-1.52429	-2.09632	1.40562	0.852481	-0.441776	-0.649873	0.164982	0.986826	8
Q99JB2	>sp|Q99JB2|STML2_MOUSE Stomatin-like protein 2, mitochondrial OS=Mus musculus OX=10090 GN=Stoml2 PE=1 SV=1	-1.24659	0.710358	1.11197	-0.0864721	-0.55553	0.439038	0.344059	0.530329	0.162791	0.987187	3
Q60737	>sp|Q60737|CSK21_MOUSE Casein kinase II subunit alpha OS=Mus musculus OX=10090 GN=Csnk2a1 PE=1 SV=2	-1.62461	0.128175	1.34998	0.513031	0.123389	-0.509502	0.644975	0.598694	0.162372	0.987242	1
Q99MN9	>sp|Q99MN9|PCCB_MOUSE Propionyl-CoA carboxylase beta chain, mitochondrial OS=Mus musculus OX=10090 GN=Pccb PE=1 SV=2	-1.11913	-0.266964	2.02655	-0.375426	-0.356288	0.424547	0.195875	0.502505	0.161525	0.987359	2
Q9CPV4	>sp|Q9CPV4|GLOD4_MOUSE Glyoxalase domain-containing protein 4 OS=Mus musculus OX=10090 GN=Glod4 PE=1 SV=1	-0.797444	-0.899565	1.5908	0.668384	-1.02391	0.417466	0.222003	0.634776	0.161326	0.987218	8
Q9R1C7	>sp|Q9R1C7|PR40A_MOUSE Pre-mRNA-processing factor 40 homolog A OS=Mus musculus OX=10090 GN=Prpf40a PE=1 SV=1	-1.40618	0.080679	0.712936	0.889749	0.0986899	0.021239	0.16822	0.340701	0.161268	0.986952	3
A0A087WS25	>tr|A0A087WS25|A0A087WS25_MOUSE DnaJ heat shock protein family (Hsp40) member C13 (Fragment) OS=Mus musculus OX=10090 GN=Dnajc13 PE=1 SV=1	0.224995	-1.01473	1.34643	-0.523211	-0.994582	0.631158	0.910619	0.720992	0.160802	0.98673	1
Q91WS0	>sp|Q91WS0|CISD1_MOUSE CDGSH iron-sulfur domain-containing protein 1 OS=Mus musculus OX=10090 GN=Cisd1 PE=1 SV=1	0.448081	-0.190452	-0.498389	0.206553	0.287152	-0.360279	0.405683	0.190983	0.160797	0.986417	2
Q6GTM0	>tr|Q6GTM0|Q6GTM0_MOUSE Ifit2 protein OS=Mus musculus OX=10090 GN=Ifit2 PE=1 SV=1	0.71665	-0.97721	0.331907	-0.121468	-0.721398	-0.138432	0.613753	0.865049	0.160654	0.986226	1
O35459	>sp|O35459|ECH1_MOUSE Delta(3,5)-Delta(2,4)-dienoyl-CoA isomerase, mitochondrial OS=Mus musculus OX=10090 GN=Ech1 PE=1 SV=1	-0.421057	-0.183947	0.570245	0.254198	-0.335223	0.240298	0.533045	0.575682	0.159786	0.986363	1
Q64105	>sp|Q64105|SPRE_MOUSE Sepiapterin reductase OS=Mus musculus OX=10090 GN=Spr PE=1 SV=1	-1.98705	0.577391	0.749449	1.21867	-0.820698	0.247831	0.681413	0.34806	0.158833	0.986576	6
Q8K2I4	>sp|Q8K2I4|MANBA_MOUSE Beta-mannosidase OS=Mus musculus OX=10090 GN=Manba PE=1 SV=1	0.794921	-1.45357	0.66307	-0.100874	0.441747	-0.28822	0.168368	-0.0702886	0.157909	0.986446	2
A0A0R4J1B4	>tr|A0A0R4J1B4|A0A0R4J1B4_MOUSE Integrin alpha-M OS=Mus musculus OX=10090 GN=Itgam PE=1 SV=1	-0.11709	0.559293	-0.423191	0.161041	-0.324255	0.0116947	0.382393	0.659688	0.157844	0.986187	2
Q8VD31	>sp|Q8VD31|TPSNR_MOUSE Tapasin-related protein OS=Mus musculus OX=10090 GN=Tapbpl PE=1 SV=2	0.47323	0.0763383	-0.215222	-0.345765	-0.11508	0.511888	-0.123483	0.0788939	0.156849	0.986436	1
Q4FJZ3	>tr|Q4FJZ3|Q4FJZ3_MOUSE Ero1l protein OS=Mus musculus OX=10090 GN=Ero1a PE=2 SV=1	0.534171	-0.712144	-0.457748	0.605162	0.443236	-0.510606	0.0378076	0.301665	0.155655	0.986546	1
Q9D832	>sp|Q9D832|DNJB4_MOUSE DnaJ homolog subfamily B member 4 OS=Mus musculus OX=10090 GN=Dnajb4 PE=1 SV=1	0.67755	-0.290973	0.54397	-0.953147	-0.161701	0.0656227	0.114129	0.444936	0.155089	0.986732	2
Q8BG07	>sp|Q8BG07|PLD4_MOUSE 5'-3' exonuclease PLD4 OS=Mus musculus OX=10090 GN=Pld4 PE=1 SV=1	-0.633504	-2.08016	0.562531	2.33935	-0.343333	0.345615	0.054898	0.334383	0.155004	0.986491	7
Q7M6Y3	>sp|Q7M6Y3|PICAL_MOUSE Phosphatidylinositol-binding clathrin assembly protein OS=Mus musculus OX=10090 GN=Picalm PE=1 SV=1	-1.33048	-0.203667	1.49545	0.409417	-0.403914	0.233145	0.572568	0.445584	0.154754	0.986396	2
A2BFF5	>tr|A2BFF5|A2BFF5_MOUSE Cytoplasmic dynein 1 intermediate chain 2 OS=Mus musculus OX=10090 GN=Dync1i2 PE=1 SV=1	1.18007	-1.29425	-0.104128	-0.158155	-1.00896	-0.165611	0.773061	0.64561	0.152769	0.98784	5
Q501J6	>sp|Q501J6|DDX17_MOUSE Probable ATP-dependent RNA helicase DDX17 OS=Mus musculus OX=10090 GN=Ddx17 PE=1 SV=1	0.465068	0.345155	1.0356	-1.86441	1.72917	0.159005	-0.358959	-0.284266	0.1516	0.98856	10
D3Z1V4	>tr|D3Z1V4|D3Z1V4_MOUSE Phosphatidylethanolamine-binding protein 1 OS=Mus musculus OX=10090 GN=Pebp1 PE=1 SV=1	1.47173	-1.97194	-0.609421	0.812395	0.110462	-0.102196	0.212845	0.228654	0.151425	0.988398	5
Q5DTY3	>tr|Q5DTY3|Q5DTY3_MOUSE Conserved oligomeric Golgi complex subunit 1 (Fragment) OS=Mus musculus OX=10090 GN=mKIAA1381 PE=3 SV=1	-1.13168	1.0471	0.409955	-0.0610536	-0.322554	0.444331	0.69916	0.143091	0.151088	0.98838	1
Q64112	>sp|Q64112|IFIT2_MOUSE Interferon-induced protein with tetratricopeptide repeats 2 OS=Mus musculus OX=10090 GN=Ifit2 PE=1 SV=1	-0.874448	-1.86871	1.70216	1.21067	0.643351	-0.0307306	-0.241127	0.327944	0.150086	0.988002	10
O35639	>sp|O35639|ANXA3_MOUSE Annexin A3 OS=Mus musculus OX=10090 GN=Anxa3 PE=1 SV=4	-3.80911	-3.70873	3.51262	4.48456	-2.35549	0.0946285	1.34671	2.34989	0.149629	0.987775	14
Q3UU73	>tr|Q3UU73|Q3UU73_MOUSE AlbA_2 domain-containing protein (Fragment) OS=Mus musculus OX=10090 GN=Slfn1 PE=2 SV=1	-0.492104	-0.291745	0.114179	0.906174	-0.418767	0.00383058	0.533927	0.862148	0.149316	0.987736	1
Q9CSN1	>sp|Q9CSN1|SNW1_MOUSE SNW domain-containing protein 1 OS=Mus musculus OX=10090 GN=Snw1 PE=1 SV=3	-1.25112	1.2627	0.71229	-0.37587	-0.0507755	0.344479	0.0658104	0.29647	0.149288	0.987446	3
Q5BLK2	>tr|Q5BLK2|Q5BLK2_MOUSE 40S ribosomal protein S20 OS=Mus musculus OX=10090 GN=Rps20 PE=1 SV=1	0.678848	1.6014	-1.05262	-1.4405	0.364411	0.531626	-0.539722	-0.337443	0.149192	0.986901	1
Q8CB96	>sp|Q8CB96|RASF4_MOUSE Ras association domain-containing protein 4 OS=Mus musculus OX=10090 GN=Rassf4 PE=1 SV=1	-0.0203374	1.72893	-1.04957	-0.69744	0.545072	0.0838958	-0.520829	0.162927	0.148705	0.9867	2
O08800	>sp|O08800|SPB8_MOUSE Serpin B8 OS=Mus musculus OX=10090 GN=Serpinb8 PE=1 SV=2	-0.810308	0.174847	-0.506881	1.25826	0.272045	-0.193429	0.0816422	0.325697	0.148696	0.986394	2
A0A338P6K9	>tr|A0A338P6K9|A0A338P6K9_MOUSE Glutamine and serine-rich 1 OS=Mus musculus OX=10090 GN=Qser1 PE=1 SV=1	-0.745303	-0.434998	1.34062	0.145947	0.872389	-0.191999	-0.538439	-0.0979696	0.148341	0.986079	1
Q99LC5	>sp|Q99LC5|ETFA_MOUSE Electron transfer flavoprotein subunit alpha, mitochondrial OS=Mus musculus OX=10090 GN=Etfa PE=1 SV=2	0.0637195	0.383765	-0.442759	0.110163	0.278386	0.520882	-0.328087	0.124422	0.148203	0.985886	8
Q69Z23	>sp|Q69Z23|DYH17_MOUSE Dynein heavy chain 17, axonemal OS=Mus musculus OX=10090 GN=Dnah17 PE=1 SV=2	0.548185	-0.791717	0.447329	-0.225266	-0.582437	0.199235	0.490327	0.600553	0.147171	0.986482	2
P26043	>sp|P26043|RADI_MOUSE Radixin OS=Mus musculus OX=10090 GN=Rdx PE=1 SV=3	-0.186247	-0.465687	0.306001	0.0861733	-0.509485	0.177077	0.491346	0.31858	0.146839	0.986146	3
Q8VE70	>sp|Q8VE70|PDC10_MOUSE Programmed cell death protein 10 OS=Mus musculus OX=10090 GN=Pdcd10 PE=1 SV=1	-0.0763583	-0.756178	-0.0694203	0.986449	-1.11921	0.486485	0.343401	0.722755	0.146666	0.985986	4
O35465	>sp|O35465|FKBP8_MOUSE Peptidyl-prolyl cis-trans isomerase FKBP8 OS=Mus musculus OX=10090 GN=Fkbp8 PE=1 SV=2	0.326412	0.593959	-0.652048	-0.41164	0.511809	-0.356427	0.263706	-0.183165	0.144269	0.986528	2
P31266	>sp|P31266|SUH_MOUSE Recombining binding protein suppressor of hairless OS=Mus musculus OX=10090 GN=Rbpj PE=1 SV=1	-0.169964	1.03781	-0.84111	0.0565625	-0.218068	0.169886	0.0535726	0.607116	0.143571	0.986829	1
B1AXP6	>sp|B1AXP6|TOM5_MOUSE Mitochondrial import receptor subunit TOM5 homolog OS=Mus musculus OX=10090 GN=Tomm5 PE=3 SV=1	-0.0280818	0.866402	-0.220316	-0.526189	0.0290568	0.390879	0.150769	-0.0831685	0.143251	0.986797	1
Q6Y685	>sp|Q6Y685|TACC1_MOUSE Transforming acidic coiled-coil-containing protein 1 OS=Mus musculus OX=10090 GN=Tacc1 PE=1 SV=1	0.949835	-0.217164	-0.712517	-0.444558	-0.495574	0.784138	0.0281814	-0.0372778	0.14275	0.986924	6
Q3UMB9	>sp|Q3UMB9|WASC4_MOUSE WASH complex subunit 4 OS=Mus musculus OX=10090 GN=Washc4 PE=1 SV=2	-0.231836	0.832635	-1.20707	0.873844	0.010242	0.166788	0.336301	0.201103	0.141313	0.987248	1
Q9CQ89	>sp|Q9CQ89|CUTA_MOUSE Protein CutA OS=Mus musculus OX=10090 GN=Cuta PE=1 SV=3	-2.58463	-2.89773	1.87166	3.88505	-1.6419	0.484173	1.37483	1.7658	0.14127	0.986973	1
Q9CPX6	>sp|Q9CPX6|ATG3_MOUSE Ubiquitin-like-conjugating enzyme ATG3 OS=Mus musculus OX=10090 GN=Atg3 PE=1 SV=1	0.161287	-1.75228	-0.414126	2.17834	0.82956	-0.314075	-0.272635	0.131835	0.14028	0.987529	3
A0A338P684	>tr|A0A338P684|A0A338P684_MOUSE Carbonyl reductase [NADPH] 1 OS=Mus musculus OX=10090 GN=Cbr1 PE=1 SV=1	-0.866518	1.45226	-0.037188	-0.243104	-0.199926	0.610044	0.368925	0.054863	0.139088	0.98795	1
O35643	>sp|O35643|AP1B1_MOUSE AP-1 complex subunit beta-1 OS=Mus musculus OX=10090 GN=Ap1b1 PE=1 SV=2	0.00073844	-0.707953	0.281653	0.547199	0.596903	0.22405	-0.267092	0.200467	0.139051	0.98767	17
F6W3K2	>tr|F6W3K2|F6W3K2_MOUSE TatD DNase domain-containing 2 (Fragment) OS=Mus musculus OX=10090 GN=Tatdn2 PE=1 SV=1	-0.636006	-0.606374	0.640398	0.723456	-0.334532	0.428718	0.325133	0.24064	0.138734	0.987636	1
Q9CRA5	>sp|Q9CRA5|GOLP3_MOUSE Golgi phosphoprotein 3 OS=Mus musculus OX=10090 GN=Golph3 PE=1 SV=1	-0.246377	0.128655	0.492106	-0.269539	0.419236	0.141364	-0.413343	-0.0208682	0.136041	0.988747	1
Q8K327	>sp|Q8K327|CHAP1_MOUSE Chromosome alignment-maintaining phosphoprotein 1 OS=Mus musculus OX=10090 GN=Champ1 PE=1 SV=1	-0.655828	-0.872453	0.665337	1.0162	0.0700362	0.145375	0.546949	-0.178431	0.135695	0.988738	1
P82343	>sp|P82343|RENBP_MOUSE N-acylglucosamine 2-epimerase OS=Mus musculus OX=10090 GN=Renbp PE=1 SV=3	-1.50565	-1.41406	1.42662	1.77861	-0.943392	-0.0209142	0.08215	1.58029	0.134146	0.988846	2
A2AUY3	>tr|A2AUY3|A2AUY3_MOUSE Bromodomain adjacent to zinc finger domain, 2B (Fragment) OS=Mus musculus OX=10090 GN=Baz2b PE=1 SV=1	-0.908976	-0.0153148	-1.24492	2.35658	-1.69586	0.966433	0.913147	1.47362	0.133848	0.988794	1
P49717	>sp|P49717|MCM4_MOUSE DNA replication licensing factor MCM4 OS=Mus musculus OX=10090 GN=Mcm4 PE=1 SV=1	0.351885	-1.22669	-0.571291	1.44195	0.475263	-0.0443226	-0.143174	-0.170336	0.133673	0.988636	1
Q99NB9	>sp|Q99NB9|SF3B1_MOUSE Splicing factor 3B subunit 1 OS=Mus musculus OX=10090 GN=Sf3b1 PE=1 SV=1	-0.150443	1.77345	0.0910189	-1.62862	-0.0486481	-0.0899397	0.468591	0.153283	0.133308	0.988331	6
Q61699	>sp|Q61699|HS105_MOUSE Heat shock protein 105 kDa OS=Mus musculus OX=10090 GN=Hsph1 PE=1 SV=2	1.09881	1.4015	-1.58809	-1.34071	1.12522	0.093035	-0.161885	-0.282097	0.13305	0.988245	9
O88738	>sp|O88738|BIRC6_MOUSE Baculoviral IAP repeat-containing protein 6 OS=Mus musculus OX=10090 GN=Birc6 PE=1 SV=2	-0.984797	1.44077	-0.579075	0.332681	0.337239	0.0337124	-0.0952011	0.0746473	0.132822	0.988133	1
Q8BMS9	>sp|Q8BMS9|RASF2_MOUSE Ras association domain-containing protein 2 OS=Mus musculus OX=10090 GN=Rassf2 PE=1 SV=1	-0.618385	1.18157	-0.333382	-0.145574	-0.643816	0.320711	0.672649	0.250606	0.132752	0.987883	3
Q4FJR9	>tr|Q4FJR9|Q4FJR9_MOUSE G1p2 protein OS=Mus musculus OX=10090 GN=Isg15 PE=1 SV=1	2.16057	-0.402404	-1.10696	-1.80636	0.821672	0.459945	-0.59538	-0.461233	0.13259	0.987714	4
Q91X78	>sp|Q91X78|ERLN1_MOUSE Erlin-1 OS=Mus musculus OX=10090 GN=Erlin1 PE=1 SV=2	-0.231884	1.45322	-1.23913	0.218477	0.589516	-0.152203	0.217967	-0.195248	0.131393	0.987206	3
Q9ER41	>sp|Q9ER41|TOR1B_MOUSE Torsin-1B OS=Mus musculus OX=10090 GN=Tor1b PE=1 SV=2	-0.220264	-0.250884	1.10637	-0.66981	-0.604558	0.669657	0.446869	0.187201	0.131356	0.986928	1
D0QMC3	>sp|D0QMC3|MNDAL_MOUSE Myeloid cell nuclear differentiation antigen-like protein OS=Mus musculus OX=10090 GN=Mndal PE=1 SV=1	-0.221075	-0.344334	1.74747	-1.10047	-0.185175	0.00709581	0.258129	0.357986	0.1313	0.986667	4
P23506-2	>sp|P23506-2|PIMT_MOUSE Isoform 2 of Protein-L-isoaspartate(D-aspartate) O-methyltransferase OS=Mus musculus OX=10090 GN=Pcmt1	0.920521	-0.0631429	-0.751996	1.4041	-0.792775	0.516375	0.435222	0.686175	0.130373	0.986545	4
Q8BH15	>sp|Q8BH15|CNO10_MOUSE CCR4-NOT transcription complex subunit 10 OS=Mus musculus OX=10090 GN=Cnot10 PE=1 SV=1	-0.997107	-0.193527	1.4706	-0.160433	0.427531	-0.905767	0.0198192	0.588084	0.13023	0.98636	1
P49443	>sp|P49443|PPM1A_MOUSE Protein phosphatase 1A OS=Mus musculus OX=10090 GN=Ppm1a PE=1 SV=1	-0.415239	0.342912	0.497934	-0.203414	-0.66244	0.633412	0.116349	0.586515	0.129861	0.986372	2
A0A1W2P7B7	>tr|A0A1W2P7B7|A0A1W2P7B7_MOUSE T-complex protein 1 subunit beta (Fragment) OS=Mus musculus OX=10090 GN=Cct2 PE=1 SV=1	-0.444729	1.19708	-0.557954	-0.0389724	-0.234235	0.177327	0.089239	0.530314	0.129598	0.985674	2
Q99J83	>sp|Q99J83|ATG5_MOUSE Autophagy protein 5 OS=Mus musculus OX=10090 GN=Atg5 PE=1 SV=1	0.195814	0.884154	-1.46511	0.368229	-0.237659	0.171345	0.147288	0.362187	0.127465	0.986601	3
E9Q555	>sp|E9Q555|RN213_MOUSE E3 ubiquitin-protein ligase RNF213 OS=Mus musculus OX=10090 GN=Rnf213 PE=1 SV=2	0.503432	1.32737	0.171746	-2.16758	1.18228	0.347647	-0.149972	-0.166802	0.127357	0.986078	48
A9Z1V5	>sp|A9Z1V5|VW5B1_MOUSE von Willebrand factor A domain-containing protein 5B1 OS=Mus musculus OX=10090 GN=Vwa5b1 PE=2 SV=1	-2.14437	1.62335	1.88576	-1.01076	-0.16997	0.89399	0.326019	-0.286178	0.126376	0.986313	1
Q3U7Z6	>tr|Q3U7Z6|Q3U7Z6_MOUSE Phosphoglycerate mutase OS=Mus musculus OX=10090 GN=Pgam1 PE=1 SV=1	0.0355472	-3.28547	0.702435	2.6869	-0.00707919	-0.185872	-0.197442	0.694176	0.126243	0.98612	7
Q8K354	>sp|Q8K354|CBR3_MOUSE Carbonyl reductase [NADPH] 3 OS=Mus musculus OX=10090 GN=Cbr3 PE=1 SV=1	-0.632729	-0.33961	0.747795	0.564907	-1.30163	0.550166	0.61004	0.801346	0.126198	0.985543	3
B1AXY5	>tr|B1AXY5|B1AXY5_MOUSE Beta-1,4-galactosyltransferase 1 OS=Mus musculus OX=10090 GN=B4galt1 PE=1 SV=1	-0.85386	0.0173065	0.777172	0.38011	0.752347	0.231295	-0.591653	-0.358237	0.125794	0.985586	1
Q64516	>sp|Q64516|GLPK_MOUSE Glycerol kinase OS=Mus musculus OX=10090 GN=Gk PE=1 SV=2	-0.737964	-0.283962	0.622222	0.681761	0.689726	-0.312974	-0.0328542	0.119052	0.125297	0.985402	3
Q3USS3	>sp|Q3USS3|DRC1_MOUSE Dynein regulatory complex protein 1 OS=Mus musculus OX=10090 GN=Drc1 PE=1 SV=1	-0.5805	0.974166	-0.234438	0.0886059	-0.765714	0.190597	0.507636	1.1552	0.124988	0.985361	1
E9Q3G8	>tr|E9Q3G8|E9Q3G8_MOUSE Nucleoporin 153 OS=Mus musculus OX=10090 GN=Nup153 PE=1 SV=1	-0.190572	1.5477	0.281955	-1.56657	0.210897	0.154539	0.148342	-0.158839	0.124464	0.985508	2
O35405	>sp|O35405|PLD3_MOUSE 5'-3' exonuclease PLD3 OS=Mus musculus OX=10090 GN=Pld3 PE=1 SV=1	-1.80938	0.837573	0.848008	0.677522	-0.873436	0.452888	0.495328	0.854911	0.124375	0.985278	2
Q3UKC1	>sp|Q3UKC1|TAXB1_MOUSE Tax1-binding protein 1 homolog OS=Mus musculus OX=10090 GN=Tax1bp1 PE=1 SV=2	0.512368	0.982647	-0.105842	-1.38472	1.24722	0.13488	-0.666799	-0.810248	0.123653	0.984982	2
Q61990	>sp|Q61990|PCBP2_MOUSE Poly(rC)-binding protein 2 OS=Mus musculus OX=10090 GN=Pcbp2 PE=1 SV=1	-0.190051	1.3415	-0.58697	-0.476881	1.28986	0.0375845	-0.709458	-0.254279	0.12316	0.984489	3
Q8BP92	>sp|Q8BP92|RCN2_MOUSE Reticulocalbin-2 OS=Mus musculus OX=10090 GN=Rcn2 PE=1 SV=1	-1.40519	-0.0690631	1.43522	0.402687	-0.169098	-0.194512	0.679909	0.546088	0.122928	0.984077	1
Q8BZF8	>sp|Q8BZF8|PGM5_MOUSE Phosphoglucomutase-like protein 5 OS=Mus musculus OX=10090 GN=Pgm5 PE=1 SV=2	-1.68193	-0.553355	1.07808	1.79988	-0.439595	0.450077	0.16004	0.885732	0.122469	0.984168	1
Q9D0L7	>sp|Q9D0L7|ARM10_MOUSE Armadillo repeat-containing protein 10 OS=Mus musculus OX=10090 GN=Armc10 PE=1 SV=1	-0.110672	0.861039	-0.877741	0.235511	0.341699	-0.0373988	0.124097	-0.166947	0.122333	0.983979	1
P26638	>sp|P26638|SYSC_MOUSE Serine--tRNA ligase, cytoplasmic OS=Mus musculus OX=10090 GN=Sars1 PE=1 SV=3	1.35645	1.45351	-2.14496	-0.923702	0.965469	0.0397875	-0.161093	-0.104345	0.121432	0.984451	8
E9PZQ1	>tr|E9PZQ1|E9PZQ1_MOUSE DExD/H box helicase 60 OS=Mus musculus OX=10090 GN=Ddx60 PE=1 SV=1	-0.640731	1.17659	-0.226437	-0.0376708	0.214888	-0.215454	0.516382	0.0709791	0.120777	0.9841	1
Q8BYA0	>sp|Q8BYA0|TBCD_MOUSE Tubulin-specific chaperone D OS=Mus musculus OX=10090 GN=Tbcd PE=1 SV=1	-0.141715	-1.42481	1.10296	0.590529	-1.41245	1.32794	0.534962	0.40629	0.120353	0.98416	2
Q3ULN2	>tr|Q3ULN2|Q3ULN2_MOUSE General transcription factor TFIIB OS=Mus musculus OX=10090 GN=Gtf2b PE=1 SV=1	-1.95651	1.08842	1.92076	-0.8785	0.211166	0.0897363	0.0124062	0.0537364	0.120279	0.983918	1
Q9WVL2	>sp|Q9WVL2|STAT2_MOUSE Signal transducer and activator of transcription 2 OS=Mus musculus OX=10090 GN=Stat2 PE=1 SV=1	-0.224167	-1.67956	1.13185	0.871365	-0.516455	0.0119706	0.573716	0.44082	0.119496	0.984288	4
A2AIV2	>sp|A2AIV2|VIR_MOUSE Protein virilizer homolog OS=Mus musculus OX=10090 GN=Virma PE=1 SV=1	-0.687243	1.35228	-1.81072	1.02189	-0.613372	0.484269	0.298505	0.460838	0.11905	0.984367	1
Q9D7V2	>sp|Q9D7V2|LYSM2_MOUSE LysM and putative peptidoglycan-binding domain-containing protein 2 OS=Mus musculus OX=10090 GN=Lysmd2 PE=1 SV=2	-0.426137	1.3487	-0.820174	0.137761	1.34657	-0.634639	-0.88699	-0.309217	0.118986	0.984116	1
Q9Z2I0	>sp|Q9Z2I0|LETM1_MOUSE Mitochondrial proton/calcium exchanger protein OS=Mus musculus OX=10090 GN=Letm1 PE=1 SV=1	0.411944	-0.157224	0.269168	-0.469558	0.244159	-0.218124	0.381026	-0.00286093	0.118668	0.984086	5
O88587	>sp|O88587|COMT_MOUSE Catechol O-methyltransferase OS=Mus musculus OX=10090 GN=Comt PE=1 SV=2	-0.716629	-1.03227	0.28325	1.83452	-0.080294	-0.263716	0.45062	0.339989	0.118192	0.983886	5
A2RSS6	>tr|A2RSS6|A2RSS6_MOUSE Aspartylglucosaminidase OS=Mus musculus OX=10090 GN=Aga PE=1 SV=1	-0.736369	0.733267	-0.0921673	0.366081	-0.59325	0.170175	0.620289	0.834249	0.117157	0.984168	1
B2RXQ2	>tr|B2RXQ2|B2RXQ2_MOUSE Ppfia1 protein OS=Mus musculus OX=10090 GN=Ppfia1 PE=1 SV=1	-0.673126	0.573599	0.243177	0.126416	-0.100136	0.38664	0.113529	0.129752	0.116789	0.984179	2
Q8C7R4	>sp|Q8C7R4|UBA6_MOUSE Ubiquitin-like modifier-activating enzyme 6 OS=Mus musculus OX=10090 GN=Uba6 PE=1 SV=1	0.446863	-0.35082	0.386883	-0.502896	0.818937	0.633348	-0.456643	-0.501235	0.116311	0.984286	6
Q6A0D4	>sp|Q6A0D4|RFTN1_MOUSE Raftlin OS=Mus musculus OX=10090 GN=Rftn1 PE=1 SV=4	-0.317554	0.807199	0.561271	-0.760618	-0.101274	-0.0891005	0.335664	0.444234	0.116287	0.984003	2
P15105	>sp|P15105|GLNA_MOUSE Glutamine synthetase OS=Mus musculus OX=10090 GN=Glul PE=1 SV=6	0.989335	-0.296707	0.293187	-1.17633	-0.246627	0.502637	0.0533624	-0.0570545	0.114648	0.985106	1
Q9QYI3	>sp|Q9QYI3|DNJC7_MOUSE DnaJ homolog subfamily C member 7 OS=Mus musculus OX=10090 GN=Dnajc7 PE=1 SV=2	1.39861	1.42586	-1.14878	-2.02869	0.325445	0.0741751	-0.184265	-0.175906	0.11453	0.984903	2
Q8BJ71	>sp|Q8BJ71|NUP93_MOUSE Nuclear pore complex protein Nup93 OS=Mus musculus OX=10090 GN=Nup93 PE=1 SV=1	0.29509	1.59525	0.03867	-1.79771	-0.25942	0.262876	0.473097	0.0507734	0.114341	0.984457	2
P97820	>sp|P97820|M4K4_MOUSE Mitogen-activated protein kinase kinase kinase kinase 4 OS=Mus musculus OX=10090 GN=Map4k4 PE=1 SV=1	-0.389772	0.555395	0.424901	-0.475769	-0.0628698	0.147212	0.378805	0.0151621	0.113846	0.984578	1
Q9CZ42	>sp|Q9CZ42|NNRD_MOUSE ATP-dependent (S)-NAD(P)H-hydrate dehydratase OS=Mus musculus OX=10090 GN=Naxd PE=1 SV=1	0.56812	0.334962	-1.23652	0.265415	0.0197225	0.049798	0.341	-0.0632865	0.113338	0.98471	2
Q6PF90	>tr|Q6PF90|Q6PF90_MOUSE Apol9b protein OS=Mus musculus OX=10090 GN=Apol9a PE=2 SV=1	-0.722915	0.647947	0.480456	-0.247761	0.896926	-1.17245	0.0417852	0.178789	0.112716	0.98494	1
P70302	>sp|P70302|STIM1_MOUSE Stromal interaction molecule 1 OS=Mus musculus OX=10090 GN=Stim1 PE=1 SV=2	-0.66466	0.378517	0.218847	0.330806	0.274785	-0.0382755	0.131396	0.0705059	0.112017	0.984933	2
F6RNN2	>tr|F6RNN2|F6RNN2_MOUSE Pyroglutamylated RFamide peptide receptor-like (Fragment) OS=Mus musculus OX=10090 GN=Qrfprl PE=4 SV=1	-2.93485	2.75855	1.76393	-1.55482	-0.368476	-0.12317	0.51513	0.78816	0.111408	0.984847	1
Q9D0I9	>sp|Q9D0I9|SYRC_MOUSE Arginine--tRNA ligase, cytoplasmic OS=Mus musculus OX=10090 GN=Rars1 PE=1 SV=2	0.307495	0.813465	0.0249502	-1.0045	0.44657	-0.0467172	-0.00277361	0.169535	0.110621	0.984915	15
Q8VDJ3	>sp|Q8VDJ3|VIGLN_MOUSE Vigilin OS=Mus musculus OX=10090 GN=Hdlbp PE=1 SV=1	-0.948712	0.624966	1.00739	-0.341351	0.00226117	0.320403	0.0743501	-0.0165225	0.109923	0.98521	12
Q9D2V7	>sp|Q9D2V7|CORO7_MOUSE Coronin-7 OS=Mus musculus OX=10090 GN=Coro7 PE=1 SV=2	-0.342049	-0.912628	0.935875	0.566283	-0.301947	0.0757688	0.131665	0.43272	0.109826	0.98499	5
A2ABU4	>sp|A2ABU4|MYOM3_MOUSE Myomesin-3 OS=Mus musculus OX=10090 GN=Myom3 PE=1 SV=1	-1.31698	-1.10189	1.34218	1.38721	0.229081	0.250529	0.0974028	-0.171592	0.109784	0.984723	1
Q3UM45	>sp|Q3UM45|PP1R7_MOUSE Protein phosphatase 1 regulatory subunit 7 OS=Mus musculus OX=10090 GN=Ppp1r7 PE=1 SV=2	-0.234006	-0.16158	1.69604	-1.05272	-0.866216	0.103808	0.387624	0.443874	0.107432	0.985523	8
Q9DB34	>sp|Q9DB34|CHM2A_MOUSE Charged multivesicular body protein 2a OS=Mus musculus OX=10090 GN=Chmp2a PE=1 SV=1	0.14023	-0.975384	0.811263	0.0301585	-0.268356	0.3032	0.217651	0.247666	0.107389	0.985257	1
P17439	>sp|P17439|GLCM_MOUSE Lysosomal acid glucosylceramidase OS=Mus musculus OX=10090 GN=Gba PE=1 SV=1	-0.0283551	-0.202391	-1.09675	0.471464	0.522816	0.239263	-0.221028	-0.296556	0.107092	0.985208	6
P27601	>sp|P27601|GNA13_MOUSE Guanine nucleotide-binding protein subunit alpha-13 OS=Mus musculus OX=10090 GN=Gna13 PE=1 SV=1	-0.0363715	-0.188085	-0.362572	0.679846	-0.228612	-0.149359	0.356474	0.421786	0.107018	0.984969	3
Q6NVG5	>sp|Q6NVG5|MREG_MOUSE Melanoregulin OS=Mus musculus OX=10090 GN=Mreg PE=1 SV=1	0.550981	0.521688	-0.14121	-1.01055	0.495965	-0.0474104	0.00645175	-0.498686	0.106846	0.984814	1
P17156	>sp|P17156|HSP72_MOUSE Heat shock-related 70 kDa protein 2 OS=Mus musculus OX=10090 GN=Hspa2 PE=1 SV=2	1.81722	1.35868	-1.79802	-1.92948	1.63328	0.359363	-1.18031	-0.544851	0.105624	0.984347	4
Q9D920	>sp|Q9D920|BORC5_MOUSE BLOC-1-related complex subunit 5 OS=Mus musculus OX=10090 GN=Borcs5 PE=1 SV=1	-0.741248	1.63066	0.456859	-1.39863	0.575552	-0.986517	-0.0132025	0.28057	0.103504	0.985551	1
Q9R0T8	>sp|Q9R0T8|IKKE_MOUSE Inhibitor of nuclear factor kappa-B kinase subunit epsilon OS=Mus musculus OX=10090 GN=Ikbke PE=1 SV=2	-0.213095	0.756767	-0.58593	0.0790034	-0.105212	0.068795	0.146025	0.298946	0.102838	0.985817	1
Q91VI7	>sp|Q91VI7|RINI_MOUSE Ribonuclease inhibitor OS=Mus musculus OX=10090 GN=Rnh1 PE=1 SV=1	0.801355	-0.556955	-1.37899	1.0264	0.550222	-0.432322	-0.116603	0.520218	0.1028	0.985548	23
Q7SIG6	>sp|Q7SIG6|ASAP2_MOUSE Arf-GAP with SH3 domain, ANK repeat and PH domain-containing protein 2 OS=Mus musculus OX=10090 GN=Asap2 PE=1 SV=3	-1.01822	1.00161	0.607261	-0.295283	-0.439571	0.0952244	0.806607	0.439206	0.101167	0.985733	1
A2AW41	>tr|A2AW41|A2AW41_MOUSE Heterogeneous nuclear ribonucleoprotein R (Fragment) OS=Mus musculus OX=10090 GN=Hnrnpr PE=1 SV=1	0.306359	0.193562	-0.523543	-0.105065	0.869462	-0.416639	-0.0279432	-0.150646	0.101046	0.985535	3
Q9QY06	>sp|Q9QY06|MYO9B_MOUSE Unconventional myosin-IXb OS=Mus musculus OX=10090 GN=Myo9b PE=1 SV=2	-0.325467	0.187406	0.0957499	0.24413	-0.62187	0.407504	0.322427	0.220775	0.100793	0.985448	4
Q8BTM8	>sp|Q8BTM8|FLNA_MOUSE Filamin-A OS=Mus musculus OX=10090 GN=Flna PE=1 SV=5	1.85657	-0.0775542	-0.926994	-0.954124	0.941842	-0.0409333	0.000994541	0.0120765	0.0995813	0.985276	55
Q7TMM9	>sp|Q7TMM9|TBB2A_MOUSE Tubulin beta-2A chain OS=Mus musculus OX=10090 GN=Tubb2a PE=1 SV=1	0.554456	-1.34977	-0.737358	1.41589	-0.0438997	-0.0155429	-0.0413148	0.348774	0.0995142	0.985032	3
Q9CQN7	>sp|Q9CQN7|RM41_MOUSE 39S ribosomal protein L41, mitochondrial OS=Mus musculus OX=10090 GN=Mrpl41 PE=1 SV=1	-1.1595	2.13076	0.443931	-1.24926	0.305065	0.167182	0.0367224	-0.270709	0.0984001	0.985378	1
Q3UPL0	>sp|Q3UPL0|SC31A_MOUSE Protein transport protein Sec31A OS=Mus musculus OX=10090 GN=Sec31a PE=1 SV=2	-0.230413	1.28004	-0.403721	-0.551184	0.30511	0.253379	-0.0424042	-0.0420373	0.0967323	0.986192	20
Q8CBX0	>sp|Q8CBX0|CSC1_MOUSE Calcium permeable stress-gated cation channel 1 OS=Mus musculus OX=10090 GN=Tmem63c PE=1 SV=1	-1.39417	0.607275	0.215026	0.623296	-0.0089938	-0.773656	0.767188	0.37595	0.0966422	0.985969	1
Q8BG67	>sp|Q8BG67|EFR3A_MOUSE Protein EFR3 homolog A OS=Mus musculus OX=10090 GN=Efr3a PE=1 SV=1	-3.63374	1.33153	3.45692	-0.973459	1.19143	0.438289	-0.14636	0.298608	0.0961277	0.985805	1
Q91WK0	>sp|Q91WK0|LRRF2_MOUSE Leucine-rich repeat flightless-interacting protein 2 OS=Mus musculus OX=10090 GN=Lrrfip2 PE=1 SV=1	0.901195	1.6849	-1.34625	-1.59759	-0.214973	0.718439	0.203206	-0.500542	0.0953491	0.986165	1
D3Z7R6	>tr|D3Z7R6|D3Z7R6_MOUSE Calponin OS=Mus musculus OX=10090 GN=Cnn2 PE=1 SV=1	-0.710628	0.770107	-0.332474	0.511812	-0.526714	0.582328	0.450595	0.303804	0.0948267	0.986008	1
Q8VEK0	>sp|Q8VEK0|CC50A_MOUSE Cell cycle control protein 50A OS=Mus musculus OX=10090 GN=Tmem30a PE=1 SV=1	0.638284	-0.749048	-0.231286	0.292026	0.550551	-0.302603	-0.0337328	-0.334371	0.0937491	0.986021	1
Q9D7X3	>sp|Q9D7X3|DUS3_MOUSE Dual specificity protein phosphatase 3 OS=Mus musculus OX=10090 GN=Dusp3 PE=1 SV=1	-1.28361	-0.352142	-0.127875	2.26665	-0.996035	0.0281196	0.58169	0.713446	0.0936429	0.985812	4
P63005-2	>sp|P63005-2|LIS1_MOUSE Isoform 2 of Platelet-activating factor acetylhydrolase IB subunit alpha OS=Mus musculus OX=10090 GN=Pafah1b1	0.866143	0.138979	0.449304	-1.62099	0.489053	0.324499	-0.110231	-0.272038	0.0912098	0.986972	7
P97315	>sp|P97315|CSRP1_MOUSE Cysteine and glycine-rich protein 1 OS=Mus musculus OX=10090 GN=Csrp1 PE=1 SV=3	1.1855	-2.26958	-1.22276	1.93548	-0.392658	0.435643	0.177029	0.124453	0.0911015	0.986764	1
P60904	>sp|P60904|DNJC5_MOUSE DnaJ homolog subfamily C member 5 OS=Mus musculus OX=10090 GN=Dnajc5 PE=1 SV=1	1.80594	-0.449843	-0.305119	-1.61612	0.0441254	-0.135237	0.236955	-0.185201	0.0907367	0.986773	1
Q8C079	>sp|Q8C079|STRP1_MOUSE Striatin-interacting protein 1 OS=Mus musculus OX=10090 GN=Strip1 PE=1 SV=2	-1.69297	-0.073665	-0.110685	2.01185	1.11885	-0.817701	-0.351357	-0.166355	0.0905316	0.986647	1
E9PVA8	>sp|E9PVA8|GCN1_MOUSE eIF-2-alpha kinase activator GCN1 OS=Mus musculus OX=10090 GN=Gcn1 PE=1 SV=1	-0.919396	0.407124	0.410015	0.452706	-0.55975	0.260715	0.188279	0.218324	0.0902836	0.986558	9
P70362	>sp|P70362|UFD1_MOUSE Ubiquitin recognition factor in ER-associated degradation protein 1 OS=Mus musculus OX=10090 GN=Ufd1 PE=1 SV=2	0.463694	0.317424	-0.633108	-0.151617	0.0747318	0.384086	-0.13172	-0.127508	0.0883277	0.986715	2
Q80YA3	>sp|Q80YA3|DDHD1_MOUSE Phospholipase DDHD1 OS=Mus musculus OX=10090 GN=Ddhd1 PE=1 SV=1	2.4046	-0.791949	-0.811067	-1.39268	1.02944	-0.220599	-0.340745	-0.585191	0.0872503	0.986728	3
Q99MK8	>sp|Q99MK8|ARBK1_MOUSE Beta-adrenergic receptor kinase 1 OS=Mus musculus OX=10090 GN=Grk2 PE=1 SV=2	-1.56376	0.390814	0.819295	0.681975	-0.580292	0.846135	0.244577	0.307079	0.0872112	0.986463	1
Q8BP47	>sp|Q8BP47|SYNC_MOUSE Asparagine--tRNA ligase, cytoplasmic OS=Mus musculus OX=10090 GN=NARS1 PE=1 SV=2	0.416741	1.23133	-0.443956	-1.33826	0.092077	0.216681	-0.0601466	0.0229763	0.0862678	0.986662	8
Q8BH59	>sp|Q8BH59|CMC1_MOUSE Calcium-binding mitochondrial carrier protein Aralar1 OS=Mus musculus OX=10090 GN=Slc25a12 PE=1 SV=1	0.623868	-0.896674	-0.0331144	0.0288756	-0.216228	0.413474	-0.0990868	0.0165243	0.0859451	0.986636	6
Q9D952	>sp|Q9D952|EVPL_MOUSE Envoplakin OS=Mus musculus OX=10090 GN=Evpl PE=1 SV=3	-0.679339	2.12699	-1.16083	-0.148627	0.153379	0.0963886	0.263768	-0.179943	0.0845198	0.987538	1
A0A2Z4SWZ5	>tr|A0A2Z4SWZ5|A0A2Z4SWZ5_MOUSE MHC class II antigen E beta (Fragment) OS=Mus musculus OX=10090 GN=H2-Eb1 PE=4 SV=1	-2.14202	1.21333	1.86054	-0.56178	-0.443886	0.719986	0.646417	-0.0788375	0.0840337	0.987053	1
G3X8U3	>tr|G3X8U3|G3X8U3_MOUSE Queuosine salvage protein OS=Mus musculus OX=10090 GN=2210016F16Rik PE=1 SV=1	-1.51523	-0.315136	1.56476	0.673786	-0.453665	-0.0921988	0.488769	0.531642	0.0835047	0.986903	3
Q9DBG3	>sp|Q9DBG3|AP2B1_MOUSE AP-2 complex subunit beta OS=Mus musculus OX=10090 GN=Ap2b1 PE=1 SV=1	0.664269	0.318715	-0.632339	-0.410162	0.541595	0.234004	-0.227885	-0.0977711	0.0823927	0.987243	9
Q99388	>sp|Q99388|CSPRS_MOUSE Component of Sp100-rs OS=Mus musculus OX=10090 GN=Csprs PE=2 SV=1	0.822255	-0.23866	-0.371795	-0.343425	0.121615	0.021732	-0.148509	0.00923578	0.0818566	0.987098	1
P61759	>sp|P61759|PFD3_MOUSE Prefoldin subunit 3 OS=Mus musculus OX=10090 GN=Vbp1 PE=1 SV=2	-0.800796	-0.0573283	0.480762	0.754508	-0.258222	-0.130388	0.327868	0.562785	0.0792709	0.98808	2
Q9CRC3	>sp|Q9CRC3|CO040_MOUSE UPF0235 protein C15orf40 homolog OS=Mus musculus OX=10090 PE=1 SV=1	-0.484143	2.11266	-0.825655	-0.734885	0.392863	-0.0782059	0.179567	-0.409694	0.0792416	0.987808	1
Q70FJ1	>sp|Q70FJ1|AKAP9_MOUSE A-kinase anchor protein 9 OS=Mus musculus OX=10090 GN=Akap9 PE=1 SV=2	-1.95007	-0.455175	1.92027	0.708417	0.369728	-0.124638	0.047322	-0.0838873	0.0791719	0.987569	1
A0A1W2P7A1	>tr|A0A1W2P7A1|A0A1W2P7A1_MOUSE 40S ribosomal protein S12 OS=Mus musculus OX=10090 GN=Rps12 PE=1 SV=1	2.22413	0.155073	-2.25639	-1.00912	0.529601	0.041571	-0.617671	-0.630056	0.0786743	0.987393	1
Q3UGZ4	>tr|Q3UGZ4|Q3UGZ4_MOUSE Spectrin beta chain OS=Mus musculus OX=10090 GN=Sptbn2 PE=2 SV=1	-1.71035	-0.0561427	1.81082	0.263979	-0.619896	0.434204	0.524602	0.567875	0.078096	0.986989	1
Q9QYF1	>sp|Q9QYF1|RDH11_MOUSE Retinol dehydrogenase 11 OS=Mus musculus OX=10090 GN=Rdh11 PE=1 SV=2	0.0304766	-0.526002	1.06466	-0.470597	0.124293	0.182734	0.416931	-0.430531	0.0780026	0.986771	2
Q03963	>sp|Q03963|E2AK2_MOUSE Interferon-induced, double-stranded RNA-activated protein kinase OS=Mus musculus OX=10090 GN=Eif2ak2 PE=1 SV=2	1.57553	0.489976	-0.339695	-2.14824	0.305371	0.232334	-0.244585	-0.232685	0.0774207	0.986962	3
Q61881	>sp|Q61881|MCM7_MOUSE DNA replication licensing factor MCM7 OS=Mus musculus OX=10090 GN=Mcm7 PE=1 SV=1	-0.339601	2.23775	-2.02278	-0.13902	0.372495	0.495019	-1.03115	-0.047435	0.0746485	0.98721	1
O88351	>sp|O88351|IKKB_MOUSE Inhibitor of nuclear factor kappa-B kinase subunit beta OS=Mus musculus OX=10090 GN=Ikbkb PE=1 SV=1	0.0279187	-0.454074	0.333608	0.102774	-0.599979	0.683709	0.229704	0.0607012	0.0738245	0.987602	2
Q9D8W5	>sp|Q9D8W5|PSD12_MOUSE 26S proteasome non-ATPase regulatory subunit 12 OS=Mus musculus OX=10090 GN=Psmd12 PE=1 SV=4	2.02137	0.414022	-1.33658	-1.42402	1.03934	-0.0579014	-0.72676	0.178409	0.0710966	0.988993	7
P42208	>sp|P42208|SEPT2_MOUSE Septin-2 OS=Mus musculus OX=10090 GN=Septin2 PE=1 SV=2	0.394622	-0.124424	-0.753997	0.64329	0.0970793	-0.0889719	0.0759821	0.158115	0.0706629	0.988764	10
Q07076	>sp|Q07076|ANXA7_MOUSE Annexin A7 OS=Mus musculus OX=10090 GN=Anxa7 PE=1 SV=2	0.452967	0.581676	-0.889151	-0.187965	0.695736	0.422705	-0.724876	-0.0969118	0.0698687	0.98913	5
O08734	>sp|O08734|BAK_MOUSE Bcl-2 homologous antagonist/killer OS=Mus musculus OX=10090 GN=Bak1 PE=1 SV=3	0.0578022	-0.37838	1.46269	-0.903416	-0.404631	0.616719	0.0928461	0.0948605	0.0683743	0.990081	2
P24270	>sp|P24270|CATA_MOUSE Catalase OS=Mus musculus OX=10090 GN=Cat PE=1 SV=4	0.192031	-0.204586	0.0989418	-0.0941123	-0.0944384	-0.211259	0.172791	0.269332	0.0662497	0.991556	6
Q8BJS7	>sp|Q8BJS7|MAP10_MOUSE Microtubule-associated protein 10 OS=Mus musculus OX=10090 GN=Map10 PE=1 SV=1	-1.36105	1.36756	0.730065	-0.313441	-0.497539	0.316202	0.678772	0.361002	0.0650614	0.991954	1
Q9JKK1	>sp|Q9JKK1|STX6_MOUSE Syntaxin-6 OS=Mus musculus OX=10090 GN=Stx6 PE=1 SV=1	-0.554543	0.656403	0.787135	-0.678967	-0.774994	0.661174	0.535706	0.397003	0.0639141	0.992318	1
Q8BRF7	>sp|Q8BRF7|SCFD1_MOUSE Sec1 family domain-containing protein 1 OS=Mus musculus OX=10090 GN=Scfd1 PE=1 SV=1	-0.114753	0.560759	-0.878656	0.51287	0.930524	0.0599217	-0.584119	-0.168889	0.063617	0.991974	5
Q9CR59	>sp|Q9CR59|G45IP_MOUSE Growth arrest and DNA damage-inducible proteins-interacting protein 1 OS=Mus musculus OX=10090 GN=Gadd45gip1 PE=1 SV=1	1.06321	0.56698	-0.79132	-1.06079	-0.144746	-0.0669488	0.425428	-0.0561298	0.06045	0.99254	1
D6RH62	>tr|D6RH62|D6RH62_MOUSE Phospholipase DDHD1 OS=Mus musculus OX=10090 GN=Ddhd1 PE=1 SV=1	-0.256651	-1.2218	1.48571	0.0641847	-0.0537771	0.21276	0.00214624	0.0354374	0.0598887	0.992711	1
Q99L04	>sp|Q99L04|DHRS1_MOUSE Dehydrogenase/reductase SDR family member 1 OS=Mus musculus OX=10090 GN=Dhrs1 PE=1 SV=1	-0.352367	1.45225	-0.512363	-0.427647	-1.54574	0.0948231	0.729911	0.555088	0.0597926	0.992496	6
Q9D394	>sp|Q9D394|RUFY3_MOUSE Protein RUFY3 OS=Mus musculus OX=10090 GN=Rufy3 PE=1 SV=1	-1.6271	0.350874	0.773628	0.9084	-0.195324	-0.254888	0.347224	0.56114	0.059063	0.992807	2
D3YV99	>tr|D3YV99|D3YV99_MOUSE COP9 signalosome complex subunit 4 (Fragment) OS=Mus musculus OX=10090 GN=Cops4 PE=1 SV=1	-1.53709	-0.293225	1.52046	0.578646	-0.637199	0.0995991	0.654999	0.415617	0.0588179	0.992421	2
B2RV73	>tr|B2RV73|B2RV73_MOUSE Peptide-O-fucosyltransferase OS=Mus musculus OX=10090 GN=Pofut2 PE=1 SV=1	-1.41631	0.907922	-0.154306	0.678661	0.0305914	0.338414	-0.00671863	-0.152173	0.0568666	0.993155	1
Q5FWB6	>tr|Q5FWB6|Q5FWB6_MOUSE 60S acidic ribosomal protein P0 OS=Mus musculus OX=10090 GN=Rplp0 PE=2 SV=1	0.855892	2.30995	-2.1715	-1.4767	1.86598	-0.462901	-0.807721	-0.543122	0.0564632	0.993194	3
E9Q394	>sp|E9Q394|AKP13_MOUSE A-kinase anchor protein 13 OS=Mus musculus OX=10090 GN=Akap13 PE=1 SV=1	-0.435754	0.64944	-0.622567	0.477298	-1.27757	1.06529	0.475504	0.619728	0.0560718	0.993224	1
P46737	>sp|P46737|BRCC3_MOUSE Lys-63-specific deubiquitinase BRCC36 OS=Mus musculus OX=10090 GN=Brcc3 PE=1 SV=1	-0.0277483	-0.779619	0.918601	-0.0817522	-1.05201	0.111818	0.680495	0.900583	0.0554641	0.993139	1
P70429	>sp|P70429|EVL_MOUSE Ena/VASP-like protein OS=Mus musculus OX=10090 GN=Evl PE=1 SV=2	-0.371179	0.833167	-0.627238	1.58941	-1.15614	0.19179	0.771559	0.628655	0.0534835	0.994189	4
Q3TIV6	>tr|Q3TIV6|Q3TIV6_MOUSE Lysine--tRNA ligase OS=Mus musculus OX=10090 GN=Kars PE=1 SV=1	-0.155702	0.550153	0.310824	-0.558377	0.565899	-0.149017	0.0278165	-0.111365	0.0522269	0.993758	7
Q9JK23	>sp|Q9JK23|PSMG1_MOUSE Proteasome assembly chaperone 1 OS=Mus musculus OX=10090 GN=Psmg1 PE=1 SV=1	0.424354	0.426631	-0.0666288	-0.831963	0.26782	0.443437	-0.615478	-0.39522	0.0513601	0.993593	1
A0A3B2W3J1	>tr|A0A3B2W3J1|A0A3B2W3J1_MOUSE Fanconi anemia, complementation group E (Fragment) OS=Mus musculus OX=10090 GN=Fance PE=4 SV=1	-2.14081	0.85436	1.58247	-0.277682	0.711843	-0.807749	0.0475096	-0.161809	0.0489844	0.992916	1
P50544	>sp|P50544|ACADV_MOUSE Very long-chain specific acyl-CoA dehydrogenase, mitochondrial OS=Mus musculus OX=10090 GN=Acadvl PE=1 SV=3	0.462358	1.33135	-0.356117	-1.56698	1.27799	0.0175246	-0.759388	-0.573796	0.0488912	0.9927	3
P58044	>sp|P58044|IDI1_MOUSE Isopentenyl-diphosphate Delta-isomerase 1 OS=Mus musculus OX=10090 GN=Idi1 PE=1 SV=1	0.105785	0.819702	0.0542799	-0.933718	1.17429	-0.0767156	-0.457138	-0.244201	0.0488312	0.992165	6
Q8BLF1	>sp|Q8BLF1|NCEH1_MOUSE Neutral cholesterol ester hydrolase 1 OS=Mus musculus OX=10090 GN=Nceh1 PE=1 SV=1	-0.540207	-0.361161	-0.389984	1.4682	0.803703	-0.281604	-0.275517	-0.116878	0.0487567	0.991934	3
D3YWT1	>tr|D3YWT1|D3YWT1_MOUSE Heterogeneous nuclear ribonucleoprotein H3 OS=Mus musculus OX=10090 GN=Hnrnph3 PE=1 SV=1	-0.519384	0.735925	0.141487	-0.198435	0.119529	-0.548474	0.149219	0.4312	0.0480558	0.992219	1
D3Z4B0	>tr|D3Z4B0|D3Z4B0_MOUSE Serine and arginine-rich-splicing factor 11 (Fragment) OS=Mus musculus OX=10090 GN=Srsf11 PE=1 SV=1	0.480712	1.20193	-1.44524	-0.321774	0.838763	-0.482946	-0.302187	-0.529007	0.0480329	0.991946	1
O08908	>sp|O08908|P85B_MOUSE Phosphatidylinositol 3-kinase regulatory subunit beta OS=Mus musculus OX=10090 GN=Pik3r2 PE=1 SV=2	0.229664	0.302071	-0.0283711	-0.474205	-0.162488	0.189244	-0.152885	0.268685	0.046381	0.99272	1
Q8R3Y5	>sp|Q8R3Y5|CS047_MOUSE Uncharacterized protein C19orf47 homolog OS=Mus musculus OX=10090 PE=1 SV=2	0.170673	1.29227	-0.410393	-1.07109	-0.843675	0.549602	0.881583	0.179491	0.0459623	0.992481	1
Q9WVA3	>sp|Q9WVA3|BUB3_MOUSE Mitotic checkpoint protein BUB3 OS=Mus musculus OX=10090 GN=Bub3 PE=1 SV=2	2.28455	-0.985925	-0.926554	-0.67977	0.286849	0.0354174	-0.218395	-0.190627	0.0457376	0.992374	3
B2C3G8	>tr|B2C3G8|B2C3G8_MOUSE Signal transducer and activator of transcription OS=Mus musculus OX=10090 GN=Stat5a PE=1 SV=1	-0.548103	-0.500626	-0.322744	1.51756	-0.496344	0.602283	0.65546	-0.132412	0.04558	0.992212	1
Q6DID3	>sp|Q6DID3|SCAF8_MOUSE SR-related and CTD-associated factor 8 OS=Mus musculus OX=10090 GN=Scaf8 PE=1 SV=1	-0.678221	2.02632	-0.950422	-0.176138	-0.33783	0.407859	0.146898	0.122887	0.0426521	0.993158	2
Q9ERL7	>sp|Q9ERL7|GMFG_MOUSE Glia maturation factor gamma OS=Mus musculus OX=10090 GN=Gmfg PE=1 SV=1	-1.16661	1.04801	0.641554	-0.106706	-0.708275	0.323104	0.224223	0.539921	0.0421809	0.993253	2
Q8BJ56	>sp|Q8BJ56|PLPL2_MOUSE Patatin-like phospholipase domain-containing protein 2 OS=Mus musculus OX=10090 GN=Pnpla2 PE=1 SV=1	-1.14445	-0.0083476	0.775319	0.726256	0.145037	-0.277094	0.176415	0.260088	0.0414632	0.993259	1
Q923D4	>sp|Q923D4|SF3B5_MOUSE Splicing factor 3B subunit 5 OS=Mus musculus OX=10090 GN=Sf3b5 PE=1 SV=1	-0.554496	-0.165504	1.77975	-1.01094	0.111011	0.194733	-0.0427454	-0.231672	0.0413963	0.993023	2
P26151	>sp|P26151|FCGR1_MOUSE High affinity immunoglobulin gamma Fc receptor I OS=Mus musculus OX=10090 GN=Fcgr1 PE=1 SV=1	0.505336	-0.254857	0.33722	-0.680744	-0.271485	0.289322	-0.231079	0.228028	0.0407282	0.992988	3
O89017	>sp|O89017|LGMN_MOUSE Legumain OS=Mus musculus OX=10090 GN=Lgmn PE=1 SV=1	0.12233	-1.01327	-0.266642	1.18741	-0.369498	-0.29803	0.483262	0.602315	0.0407009	0.99272	1
Q3U0V2	>sp|Q3U0V2|TRADD_MOUSE Tumor necrosis factor receptor type 1-associated DEATH domain protein OS=Mus musculus OX=10090 GN=Tradd PE=1 SV=1	0.629812	-1.37984	-0.254757	0.922542	-1.03733	0.500934	0.0734928	0.510799	0.0377765	0.99395	4
Q7TNC4	>sp|Q7TNC4|LC7L2_MOUSE Putative RNA-binding protein Luc7-like 2 OS=Mus musculus OX=10090 GN=Luc7l2 PE=1 SV=1	1.00336	0.0385173	0.555999	-1.84119	0.127938	0.150474	-0.00173329	-0.334386	0.0372141	0.994119	2
Q8R4K8	>sp|Q8R4K8|PAPP1_MOUSE Pappalysin-1 OS=Mus musculus OX=10090 GN=Pappa PE=2 SV=2	0.663614	-0.633716	-0.591604	0.525572	0.635026	-0.54832	-0.110588	-0.327128	0.036335	0.994256	1
B2RRE7	>sp|B2RRE7|OTUD4_MOUSE OTU domain-containing protein 4 OS=Mus musculus OX=10090 GN=Otud4 PE=1 SV=1	-0.19503	-0.70468	0.826051	0.137402	0.4002	-0.518017	0.232724	-0.203589	0.0357355	0.994165	1
P12849	>sp|P12849|KAP1_MOUSE cAMP-dependent protein kinase type I-beta regulatory subunit OS=Mus musculus OX=10090 GN=Prkar1b PE=1 SV=2	-0.291679	-0.671126	0.16993	0.999355	-0.827741	0.609784	0.49246	0.495947	0.0356101	0.993978	1
A0A494BAF7	>tr|A0A494BAF7|A0A494BAF7_MOUSE Lactoylglutathione lyase OS=Mus musculus OX=10090 GN=Glo1 PE=1 SV=1	-0.50037	0.389799	0.359574	0.0220588	-0.719139	0.482219	0.471722	0.471551	0.0355154	0.993765	1
Q8BGH2	>sp|Q8BGH2|SAM50_MOUSE Sorting and assembly machinery component 50 homolog OS=Mus musculus OX=10090 GN=Samm50 PE=1 SV=1	-0.0167013	1.0971	-1.64024	0.755995	-0.116682	0.00325777	0.311729	0.0211191	0.0349236	0.993668	3
Q1HDU4	>tr|Q1HDU4|Q1HDU4_MOUSE ArhGAP9 OS=Mus musculus OX=10090 GN=Arhgap9 PE=1 SV=1	-0.959179	-0.14055	-0.812356	2.06524	-0.037481	-0.246843	0.184045	0.250498	0.0341848	0.993981	3
Q9CZ28	>sp|Q9CZ28|SNF8_MOUSE Vacuolar-sorting protein SNF8 OS=Mus musculus OX=10090 GN=Snf8 PE=1 SV=1	-1.92248	1.04448	0.663709	0.746712	-0.900836	0.352862	0.194473	0.856803	0.0336511	0.993837	2
Q9Z1E4	>sp|Q9Z1E4|GYS1_MOUSE Glycogen [starch] synthase, muscle OS=Mus musculus OX=10090 GN=Gys1 PE=1 SV=2	-0.429803	-0.367569	-0.540657	1.49049	-1.13102	-0.162666	0.466501	0.618074	0.032959	0.993533	6
O88428	>sp|O88428|PAPS2_MOUSE Bifunctional 3'-phosphoadenosine 5'-phosphosulfate synthase 2 OS=Mus musculus OX=10090 GN=Papss2 PE=1 SV=2	-0.829919	0.846626	-1.23792	-0.885473	0.930844	-0.80514	-0.654126	-0.174261	0.0322615	0.993234	3
P12815	>sp|P12815|PDCD6_MOUSE Programmed cell death protein 6 OS=Mus musculus OX=10090 GN=Pdcd6 PE=1 SV=2	-0.12092	0.276261	0.456024	-0.543078	-0.25027	0.22735	-0.109446	0.294668	0.0300607	0.994156	1
P53395	>sp|P53395|ODB2_MOUSE Lipoamide acyltransferase component of branched-chain alpha-keto acid dehydrogenase complex, mitochondrial OS=Mus musculus OX=10090 GN=Dbt PE=1 SV=2	0.109354	0.748888	-1.32802	0.553361	1.25023	-0.422533	-0.668566	-0.957203	0.0296165	0.994228	1
Q3TNN6	>tr|Q3TNN6|Q3TNN6_MOUSE Uncharacterized protein OS=Mus musculus OX=10090 GN=Capg PE=2 SV=1	-1.75469	1.73226	0.405878	1.1524	1.28423	-1.391	-0.31569	0.463291	0.0267663	0.99481	1
Q3TRM8	>sp|Q3TRM8|HXK3_MOUSE Hexokinase-3 OS=Mus musculus OX=10090 GN=Hk3 PE=1 SV=2	-1.3241	-2.06497	1.82131	2.03764	-0.0743041	-0.299654	0.0581298	0.273606	0.0262094	0.994974	15
Q8K411	>sp|Q8K411|PREP_MOUSE Presequence protease, mitochondrial OS=Mus musculus OX=10090 GN=Pitrm1 PE=1 SV=1	-0.0455568	0.301586	-0.0406709	-0.0536762	0.171471	0.0989417	-0.0946748	-0.102641	0.0257475	0.994772	4
E9Q4Q8	>tr|E9Q4Q8|E9Q4Q8_MOUSE Prefoldin 4 (Fragment) OS=Mus musculus OX=10090 GN=Pfdn4 PE=1 SV=1	0.327217	-0.424254	1.02793	-0.989444	0.477926	-0.495793	-0.224841	-0.132334	0.0256459	0.994566	1
P56212	>sp|P56212|ARP19_MOUSE cAMP-regulated phosphoprotein 19 OS=Mus musculus OX=10090 GN=Arpp19 PE=1 SV=2	0.462927	-0.416471	0.4053	-0.50323	-0.687902	0.13187	0.426721	0.324584	0.0239828	0.995049	2
Q9JHJ3	>sp|Q9JHJ3|GLMP_MOUSE Glycosylated lysosomal membrane protein OS=Mus musculus OX=10090 GN=Glmp PE=1 SV=1	-0.343543	0.800637	1.22782	-1.66453	-0.447426	0.367582	0.0890089	0.241333	0.0221083	0.99599	1
A7M7S6	>tr|A7M7S6|A7M7S6_MOUSE Hemoglobin X, alpha-like embryonic chain in Hba complex (Fragment) OS=Mus musculus OX=10090 GN=Hba-x PE=1 SV=1	-0.571806	-2.38701	2.2988	0.618389	-1.55664	0.0519676	1.21238	1.56379	0.0220606	0.99574	1
Q9ER39	>sp|Q9ER39|TOR1A_MOUSE Torsin-1A OS=Mus musculus OX=10090 GN=Tor1a PE=1 SV=1	0.747051	0.116343	-0.718674	-0.217769	1.16455	-0.208827	-1.27843	-0.666463	0.0206658	0.995717	1
Q3TQK0	>tr|Q3TQK0|Q3TQK0_MOUSE Uncharacterized protein (Fragment) OS=Mus musculus OX=10090 GN=Gm10699 PE=2 SV=1	0.780161	-1.16076	-0.324563	0.632927	0.162722	-0.397907	-0.0755735	0.179621	0.0206051	0.995479	1
Q8VEB4	>sp|Q8VEB4|PAG15_MOUSE Phospholipase A2 group XV OS=Mus musculus OX=10090 GN=Pla2g15 PE=1 SV=1	-0.524108	-2.47096	0.919141	2.12486	-0.974851	-0.138335	0.279304	0.656389	0.0195067	0.996079	5
Q9CRA9	>sp|Q9CRA9|FGOP2_MOUSE FGFR1 oncogene partner 2 homolog OS=Mus musculus OX=10090 GN=Fgfr1op2 PE=1 SV=1	0.00669889	-1.13506	1.26853	-0.0887023	-0.112605	0.532913	0.113568	-0.4802	0.0188707	0.996305	1
Q14AI7	>tr|Q14AI7|Q14AI7_MOUSE COP9 signalosome complex subunit 4 OS=Mus musculus OX=10090 GN=Cops4 PE=1 SV=1	-0.418965	1.00675	0.263661	-0.686931	-0.224023	-0.112543	0.469005	0.0620728	0.0180698	0.996376	2
P36552	>sp|P36552|HEM6_MOUSE Oxygen-dependent coproporphyrinogen-III oxidase, mitochondrial OS=Mus musculus OX=10090 GN=Cpox PE=1 SV=2	0.432699	1.66812	-2.13301	-0.202332	0.383276	-0.308546	0.0765057	-0.436579	0.0171114	0.996575	1
Q9CQ60	>sp|Q9CQ60|6PGL_MOUSE 6-phosphogluconolactonase OS=Mus musculus OX=10090 GN=Pgls PE=1 SV=1	0.842782	-0.265849	-0.679276	0.127239	0.230898	0.167111	-0.0158351	-0.328694	0.0169905	0.996385	5
Q3TXS7	>sp|Q3TXS7|PSMD1_MOUSE 26S proteasome non-ATPase regulatory subunit 1 OS=Mus musculus OX=10090 GN=Psmd1 PE=1 SV=1	0.00894003	0.98044	-0.567788	-0.282841	0.380414	0.0621021	-0.16599	-0.0844199	0.0143315	0.997666	12
Q9JJ28	>sp|Q9JJ28|FLII_MOUSE Protein flightless-1 homolog OS=Mus musculus OX=10090 GN=Flii PE=1 SV=1	-0.370119	1.5997	-0.130349	-0.90418	0.410023	-0.00484409	-0.00312054	-0.176979	0.0138612	0.997471	12
Q8CET2	>tr|Q8CET2|Q8CET2_MOUSE RIKEN cDNA 4921504E06 gene OS=Mus musculus OX=10090 GN=4921504E06Rik PE=2 SV=1	-1.41247	1.67093	0.42163	-0.506313	0.599189	-0.259917	-0.250624	-0.325453	0.0137955	0.997237	1
Q02788	>sp|Q02788|CO6A2_MOUSE Collagen alpha-2(VI) chain OS=Mus musculus OX=10090 GN=Col6a2 PE=1 SV=3	5.74043	-3.80882	-3.43224	-1.68384	-1.61291	-0.702076	-0.972364	-1.10082	0.0130027	0.997588	1
P97384	>sp|P97384|ANX11_MOUSE Annexin A11 OS=Mus musculus OX=10090 GN=Anxa11 PE=1 SV=2	0.109916	-0.383621	-0.204933	0.661196	-0.327146	-0.0202476	0.167471	0.0265066	0.0129931	0.997309	11
Q91VW3	>sp|Q91VW3|SH3L3_MOUSE SH3 domain-binding glutamic acid-rich-like protein 3 OS=Mus musculus OX=10090 GN=Sh3bgrl3 PE=1 SV=1	2.16203	-1.19017	-0.836365	0.0108392	-1.67082	0.0438528	0.815201	0.862584	0.012897	0.9971	3
Q9QXA5	>sp|Q9QXA5|LSM4_MOUSE U6 snRNA-associated Sm-like protein LSm4 OS=Mus musculus OX=10090 GN=Lsm4 PE=1 SV=1	0.429308	-0.921712	-0.657268	1.10721	0.0400462	0.333244	-0.207348	-0.252056	0.0121332	0.997428	2
D3Z7C0	>tr|D3Z7C0|D3Z7C0_MOUSE 39S ribosomal protein L40, mitochondrial OS=Mus musculus OX=10090 GN=Mrpl40 PE=1 SV=1	-0.902071	0.624606	0.0540717	0.391525	-0.149045	-0.284287	0.426398	0.262003	0.0118304	0.997385	1
Q3TAW7	>tr|Q3TAW7|Q3TAW7_MOUSE Beta-galactosidase OS=Mus musculus OX=10090 GN=Glb1 PE=1 SV=1	-1.49143	-1.42266	1.2091	2.2951	-1.33698	-0.423324	0.899512	0.713184	0.011656	0.997238	5
Q8C1E7	>sp|Q8C1E7|TACAN_MOUSE Ion channel TACAN OS=Mus musculus OX=10090 GN=Tmem120a PE=1 SV=1	1.20845	0.505272	-0.376097	-1.69614	0.507101	-0.451154	-0.322259	-0.131518	0.00940583	0.997614	2
Q60766	>sp|Q60766|IRGM1_MOUSE Immunity-related GTPase family M protein 1 OS=Mus musculus OX=10090 GN=Irgm1 PE=1 SV=1	-1.11013	-0.846556	2.71199	-0.415289	0.097929	-0.116297	-0.0612153	0.120176	0.00912078	0.997271	3
Q61941	>sp|Q61941|NNTM_MOUSE NAD(P) transhydrogenase, mitochondrial OS=Mus musculus OX=10090 GN=Nnt PE=1 SV=2	-0.432553	0.358981	0.443872	-0.0514255	-0.417296	-0.023135	0.188018	0.227869	0.00906729	0.997029	5
Q7TN29	>sp|Q7TN29|SMAP2_MOUSE Stromal membrane-associated protein 2 OS=Mus musculus OX=10090 GN=Smap2 PE=1 SV=1	-0.953015	-0.35297	1.02815	0.606146	-0.403829	0.655318	0.285069	-0.124973	0.00877018	0.996696	1
P63260	>sp|P63260|ACTG_MOUSE Actin, cytoplasmic 2 OS=Mus musculus OX=10090 GN=Actg1 PE=1 SV=1	1.76172	-1.71398	-1.17827	0.365268	1.05789	-0.209455	-0.568808	0.0878763	0.00800128	0.996172	13
Q9CZ13	>sp|Q9CZ13|QCR1_MOUSE Cytochrome b-c1 complex subunit 1, mitochondrial OS=Mus musculus OX=10090 GN=Uqcrc1 PE=1 SV=2	0.329076	0.063489	-0.711114	0.467038	-0.533416	0.00991927	0.0341943	0.296131	0.00398703	0.997957	6
Q9WU42	>sp|Q9WU42|NCOR2_MOUSE Nuclear receptor corepressor 2 OS=Mus musculus OX=10090 GN=Ncor2 PE=1 SV=3	1.03479	-1.13278	-0.199984	0.136735	0.37198	-0.190866	-0.235605	-0.408261	0.00216169	0.998845	1
P47811	>sp|P47811|MK14_MOUSE Mitogen-activated protein kinase 14 OS=Mus musculus OX=10090 GN=Mapk14 PE=1 SV=3	0.0612649	0.265177	0.237274	-0.748268	0.422584	-0.181397	-0.201655	-0.235144	0.00159469	0.999012	3
Q9CT10	>sp|Q9CT10|RANB3_MOUSE Ran-binding protein 3 OS=Mus musculus OX=10090 GN=Ranbp3 PE=1 SV=2	0.0228213	0.182545	0.504352	-0.62523	0.0696191	0.472455	-0.251068	-0.429441	-0.000975464	0.999222	2
Q9WVF7	>sp|Q9WVF7|DPOE1_MOUSE DNA polymerase epsilon catalytic subunit A OS=Mus musculus OX=10090 GN=Pole PE=1 SV=3	-1.81354	0.522168	1.85923	-0.332158	-1.1394	0.714661	0.729417	0.589467	-0.00285608	0.998575	1
P18828-2	>sp|P18828-2|SDC1_MOUSE Isoform 2 of Syndecan-1 OS=Mus musculus OX=10090 GN=Sdc1	-1.24761	0.778456	1.28862	-0.66134	-0.127224	-0.0360535	0.46701	-0.0995171	-0.00402283	0.998213	1
P15626	>sp|P15626|GSTM2_MOUSE Glutathione S-transferase Mu 2 OS=Mus musculus OX=10090 GN=Gstm2 PE=1 SV=2	-1.42695	-3.13241	2.16108	2.83255	-1.8271	-0.197199	0.604306	1.15814	-0.00519055	0.997565	4
O08529	>sp|O08529|CAN2_MOUSE Calpain-2 catalytic subunit OS=Mus musculus OX=10090 GN=Capn2 PE=1 SV=4	0.258576	-0.797225	-0.698466	1.45568	-0.487349	-0.115943	-0.209998	0.487362	-0.00542144	0.997665	12
Q8BP48	>sp|Q8BP48|MAP11_MOUSE Methionine aminopeptidase 1 OS=Mus musculus OX=10090 GN=Metap1 PE=1 SV=1	0.964098	0.216903	-1.36637	-0.206245	1.14543	-0.143331	-0.533636	-0.786786	-0.00603687	0.997458	3
P67778	>sp|P67778|PHB_MOUSE Prohibitin OS=Mus musculus OX=10090 GN=Phb PE=1 SV=1	1.35189	1.1115	-1.58939	-1.32264	1.05055	0.120005	-0.582881	-0.359697	-0.00800701	0.996452	8
Q3TRH3	>tr|Q3TRH3|Q3TRH3_MOUSE Uncharacterized protein OS=Mus musculus OX=10090 GN=Hspa8 PE=2 SV=1	0.117164	0.394158	-1.91443	1.33395	0.956819	-0.25226	-1.12994	-0.170757	-0.00814476	0.996627	2
Q3UVP1	>tr|Q3UVP1|Q3UVP1_MOUSE Uncharacterized protein (Fragment) OS=Mus musculus OX=10090 PE=2 SV=1	-1.416	1.25087	0.532726	-0.079019	-0.165643	0.320484	0.199806	-0.137048	-0.00860783	0.996541	1
Q6DFW4	>sp|Q6DFW4|NOP58_MOUSE Nucleolar protein 58 OS=Mus musculus OX=10090 GN=Nop58 PE=1 SV=1	2.65321	0.0531027	-0.686079	-2.74595	1.34601	0.155922	-1.02837	-0.754479	-0.00879051	0.996965	4
Q99JY0	>sp|Q99JY0|ECHB_MOUSE Trifunctional enzyme subunit beta, mitochondrial OS=Mus musculus OX=10090 GN=Hadhb PE=1 SV=1	-0.210505	-1.05067	0.748481	0.630096	-0.263632	-0.0942319	-0.106752	0.33089	-0.00935479	0.997369	4
P49945	>sp|P49945|FRIL2_MOUSE Ferritin light chain 2 OS=Mus musculus OX=10090 GN=Ftl2 PE=3 SV=2	-0.320942	-2.99577	0.205942	3.09244	-0.618908	-0.0447996	0.0780635	1.00895	-0.0102933	0.997188	1
O70378	>sp|O70378|EMC8_MOUSE ER membrane protein complex subunit 8 OS=Mus musculus OX=10090 GN=Emc8 PE=1 SV=1	-0.6662	0.0990679	0.0151122	0.778312	-0.00725496	-0.401847	0.171782	0.261171	-0.0107506	0.997107	2
Q8BM55	>sp|Q8BM55|TM214_MOUSE Transmembrane protein 214 OS=Mus musculus OX=10090 GN=Tmem214 PE=1 SV=1	-0.136553	1.51155	-0.300104	-0.922065	0.632321	0.0722069	-0.633176	-0.43213	-0.0108596	0.997306	2
Q8VI94	>sp|Q8VI94|OASL1_MOUSE 2'-5'-oligoadenylate synthase-like protein 1 OS=Mus musculus OX=10090 GN=Oasl1 PE=2 SV=1	-0.506519	1.20446	-0.287914	-0.407089	0.201641	-0.35931	-0.674748	0.53978	-0.011464	0.997106	2
Q61249	>sp|Q61249|IGBP1_MOUSE Immunoglobulin-binding protein 1 OS=Mus musculus OX=10090 GN=Igbp1 PE=1 SV=1	0.0868191	-0.885481	0.714531	-0.000277319	-0.525241	-0.0259658	0.318972	0.280757	-0.0140507	0.997605	2
Q6ZQ38	>sp|Q6ZQ38|CAND1_MOUSE Cullin-associated NEDD8-dissociated protein 1 OS=Mus musculus OX=10090 GN=Cand1 PE=1 SV=2	-0.544147	0.753412	-0.427681	0.362448	0.673452	-0.0677067	-0.225538	-0.111061	-0.0148869	0.997506	17
D6RI34	>tr|D6RI34|D6RI34_MOUSE TBC1 domain family member 13 OS=Mus musculus OX=10090 GN=Tbc1d13 PE=1 SV=1	-0.2864	0.248815	0.29433	-0.00580211	0.0951535	-0.24074	-0.0494379	0.117726	-0.0157181	0.997124	1
D5L240	>tr|D5L240|D5L240_MOUSE Calcium-transporting ATPase OS=Mus musculus OX=10090 GN=Atp2b2 PE=2 SV=1	-0.688022	0.905134	-0.122019	0.114489	0.0984718	-0.0167705	-0.0931026	-0.0471578	-0.0180063	0.99614	1
Q3UND0	>sp|Q3UND0|SKAP2_MOUSE Src kinase-associated phosphoprotein 2 OS=Mus musculus OX=10090 GN=Skap2 PE=1 SV=2	-0.226406	-0.999514	1.23884	0.0979998	-0.370065	-0.100083	0.371186	0.110926	-0.01876	0.996107	2
Q9CZN7	>sp|Q9CZN7|GLYM_MOUSE Serine hydroxymethyltransferase, mitochondrial OS=Mus musculus OX=10090 GN=Shmt2 PE=1 SV=1	-0.177992	1.81484	-0.846032	-0.70088	0.802537	0.235435	-0.326345	-0.692603	-0.0216641	0.995198	6
A2RS96	>tr|A2RS96|A2RS96_MOUSE Transmembrane emp24 domain-containing protein 5 OS=Mus musculus OX=10090 GN=Tmed5 PE=1 SV=1	0.871621	-0.224347	-0.826456	-0.0553272	-0.0444978	-0.268356	0.126367	-0.0409689	-0.0217248	0.995437	2
O88983	>sp|O88983|STX8_MOUSE Syntaxin-8 OS=Mus musculus OX=10090 GN=Stx8 PE=1 SV=1	-1.37523	-0.0300583	1.28492	0.628867	-0.298861	0.219733	0.285548	-0.107463	-0.0219196	0.995567	3
O35704	>sp|O35704|SPTC1_MOUSE Serine palmitoyltransferase 1 OS=Mus musculus OX=10090 GN=Sptlc1 PE=1 SV=2	0.972105	-1.27805	0.181061	0.0425411	0.306147	0.147823	-0.536775	-0.302758	-0.022657	0.995834	1
P37040	>sp|P37040|NCPR_MOUSE NADPH--cytochrome P450 reductase OS=Mus musculus OX=10090 GN=Por PE=1 SV=2	0.180289	0.911866	-0.602819	-0.720673	0.0479614	0.405858	-0.234401	-0.411573	-0.0240956	0.995245	8
O88561	>sp|O88561|S27A3_MOUSE Solute carrier family 27 member 3 OS=Mus musculus OX=10090 GN=Slc27a3 PE=1 SV=2	-0.363426	-0.630561	0.95953	0.148672	-0.316559	0.0310583	0.258828	0.180816	-0.0247875	0.994973	1
Q8BFW7	>sp|Q8BFW7|LPP_MOUSE Lipoma-preferred partner homolog OS=Mus musculus OX=10090 GN=Lpp PE=1 SV=1	1.7513	0.323859	-1.08253	-1.38897	-0.0457597	-0.674693	0.0640942	0.319743	-0.0259106	0.994928	3
Q8R2M0	>sp|Q8R2M0|TEAN2_MOUSE Transcription elongation factor A N-terminal and central domain-containing protein 2 OS=Mus musculus OX=10090 GN=Tceanc2 PE=2 SV=2	-0.00458544	0.434808	-0.151645	-0.18137	-0.194916	-0.0397455	0.0707454	0.161851	-0.0267685	0.995097	1
P10853	>sp|P10853|H2B1F_MOUSE Histone H2B type 1-F/J/L OS=Mus musculus OX=10090 GN=H2bc7 PE=1 SV=2	0.396087	-1.0561	0.151761	0.259503	1.23091	0.0317537	-0.460971	-0.346725	-0.0272067	0.99503	13
Q61879	>sp|Q61879|MYH10_MOUSE Myosin-10 OS=Mus musculus OX=10090 GN=Myh10 PE=1 SV=2	0.663794	-1.0942	0.738517	-0.394409	0.0989365	0.178559	-0.0307871	-0.382314	-0.0275609	0.995031	7
P53996	>sp|P53996|CNBP_MOUSE Cellular nucleic acid-binding protein OS=Mus musculus OX=10090 GN=Cnbp PE=1 SV=2	2.66395	0.8193	-2.35799	-2.36508	0.974251	-0.40911	-0.914353	-1.27058	-0.0277214	0.99519	1
Q6NVF9	>sp|Q6NVF9|CPSF6_MOUSE Cleavage and polyadenylation specificity factor subunit 6 OS=Mus musculus OX=10090 GN=Cpsf6 PE=1 SV=1	-0.187455	1.30018	0.350628	-1.40331	0.0727978	-0.165627	0.0232505	-0.0948172	-0.0284278	0.994905	3
Q9WTM5	>sp|Q9WTM5|RUVB2_MOUSE RuvB-like 2 OS=Mus musculus OX=10090 GN=Ruvbl2 PE=1 SV=3	-0.290399	1.52258	-0.238972	-0.896902	1.09165	-0.129595	-0.45491	-0.476427	-0.0307464	0.993888	6
A0A0A6YXS4	>tr|A0A0A6YXS4|A0A0A6YXS4_MOUSE Inosine-5'-monophosphate dehydrogenase 2 (Fragment) OS=Mus musculus OX=10090 GN=Impdh2 PE=1 SV=1	-0.780883	0.397926	0.759117	-0.185326	-0.00446219	-0.162883	0.151019	-0.0549602	-0.0308746	0.994072	3
Q5SSW2	>sp|Q5SSW2|PSME4_MOUSE Proteasome activator complex subunit 4 OS=Mus musculus OX=10090 GN=Psme4 PE=1 SV=1	-1.15842	1.38225	-1.55159	1.19796	0.263835	0.066415	0.036919	-0.481949	-0.0323527	0.993448	1
Q3U5N4	>tr|Q3U5N4|Q3U5N4_MOUSE Uncharacterized protein OS=Mus musculus OX=10090 GN=Adprh PE=1 SV=1	-1.00332	1.64576	-0.564433	0.180644	0.483791	-0.0823238	-0.341236	-0.102116	-0.0327752	0.993393	6
P47857	>sp|P47857|PFKAM_MOUSE ATP-dependent 6-phosphofructokinase, muscle type OS=Mus musculus OX=10090 GN=Pfkm PE=1 SV=3	0.548929	2.30173	-2.28598	-0.925026	-0.227308	0.508442	-0.172304	-0.439818	-0.0333766	0.993482	1
Q8VE62	>sp|Q8VE62|PAIP1_MOUSE Polyadenylate-binding protein-interacting protein 1 OS=Mus musculus OX=10090 GN=Paip1 PE=1 SV=1	-1.41613	0.0658509	0.682169	1.05738	-1.02751	0.745887	0.873099	0.214115	-0.033485	0.993683	1
Q9CXT8	>sp|Q9CXT8|MPPB_MOUSE Mitochondrial-processing peptidase subunit beta OS=Mus musculus OX=10090 GN=Pmpcb PE=1 SV=1	0.801615	1.13457	-0.241266	-1.90291	-0.44334	0.25696	0.136725	-0.141649	-0.0340185	0.993827	2
Q3V3R1	>sp|Q3V3R1|C1TM_MOUSE Monofunctional C1-tetrahydrofolate synthase, mitochondrial OS=Mus musculus OX=10090 GN=Mthfd1l PE=1 SV=2	0.184466	0.340813	0.290989	-0.70481	0.0332498	-0.163494	-0.0935884	0.0273449	-0.0353133	0.99364	3
Q8VDP3	>sp|Q8VDP3|MICA1_MOUSE [F-actin]-monooxygenase MICAL1 OS=Mus musculus OX=10090 GN=Mical1 PE=1 SV=1	-0.693754	1.43179	-0.100668	-0.420952	-0.736486	0.248204	0.117501	-0.019322	-0.036226	0.994055	8
Q60770	>sp|Q60770|STXB3_MOUSE Syntaxin-binding protein 3 OS=Mus musculus OX=10090 GN=Stxbp3 PE=1 SV=1	0.501689	-3.04679	1.46058	0.919672	0.117078	-0.474565	-0.131599	0.132729	-0.0370463	0.993966	2
A0A0J9YTS1	>tr|A0A0J9YTS1|A0A0J9YTS1_MOUSE FRY-like transcription coactivator (Fragment) OS=Mus musculus OX=10090 GN=Fryl PE=1 SV=1	-1.44221	-0.377006	1.61822	0.622351	-0.296693	0.0135459	0.30453	0.264828	-0.0382092	0.993886	1
P08003	>sp|P08003|PDIA4_MOUSE Protein disulfide-isomerase A4 OS=Mus musculus OX=10090 GN=Pdia4 PE=1 SV=3	1.30509	-0.533165	-0.888095	-0.128712	0.268876	0.359066	-0.301556	-0.270895	-0.039766	0.992904	28
Q9EPU0	>sp|Q9EPU0|RENT1_MOUSE Regulator of nonsense transcripts 1 OS=Mus musculus OX=10090 GN=Upf1 PE=1 SV=2	-1.10637	0.227853	1.36198	-0.316016	-0.0223144	-0.367568	-0.139886	0.394466	-0.0400911	0.992929	2
Q63844	>sp|Q63844|MK03_MOUSE Mitogen-activated protein kinase 3 OS=Mus musculus OX=10090 GN=Mapk3 PE=1 SV=5	0.914289	-1.0698	-0.968117	0.917864	0.188365	-0.366101	-0.107996	0.0409086	-0.0409187	0.993123	6
Q6ZWR6	>sp|Q6ZWR6|SYNE1_MOUSE Nesprin-1 OS=Mus musculus OX=10090 GN=Syne1 PE=1 SV=2	-1.34005	5.17609e-05	0.930465	0.722977	-0.883248	0.182828	0.753784	0.571538	-0.0416908	0.993363	1
P10639	>sp|P10639|THIO_MOUSE Thioredoxin OS=Mus musculus OX=10090 GN=Txn PE=1 SV=3	-0.374921	-3.03605	0.422343	3.28628	-0.727907	-0.806005	0.204097	0.753548	-0.0429674	0.99319	8
A0A494B9X1	>tr|A0A494B9X1|A0A494B9X1_MOUSE Small nucleolar RNA host gene 4 (Fragment) OS=Mus musculus OX=10090 GN=Snhg4 PE=4 SV=1	1.19623	-0.967829	-0.830604	0.428164	0.594655	-0.438179	-0.367256	-0.526816	-0.0439533	0.992673	1
Q8BGT7	>sp|Q8BGT7|SPF30_MOUSE Survival of motor neuron-related-splicing factor 30 OS=Mus musculus OX=10090 GN=Smndc1 PE=1 SV=1	-0.173782	0.771571	0.110502	-0.590067	-0.214201	-0.048438	-0.0456827	0.211181	-0.0440575	0.992879	1
A0A140LIF8	>tr|A0A140LIF8|A0A140LIF8_MOUSE Immunity-related GTPase family M member 2 OS=Mus musculus OX=10090 GN=Irgm2 PE=1 SV=1	-0.527852	0.132453	1.63275	-1.10999	0.168182	0.0515986	0.0436918	-0.485137	-0.0450617	0.992346	2
P36371	>sp|P36371|TAP2_MOUSE Antigen peptide transporter 2 OS=Mus musculus OX=10090 GN=Tap2 PE=1 SV=1	-0.0699247	0.866209	-0.245962	-0.389707	0.663769	0.0634818	-0.232075	-0.42438	-0.0463474	0.992456	9
Q8C547	>sp|Q8C547|HTR5B_MOUSE HEAT repeat-containing protein 5B OS=Mus musculus OX=10090 GN=Heatr5b PE=1 SV=3	-0.218072	0.703508	0.739154	-1.2183	-0.152819	-0.220093	0.152082	0.0875329	-0.0469832	0.992517	1
Q62351	>sp|Q62351|TFR1_MOUSE Transferrin receptor protein 1 OS=Mus musculus OX=10090 GN=Tfrc PE=1 SV=1	-0.562838	1.10269	0.856767	-1.4046	-0.194122	0.7551	-0.0169616	-0.652104	-0.0488337	0.992455	1
Q8R5F7-2	>sp|Q8R5F7-2|IFIH1_MOUSE Isoform 2 of Interferon-induced helicase C domain-containing protein 1 OS=Mus musculus OX=10090 GN=Ifih1	-0.224209	0.550534	-0.0336782	0.0512286	0.0458977	-0.126284	-0.17331	0.0656753	-0.0491505	0.993071	5
Q5FWH7	>sp|Q5FWH7|S39AC_MOUSE Zinc transporter ZIP12 OS=Mus musculus OX=10090 GN=Slc39a12 PE=1 SV=1	0.968154	0.563473	-0.528098	-1.19994	0.532501	-0.340437	-0.698518	-0.344055	-0.0494777	0.993094	1
P21126	>sp|P21126|UBL4A_MOUSE Ubiquitin-like protein 4A OS=Mus musculus OX=10090 GN=Ubl4a PE=1 SV=1	-0.0828964	-0.607721	-0.830042	1.36152	-0.712085	-0.0881528	0.286376	0.365096	-0.0497523	0.993161	2
Q9Z1P8	>sp|Q9Z1P8|ANGL4_MOUSE Angiopoietin-related protein 4 OS=Mus musculus OX=10090 GN=Angptl4 PE=1 SV=1	-1.49386	0.772699	0.486644	0.694976	-0.00706702	-0.0454886	-0.227058	0.291394	-0.0499752	0.99327	1
P26516	>sp|P26516|PSMD7_MOUSE 26S proteasome non-ATPase regulatory subunit 7 OS=Mus musculus OX=10090 GN=Psmd7 PE=1 SV=2	-0.483739	0.201478	0.292559	0.194888	0.171528	0.0765139	-0.290761	-0.217226	-0.0502472	0.993339	3
Q810U5	>sp|Q810U5|CCD50_MOUSE Coiled-coil domain-containing protein 50 OS=Mus musculus OX=10090 GN=Ccdc50 PE=1 SV=1	-0.923959	0.996824	0.685278	-0.445504	-0.533778	-0.239419	0.607679	0.284346	-0.0504942	0.993428	2
Q8BHL5	>sp|Q8BHL5|ELMO2_MOUSE Engulfment and cell motility protein 2 OS=Mus musculus OX=10090 GN=Elmo2 PE=1 SV=1	0.275942	1.20371	-2.42327	1.09896	0.555831	-0.73355	-0.291141	0.0162624	-0.0505011	0.993716	2
Q8VDN2	>sp|Q8VDN2|AT1A1_MOUSE Sodium/potassium-transporting ATPase subunit alpha-1 OS=Mus musculus OX=10090 GN=Atp1a1 PE=1 SV=1	0.0730661	1.11613	-0.294802	-0.948762	0.434413	0.16899	-0.56563	-0.283779	-0.0513417	0.993315	5
Q99KV1	>sp|Q99KV1|DJB11_MOUSE DnaJ homolog subfamily B member 11 OS=Mus musculus OX=10090 GN=Dnajb11 PE=1 SV=1	1.85085	-0.535244	-0.976632	-0.875572	0.361873	0.26028	-0.390176	-0.35673	-0.0514064	0.993849	11
A2AU52	>tr|A2AU52|A2AU52_MOUSE COMM domain-containing protein 7 OS=Mus musculus OX=10090 GN=Commd7 PE=1 SV=1	-0.266303	-0.146343	0.395671	0.123709	-0.0617839	-0.374627	-0.0151802	0.344921	-0.0514072	0.994142	1
Q8K2V6	>sp|Q8K2V6|IPO11_MOUSE Importin-11 OS=Mus musculus OX=10090 GN=Ipo11 PE=1 SV=1	-0.752831	-0.180205	1.17816	-0.165964	0.309594	-0.186479	-0.39348	-0.0697713	-0.0523152	0.993979	1
Q8BMT0	>tr|Q8BMT0|Q8BMT0_MOUSE Serine (Or cysteine) peptidase inhibitor, clade B, member 9D OS=Mus musculus OX=10090 GN=Serpinb9d PE=1 SV=1	1.23245	0.539488	-0.308086	-1.85937	1.12771	-0.453679	-1.1475	-1.08943	-0.052685	0.993967	1
O70293	>sp|O70293|GRK6_MOUSE G protein-coupled receptor kinase 6 OS=Mus musculus OX=10090 GN=Grk6 PE=1 SV=1	1.31814	-0.415356	-1.41107	0.224324	0.535087	-0.591353	-0.255674	-0.506737	-0.0530145	0.993989	1
O88430	>sp|O88430|CCL22_MOUSE C-C motif chemokine 22 OS=Mus musculus OX=10090 GN=Ccl22 PE=2 SV=1	-2.18669	0.00570612	3.09746	-0.734223	0.713753	-0.610753	-0.646847	-0.153242	-0.0530431	0.99426	1
Q3TML6	>tr|Q3TML6|Q3TML6_MOUSE Protein-synthesizing GTPase OS=Mus musculus OX=10090 GN=Eif2s3x PE=1 SV=1	1.18662	1.91033	-1.67155	-1.86275	1.04779	0.279655	-1.48422	-1.41818	-0.0552394	0.993031	1
Q64444	>sp|Q64444|CAH4_MOUSE Carbonic anhydrase 4 OS=Mus musculus OX=10090 GN=Ca4 PE=1 SV=1	-0.710123	-0.0441763	0.430424	0.744387	0.233032	-0.354105	-0.0462752	-0.0636403	-0.0557535	0.993193	1
Q921C5	>sp|Q921C5|BICD2_MOUSE Protein bicaudal D homolog 2 OS=Mus musculus OX=10090 GN=Bicd2 PE=1 SV=1	0.12755	1.03798	-0.358257	-0.779699	-0.182269	0.174669	0.0309939	-0.239887	-0.0568868	0.993432	1
Q8C2E4	>sp|Q8C2E4|PTCD1_MOUSE Pentatricopeptide repeat-containing protein 1, mitochondrial OS=Mus musculus OX=10090 GN=Ptcd1 PE=2 SV=2	-1.72227	0.500229	1.82043	-0.338157	-1.54712	0.397853	1.02289	1.20636	-0.0575101	0.99321	1
Q91YJ2	>sp|Q91YJ2|SNX4_MOUSE Sorting nexin-4 OS=Mus musculus OX=10090 GN=Snx4 PE=1 SV=1	-0.763678	0.367337	0.84827	-0.247845	-1.19899	0.0674384	0.403685	0.656508	-0.0588615	0.992679	3
Q8BJW6	>sp|Q8BJW6|EIF2A_MOUSE Eukaryotic translation initiation factor 2A OS=Mus musculus OX=10090 GN=Eif2a PE=1 SV=2	-0.49043	-0.466331	-0.37556	1.6325	0.249119	-0.105028	-0.563578	0.0809085	-0.0612278	0.992189	1
A0A338P7C0	>tr|A0A338P7C0|A0A338P7C0_MOUSE Proteasome endopeptidase complex OS=Mus musculus OX=10090 GN=Psmb1 PE=1 SV=1	-1.16597	1.28102	0.658848	-0.514169	-0.0442302	0.0847392	-0.106943	-0.202945	-0.0618215	0.991991	5
Q4QRL3	>sp|Q4QRL3|CC88B_MOUSE Coiled-coil domain-containing protein 88B OS=Mus musculus OX=10090 GN=Ccdc88b PE=1 SV=2	-1.0916	0.288691	1.80644	-0.724894	-0.272897	-0.582049	0.137858	0.39926	-0.0628089	0.991465	7
Q8CCS6	>sp|Q8CCS6|PABP2_MOUSE Polyadenylate-binding protein 2 OS=Mus musculus OX=10090 GN=Pabpn1 PE=1 SV=3	0.0132962	1.03985	-0.101183	-0.890569	0.520052	-0.112808	-0.566246	-0.612549	-0.0629549	0.991639	1
Q9CQU3	>sp|Q9CQU3|RER1_MOUSE Protein RER1 OS=Mus musculus OX=10090 GN=Rer1 PE=1 SV=1	1.36264	-1.64964	-1.0536	0.984487	0.626046	-0.696698	-0.650885	-0.291862	-0.0633477	0.991608	1
Q810A7	>sp|Q810A7|DDX42_MOUSE ATP-dependent RNA helicase DDX42 OS=Mus musculus OX=10090 GN=Ddx42 PE=1 SV=3	-0.401629	-0.670492	1.35648	-0.237885	0.241979	0.129785	0.0289579	-0.642473	-0.0633569	0.991895	1
Q8C8R3	>sp|Q8C8R3|ANK2_MOUSE Ankyrin-2 OS=Mus musculus OX=10090 GN=Ank2 PE=1 SV=2	-0.677583	0.567468	-1.53007	1.75357	0.806373	-0.575627	-0.604042	-0.252585	-0.0638396	0.992084	1
P11031	>sp|P11031|TCP4_MOUSE Activated RNA polymerase II transcriptional coactivator p15 OS=Mus musculus OX=10090 GN=Sub1 PE=1 SV=3	0.151172	0.41712	-0.282305	-0.168444	0.0514678	0.107249	-0.217184	-0.214442	-0.0648724	0.991816	7
Q3UPE0	>tr|Q3UPE0|Q3UPE0_MOUSE Uncharacterized protein OS=Mus musculus OX=10090 GN=Tcea1 PE=2 SV=1	-1.24408	-1.12449	1.11659	1.53609	-0.735275	0.232873	0.483217	0.487881	-0.0662136	0.99129	1
O88441	>sp|O88441|MTX2_MOUSE Metaxin-2 OS=Mus musculus OX=10090 GN=Mtx2 PE=1 SV=1	0.429653	-0.374286	0.861206	-0.938361	0.494852	-0.643223	-0.377065	-0.131006	-0.0710922	0.988701	1
Q9EPJ9	>sp|Q9EPJ9|ARFG1_MOUSE ADP-ribosylation factor GTPase-activating protein 1 OS=Mus musculus OX=10090 GN=Arfgap1 PE=1 SV=2	0.717801	0.0327916	0.631277	-1.41826	-0.288547	-0.262018	0.109026	0.134354	-0.072325	0.988263	3
Q9CZ04	>sp|Q9CZ04|CSN7A_MOUSE COP9 signalosome complex subunit 7a OS=Mus musculus OX=10090 GN=Cops7a PE=1 SV=2	-0.651224	0.273717	2.16171	-1.6637	0.415196	-0.00514116	-0.245632	-0.619785	-0.0725151	0.9884	2
Q8BGN3	>sp|Q8BGN3|ENPP6_MOUSE Glycerophosphocholine cholinephosphodiesterase ENPP6 OS=Mus musculus OX=10090 GN=Enpp6 PE=1 SV=1	-1.73938	1.11848	0.68931	0.128974	-1.05376	0.323634	0.683482	0.639915	-0.0757308	0.986601	1
Q6A0A2	>sp|Q6A0A2|LAR4B_MOUSE La-related protein 4B OS=Mus musculus OX=10090 GN=Larp4b PE=1 SV=2	0.116581	0.724809	-0.52672	-0.379514	-0.479258	-0.373545	0.409201	0.37783	-0.0760431	0.986635	1
Q9CRD0	>sp|Q9CRD0|OCAD1_MOUSE OCIA domain-containing protein 1 OS=Mus musculus OX=10090 GN=Ociad1 PE=1 SV=1	-0.105348	0.688264	0.311276	-0.805437	0.701678	-0.263532	-0.505769	-0.643332	-0.0766594	0.986416	2
Q9D071	>sp|Q9D071|MMS19_MOUSE MMS19 nucleotide excision repair protein homolog OS=Mus musculus OX=10090 GN=Mms19 PE=1 SV=1	-0.970629	1.4362	0.188079	-0.44343	-0.0517131	0.227778	-0.199184	-0.291705	-0.0768999	0.98651	2
Q8VH51	>sp|Q8VH51|RBM39_MOUSE RNA-binding protein 39 OS=Mus musculus OX=10090 GN=Rbm39 PE=1 SV=2	0.927245	0.493302	-0.563154	-0.98719	1.0894	-0.450586	-0.421934	-0.482543	-0.0771045	0.986635	5
Q71LX8	>tr|Q71LX8|Q71LX8_MOUSE Heat shock protein 84b OS=Mus musculus OX=10090 GN=Hsp90ab1 PE=1 SV=1	3.7351	0.458888	-3.60684	-2.44924	1.55883	0.256676	-0.816423	-0.678109	-0.0771797	0.986867	13
A0A0N4SVM0	>tr|A0A0N4SVM0|A0A0N4SVM0_MOUSE F-actin-capping protein subunit alpha (Fragment) OS=Mus musculus OX=10090 GN=Capza2 PE=1 SV=1	-0.278339	-0.0928012	-1.10945	1.58877	1.18526	-0.564229	-0.675152	-0.237075	-0.0782244	0.987177	4
Q3TWT5	>tr|Q3TWT5|Q3TWT5_MOUSE Uncharacterized protein OS=Mus musculus OX=10090 GN=Asah1 PE=2 SV=1	-1.05043	0.0485765	-0.29476	1.29627	-0.627099	-0.43693	0.0951805	0.298838	-0.078422	0.987308	8
Q9Z2X2	>sp|Q9Z2X2|PSD10_MOUSE 26S proteasome non-ATPase regulatory subunit 10 OS=Mus musculus OX=10090 GN=Psmd10 PE=1 SV=3	-1.67401	0.62761	0.976294	0.341449	-0.855561	0.574469	0.462622	-0.149369	-0.078708	0.987661	2
P23116	>sp|P23116|EIF3A_MOUSE Eukaryotic translation initiation factor 3 subunit A OS=Mus musculus OX=10090 GN=Eif3a PE=1 SV=5	1.48086	1.41128	-0.199997	-1.74397	0.840848	0.131076	-0.236063	-0.341654	-0.0792888	0.988362	17
Q8R0A0	>sp|Q8R0A0|T2FB_MOUSE General transcription factor IIF subunit 2 OS=Mus musculus OX=10090 GN=Gtf2f2 PE=1 SV=1	-0.0654766	0.11658	0.0817746	0.0701152	-0.0658373	0.212282	0.0885744	-0.513559	-0.0809733	0.987246	2
Q8BMA6	>sp|Q8BMA6|SRP68_MOUSE Signal recognition particle subunit SRP68 OS=Mus musculus OX=10090 GN=Srp68 PE=1 SV=2	-0.327615	1.61651	-0.737335	-0.419774	0.0233173	0.192024	-0.090534	-0.45122	-0.0815327	0.987073	2
Q9JJX6	>sp|Q9JJX6|P2RX4_MOUSE P2X purinoceptor 4 OS=Mus musculus OX=10090 GN=P2rx4 PE=1 SV=1	-0.335766	-2.60741	0.92627	2.17881	-0.696397	-0.195855	0.0990599	0.282189	-0.0821756	0.987128	4
B9EJX8	>tr|B9EJX8|B9EJX8_MOUSE Peptidyl-prolyl cis-trans isomerase OS=Mus musculus OX=10090 GN=Ppil1 PE=1 SV=1	-1.80027	1.80555	0.75218	-0.399952	-0.988123	0.0265458	0.575216	0.40446	-0.0824689	0.987476	2
Q921M7	>sp|Q921M7|CYRIB_MOUSE CYFIP-related Rac1 interactor B OS=Mus musculus OX=10090 GN=Cyrib PE=1 SV=1	-0.490812	0.0379097	0.38319	0.150586	-0.500026	0.0113755	-0.0832519	0.0153735	-0.0835102	0.987196	7
A0A1W2P6U8	>tr|A0A1W2P6U8|A0A1W2P6U8_MOUSE RIKEN cDNA 4932415D10 gene OS=Mus musculus OX=10090 GN=4932415D10Rik PE=4 SV=1	-0.745029	2.30438	-0.629175	-0.774839	-0.0837942	0.253244	-0.507862	-0.0635367	-0.0842998	0.987127	1
A0A286YCV9	>tr|A0A286YCV9|A0A286YCV9_MOUSE Kinesin family member 13B OS=Mus musculus OX=10090 GN=Kif13b PE=1 SV=1	-0.200972	-1.93141	1.31262	0.81547	0.0127216	-0.0655819	0.0375503	-0.27108	-0.0843472	0.987385	1
P54987	>sp|P54987|IRG1_MOUSE Cis-aconitate decarboxylase OS=Mus musculus OX=10090 GN=Acod1 PE=1 SV=2	0.793277	2.87894	-0.665164	-3.75432	0.877272	-0.129706	-0.371792	-0.428407	-0.0871851	0.986187	9
P05533	>sp|P05533|LY6A_MOUSE Lymphocyte antigen 6A-2/6E-1 OS=Mus musculus OX=10090 GN=Ly6a PE=1 SV=1	-2.59435	-1.1455	4.40422	-0.254769	-1.11442	-0.268171	0.0519475	-0.83184	-0.0877727	0.986586	2
Q9WTL7	>sp|Q9WTL7|LYPA2_MOUSE Acyl-protein thioesterase 2 OS=Mus musculus OX=10090 GN=Lypla2 PE=1 SV=1	-1.85737	-0.0505692	1.38096	1.01871	-1.75717	1.1494	0.364626	0.41466	-0.0879486	0.986736	2
Q69ZM6	>sp|Q69ZM6|STK36_MOUSE Serine/threonine-protein kinase 36 OS=Mus musculus OX=10090 GN=Stk36 PE=1 SV=3	0.365578	1.20584	0.105169	-1.85616	-0.582861	0.546117	-0.00976499	-0.214755	-0.0896857	0.985868	1
Q9CQW9	>sp|Q9CQW9|IFM3_MOUSE Interferon-induced transmembrane protein 3 OS=Mus musculus OX=10090 GN=Ifitm3 PE=1 SV=1	2.6185	-3.18265	-1.06256	0.87652	0.660577	-0.208892	-0.537587	-0.872275	-0.0897033	0.986152	1
G5E829	>sp|G5E829|AT2B1_MOUSE Plasma membrane calcium-transporting ATPase 1 OS=Mus musculus OX=10090 GN=Atp2b1 PE=1 SV=1	-0.963081	0.239993	0.821662	0.226426	-1.38501	0.0741901	0.26539	0.148233	-0.0900557	0.986153	11
Q60875	>sp|Q60875|ARHG2_MOUSE Rho guanine nucleotide exchange factor 2 OS=Mus musculus OX=10090 GN=Arhgef2 PE=1 SV=4	-1.33971	1.66922	0.462422	-0.601815	-0.148104	-0.0303611	-0.139583	-0.000843659	-0.090149	0.986373	3
P63168	>sp|P63168|DYL1_MOUSE Dynein light chain 1, cytoplasmic OS=Mus musculus OX=10090 GN=Dynll1 PE=1 SV=1	0.00286551	-1.27383	0.694573	0.711249	-0.0927958	-0.37097	0.0191727	0.196553	-0.0912551	0.987233	1
Q99KG3	>sp|Q99KG3|RBM10_MOUSE RNA-binding protein 10 OS=Mus musculus OX=10090 GN=Rbm10 PE=1 SV=1	-0.853213	1.60545	-0.668411	0.03452	-0.330748	0.223236	0.365716	-0.224609	-0.0929905	0.986064	1
Q8BWQ5	>sp|Q8BWQ5|DCLK3_MOUSE Serine/threonine-protein kinase DCLK3 OS=Mus musculus OX=10090 GN=Dclk3 PE=1 SV=2	0.814536	1.09277	-0.594525	-1.5771	0.0350911	-0.329424	-0.0324673	-0.304141	-0.0944116	0.98576	1
Q8BUK6	>sp|Q8BUK6|HOOK3_MOUSE Protein Hook homolog 3 OS=Mus musculus OX=10090 GN=Hook3 PE=1 SV=2	0.13835	-0.918322	0.0540278	0.862309	-0.266574	-0.194515	0.0659097	-0.00522124	-0.0948219	0.985712	5
Q8VE91	>sp|Q8VE91|RETR1_MOUSE Reticulophagy regulator 1 OS=Mus musculus OX=10090 GN=Retreg1 PE=1 SV=2	0.473962	0.432393	-0.0342093	-0.882104	-0.494934	0.495724	-0.11975	-0.266412	-0.0953007	0.985906	2
Q9JI10	>sp|Q9JI10|STK3_MOUSE Serine/threonine-protein kinase 3 OS=Mus musculus OX=10090 GN=Stk3 PE=1 SV=1	-1.40118	0.154865	0.272801	1.53963	-0.661716	0.0312838	0.28351	0.0660993	-0.0964969	0.985792	4
Q8VI75	>sp|Q8VI75|IPO4_MOUSE Importin-4 OS=Mus musculus OX=10090 GN=Ipo4 PE=1 SV=1	-0.530066	1.19362	0.645787	-1.18369	-0.551793	0.327632	0.364488	-0.115537	-0.0976021	0.985755	1
Q8C878	>sp|Q8C878|UBA3_MOUSE NEDD8-activating enzyme E1 catalytic subunit OS=Mus musculus OX=10090 GN=Uba3 PE=1 SV=2	-0.346187	-0.540573	-0.229535	1.31664	-0.371412	0.156126	0.249277	-0.00676065	-0.0987178	0.985408	1
Q80YE7	>sp|Q80YE7|DAPK1_MOUSE Death-associated protein kinase 1 OS=Mus musculus OX=10090 GN=Dapk1 PE=1 SV=3	0.710042	0.528773	0.244975	-1.65382	0.478119	0.0199792	-0.606916	-0.836191	-0.100469	0.984822	1
Q99LY9	>sp|Q99LY9|NDUS5_MOUSE NADH dehydrogenase [ubiquinone] iron-sulfur protein 5 OS=Mus musculus OX=10090 GN=Ndufs5 PE=1 SV=3	-2.55411	-0.850729	1.43072	2.20594	-0.719796	-0.0656269	0.579892	0.57669	-0.100667	0.984954	1
O08582	>sp|O08582|GTPB1_MOUSE GTP-binding protein 1 OS=Mus musculus OX=10090 GN=Gtpbp1 PE=1 SV=2	1.40893	-0.464081	-1.78344	0.563062	-0.481065	0.250755	0.277239	-0.451659	-0.100779	0.98516	3
Q5FWK3	>sp|Q5FWK3|RHG01_MOUSE Rho GTPase-activating protein 1 OS=Mus musculus OX=10090 GN=Arhgap1 PE=1 SV=1	0.913038	-0.0689153	-0.172917	-0.798087	-0.0180484	0.0232111	-0.441601	-0.06168	-0.10125	0.985964	7
A2RRY8-2	>sp|A2RRY8-2|SPAS1_MOUSE Isoform 2 of Spermatogenesis-associated serine-rich protein 1 OS=Mus musculus OX=10090 GN=Spats1	-0.0730706	0.729692	-1.63588	1.02243	0.263457	-0.776486	-0.432699	0.453059	-0.10165	0.985925	1
P39428	>sp|P39428|TRAF1_MOUSE TNF receptor-associated factor 1 OS=Mus musculus OX=10090 GN=Traf1 PE=1 SV=2	0.366271	-0.744539	-0.221474	0.638978	0.263122	-0.0522647	-0.29237	-0.577478	-0.102686	0.985344	1
Q99NH0	>sp|Q99NH0|ANR17_MOUSE Ankyrin repeat domain-containing protein 17 OS=Mus musculus OX=10090 GN=Ankrd17 PE=1 SV=2	-0.193871	0.604767	0.283085	-0.622631	-0.223475	0.132096	0.00696306	-0.16322	-0.103634	0.985742	1
Q0GNC1	>sp|Q0GNC1|INF2_MOUSE Inverted formin-2 OS=Mus musculus OX=10090 GN=Inf2 PE=1 SV=1	-0.22214	1.29433	-1.38716	0.26166	1.42657	-1.51086	-0.569549	-0.343006	-0.105639	0.984636	2
P62869	>sp|P62869|ELOB_MOUSE Elongin-B OS=Mus musculus OX=10090 GN=Elob PE=1 SV=1	0.554653	-1.0772	0.0767402	0.474371	0.0539831	-0.034919	-0.250067	-0.353315	-0.105688	0.984896	2
Q8CJ40	>sp|Q8CJ40|CROCC_MOUSE Rootletin OS=Mus musculus OX=10090 GN=Crocc PE=1 SV=2	-1.72373	1.18392	-0.00781744	0.846054	-0.929873	-0.28768	0.819975	0.486175	-0.106339	0.984642	2
P48771	>sp|P48771|CX7A2_MOUSE Cytochrome c oxidase subunit 7A2, mitochondrial OS=Mus musculus OX=10090 GN=Cox7a2 PE=1 SV=2	-0.839327	0.420288	1.24034	-0.733088	-0.504935	0.515138	-0.0584241	-0.366241	-0.106447	0.984852	2
Q8K4Z3	>sp|Q8K4Z3|NNRE_MOUSE NAD(P)H-hydrate epimerase OS=Mus musculus OX=10090 GN=Naxe PE=1 SV=1	-1.82084	-1.67681	2.92796	1.14005	-1.08473	0.0629449	0.39548	0.511137	-0.108176	0.985189	2
Q3UZ79	>tr|Q3UZ79|Q3UZ79_MOUSE SH2 domain-containing protein (Fragment) OS=Mus musculus OX=10090 GN=Stat5a PE=2 SV=1	1.54559	1.47577	-0.179365	-3.62489	0.761791	-0.185735	-0.907355	-1.35988	-0.108542	0.98518	1
Q80WQ2	>sp|Q80WQ2|VAC14_MOUSE Protein VAC14 homolog OS=Mus musculus OX=10090 GN=Vac14 PE=1 SV=1	0.00546205	-0.592947	0.253849	0.364657	-0.377623	-0.37833	-0.008894	0.172996	-0.109686	0.984503	6
Q64442	>sp|Q64442|DHSO_MOUSE Sorbitol dehydrogenase OS=Mus musculus OX=10090 GN=Sord PE=1 SV=3	0.201794	-0.717514	-0.158553	0.770887	-0.184825	-0.512341	0.0967171	0.194787	-0.110882	0.984995	2
Q3TT38	>sp|Q3TT38|ILRUN_MOUSE Protein ILRUN OS=Mus musculus OX=10090 GN=Ilrun PE=2 SV=2	2.03697	-1.79144	-0.779053	0.156906	0.301212	0.188381	-0.324829	-0.962165	-0.111564	0.985017	1
Q9CQM9	>sp|Q9CQM9|GLRX3_MOUSE Glutaredoxin-3 OS=Mus musculus OX=10090 GN=Glrx3 PE=1 SV=1	0.314325	0.866496	-0.213876	-1.06139	0.390404	-0.41361	-0.373105	-0.177554	-0.112285	0.985007	4
Q8K297	>sp|Q8K297|GT251_MOUSE Procollagen galactosyltransferase 1 OS=Mus musculus OX=10090 GN=Colgalt1 PE=1 SV=2	0.330054	0.0977434	-0.385139	-0.010288	-0.663407	-0.793523	0.364867	0.589766	-0.114376	0.984731	5
Q9JMD0	>sp|Q9JMD0|ZN207_MOUSE BUB3-interacting and GLEBS motif-containing protein ZNF207 OS=Mus musculus OX=10090 GN=Znf207 PE=1 SV=1	-2.22403	0.614446	0.820123	1.07024	-0.270323	-0.193918	0.119358	0.32393	-0.117392	0.98427	1
P61164	>sp|P61164|ACTZ_MOUSE Alpha-centractin OS=Mus musculus OX=10090 GN=Actr1a PE=1 SV=1	-1.75657	1.61649	-0.00216656	0.542437	0.106897	-0.27286	-0.292372	0.0262269	-0.118295	0.984102	5
Q8C6G1	>sp|Q8C6G1|CF410_MOUSE Cilia- and flagella-associated protein 410 OS=Mus musculus OX=10090 GN=Cfap410 PE=1 SV=1	1.14875	1.32102	-0.288251	-2.58621	-0.392189	0.614068	-0.240203	-0.517013	-0.121086	0.984138	1
Q9CQU0	>sp|Q9CQU0|TXD12_MOUSE Thioredoxin domain-containing protein 12 OS=Mus musculus OX=10090 GN=Txndc12 PE=1 SV=1	0.0428361	0.0409109	-0.274606	0.269869	-0.0622681	-0.156728	-0.136116	-0.206047	-0.12141	0.984165	3
Q8K4P0	>sp|Q8K4P0|WDR33_MOUSE pre-mRNA 3' end processing protein WDR33 OS=Mus musculus OX=10090 GN=Wdr33 PE=1 SV=1	-1.27208	0.184361	0.475106	0.942357	0.0471611	-0.207322	0.177788	-0.246245	-0.123008	0.984314	1
E9PW35	>tr|E9PW35|E9PW35_MOUSE Interferon gamma-induced GTPase OS=Mus musculus OX=10090 GN=Igtp PE=1 SV=1	-1.21627	-0.814169	3.00785	-0.83348	0.139691	-0.311119	-0.148179	-0.303046	-0.123344	0.984636	1
Q6A009	>sp|Q6A009|LTN1_MOUSE E3 ubiquitin-protein ligase listerin OS=Mus musculus OX=10090 GN=Ltn1 PE=1 SV=3	-0.74645	1.10516	-0.408237	0.186913	-1.46711	0.0667749	0.969274	0.808434	-0.123389	0.984904	2
P24638	>sp|P24638|PPAL_MOUSE Lysosomal acid phosphatase OS=Mus musculus OX=10090 GN=Acp2 PE=1 SV=2	-1.54951	-0.327809	0.785719	1.53822	-1.03741	-0.270136	0.337072	0.400275	-0.12425	0.984772	4
B1ARD6	>sp|B1ARD6|SLFN9_MOUSE Schlafen family member 9 OS=Mus musculus OX=10090 GN=Slfn9 PE=2 SV=1	0.208041	0.202931	-0.764523	0.401046	0.233819	-0.459299	-0.333067	-0.0469672	-0.124346	0.984997	1
Q3UDF0	>sp|Q3UDF0|GTR6_MOUSE Solute carrier family 2, facilitated glucose transporter member 6 OS=Mus musculus OX=10090 GN=Slc2a6 PE=1 SV=1	0.803495	-0.77726	0.583752	-0.729587	-0.317534	-0.104571	-0.370582	0.18368	-0.12547	0.985559	3
Q68FL4	>sp|Q68FL4|SAHH3_MOUSE Putative adenosylhomocysteinase 3 OS=Mus musculus OX=10090 GN=Ahcyl2 PE=1 SV=1	0.652328	0.414565	-0.341796	-0.793614	-0.736145	0.0231526	0.37506	0.295608	-0.126224	0.985829	1
E9Q137	>tr|E9Q137|E9Q137_MOUSE Testis-expressed gene 264 OS=Mus musculus OX=10090 GN=Tex264 PE=1 SV=1	0.579069	-1.11185	0.285855	0.200974	-0.315614	-0.19588	0.080196	0.0431681	-0.126749	0.986298	1
Q9Z2U1	>sp|Q9Z2U1|PSA5_MOUSE Proteasome subunit alpha type-5 OS=Mus musculus OX=10090 GN=Psma5 PE=1 SV=1	0.0377402	-0.318851	0.347342	0.175734	0.287279	-0.329511	-0.372165	-0.00819297	-0.127459	0.986298	7
[truncated: 1,541 more rows]

## Sheet: Protein Abundance Changes
	Supplementary Table 1. Protein abundance changes in postsynaptic DC (psDC) in comparison to nonsynaptic DC (nsDC). Results are reported as Zq values (log2-fold changes expressed in units of standard deviation) for each individual biological replicate and for the integrated data in the comparative of psDC vs. nsDC. Results are filtered by N>1 and FDR <0,05
[truncated: 3,512 more rows]
