# Supplementary material for: Immune synapse formation promotes lipid peroxidation and MHC-I upregulation in licensed dendritic cells for efficient priming of CD8+ T cells
Source: Nat Commun. 2023 Oct 25;14:6772. doi: 10.1038/s41467-023-42480-3 (PMC10600134; doi:10.1038/s41467-023-42480-3)
Supplement: Supplementary file 5 — Supplementary Data 2 [file 41467_2023_42480_MOESM5_ESM.xlsx]

## Sheet: Category abundance changes
Supplementary Table 2. Functional category abundance changes in postsynaptic DC (psDC) in comparison to nonsynaptic DC (nsDC). Results are reported as Zc values (log2-fold changes expressed in units of standard deviation for the integration data in the comparative of psDC vs. nsDC samples. N indicates the number of quantified proteins for each functional category.
	psDC vs. nsDC
Functional Category	Zc	FDR	N
GO:0003727|F:single-stranded RNA binding|IDA:MGI	5.18157	2.34887e-05	2	Color code		Zq	-8	0	8
R-MMU-445355|Smooth Muscle Contraction	5.14246	2.45725e-05	15			FDR		0	0.05
GO:0007286|P:spermatid development|IMP:UniProtKB	4.85635	9.31786e-05	2
R-MMU-390522|Striated Muscle Contraction	4.59411	0.000297097	9
GO:0005509|F:calcium ion binding|IEA:InterPro	4.54946	0.000364474	53
GO:0009897|C:external side of plasma membrane|IDA:MGI	4.3945	0.000703444	39
GO:0009986|C:cell surface|IDA:MGI	4.18439	0.00166286	23
GO:0051015|F:actin filament binding|IDA:MGI	3.98401	0.00342904	9
GO:0006936|P:muscle contraction|IBA:GO_Central	3.7978	0.00653825	7
GO:0002476|P:antigen processing and presentation of endogenous peptide antigen via MHC class Ib|IBA:GO_Central	3.75637	0.00738165	7
Immunproteasome 11S regulator_curated	3.72343	0.0076579	3
GO:0009986|C:cell surface|ISO:MGI	3.71092	0.00800656	53
GO:0070062|C:extracellular exosome|ISO:MGI	3.69071	0.00854271	16
R-MMU-8957275|Post-translational protein phosphorylation	3.6751	0.00903817	14
GO:0050786|F:RAGE receptor binding|ISO:MGI	3.67161	0.0085768	4
GO:0070971|C:endoplasmic reticulum exit site|ISO:MGI	3.67161	0.00853798	8
GO:0005782|C:peroxisomal matrix|ISS:UniProtKB	3.61206	0.00970193	3
GO:0006906|P:vesicle fusion|IBA:GO_Central	3.58327	0.0107931	8
R-MMU-381426|Regulation of Insulin-like Growth Factor (IGF) transport and uptake by Insulin-like Growth Factor Binding Proteins (IGFBPs)	3.57614	0.0110017	15
GO:0008537|C:proteasome activator complex|IEA:InterPro	3.44751	0.014997	4
GO:0030101|P:natural killer cell activation|ISO:MGI	3.42731	0.0154742	2
GO:0005916|C:fascia adherens|IDA:MGI	3.39372	0.0172221	4
GO:0048545|P:response to steroid hormone|ISO:MGI	3.37811	0.0180564	2
GO:0098761|P:cellular response to interleukin-7|IDA:MGI	3.3683	0.0185932	13
GO:1903575|P:cornified envelope assembly|ISO:MGI	3.3597	0.0190618	2
GO:0030863|C:cortical cytoskeleton|IDA:MGI	3.32122	0.0216236	11
GO:0071556|C:integral component of lumenal side of endoplasmic reticulum membrane|TAS:Reactome	3.31925	0.0217095	8
GO:0035093|P:spermatogenesis, exchange of chromosomal proteins|IMP:UniProtKB	3.30928	0.0208862	3
GO:0006749|P:glutathione metabolic process|IMP:MGI	3.30447	0.0211872	5
GO:0001916|P:positive regulation of T cell mediated cytotoxicity|IBA:GO_Central	3.28717	0.0224051	3
MHC I_woD37_woKDalphachain_curated	3.27596	0.0232471	6
GO:0005871|C:kinesin complex|IEA:InterPro	3.27172	0.0233995	3
R-MMU-163125|Post-translational modification: synthesis of GPI-anchored proteins	3.27135	0.0233648	2
GO:0005874|C:microtubule|IEA:UniProtKB-KW	3.26834	0.0235487	38
GO:0007155|P:cell adhesion|IDA:MGI	3.2627	0.0239554	5
GO:0030246|F:carbohydrate binding|IDA:MGI	3.26107	0.0240272	2
ERAD_curated	3.25838	0.0239896	10
GO:0030433|P:ubiquitin-dependent ERAD pathway|ISS:UniProtKB	3.25838	0.0239239	10
GO:0006897|P:endocytosis|IEA:UniProtKB-KW	3.24208	0.0245282	16
GO:0006457|P:protein folding|IBA:GO_Central	3.20084	0.0259185	9
GO:0003677|F:DNA binding|IEA:UniProtKB-KW	3.19585	0.0263076	47
GO:0042981|P:regulation of apoptotic process|IBA:GO_Central	3.17963	0.026976	7
GO:0031629|P:synaptic vesicle fusion to presynaptic active zone membrane|IBA:GO_Central	3.17686	0.0257827	5
GO:0043066|P:negative regulation of apoptotic process|ISO:MGI	3.16678	0.0251294	71
GO:0048787|C:presynaptic active zone membrane|IBA:GO_Central	3.15961	0.0257024	3
GO:0046914|F:transition metal ion binding|IEA:InterPro	3.15851	0.0257455	3
GO:0006325|P:chromatin organization|IEA:UniProtKB-KW	3.1383	0.0271369	7
GO:0005884|C:actin filament|IBA:GO_Central	3.12233	0.0273094	10
GO:0030027|C:lamellipodium|IEA:UniProtKB-SubCell	3.11477	0.0279649	10
GO:0030544|F:Hsp70 protein binding|ISO:MGI	3.09778	0.0293894	9
GO:0006887|P:exocytosis|IBA:GO_Central	3.06175	0.0318746	7
GO:0005615|C:extracellular space|ISO:MGI	3.0578	0.032237	50
GO:0046982|F:protein heterodimerization activity|ISS:UniProtKB	3.04408	0.0323059	15
GO:0051639|P:actin filament network formation|ISO:MGI	3.04289	0.0323768	2
R-MMU-202733|Cell surface interactions at the vascular wall	3.02735	0.0339086	13
GO:0004601|F:peroxidase activity|ISO:MGI	3.02188	0.0343449	2
GO:0035064|F:methylated histone binding|ISO:MGI	3.01585	0.0348525	2
GO:0004448|F:isocitrate dehydrogenase activity|IDA:MGI	2.98804	0.0377251	2
GO:0004450|F:isocitrate dehydrogenase (NADP+) activity|IDA:MGI	2.98804	0.0376601	2
GO:0006097|P:glyoxylate cycle|IEA:UniProtKB-KW	2.98804	0.0375954	2
GO:0006102|P:isocitrate metabolic process|ISS:UniProtKB	2.98804	0.0375309	2
GO:0006739|P:NADP metabolic process|IBA:GO_Central	2.98804	0.0374667	2
GO:0015037|F:peptide disulfide oxidoreductase activity|ISO:MGI	2.98088	0.038288	5
GO:0038023|F:signaling receptor activity|IEA:InterPro	2.97973	0.0383019	5
GO:0002102|C:podosome|IDA:MGI	2.97424	0.0389267	7
Endosomal-Vacuolar pathway_curated_withoutD37	2.97198	0.0391478	4
GO:0005886|C:plasma membrane|ISO:MGI	2.97062	0.0392559	230
GO:0042610|F:CD8 receptor binding|ISO:MGI	2.9615	0.0395651	5
GO:0046977|F:TAP binding|ISO:MGI	2.9615	0.0394996	5
GO:0090136|P:epithelial cell-cell adhesion|ISO:MGI	2.94466	0.0413048	3
GO:0005797|C:Golgi medial cisterna|ISO:MGI	2.93934	0.0417457	10
GO:0031397|P:negative regulation of protein ubiquitination|ISS:UniProtKB	2.9385	0.0417916	4
GO:1904706|P:negative regulation of vascular smooth muscle cell proliferation|ISO:MGI	2.92752	0.042947	2
GO:0061025|P:membrane fusion|ISO:MGI	2.92682	0.0429743	9
GO:0030018|C:Z disc|IDA:MGI	2.92357	0.043355	13
GO:0007157|P:heterophilic cell-cell adhesion via plasma membrane cell adhesion molecules|ISS:UniProtKB	2.91729	0.0440965	2
GO:0030855|P:epithelial cell differentiation|ISO:MGI	2.90823	0.0451059	2
GO:0002026|P:regulation of the force of heart contraction|ISO:MGI	2.89451	0.0469	2
GO:0042393|F:histone binding|IDA:UniProtKB	2.89375	0.0469398	2
R-MMU-114608|Platelet degranulation	2.88684	0.047236	30
ER-Phagosome pathway_curated_without Vamp3	2.88342	0.0473821	12
GO:0061952|P:midbody abscission|ISO:MGI	2.87082	0.0484147	7
GO:0030334|P:regulation of cell migration|IDA:MGI	2.85668	0.0497197	2
GO:0003697|F:single-stranded DNA binding|ISO:MGI	2.85133	0.0504888	11
GO:0005615|C:extracellular space|IBA:GO_Central	2.84449	0.0514325	26
R-MMU-6794361|Neurexins and neuroligins	2.83921	0.0521368	6
GO:0050871|P:positive regulation of B cell activation|ISO:MGI	2.83851	0.0520204	2
GO:0033627|P:cell adhesion mediated by integrin|IBA:GO_Central	2.83761	0.0520898	2
GO:0008134|F:transcription factor binding|ISO:MGI	2.83512	0.0524212	39
GO:0016324|C:apical plasma membrane|IDA:UniProtKB	2.81426	0.0556205	3
GO:0005739|C:mitochondrion|ISO:MGI	2.80114	0.0554249	67
GO:2001238|P:positive regulation of extrinsic apoptotic signaling pathway|IMP:MGI	2.78789	0.0571845	2
GO:0006955|P:immune response|IEA:InterPro	2.78364	0.0577792	7
GO:0019894|F:kinesin binding|IDA:MGI	2.78175	0.0579565	2
GO:0042383|C:sarcolemma|IDA:UniProtKB	2.77449	0.0587805	2
GO:0008017|F:microtubule binding|IDA:MGI	2.76738	0.0599966	7
GO:0007155|P:cell adhesion|ISO:MGI	2.76502	0.0602676	6
GO:0045944|P:positive regulation of transcription by RNA polymerase II|ISO:MGI	2.75677	0.0617254	47
R-MMU-216083|Integrin cell surface interactions	2.75164	0.0580529	13
GO:0042734|C:presynaptic membrane|IEA:UniProtKB-SubCell	2.74633	0.058853	2
GO:0070192|P:chromosome organization involved in meiotic cell cycle|IMP:MGI	2.74302	0.0592274	2
R-MMU-140837|Intrinsic Pathway of Fibrin Clot Formation	2.73281	0.061019	3
GO:0048278|P:vesicle docking|IBA:GO_Central	2.7316	0.0611665	8
GO:0043123|P:positive regulation of I-kappaB kinase/NF-kappaB signaling|IDA:MGI	2.72871	0.0614755	2
GO:0043005|C:neuron projection|IDA:MGI	2.7249	0.0621135	14
GO:0071230|P:cellular response to amino acid stimulus|IDA:MGI	2.72222	0.0625415	2
GO:0031201|C:SNARE complex|IDA:MGI	2.71525	0.0636379	4
GO:0007229|P:integrin-mediated signaling pathway|IDA:MGI	2.71267	0.0640562	2
GO:0043406|P:positive regulation of MAP kinase activity|IDA:BHF-UCL	2.71256	0.0639982	2
GO:0070374|P:positive regulation of ERK1 and ERK2 cascade|IDA:BHF-UCL	2.71256	0.0639196	2
GO:0098981|C:cholinergic synapse|IDA:SynGO	2.70489	0.0653333	2
R-MMU-199992|trans-Golgi Network Vesicle Budding	2.70268	0.0655294	3
GO:0071305|P:cellular response to vitamin D|ISO:MGI	2.70202	0.0655792	2
GO:0003756|F:protein disulfide isomerase activity|IBA:GO_Central	2.70039	0.0658208	2
GO:0006626|P:protein targeting to mitochondrion|ISO:MGI	2.6986	0.066096	4
GO:0007165|P:signal transduction|IEA:InterPro	2.6816	0.0683841	25
GO:0005085|F:guanyl-nucleotide exchange factor activity|IEA:UniProtKB-KW	2.68128	0.068286	6
GO:0001725|C:stress fiber|ISO:MGI	2.66987	0.0703964	13
GO:0007080|P:mitotic metaphase plate congression|ISO:MGI	2.66453	0.0712698	9
GO:0031225|C:anchored component of membrane|IEA:UniProtKB-KW	2.66218	0.0716842	6
GO:0090090|P:negative regulation of canonical Wnt signaling pathway|ISO:MGI	2.65241	0.073705	10
GO:0034362|C:low-density lipoprotein particle|IEA:UniProtKB-KW	2.65043	0.0740518	2
GO:0050821|P:protein stabilization|IMP:UniProtKB	2.64437	0.0752122	3
GO:0043410|P:positive regulation of MAPK cascade|IMP:MGI	2.6329	0.0773442	4
GO:2001244|P:positive regulation of intrinsic apoptotic signaling pathway|ISO:MGI	2.62736	0.0785228	6
GO:1905461|P:positive regulation of vascular associated smooth muscle cell apoptotic process|ISO:MGI	2.62381	0.079253	3
GO:0031201|C:SNARE complex|IBA:GO_Central	2.62252	0.0794612	4
GO:0045944|P:positive regulation of transcription by RNA polymerase II|IGI:MGI	2.62135	0.0796416	10
R-MMU-140875|Common Pathway of Fibrin Clot Formation	2.61575	0.0795665	3
GO:0019904|F:protein domain specific binding|ISO:MGI	2.60548	0.0818985	80
GO:0061857|P:endoplasmic reticulum stress-induced pre-emptive quality control|ISS:UniProtKB	2.60427	0.0820951	2
R-MMU-3371453|Regulation of HSF1-mediated heat shock response	2.60275	0.0823648	34
GO:0007165|P:signal transduction|ISS:UniProtKB	2.60267	0.0822908	3
GO:0032735|P:positive regulation of interleukin-12 production|IDA:MGI	2.60183	0.0823043	2
GO:0030306|F:ADP-ribosylation factor binding|ISO:MGI	2.58152	0.0839621	3
GO:0051787|F:misfolded protein binding|ISO:MGI	2.57923	0.0839677	2
GO:0051693|P:actin filament capping|IEA:UniProtKB-KW	2.57912	0.0839034	4
GO:0035253|C:ciliary rootlet|IDA:MGI	2.57346	0.0841013	6
GO:0002474|P:antigen processing and presentation of peptide antigen via MHC class I|IEA:UniProtKB-KW	2.573	0.0841212	4
GO:0002862|P:negative regulation of inflammatory response to antigenic stimulus|IMP:MGI	2.56683	0.0855418	2
GO:0006886|P:intracellular protein transport|IDA:MGI	2.5524	0.0886	4
R-MMU-2172127|DAP12 interactions	2.54181	0.0908472	5
GO:0005813|C:centrosome|IDA:MGI	2.53338	0.0922809	8
GO:0005637|C:nuclear inner membrane|ISO:MGI	2.51527	0.0957554	3
R-MMU-4655427|SUMOylation of DNA methylation proteins	2.51298	0.0962784	2
GO:0000062|F:fatty-acyl-CoA binding|IEA:InterPro	2.50987	0.0970327	5
GO:0006351|P:transcription, DNA-templated|ISO:MGI	2.5096	0.0970066	3
GO:0043161|P:proteasome-mediated ubiquitin-dependent protein catabolic process|IMP:UniProtKB	2.50027	0.0962295	3
GO:0007420|P:brain development|IMP:UniProtKB	2.48705	0.0978351	2
GO:0042824|C:MHC class I peptide loading complex|ISO:MGI	2.48099	0.0993223	10
GO:0030881|F:beta-2-microglobulin binding|ISO:MGI	2.47832	0.0998746	6
GO:0042608|F:T cell receptor binding|ISO:MGI	2.47832	0.0997777	6
GO:0042612|C:MHC class I protein complex|ISO:MGI	2.47832	0.099681	6
GO:0098835|C:presynaptic endocytic zone membrane|ISO:MGI	2.47568	0.100322	4
GO:0002925|P:positive regulation of humoral immune response mediated by circulating immunoglobulin|IMP:MGI	2.47301	0.100299	2
GO:0045807|P:positive regulation of endocytosis|ISO:MGI	2.46017	0.102776	6
GO:0045892|P:negative regulation of transcription, DNA-templated|ISO:MGI	2.4576	0.103121	31
GO:0006979|P:response to oxidative stress|IDA:MGI	2.45648	0.103347	3
GO:0030425|C:dendrite|IDA:UniProtKB	2.44475	0.106468	5
GO:0006270|P:DNA replication initiation|IBA:GO_Central	2.44429	0.106401	2
GO:0031398|P:positive regulation of protein ubiquitination|IDA:UniProtKB	2.43601	0.108666	2
R-MMU-198933|Immunoregulatory interactions between a Lymphoid and a non-Lymphoid cell	2.43087	0.109702	14
GO:0034394|P:protein localization to cell surface|ISS:UniProtKB	2.42879	0.110232	5
R-MMU-2129379|Molecules associated with elastic fibres	2.42476	0.111153	2
R-MMU-3000170|Syndecan interactions	2.42476	0.111049	2
GO:0060038|P:cardiac muscle cell proliferation|IMP:MGI	2.41744	0.11247	2
Endosomal-Vacuolar pathway_curated	2.41561	0.11283	5
R-MMU-1236977|Endosomal/Vacuolar pathway	2.41561	0.112726	5
GO:0042383|C:sarcolemma|ISO:MGI	2.409	0.114054	17
GO:0004864|F:protein phosphatase inhibitor activity|IBA:GO_Central	2.4085	0.114105	3
GO:0005507|F:copper ion binding|IEA:InterPro	2.40463	0.115214	2
GO:0030154|P:cell differentiation|IEA:UniProtKB-KW	2.40245	0.115796	38
GO:0001725|C:stress fiber|IEA:Ensembl	2.39749	0.114965	5
GO:0005200|F:structural constituent of cytoskeleton|IEA:InterPro	2.38989	0.117058	2
GO:0043235|C:receptor complex|ISO:MGI	2.38609	0.118065	11
GO:0051639|P:actin filament network formation|IBA:GO_Central	2.38585	0.118036	3
GO:0048255|P:mRNA stabilization|ISS:UniProtKB	2.37337	0.121668	3
GO:0046966|F:thyroid hormone receptor binding|ISO:MGI	2.36022	0.123445	3
GO:0030125|C:clathrin vesicle coat|IBA:GO_Central	2.3554	0.124735	2
GO:0051082|F:unfolded protein binding|IBA:GO_Central	2.35533	0.124649	15
GO:0001669|C:acrosomal vesicle|ISO:MGI	2.34894	0.126374	3
GO:0072583|P:clathrin-dependent endocytosis|IBA:GO_Central	2.34642	0.126793	3
NEW REACTOME_MHCI_curated	2.34616	0.126774	104
GO:0030336|P:negative regulation of cell migration|ISO:MGI	2.3433	0.127639	14
GO:0042612|C:MHC class I protein complex|IEA:UniProtKB-KW	2.34276	0.127715	3
GO:0008289|F:lipid binding|IEA:UniProtKB-KW	2.33247	0.130385	11
GO:0043434|P:response to peptide hormone|IEA:Ensembl	2.33015	0.130422	3
GO:0032991|C:protein-containing complex|ISO:MGI	2.32975	0.130341	204
GO:0005790|C:smooth endoplasmic reticulum|ISO:MGI	2.3254	0.131528	12
GO:0042771|P:intrinsic apoptotic signaling pathway in response to DNA damage by p53 class mediator|ISS:UniProtKB	2.32446	0.131746	2
R-MMU-445095|Interaction between L1 and Ankyrins	2.32403	0.131788	5
GO:0000775|C:chromosome, centromeric region|ISO:MGI	2.32384	0.131633	3
GO:0010369|C:chromocenter|IDA:MGI	2.32384	0.131523	3
GO:0043001|P:Golgi to plasma membrane protein transport|ISS:UniProtKB	2.31843	0.133203	7
GO:0007411|P:axon guidance|IMP:MGI	2.31418	0.134605	5
GO:0010976|P:positive regulation of neuron projection development|ISO:MGI	2.30978	0.135844	20
GO:0045893|P:positive regulation of transcription, DNA-templated|TAS:DFLAT	2.30926	0.135917	2
GO:0005623|C:cell|ISO:MGI	2.3047	0.136999	3
GO:0010494|C:cytoplasmic stress granule|ISS:UniProtKB	2.3041	0.137101	9
GO:2000010|P:positive regulation of protein localization to cell surface|ISO:MGI	2.3039	0.137061	4
GO:0006915|P:apoptotic process|TAS:MGI	2.30309	0.137239	2
GO:0005793|C:endoplasmic reticulum-Golgi intermediate compartment|ISO:MGI	2.30086	0.137823	15
GO:0051219|F:phosphoprotein binding|ISS:UniProtKB	2.29946	0.138221	2
R-MMU-1679131|Trafficking and processing of endosomal TLR	2.29882	0.138339	4
GO:0001725|C:stress fiber|IDA:MGI	2.29433	0.139644	10
R-MMU-210991|Basigin interactions	2.2938	0.139494	5
GO:0036158|P:outer dynein arm assembly|IBA:GO_Central	2.29351	0.139485	2
GO:0050806|P:positive regulation of synaptic transmission|ISO:MGI	2.28811	0.139875	2
GO:0016055|P:Wnt signaling pathway|IEA:UniProtKB-KW	2.28349	0.139883	12
GO:0003777|F:microtubule motor activity|IEA:InterPro	2.28145	0.13985	5
GO:0005905|C:clathrin-coated pit|ISO:MGI	2.27368	0.138748	4
GO:0033018|C:sarcoplasmic reticulum lumen|IEA:UniProtKB-SubCell	2.272	0.139253	2
GO:0001650|C:fibrillar center|ISO:MGI	2.27104	0.139065	38
GO:0005829|C:cytosol|ISO:MGI	2.26826	0.139754	643
GO:0045892|P:negative regulation of transcription, DNA-templated|IDA:MGI	2.26805	0.139722	13
GO:0031252|C:cell leading edge|ISS:UniProtKB	2.26417	0.140929	4
GO:0098967|P:exocytic insertion of neurotransmitter receptor to postsynaptic membrane|ISO:MGI	2.26328	0.141041	2
GO:0099003|P:vesicle-mediated transport in synapse|ISO:MGI	2.26328	0.140933	2
GO:0034504|P:protein localization to nucleus|ISO:MGI	2.26213	0.139962	2
GO:0002162|F:dystroglycan binding|ISO:MGI	2.25904	0.140668	2
Hsp_curated	2.25439	0.141737	21
GO:0005516|F:calmodulin binding|IEA:UniProtKB-KW	2.25113	0.142195	22
GO:0034976|P:response to endoplasmic reticulum stress|IBA:GO_Central	2.25014	0.142453	2
GO:1903334|P:positive regulation of protein folding|ISO:MGI	2.25014	0.142346	2
GO:0048812|P:neuron projection morphogenesis|IMP:MGI	2.23894	0.143851	2
GO:0034333|P:adherens junction assembly|ISO:MGI	2.23729	0.14352	2
GO:0042307|P:positive regulation of protein import into nucleus|ISS:UniProtKB	2.22703	0.146303	3
GO:0005929|C:cilium|IDA:UniProtKB	2.22688	0.146256	4
GO:0005938|C:cell cortex|IEA:UniProtKB-SubCell	2.2267	0.146218	13
GO:0009986|C:cell surface|ISS:UniProtKB	2.22254	0.145685	3
GO:0045893|P:positive regulation of transcription, DNA-templated|ISO:MGI	2.22236	0.145649	39
GO:0008536|F:Ran GTPase binding|IBA:GO_Central	2.22058	0.145591	2
GO:0015629|C:actin cytoskeleton|IDA:MGI	2.21611	0.145622	8
GO:0009897|C:external side of plasma membrane|IBA:GO_Central	2.21334	0.146352	5
GO:0006986|P:response to unfolded protein|IEA:UniProtKB-KW	2.21174	0.146853	4
R-MMU-111447|Activation of BAD and translocation to mitochondria	2.20388	0.147669	8
GO:0045087|P:innate immune response|ISS:UniProtKB	2.2016	0.147717	2
GO:0006268|P:DNA unwinding involved in DNA replication|ISO:MGI	2.20116	0.147784	2
GO:0007596|P:blood coagulation|IEA:UniProtKB-KW	2.19537	0.149164	2
GO:0051603|P:proteolysis involved in cellular protein catabolic process|IBA:GO_Central	2.1916	0.149586	6
GO:0046598|P:positive regulation of viral entry into host cell|ISO:MGI	2.18465	0.152149	3
GO:0005911|C:cell-cell junction|ISS:MGI	2.18461	0.152059	2
GO:1901385|P:regulation of voltage-gated calcium channel activity|ISO:MGI	2.18461	0.151957	2
GO:0043044|P:ATP-dependent chromatin remodeling|IBA:GO_Central	2.18373	0.152094	4
GO:0008088|P:axo-dendritic transport|IMP:MGI	2.18333	0.152145	4
GO:0005912|C:adherens junction|IDA:MGI	2.18236	0.151702	5
GO:0010824|P:regulation of centrosome duplication|ISO:MGI	2.18175	0.151837	5
GO:0048471|C:perinuclear region of cytoplasm|IEA:Ensembl	2.17932	0.152571	6
GO:0071818|C:BAT3 complex|ISS:UniProtKB	2.17282	0.154173	2
GO:0031297|P:replication fork processing|ISS:UniProtKB	2.16652	0.155713	2
GO:0072686|C:mitotic spindle|ISO:MGI	2.16529	0.156093	12
GO:0008409|F:5'-3' exonuclease activity|ISS:UniProtKB	2.1631	0.156853	2
GO:0030904|C:retromer complex|ISO:MGI	2.16167	0.157211	2
GO:0030905|C:retromer, tubulation complex|ISO:MGI	2.16167	0.157108	2
GO:0072673|P:lamellipodium morphogenesis|ISS:UniProtKB	2.16167	0.157004	2
GO:0008380|P:RNA splicing|ISS:UniProtKB	2.15761	0.158303	2
GO:0031410|C:cytoplasmic vesicle|IDA:MGI	2.15709	0.15841	20
GO:0006605|P:protein targeting|IDA:MGI	2.15104	0.16062	5
GO:0043653|P:mitochondrial fragmentation involved in apoptotic process|ISO:MGI	2.1493	0.160377	2
GO:0030507|F:spectrin binding|ISO:MGI	2.1493	0.160276	2
GO:0000045|P:autophagosome assembly|ISO:MGI	2.14417	0.161923	4
GO:0007409|P:axonogenesis|ISO:MGI	2.14414	0.161833	4
GO:0009897|C:external side of plasma membrane|IDA:UniProtKB	2.14282	0.16226	3
GO:0010494|C:cytoplasmic stress granule|IDA:MGI	2.14128	0.162783	5
GO:0000932|C:P-body|ISS:UniProtKB	2.13894	0.163313	3
GO:0016888|F:endodeoxyribonuclease activity, producing 5'-phosphomonoesters|IEA:InterPro	2.13107	0.1658	2
GO:0006997|P:nucleus organization|ISO:MGI	2.12271	0.165452	5
GO:0006888|P:endoplasmic reticulum to Golgi vesicle-mediated transport|ISO:MGI	2.12159	0.165703	12
GO:0010977|P:negative regulation of neuron projection development|IDA:MGI	2.12148	0.165646	4
R-MMU-917729|Endosomal Sorting Complex Required For Transport (ESCRT)	2.12076	0.165836	15
GO:1903140|P:regulation of establishment of endothelial barrier|ISO:MGI	2.11666	0.166902	4
GO:0006122|P:mitochondrial electron transport, ubiquinol to cytochrome c|IBA:GO_Central	2.11438	0.167013	6
R-MMU-5625970|RHO GTPases activate KTN1	2.11345	0.167191	7
GO:0101031|C:chaperone complex|ISO:MGI	2.11297	0.167285	7
GO:0015629|C:actin cytoskeleton|ISS:UniProtKB	2.11141	0.167619	10
GO:0072594|P:establishment of protein localization to organelle|IBA:GO_Central	2.1106	0.167854	2
R-MMU-4615885|SUMOylation of DNA replication proteins	2.11001	0.167992	18
GO:0050772|P:positive regulation of axonogenesis|IMP:MGI	2.10829	0.168499	2
GO:0005923|C:bicellular tight junction|IEA:UniProtKB-SubCell	2.10527	0.169657	8
GO:0012505|C:endomembrane system|IEA:UniProtKB-SubCell	2.10164	0.170865	9
GO:0016477|P:cell migration|ISO:MGI	2.10122	0.170937	10
GO:0045732|P:positive regulation of protein catabolic process|IGI:MGI	2.09983	0.171204	2
GO:0005883|C:neurofilament|IDA:MGI	2.09235	0.172369	2
GO:0090611|P:ubiquitin-independent protein catabolic process via the multivesicular body sorting pathway|ISO:MGI	2.0913	0.172605	3
GO:0090263|P:positive regulation of canonical Wnt signaling pathway|ISS:UniProtKB	2.08398	0.175198	2
GO:0070273|F:phosphatidylinositol-4-phosphate binding|ISO:MGI	2.08241	0.175769	4
R-MMU-75035|Chk1/Chk2(Cds1) mediated inactivation of Cyclin B:Cdk1 complex	2.08229	0.175712	6
GO:0035814|P:negative regulation of renal sodium excretion|ISO:MGI	2.07927	0.176586	3
GO:0034113|P:heterotypic cell-cell adhesion|ISO:MGI	2.07712	0.177305	4
GO:0005938|C:cell cortex|IDA:MGI	2.07465	0.17816	9
GO:0030199|P:collagen fibril organization|IMP:MGI	2.07464	0.17806	5
GO:0030374|F:nuclear receptor transcription coactivator activity|ISO:MGI	2.07374	0.178235	4
GO:0045892|P:negative regulation of transcription, DNA-templated|ISS:UniProtKB	2.07241	0.178387	13
GO:0062061|F:TAP complex binding|ISO:MGI	2.0719	0.178288	6
GO:0046827|P:positive regulation of protein export from nucleus|ISS:UniProtKB	2.06894	0.179149	3
R-MMU-432720|Lysosome Vesicle Biogenesis	2.06222	0.181128	20
GO:0043204|C:perikaryon|IDA:UniProtKB	2.06125	0.181447	6
GO:0010498|P:proteasomal protein catabolic process|ISS:UniProtKB	2.05977	0.180708	3
GO:0044877|F:protein-containing complex binding|IDA:MGI	2.05967	0.180644	3
GO:0007015|P:actin filament organization|IEA:InterPro	2.05542	0.182304	3
GO:0003779|F:actin binding|IEA:UniProtKB-KW	2.05515	0.181994	30
GO:0003924|F:GTPase activity|ISS:MGI	2.05474	0.182067	4
GO:0030033|P:microvillus assembly|ISO:MGI	2.05093	0.183217	3
GO:0042149|P:cellular response to glucose starvation|IDA:UniProtKB	2.04958	0.183494	2
GO:0016234|C:inclusion body|ISO:MGI	2.04789	0.183713	5
GO:0010886|P:positive regulation of cholesterol storage|IMP:BHF-UCL	2.04148	0.183273	3
GO:0010923|P:negative regulation of phosphatase activity|ISS:UniProtKB	2.04068	0.183417	5
GO:0006897|P:endocytosis|IDA:MGI	2.03743	0.183603	2
GO:0099175|P:regulation of postsynapse organization|ISO:MGI	2.03548	0.18374	2
GO:0071005|C:U2-type precatalytic spliceosome|ISO:MGI	2.0354	0.18367	6
GO:0000785|C:chromatin|IDA:MGI	2.03314	0.184254	8
GO:0003774|F:motor activity|ISO:MGI	2.03311	0.184163	2
GO:0005543|F:phospholipid binding|IBA:GO_Central	2.03292	0.184144	5
GO:0006163|P:purine nucleotide metabolic process|IBA:GO_Central	2.02751	0.185926	2
GO:0006220|P:pyrimidine nucleotide metabolic process|IBA:GO_Central	2.02751	0.185822	2
GO:0003712|F:transcription coregulator activity|IBA:GO_Central	2.02652	0.186158	6
GO:0014704|C:intercalated disc|ISO:MGI	2.02436	0.186706	10
GO:0005737|C:cytoplasm|ISO:MGI	2.02398	0.18677	364
GO:0043292|C:contractile fiber|IDA:MGI	2.01527	0.188597	3
GO:0006958|P:complement activation, classical pathway|IEA:UniProtKB-KW	2.015	0.188614	2
GO:0031901|C:early endosome membrane|IEA:UniProtKB-SubCell	2.01319	0.189225	25
GO:0003714|F:transcription corepressor activity|ISO:MGI	2.01225	0.189542	9
GO:0034663|C:endoplasmic reticulum chaperone complex|IDA:ParkinsonsUK-UCL	2.01176	0.18966	8
GO:1901673|P:regulation of mitotic spindle assembly|ISO:MGI	2.00917	0.190627	5
GO:0005198|F:structural molecule activity|IBA:GO_Central	2.00801	0.190004	9
GO:0006779|P:porphyrin-containing compound biosynthetic process|IMP:MGI	2.00666	0.189477	2
GO:0007009|P:plasma membrane organization|IMP:MGI	2.00666	0.189375	2
GO:0014731|C:spectrin-associated cytoskeleton|IMP:MGI	2.00666	0.189272	2
GO:0050733|F:RS domain binding|IPI:MGI	2.00623	0.189363	5
GO:0002821|P:positive regulation of adaptive immune response|NAS:BHF-UCL	2.00463	0.189881	3
GO:0042472|P:inner ear morphogenesis|IMP:MGI	2.00294	0.190437	3
GO:0020018|C:ciliary pocket membrane|ISS:UniProtKB	2.00031	0.191424	3
GO:0034498|P:early endosome to Golgi transport|ISO:MGI	1.99962	0.191531	3
GO:0006910|P:phagocytosis, recognition|IDA:MGI	1.99842	0.191971	2
Proteasome 19S base_curated	1.99728	0.192388	10
GO:0019215|F:intermediate filament binding|ISO:MGI	1.99727	0.192286	2
GO:0050766|P:positive regulation of phagocytosis|IMP:MGI	1.99692	0.192346	2
GO:0050921|P:positive regulation of chemotaxis|ISO:MGI	1.99566	0.192815	3
GO:0005654|C:nucleoplasm|IDA:MGI	1.99428	0.193345	9
GO:0070995|P:NADPH oxidation|ISO:MGI	1.99333	0.193569	2
GO:0031902|C:late endosome membrane|IDA:MGI	1.99096	0.194448	2
GO:0005262|F:calcium channel activity|IBA:GO_Central	1.98957	0.194882	2
GO:0045899|P:positive regulation of RNA polymerase II transcriptional preinitiation complex assembly|IBA:GO_Central	1.98938	0.194864	5
GO:0010494|C:cytoplasmic stress granule|IDA:ARUK-UCL	1.98707	0.195825	4
R-MMU-8963888|Chylomicron assembly	1.98619	0.195917	3
GO:0055038|C:recycling endosome membrane|IEA:UniProtKB-SubCell	1.9838	0.196814	4
GO:0042734|C:presynaptic membrane|IBA:GO_Central	1.98256	0.197285	3
GO:0006953|P:acute-phase response|IEA:UniProtKB-KW	1.97891	0.198885	2
GO:0071816|P:tail-anchored membrane protein insertion into ER membrane|ISS:UniProtKB	1.97541	0.200209	4
GO:0000122|P:negative regulation of transcription by RNA polymerase II|IMP:BHF-UCL	1.97512	0.200026	4
GO:0005102|F:signaling receptor binding|ISS:UniProtKB	1.97375	0.200563	3
GO:0003677|F:DNA binding|IEA:UniProtKB-UniRule	1.97244	0.200647	2
GO:0005634|C:nucleus|IEA:UniProtKB-UniRule	1.97244	0.20054	2
GO:0032495|P:response to muramyl dipeptide|IDA:MGI	1.97101	0.201109	2
GO:0019221|P:cytokine-mediated signaling pathway|IDA:MGI	1.97085	0.201077	5
GO:0030674|F:protein-macromolecule adaptor activity|IDA:BHF-UCL	1.96967	0.201001	3
GO:0008380|P:RNA splicing|IEA:UniProtKB-KW	1.96194	0.202744	31
R-MMU-1474228|Degradation of the extracellular matrix	1.9593	0.20379	7
GO:0000978|F:RNA polymerase II cis-regulatory region sequence-specific DNA binding|ISO:MGI	1.95893	0.203856	26
GO:0098962|P:regulation of postsynaptic neurotransmitter receptor activity|IDA:SynGO	1.95866	0.20388	2
ER-Phagosome pathway_curated	1.95642	0.203885	13
R-MMU-1236974|ER-Phagosome pathway	1.95642	0.203779	13
GO:0034383|P:low-density lipoprotein particle clearance|IMP:BHF-UCL	1.95412	0.204451	2
GO:0043130|F:ubiquitin binding|ISO:MGI	1.95356	0.204615	11
GO:0048812|P:neuron projection morphogenesis|IMP:UniProtKB	1.9529	0.204614	3
GO:0016323|C:basolateral plasma membrane|ISO:MGI	1.94947	0.205721	19
GO:0031623|P:receptor internalization|IDA:UniProtKB	1.94596	0.206028	4
GO:0071404|P:cellular response to low-density lipoprotein particle stimulus|IDA:UniProtKB	1.94596	0.205923	4
GO:0031982|C:vesicle|ISO:MGI	1.94388	0.206604	17
GO:0001726|C:ruffle|IEA:UniProtKB-SubCell	1.94203	0.206544	11
GO:0007159|P:leukocyte cell-cell adhesion|ISO:MGI	1.94183	0.206538	3
GO:0005925|C:focal adhesion|IBA:GO_Central	1.94149	0.206492	3
GO:0008283|P:cell population proliferation|ISS:UniProtKB	1.94085	0.206587	5
GO:0031593|F:polyubiquitin modification-dependent protein binding|ISO:MGI	1.93966	0.206844	4
GO:0031965|C:nuclear membrane|IDA:MGI	1.9349	0.20861	5
R-MMU-8939243|RUNX1 interacts with co-factors whose precise effect on RUNX1 targets is not known	1.93288	0.208852	12
GO:0007229|P:integrin-mediated signaling pathway|ISS:UniProtKB	1.93277	0.2088	2
GO:0035914|P:skeletal muscle cell differentiation|IMP:MGI	1.93271	0.208724	5
GO:0005737|C:cytoplasm|ISS:UniProtKB	1.92979	0.209607	154
GO:0007179|P:transforming growth factor beta receptor signaling pathway|IMP:UniProtKB	1.92656	0.209396	2
GO:0007229|P:integrin-mediated signaling pathway|IMP:UniProtKB	1.92656	0.209292	2
GO:0000792|C:heterochromatin|IDA:MGI	1.92597	0.209366	6
GO:0030218|P:erythrocyte differentiation|ISS:UniProtKB	1.9172	0.211541	2
R-MMU-3000178|ECM proteoglycans	1.91468	0.212662	5
GO:0002906|P:negative regulation of mature B cell apoptotic process|IDA:BHF-UCL	1.91394	0.212923	2
24|BLOC-1 (biogenesis of lysosome-related organelles complex 1)	1.91061	0.213404	3
GO:0031083|C:BLOC-1 complex|IDA:MGI	1.91061	0.213299	3
GO:0099078|C:BORC complex|ISO:MGI	1.91061	0.213195	3
GO:0004177|F:aminopeptidase activity|ISO:MGI	1.90975	0.2132	2
R-MMU-8856825|Cargo recognition for clathrin-mediated endocytosis	1.90869	0.213509	38
GO:0005750|C:mitochondrial respiratory chain complex III|IBA:GO_Central	1.90699	0.214135	2
GO:0032967|P:positive regulation of collagen biosynthetic process|ISO:MGI	1.90104	0.216965	3
GO:0098978|C:glutamatergic synapse|ISO:MGI	1.89489	0.216146	56
GO:0047485|F:protein N-terminus binding|ISO:MGI	1.89448	0.216247	35
GO:0002485|P:antigen processing and presentation of endogenous peptide antigen via MHC class I via ER pathway, TAP-dependent|IDA:MGI	1.89341	0.216259	5
R-MMU-9020591|Interleukin-12 signaling	1.89284	0.216027	2
GO:0001938|P:positive regulation of endothelial cell proliferation|ISO:MGI	1.8914	0.21612	4
GO:0005938|C:cell cortex|ISO:MGI	1.89051	0.215844	12
GO:0050731|P:positive regulation of peptidyl-tyrosine phosphorylation|ISO:MGI	1.89009	0.215538	8
GO:0045785|P:positive regulation of cell adhesion|ISO:MGI	1.88946	0.215747	6
GO:0008091|C:spectrin|IEA:InterPro	1.88811	0.216005	2
GO:0043328|P:protein transport to vacuole involved in ubiquitin-dependent protein catabolic process via the multivesicular body sorting pathway|IBA:GO_Central	1.8877	0.216106	3
GO:0044615|C:nuclear pore nuclear basket|ISS:UniProtKB	1.88766	0.216024	4
R-MMU-264876|Insulin processing	1.88239	0.217704	6
GO:0005634|C:nucleus|ISO:MGI	1.88143	0.217672	267
GO:0051592|P:response to calcium ion|IEA:Ensembl	1.88069	0.217937	2
GO:0008134|F:transcription factor binding|IEA:Ensembl	1.87927	0.218334	2
GO:0098794|C:postsynapse|ISO:MGI	1.87633	0.219485	30
GO:0032435|P:negative regulation of proteasomal ubiquitin-dependent protein catabolic process|ISS:UniProtKB	1.87315	0.220251	3
GO:0009986|C:cell surface|ISS:BHF-UCL	1.87146	0.22028	3
GO:0033120|P:positive regulation of RNA splicing|ISO:MGI	1.87093	0.220139	3
GO:0050821|P:protein stabilization|IMP:MGI	1.8705	0.220148	3
GO:0046716|P:muscle cell cellular homeostasis|IMP:MGI	1.86851	0.220938	2
R-MMU-182971|EGFR downregulation	1.86607	0.221853	11
GO:0000395|P:mRNA 5'-splice site recognition|ISS:UniProtKB	1.86461	0.222175	2
GO:0048147|P:negative regulation of fibroblast proliferation|IDA:MGI	1.86221	0.221151	2
R-MMU-433692|Proton-coupled monocarboxylate transport	1.85776	0.222368	2
GO:0005886|C:plasma membrane|TAS:Reactome	1.85579	0.22215	11
GO:0006974|P:cellular response to DNA damage stimulus|IEA:UniProtKB-KW	1.8529	0.221702	2
GO:0031175|P:neuron projection development|NAS:UniProtKB	1.8521	0.222002	4
GO:0000226|P:microtubule cytoskeleton organization|IMP:MGI	1.8486	0.223454	3
GO:0031252|C:cell leading edge|IDA:UniProtKB	1.84828	0.223413	2
GO:0051271|P:negative regulation of cellular component movement|ISO:MGI	1.84735	0.223783	2
GO:0030672|C:synaptic vesicle membrane|ISO:MGI	1.84659	0.224062	4
GO:0098978|C:glutamatergic synapse|IDA:SynGO	1.84566	0.224432	58
GO:0017148|P:negative regulation of translation|ISS:UniProtKB	1.84542	0.224451	4
GO:0003713|F:transcription coactivator activity|ISO:MGI	1.84212	0.223534	14
GO:0005788|C:endoplasmic reticulum lumen|TAS:Reactome	1.84175	0.223621	2
R-MMU-3000480|Scavenging by Class A Receptors	1.84162	0.223592	3
GO:1990226|F:histone methyltransferase binding|ISO:MGI	1.84111	0.22375	3
GO:0050673|P:epithelial cell proliferation|IMP:MGI	1.83993	0.224239	2
GO:0008540|C:proteasome regulatory particle, base subcomplex|IBA:GO_Central	1.83861	0.224703	9
GO:0005576|C:extracellular region|IEA:GOC	1.83714	0.225147	4
GO:0097228|C:sperm principal piece|IDA:MGI	1.83082	0.227148	5
GO:1990782|F:protein tyrosine kinase binding|ISO:MGI	1.8284	0.227977	8
GO:0033149|F:FFAT motif binding|ISO:MGI	1.82554	0.22864	2
GO:0044791|P:positive regulation by host of viral release from host cell|ISO:MGI	1.82554	0.228542	2
GO:0044828|P:negative regulation by host of viral genome replication|ISO:MGI	1.82554	0.228443	2
GO:0090114|P:COPII-coated vesicle budding|ISO:MGI	1.82554	0.228344	2
GO:0071236|P:cellular response to antibiotic|IEA:Ensembl	1.82112	0.230196	2
GO:0005929|C:cilium|ISO:MGI	1.82051	0.230405	3
GO:0035091|F:phosphatidylinositol binding|ISS:UniProtKB	1.81959	0.230777	12
GO:0043199|F:sulfate binding|ISO:MGI	1.81753	0.231332	2
GO:0016607|C:nuclear speck|ISO:MGI	1.81336	0.232481	50
GO:0000813|C:ESCRT I complex|ISS:UniProtKB	1.81328	0.232422	3
GO:0001916|P:positive regulation of T cell mediated cytotoxicity|IDA:MGI	1.81052	0.233142	7
GO:0032391|C:photoreceptor connecting cilium|IDA:MGI	1.80946	0.232995	2
R-MMU-376176|Signaling by ROBO receptors	1.80479	0.235107	3
GO:2000778|P:positive regulation of interleukin-6 secretion|ISO:MGI	1.80443	0.235194	3
GO:0032437|C:cuticular plate|IDA:MGI	1.8012	0.236369	3
GO:0039702|P:viral budding via host ESCRT complex|ISO:MGI	1.80098	0.236282	5
GO:0032432|C:actin filament bundle|IBA:GO_Central	1.80092	0.23621	2
GO:0005930|C:axoneme|ISO:MGI	1.79807	0.236992	6
GO:0005681|C:spliceosomal complex|IDA:MGI	1.79625	0.237745	4
GO:0034046|F:poly(G) binding|ISO:MGI	1.79389	0.237777	2
GO:0031418|F:L-ascorbic acid binding|IEA:UniProtKB-KW	1.7932	0.237538	2
GO:0003756|F:protein disulfide isomerase activity|ISS:UniProtKB	1.79178	0.238078	3
GO:0030659|C:cytoplasmic vesicle membrane|ISO:MGI	1.7905	0.23855	2
GO:0042605|F:peptide antigen binding|ISO:MGI	1.78831	0.239195	4
GO:0005925|C:focal adhesion|IDA:UniProtKB	1.78649	0.240049	6
GO:0005801|C:cis-Golgi network|ISO:MGI	1.7853	0.240572	7
GO:0051965|P:positive regulation of synapse assembly|IDA:MGI	1.78268	0.240156	3
GO:0000904|P:cell morphogenesis involved in differentiation|IMP:MGI	1.78181	0.240317	2
GO:0097225|C:sperm midpiece|IDA:MGI	1.78096	0.240658	2
GO:0009612|P:response to mechanical stimulus|ISO:MGI	1.77922	0.240981	4
NEW REACTOME_Ub proteasome_curated	1.77821	0.241413	76
GO:0000922|C:spindle pole|ISO:MGI	1.77305	0.243138	7
GO:0006915|P:apoptotic process|IEA:UniProtKB-KW	1.77298	0.243078	68
GO:0008035|F:high-density lipoprotein particle binding|IDA:MGI	1.77052	0.244178	2
R-MMU-3000471|Scavenging by Class B Receptors	1.77052	0.244078	2
GO:0032755|P:positive regulation of interleukin-6 production|IMP:MGI	1.76961	0.244461	2
GO:0032760|P:positive regulation of tumor necrosis factor production|IMP:MGI	1.76961	0.244361	2
GO:1904115|C:axon cytoplasm|ISO:MGI	1.76724	0.243929	3
GO:0019899|F:enzyme binding|ISS:HGNC-UCL	1.76665	0.244139	2
GO:0050731|P:positive regulation of peptidyl-tyrosine phosphorylation|IDA:BHF-UCL	1.76494	0.244455	2
GO:0042590|P:antigen processing and presentation of exogenous peptide antigen via MHC class I|IDA:MGI	1.76458	0.243756	2
GO:0042742|P:defense response to bacterium|IDA:MGI	1.76458	0.243658	2
GO:0030054|C:cell junction|ISO:MGI	1.76435	0.243681	21
GO:1990460|F:leptin receptor binding|ISO:MGI	1.7624	0.243633	3
GO:0005765|C:lysosomal membrane|IDA:BHF-UCL	1.75896	0.244961	3
GO:0005788|C:endoplasmic reticulum lumen|ISO:MGI	1.75526	0.245749	7
GO:0032330|P:regulation of chondrocyte differentiation|IMP:MGI	1.75503	0.245773	2
GO:0010977|P:negative regulation of neuron projection development|ISO:MGI	1.7538	0.246328	12
GO:0000045|P:autophagosome assembly|IMP:UniProtKB	1.75085	0.247705	4
GO:0017166|F:vinculin binding|ISO:MGI	1.75017	0.247967	3
GO:0042026|P:protein refolding|IBA:GO_Central	1.74835	0.248742	7
GO:0039529|P:RIG-I signaling pathway|IGI:MGI	1.74822	0.248714	2
GO:0010757|P:negative regulation of plasminogen activation|ISO:MGI	1.74693	0.249209	2
GO:0008379|F:thioredoxin peroxidase activity|ISO:MGI	1.74615	0.248741	3
GO:0005634|C:nucleus|IDA:MGI	1.74535	0.24809	200
GO:0030425|C:dendrite|IEA:UniProtKB-SubCell	1.74455	0.247738	6
GO:0001228|F:DNA-binding transcription activator activity, RNA polymerase II-specific|ISO:MGI	1.74406	0.247898	15
GO:0001042|F:RNA polymerase I core binding|ISS:UniProtKB	1.74402	0.247821	2
GO:0007420|P:brain development|IBA:GO_Central	1.74267	0.248348	4
GO:0046827|P:positive regulation of protein export from nucleus|ISO:MGI	1.74133	0.248672	2
GO:0033613|F:activating transcription factor binding|IEA:Ensembl	1.74118	0.248656	2
GO:0019897|C:extrinsic component of plasma membrane|ISS:UniProtKB	1.74023	0.248778	2
GO:0034976|P:response to endoplasmic reticulum stress|ISS:UniProtKB	1.73894	0.249078	6
GO:0020037|F:heme binding|IDA:MGI	1.73773	0.249624	2
GO:0042743|P:hydrogen peroxide metabolic process|IDA:MGI	1.73773	0.249526	2
GO:0043280|P:positive regulation of cysteine-type endopeptidase activity involved in apoptotic process|IBA:GO_Central	1.73773	0.249429	2
GO:0070469|C:respirasome|IEA:UniProtKB-KW	1.73773	0.249332	2
GO:0061077|P:chaperone-mediated protein folding|ISO:MGI	1.73624	0.24994	4
GO:0005686|C:U2 snRNP|ISS:UniProtKB	1.73517	0.249056	2
GO:1903241|P:U2-type prespliceosome assembly|ISS:UniProtKB	1.73517	0.24896	2
GO:0005576|C:extracellular region|ISO:MGI	1.73515	0.248875	16
686|Apg16L-Apg12-Apg5 complex	1.73448	0.249138	2
GO:0034045|C:phagophore assembly site membrane|IDA:UniProtKB	1.73448	0.249042	2
GO:0034274|C:Atg12-Atg5-Atg16 complex|IBA:GO_Central	1.73448	0.248946	2
GO:0003700|F:DNA-binding transcription factor activity|IBA:GO_Central	1.73439	0.248896	3
GO:1905146|P:lysosomal protein catabolic process|ISS:UniProtKB	1.73415	0.248928	2
GO:0045019|P:negative regulation of nitric oxide biosynthetic process|IMP:ARUK-UCL	1.73249	0.245371	2
GO:0032880|P:regulation of protein localization|ISO:MGI	1.73228	0.245388	12
GO:0023035|P:CD40 signaling pathway|ISO:MGI	1.72863	0.246101	3
GO:0003678|F:DNA helicase activity|IEA:UniProtKB-EC	1.72799	0.246341	11
GO:0003690|F:double-stranded DNA binding|IDA:MGI	1.72769	0.246406	9
GO:0046755|P:viral budding|ISO:MGI	1.72564	0.246931	4
GO:0016579|P:protein deubiquitination|ISS:UniProtKB	1.72485	0.245324	5
GO:0045454|P:cell redox homeostasis|IEA:InterPro	1.72436	0.245029	18
GO:0006414|P:translational elongation|IEA:InterPro	1.72281	0.24511	2
GO:0003988|F:acetyl-CoA C-acyltransferase activity|ISS:UniProtKB	1.72081	0.24525	3
GO:0044389|F:ubiquitin-like protein ligase binding|IPI:UniProtKB	1.71862	0.245041	2
GO:0001841|P:neural tube formation|IMP:MGI	1.71823	0.245154	2
GO:0042581|C:specific granule|ISO:MGI	1.7152	0.246374	6
GO:0030032|P:lamellipodium assembly|IDA:MGI	1.71518	0.246293	3
GO:0032050|F:clathrin heavy chain binding|ISO:MGI	1.71475	0.246428	3
GO:0001726|C:ruffle|IDA:MGI	1.71325	0.246586	6
GO:0098794|C:postsynapse|IEA:GOC	1.71269	0.246785	8
GO:0005671|C:Ada2/Gcn5/Ada3 transcription activator complex|IEA:Ensembl	1.71261	0.246738	2
GO:0051959|F:dynein light intermediate chain binding|IBA:GO_Central	1.71164	0.246527	8
GO:0050633|F:acetyl-CoA C-myristoyltransferase activity|ISS:UniProtKB	1.71078	0.246889	2
GO:0042802|F:identical protein binding|IPI:IntAct	1.70664	0.24816	29
GO:0007159|P:leukocyte cell-cell adhesion|IMP:MGI	1.70442	0.249058	4
GO:0000302|P:response to reactive oxygen species|IMP:MGI	1.7014	0.248224	4
GO:0008203|P:cholesterol metabolic process|IEA:UniProtKB-KW	1.70131	0.248185	8
GO:0030904|C:retromer complex|ISS:UniProtKB	1.69805	0.247767	2
GO:0006913|P:nucleocytoplasmic transport|IBA:GO_Central	1.69778	0.247817	2
GO:0050728|P:negative regulation of inflammatory response|ISO:MGI	1.69721	0.247943	3
GO:0070584|P:mitochondrion morphogenesis|IMP:MGI	1.6966	0.247994	2
GO:0006886|P:intracellular protein transport|ISS:UniProtKB	1.6924	0.249845	5
GO:0071222|P:cellular response to lipopolysaccharide|IDA:ARUK-UCL	1.6911	0.250349	2
GO:0048568|P:embryonic organ development|IMP:MGI	1.69059	0.250443	2
GO:0003682|F:chromatin binding|IDA:MGI	1.68917	0.251104	27
GO:0051020|F:GTPase binding|ISO:MGI	1.68859	0.250963	18
ETC-IV_curated	1.68706	0.251508	12
GO:0000774|F:adenyl-nucleotide exchange factor activity|ISS:UniProtKB	1.68695	0.251477	2
3226|Cd74-Cd44 receptor complex	1.6862	0.251782	2
GO:0035692|C:macrophage migration inhibitory factor receptor complex|IDA:BHF-UCL	1.6862	0.251693	2
GO:0043518|P:negative regulation of DNA damage response, signal transduction by p53 class mediator|IMP:BHF-UCL	1.6862	0.251605	2
GO:0050731|P:positive regulation of peptidyl-tyrosine phosphorylation|IMP:BHF-UCL	1.6862	0.251516	2
GO:1902166|P:negative regulation of intrinsic apoptotic signaling pathway in response to DNA damage by p53 class mediator|IMP:BHF-UCL	1.6862	0.251428	2
GO:0008277|P:regulation of G protein-coupled receptor signaling pathway|ISO:MGI	1.68577	0.251567	3
GO:0032465|P:regulation of cytokinesis|ISO:MGI	1.68407	0.251844	3
GO:0050709|P:negative regulation of protein secretion|ISO:MGI	1.68404	0.251776	2
GO:0043196|C:varicosity|ISO:MGI	1.68166	0.251971	3
GO:0005856|C:cytoskeleton|IBA:GO_Central	1.67778	0.253586	10
GO:0046961|F:proton-transporting ATPase activity, rotational mechanism|IEA:InterPro	1.6765	0.254177	3
GO:0015630|C:microtubule cytoskeleton|IDA:MGI	1.67597	0.25437	6
GO:0090630|P:activation of GTPase activity|ISO:MGI	1.67526	0.254571	4
GO:0060088|P:auditory receptor cell stereocilium organization|IMP:MGI	1.67422	0.254947	2
GO:0006405|P:RNA export from nucleus|ISS:UniProtKB	1.67362	0.255176	2
GO:0006936|P:muscle contraction|ISO:MGI	1.67255	0.25557	2
GO:0019904|F:protein domain specific binding|IEA:InterPro	1.6709	0.256361	3
NEW REACTOME_Cross-presentation_curated	1.67005	0.256548	55
GO:0098837|C:postsynaptic recycling endosome|ISO:MGI	1.66973	0.256628	2
GO:0001227|F:DNA-binding transcription repressor activity, RNA polymerase II-specific|IDA:MGI	1.66923	0.256723	3
GO:0001965|F:G-protein alpha-subunit binding|ISS:UniProtKB	1.66893	0.256611	2
GO:0007264|P:small GTPase mediated signal transduction|ISS:UniProtKB	1.66893	0.256523	2
GO:0043162|P:ubiquitin-dependent protein catabolic process via the multivesicular body sorting pathway|ISS:UniProtKB	1.66807	0.256628	3
GO:0030154|P:cell differentiation|IEA:InterPro	1.66454	0.257277	4
GO:0007155|P:cell adhesion|IMP:MGI	1.6639	0.257531	5
GO:0005844|C:polysome|IDA:UniProtKB	1.66359	0.257608	3
GO:0005684|C:U2-type spliceosomal complex|IBA:GO_Central	1.66163	0.256809	2
GO:0045070|P:positive regulation of viral genome replication|ISO:MGI	1.66136	0.256774	9
GO:0043034|C:costamere|IDA:MGI	1.66117	0.256789	2
GO:0048306|F:calcium-dependent protein binding|ISO:MGI	1.66091	0.256842	18
GO:0000502|C:proteasome complex|IEA:UniProtKB-KW	1.65971	0.257392	7
GO:0000793|C:condensed chromosome|ISS:UniProtKB	1.65896	0.257618	2
GO:0050680|P:negative regulation of epithelial cell proliferation|ISO:MGI	1.65436	0.258331	3
GO:0032206|P:positive regulation of telomere maintenance|ISO:MGI	1.65165	0.259518	2
GO:0003723|F:RNA binding|IDA:MGI	1.65082	0.259703	16
GO:0000303|P:response to superoxide|IMP:MGI	1.65076	0.259649	2
GO:0004784|F:superoxide dismutase activity|IDA:MGI	1.65076	0.259562	2
GO:0019430|P:removal of superoxide radicals|IMP:MGI	1.65076	0.259474	2
GO:0031667|P:response to nutrient levels|ISO:MGI	1.65076	0.259387	2
GO:0048678|P:response to axon injury|IMP:MGI	1.65076	0.259299	2
Superoxide dismutase_curated	1.65076	0.259212	2
R-MMU-9614399|Regulation of localization of FOXO transcription factors	1.64983	0.259098	5
GO:1904646|P:cellular response to amyloid-beta|ISO:MGI	1.64914	0.258685	8
GO:0051289|P:protein homotetramerization|ISO:MGI	1.64827	0.259063	3
GO:0005484|F:SNAP receptor activity|ISO:MGI	1.64795	0.259151	10
GO:0005102|F:signaling receptor binding|IPI:MGI	1.64745	0.259331	3
GO:0005768|C:endosome|IEA:UniProtKB-SubCell	1.64488	0.259666	6
GO:0006334|P:nucleosome assembly|ISS:UniProtKB	1.64281	0.260427	4
GO:0043388|P:positive regulation of DNA binding|ISO:MGI	1.64204	0.260755	2
GO:0031594|C:neuromuscular junction|IDA:SynGO	1.64157	0.26092	6
GO:0005844|C:polysome|IBA:GO_Central	1.64008	0.259911	4
GO:0005819|C:spindle|ISS:UniProtKB	1.63961	0.260075	7
GO:0043204|C:perikaryon|IEA:UniProtKB-SubCell	1.63815	0.260425	11
GO:0019904|F:protein domain specific binding|IDA:MGI	1.63799	0.260429	5
6882|Periaxin complex	1.63621	0.26121	2
GO:0003677|F:DNA binding|IEA:InterPro	1.6358	0.26126	11
GO:0031032|P:actomyosin structure organization|IBA:GO_Central	1.63418	0.261784	4
GO:0016787|F:hydrolase activity|ISS:UniProtKB	1.63411	0.261478	2
GO:0005615|C:extracellular space|IDA:UniProtKB	1.63344	0.261749	8
R-MMU-983170|Antigen Presentation: Folding, assembly and peptide loading of class I MHC	1.63238	0.262064	15
NEW REACTOME_Folding assembly_curated	1.63238	0.26215	15
GO:0051092|P:positive regulation of NF-kappaB transcription factor activity|IMP:MGI	1.63231	0.261929	2
GO:1903071|P:positive regulation of ER-associated ubiquitin-dependent protein catabolic process|ISO:MGI	1.63112	0.261884	3
GO:0006911|P:phagocytosis, engulfment|IDA:MGI	1.63051	0.262039	2
GO:0050766|P:positive regulation of phagocytosis|IDA:MGI	1.63051	0.261954	2
GO:0005844|C:polysome|ISO:MGI	1.62938	0.262477	6
GO:0005154|F:epidermal growth factor receptor binding|ISO:MGI	1.62851	0.262774	8
GO:0015629|C:actin cytoskeleton|TAS:MGI	1.62802	0.262954	2
GO:0030335|P:positive regulation of cell migration|IMP:UniProtKB	1.62506	0.264206	4
GO:0006355|P:regulation of transcription, DNA-templated|IEA:InterPro	1.62492	0.264196	11
GO:0002253|P:activation of immune response|IMP:MGI	1.62492	0.26411	2
GO:0030507|F:spectrin binding|IDA:MGI	1.6243	0.264015	2
GO:0031624|F:ubiquitin conjugating enzyme binding|ISO:MGI	1.62102	0.265272	2
GO:0008211|P:glucocorticoid metabolic process|IMP:MGI	1.61996	0.265677	2
GO:0008327|F:methyl-CpG binding|ISS:UniProtKB	1.61608	0.264955	5
GO:2000114|P:regulation of establishment of cell polarity|IMP:UniProtKB	1.61572	0.265066	2
GO:0070059|P:intrinsic apoptotic signaling pathway in response to endoplasmic reticulum stress|IMP:UniProtKB	1.61251	0.265442	2
GO:0003697|F:single-stranded DNA binding|IDA:UniProtKB	1.61247	0.265377	2
GO:0005662|C:DNA replication factor A complex|IDA:UniProtKB	1.61247	0.265292	2
GO:0046332|F:SMAD binding|IDA:MGI	1.61247	0.265207	2
GO:0060999|P:positive regulation of dendritic spine development|ISO:MGI	1.61157	0.265611	5
GO:0017134|F:fibroblast growth factor binding|ISO:MGI	1.6108	0.265775	6
GO:0017124|F:SH3 domain binding|ISO:MGI	1.61067	0.265759	24
GO:0005788|C:endoplasmic reticulum lumen|IEA:UniProtKB-SubCell	1.60863	0.266101	10
GO:0032755|P:positive regulation of interleukin-6 production|ISO:MGI	1.60771	0.265675	4
GO:1904109|P:positive regulation of cholesterol import|ISO:MGI	1.60748	0.265712	2
R-MMU-983168|Antigen processing: Ubiquitination & Proteasome degradation	1.60685	0.265971	77
GO:0005643|C:nuclear pore|IBA:GO_Central	1.60629	0.266105	6
GO:0007009|P:plasma membrane organization|IEA:InterPro	1.60482	0.266561	2
GO:0005777|C:peroxisome|ISS:UniProtKB	1.60476	0.26651	3
GO:0043542|P:endothelial cell migration|ISO:MGI	1.6043	0.266589	3
GO:0051011|F:microtubule minus-end binding|ISS:UniProtKB	1.60363	0.266704	2
R-MMU-449836|Other interleukin signaling	1.60157	0.267228	4
GO:0044547|F:DNA topoisomerase binding|ISO:MGI	1.6009	0.267174	2
GO:0001227|F:DNA-binding transcription repressor activity, RNA polymerase II-specific|ISO:MGI	1.60024	0.265945	17
GO:0072321|P:chaperone-mediated protein transport|IEA:InterPro	1.59894	0.265984	4
GO:0042623|F:ATPase activity, coupled|IBA:GO_Central	1.598	0.266158	6
GO:0005654|C:nucleoplasm|IEA:Ensembl	1.5974	0.265985	10
GO:0045773|P:positive regulation of axon extension|IBA:GO_Central	1.59629	0.266502	3
GO:0061003|P:positive regulation of dendritic spine morphogenesis|IBA:GO_Central	1.59629	0.26642	3
GO:0098974|P:postsynaptic actin cytoskeleton organization|IBA:GO_Central	1.59629	0.266337	3
GO:1990459|F:transferrin receptor binding|ISO:MGI	1.59517	0.26628	5
GO:0016525|P:negative regulation of angiogenesis|ISO:MGI	1.59512	0.266223	7
GO:0046651|P:lymphocyte proliferation|IMP:MGI	1.5948	0.266232	2
GO:0030299|P:intestinal cholesterol absorption|IMP:UniProtKB	1.59375	0.266632	2
GO:0031526|C:brush border membrane|IDA:UniProtKB	1.59375	0.26655	2
GO:0031965|C:nuclear membrane|ISS:UniProtKB	1.59348	0.266614	9
GO:0008278|C:cohesin complex|IDA:CAFA	1.59282	0.266804	3
GO:0008299|P:isoprenoid biosynthetic process|IEA:InterPro	1.59181	0.267101	3
GO:0005522|F:profilin binding|IDA:UniProtKB	1.5918	0.267029	2
GO:0005737|C:cytoplasm|IEA:UniProtKB-SubCell	1.59086	0.267453	80
GO:0032434|P:regulation of proteasomal ubiquitin-dependent protein catabolic process|ISO:MGI	1.58964	0.26778	4
GO:0051082|F:unfolded protein binding|ISO:MGI	1.58871	0.26689	7
GO:0005856|C:cytoskeleton|IEA:UniProtKB-SubCell	1.58797	0.266311	46
GO:0042311|P:vasodilation|IMP:MGI	1.58393	0.26759	5
GO:0071222|P:cellular response to lipopolysaccharide|ISS:UniProtKB	1.58324	0.267879	4
GO:0034976|P:response to endoplasmic reticulum stress|ISO:MGI	1.58308	0.267884	9
GO:0046982|F:protein heterodimerization activity|ISO:MGI	1.58223	0.268181	34
GO:0005903|C:brush border|IDA:UniProtKB	1.58173	0.267718	24
GO:0017137|F:Rab GTPase binding|IEA:InterPro	1.58126	0.267809	2
GO:0051879|F:Hsp90 protein binding|ISO:MGI	1.57931	0.268618	8
GO:0004857|F:enzyme inhibitor activity|IDA:UniProtKB	1.57861	0.268752	2
GO:0060315|P:negative regulation of ryanodine-sensitive calcium-release channel activity|ISO:MGI	1.57772	0.269153	2
GO:0000122|P:negative regulation of transcription by RNA polymerase II|IMP:UniProtKB	1.5766	0.269673	4
GO:0005768|C:endosome|ISO:MGI	1.5726	0.268926	43
GO:0031072|F:heat shock protein binding|IBA:GO_Central	1.56975	0.269503	5
GO:0007605|P:sensory perception of sound|IMP:MGI	1.5693	0.269663	7
GO:0008569|F:ATP-dependent microtubule motor activity, minus-end-directed|IBA:GO_Central	1.56853	0.268485	4
GO:0034613|P:cellular protein localization|ISO:MGI	1.56715	0.268751	4
GO:0016240|P:autophagosome membrane docking|ISO:MGI	1.56606	0.269177	2
GO:0050730|P:regulation of peptidyl-tyrosine phosphorylation|ISO:MGI	1.56374	0.269552	4
GO:0008360|P:regulation of cell shape|IMP:MGI	1.56244	0.27017	9
R-MMU-4570464|SUMOylation of RNA binding proteins	1.55745	0.271592	17
GO:0005794|C:Golgi apparatus|IDA:UniProtKB	1.557	0.271758	5
GO:0051085|P:chaperone cofactor-dependent protein refolding|IBA:GO_Central	1.55678	0.271793	7
GO:0030424|C:axon|IDA:UniProtKB	1.5567	0.271757	6
GO:0030425|C:dendrite|IBA:GO_Central	1.55621	0.271628	6
GO:0045876|P:positive regulation of sister chromatid cohesion|ISO:MGI	1.55474	0.272023	2
GO:0006289|P:nucleotide-excision repair|ISO:MGI	1.55168	0.273207	3
GO:0001891|C:phagocytic cup|IEA:UniProtKB-SubCell	1.55056	0.273655	4
GO:0005737|C:cytoplasm|IDA:CACAO	1.54909	0.274134	2
GO:2000279|P:negative regulation of DNA biosynthetic process|ISO:MGI	1.54774	0.273991	2
GO:0043588|P:skin development|IMP:MGI	1.54767	0.273952	3
GO:0010332|P:response to gamma radiation|IGI:MGI	1.54734	0.273812	2
GO:0016460|C:myosin II complex|IDA:MGI	1.54655	0.274007	5
GO:0050804|P:modulation of chemical synaptic transmission|ISO:MGI	1.54542	0.273907	4
GO:0008285|P:negative regulation of cell population proliferation|ISO:MGI	1.54391	0.274571	19
GO:0030286|C:dynein complex|IBA:GO_Central	1.54058	0.274882	5
GO:0045505|F:dynein intermediate chain binding|IBA:GO_Central	1.54058	0.274804	5
GO:0030169|F:low-density lipoprotein particle binding|IMP:BHF-UCL	1.54031	0.274869	2
GO:0030301|P:cholesterol transport|IMP:BHF-UCL	1.54031	0.274791	2
GO:0034381|P:plasma lipoprotein particle clearance|IMP:BHF-UCL	1.54031	0.274713	2
GO:0001851|F:complement component C3b binding|IGI:ARUK-UCL	1.53792	0.275069	2
GO:0006898|P:receptor-mediated endocytosis|IMP:ARUK-UCL	1.53792	0.27499	2
GO:0006911|P:phagocytosis, engulfment|IMP:ARUK-UCL	1.53792	0.274912	2
GO:0030593|P:neutrophil chemotaxis|IMP:MGI	1.53792	0.274834	2
GO:0034688|C:integrin alphaM-beta2 complex|IMP:ARUK-UCL	1.53792	0.274756	2
GO:0043315|P:positive regulation of neutrophil degranulation|ISO:MGI	1.53792	0.274678	2
GO:0045123|P:cellular extravasation|IMP:MGI	1.53792	0.2746	2
GO:0042981|P:regulation of apoptotic process|IEA:InterPro	1.53544	0.27392	4
GO:0001671|F:ATPase activator activity|ISO:MGI	1.53322	0.274733	3
GO:0045665|P:negative regulation of neuron differentiation|ISO:MGI	1.53263	0.274972	5
GO:0021510|P:spinal cord development|IEA:Ensembl	1.53164	0.275275	7
GO:0005640|C:nuclear outer membrane|ISO:MGI	1.52911	0.274948	2
GO:0050679|P:positive regulation of epithelial cell proliferation|ISO:MGI	1.52825	0.275337	2
GO:0007097|P:nuclear migration|ISO:MGI	1.52695	0.275965	2
GO:0005085|F:guanyl-nucleotide exchange factor activity|IBA:GO_Central	1.52687	0.275928	3
R-MMU-196791|Vitamin D (calciferol) metabolism	1.52574	0.27631	2
R-MMU-3232118|SUMOylation of transcription factors	1.52574	0.276232	2
GO:0030425|C:dendrite|ISO:MGI	1.52543	0.276016	55
GO:0032588|C:trans-Golgi network membrane|ISO:MGI	1.52458	0.276322	3
GO:0006511|P:ubiquitin-dependent protein catabolic process|IGI:MGI	1.52275	0.275702	2
GO:0051260|P:protein homooligomerization|ISO:MGI	1.52251	0.275678	6
GO:0044804|P:autophagy of nucleus|IBA:GO_Central	1.52113	0.274224	3
GO:0001886|P:endothelial cell morphogenesis|IMP:MGI	1.52078	0.274335	2
GO:0008494|F:translation activator activity|IBA:GO_Central	1.51984	0.274765	2
GO:0098826|C:endoplasmic reticulum tubular network membrane|ISS:UniProtKB	1.51822	0.274062	3
GO:0007050|P:cell cycle arrest|IDA:MGI	1.51727	0.274495	2
GO:0045947|P:negative regulation of translational initiation|ISS:UniProtKB	1.51555	0.274593	2
GO:0000028|P:ribosomal small subunit assembly|ISO:MGI	1.51151	0.275416	4
GO:0010569|P:regulation of double-strand break repair via homologous recombination|ISS:UniProtKB	1.51127	0.275473	2
GO:1901652|P:response to peptide|ISO:MGI	1.51021	0.275668	2
GO:0043231|C:intracellular membrane-bounded organelle|IDA:MGI	1.50872	0.276323	3
R-MMU-9020702|Interleukin-1 signaling	1.50859	0.276315	45
GO:0010042|P:response to manganese ion|IEA:Ensembl	1.5063	0.276654	2
R-MMU-2424491|DAP12 signaling	1.50431	0.276093	9
GO:0051930|P:regulation of sensory perception of pain|ISO:MGI	1.50428	0.276033	4
GO:0000956|P:nuclear-transcribed mRNA catabolic process|ISS:UniProtKB	1.50252	0.276905	2
GO:0043065|P:positive regulation of apoptotic process|ISS:UniProtKB	1.50162	0.276652	12
GO:0042832|P:defense response to protozoan|IDA:MGI	1.4993	0.276572	6
GO:1990253|P:cellular response to leucine starvation|IDA:UniProtKB	1.49886	0.276735	2
GO:0032465|P:regulation of cytokinesis|ISS:UniProtKB	1.49768	0.277148	5
GO:0034361|C:very-low-density lipoprotein particle|IEA:UniProtKB-KW	1.49711	0.277381	2
GO:0042627|C:chylomicron|IEA:UniProtKB-KW	1.49711	0.277308	2
GO:0000187|P:activation of MAPK activity|IDA:MGI	1.49604	0.277731	4
GO:0001825|P:blastocyst formation|IMP:MGI	1.49548	0.277885	6
R-MMU-4085377|SUMOylation of SUMOylation proteins	1.49539	0.27786	14
Proteasome 19S_curated	1.49388	0.278235	20
GO:0043005|C:neuron projection|IDA:BHF-UCL	1.4919	0.278416	2
GO:0010812|P:negative regulation of cell-substrate adhesion|ISO:MGI	1.49085	0.278908	2
GO:0006914|P:autophagy|ISO:MGI	1.48984	0.279162	6
GO:0044183|F:protein folding chaperone|IBA:GO_Central	1.48976	0.279128	6
GO:0005198|F:structural molecule activity|ISO:MGI	1.489	0.279391	2
GO:0051058|P:negative regulation of small GTPase mediated signal transduction|ISS:UniProtKB	1.48844	0.279545	3
GO:0002102|C:podosome|IDA:UniProtKB	1.48758	0.279573	4
GO:0045095|C:keratin filament|IDA:MGI	1.48718	0.279715	2
GO:0006357|P:regulation of transcription by RNA polymerase II|ISO:MGI	1.48669	0.279905	14
GO:0051898|P:negative regulation of protein kinase B signaling|IMP:UniProtKB	1.48579	0.280319	2
GO:0042981|P:regulation of apoptotic process|IMP:UniProtKB	1.48578	0.280251	2
GO:0071872|P:cellular response to epinephrine stimulus|ISO:MGI	1.48463	0.280795	2
GO:0003713|F:transcription coactivator activity|IMP:UniProtKB	1.48441	0.280621	3
GO:0030182|P:neuron differentiation|IDA:MGI	1.48347	0.28091	2
GO:0030017|C:sarcomere|IEA:UniProtKB-SubCell	1.4832	0.280984	3
GO:0008180|C:COP9 signalosome|IEA:Ensembl	1.48306	0.280983	7
GO:0001843|P:neural tube closure|IGI:MGI	1.48265	0.281132	5
GO:0070840|F:dynein complex binding|ISS:UniProtKB	1.48225	0.281274	2
GO:0045071|P:negative regulation of viral genome replication|IMP:UniProtKB	1.48176	0.28147	5
GO:0009887|P:animal organ morphogenesis|IMP:MGI	1.48096	0.281828	4
GO:0004721|F:phosphoprotein phosphatase activity|IDA:MGI	1.47931	0.281768	5
GO:0098609|P:cell-cell adhesion|ISO:MGI	1.47878	0.28103	5
3114|Itgax-Itgb2-Icam4 complex	1.47832	0.281206	2
GO:0005721|C:pericentric heterochromatin|IDA:MGI	1.4766	0.281481	2
GO:0031503|P:protein-containing complex localization|IDA:MGI	1.47631	0.281494	2
GO:0010459|P:negative regulation of heart rate|ISO:MGI	1.47528	0.281829	2
GO:0006306|P:DNA methylation|IMP:MGI	1.47209	0.283048	3
R-MMU-8863795|Downregulation of ERBB2 signaling	1.47169	0.283189	7
GO:0046847|P:filopodium assembly|IDA:UniProtKB	1.47116	0.283331	2
GO:0043034|C:costamere|IDA:UniProtKB	1.46902	0.283983	2
GO:0005178|F:integrin binding|IPI:UniProtKB	1.46762	0.283722	4
GO:0050665|P:hydrogen peroxide biosynthetic process|ISO:MGI	1.46649	0.28412	2
GO:0060048|P:cardiac muscle contraction|ISO:MGI	1.46579	0.28421	3
GO:0008270|F:zinc ion binding|IBA:GO_Central	1.46469	0.284152	6
GO:0042629|C:mast cell granule|IEA:GOC	1.46165	0.285587	4
GO:0005178|F:integrin binding|IPI:MGI	1.45919	0.286055	2
GO:0008305|C:integrin complex|ISO:MGI	1.45919	0.285982	2
GO:0031589|P:cell-substrate adhesion|ISO:MGI	1.45919	0.28591	2
GO:0033627|P:cell adhesion mediated by integrin|ISS:UniProtKB	1.45919	0.285837	2
GO:0034674|C:integrin alpha5-beta1 complex|ISO:MGI	1.45919	0.285765	2
R-MMU-1566948|Elastic fibre formation	1.45919	0.285692	2
R-MMU-1566977|Fibronectin matrix formation	1.45919	0.28562	2
GO:0043524|P:negative regulation of neuron apoptotic process|IGI:MGI	1.45864	0.285698	2
GO:0051085|P:chaperone cofactor-dependent protein refolding|ISO:MGI	1.45836	0.285781	3
GO:0120020|F:cholesterol transfer activity|ISO:MGI	1.45392	0.286314	2
GO:0005635|C:nuclear envelope|IEA:UniProtKB-SubCell	1.45386	0.286062	6
GO:0017048|F:Rho GTPase binding|ISO:MGI	1.45379	0.286027	7
GO:0031952|P:regulation of protein autophosphorylation|IBA:GO_Central	1.45336	0.285901	2
GO:0034115|P:negative regulation of heterotypic cell-cell adhesion|ISO:MGI	1.45282	0.28612	4
R-MMU-5627123|RHO GTPases activate PAKs	1.45176	0.286482	14
GO:0071225|P:cellular response to muramyl dipeptide|ISS:UniProtKB	1.45028	0.28693	4
GO:0034315|P:regulation of Arp2/3 complex-mediated actin nucleation|IBA:GO_Central	1.45005	0.286981	2
GO:0050708|P:regulation of protein secretion|ISO:MGI	1.45005	0.286909	2
GO:1905280|P:negative regulation of retrograde transport, endosome to Golgi|ISO:MGI	1.45005	0.286837	2
GO:0044830|P:modulation by host of viral RNA genome replication|ISO:MGI	1.44909	0.287002	2
GO:0035900|P:response to isolation stress|IEA:Ensembl	1.44886	0.286982	3
GO:0003684|F:damaged DNA binding|IEA:InterPro	1.44848	0.286833	2
GO:0051258|P:protein polymerization|ISO:MGI	1.44676	0.287627	5
GO:0034645|P:cellular macromolecule biosynthetic process|ISO:MGI	1.44624	0.287837	2
GO:0071817|C:MMXD complex|ISS:UniProtKB	1.44592	0.28794	2
GO:0097361|C:CIA complex|ISS:UniProtKB	1.44592	0.287869	2
GO:1904293|P:negative regulation of ERAD pathway|ISO:MGI	1.44555	0.287926	2
GO:0071456|P:cellular response to hypoxia|ISO:MGI	1.44486	0.288156	7
GO:0005635|C:nuclear envelope|ISS:UniProtKB	1.44327	0.288451	14
GO:0035020|P:regulation of Rac protein signal transduction|IBA:GO_Central	1.44243	0.288836	2
GO:0051018|F:protein kinase A binding|ISO:MGI	1.44169	0.289171	3
GO:0006397|P:mRNA processing|IEA:UniProtKB-KW	1.44008	0.289618	35
GO:0008289|F:lipid binding|ISO:MGI	1.43882	0.290235	2
R-MMU-3108214|SUMOylation of DNA damage response and repair proteins	1.43705	0.290559	22
GO:0055074|P:calcium ion homeostasis|IMP:MGI	1.43702	0.290285	2
R-MMU-425561|Sodium/Calcium exchangers	1.43677	0.290138	3
GO:0005200|F:structural constituent of cytoskeleton|TAS:MGI	1.4367	0.290106	4
GO:0043123|P:positive regulation of I-kappaB kinase/NF-kappaB signaling|ISO:MGI	1.4365	0.29007	11
GO:0014029|P:neural crest formation|ISS:UniProtKB	1.4363	0.290034	4
GO:0014032|P:neural crest cell development|ISS:UniProtKB	1.4363	0.289962	4
GO:0051259|P:protein complex oligomerization|ISS:UniProtKB	1.43619	0.289956	4
R-MMU-8953750|Transcriptional Regulation by E2F6	1.43533	0.289426	3
GO:0048208|P:COPII vesicle coating|IEA:InterPro	1.43506	0.288159	2
GO:0003743|F:translation initiation factor activity|IEA:UniProtKB-KW	1.43358	0.287207	5
GO:0019904|F:protein domain specific binding|IPI:UniProtKB	1.43217	0.287622	4
GO:0044030|P:regulation of DNA methylation|IEA:Ensembl	1.43137	0.287913	2
GO:0034098|C:VCP-NPL4-UFD1 AAA ATPase complex|ISO:MGI	1.43061	0.288182	2
GO:0030036|P:actin cytoskeleton organization|IGI:MGI	1.42896	0.28873	7
GO:0045202|C:synapse|IDA:MGI	1.4286	0.288856	16
GO:0090090|P:negative regulation of canonical Wnt signaling pathway|IMP:MGI	1.42778	0.288951	2
GO:0046725|P:negative regulation by virus of viral protein levels in host cell|ISO:MGI	1.42768	0.288865	2
GO:0006564|P:L-serine biosynthetic process|IEA:UniProtKB-KW	1.42387	0.290443	2
GO:0042393|F:histone binding|IBA:GO_Central	1.42308	0.290736	6
GO:1904591|P:positive regulation of protein import|ISO:MGI	1.42192	0.291157	3
GO:1903551|P:regulation of extracellular exosome assembly|ISO:MGI	1.42049	0.289981	2
GO:2000535|P:regulation of entry of bacterium into host cell|ISO:MGI	1.4204	0.289961	2
GO:0004438|F:phosphatidylinositol-3-phosphatase activity|ISO:MGI	1.41776	0.288565	2
GO:0006979|P:response to oxidative stress|IDA:UniProtKB	1.41673	0.288639	2
GO:0003094|P:glomerular filtration|ISS:UniProtKB	1.41667	0.288603	2
GO:0030182|P:neuron differentiation|IEA:Ensembl	1.41316	0.289135	2
GO:0003677|F:DNA binding|IDA:MGI	1.41213	0.289557	34
GO:0006357|P:regulation of transcription by RNA polymerase II|IDA:MGI	1.41122	0.289977	9
GO:0007010|P:cytoskeleton organization|IMP:MGI	1.40892	0.291019	3
GO:0046965|F:retinoid X receptor binding|ISO:MGI	1.40718	0.288571	3
GO:0032968|P:positive regulation of transcription elongation from RNA polymerase II promoter|IMP:UniProtKB	1.40716	0.288448	2
GO:0019904|F:protein domain specific binding|IPI:MGI	1.40646	0.288687	8
GO:0032092|P:positive regulation of protein binding|IGI:MGI	1.4054	0.288453	2
GO:0015030|C:Cajal body|ISO:MGI	1.40526	0.28846	7
GO:0016226|P:iron-sulfur cluster assembly|ISS:UniProtKB	1.40475	0.288603	4
GO:0042995|C:cell projection|ISO:MGI	1.40199	0.288285	10
GO:0007094|P:mitotic spindle assembly checkpoint|ISS:UniProtKB	1.40194	0.288244	3
GO:0032728|P:positive regulation of interferon-beta production|IMP:UniProtKB	1.40185	0.288092	2
GO:0032963|P:collagen metabolic process|IMP:MGI	1.39991	0.288867	3
GO:1990440|P:positive regulation of transcription from RNA polymerase II promoter in response to endoplasmic reticulum stress|ISO:MGI	1.39894	0.289188	2
GO:0003729|F:mRNA binding|IDA:UniProtKB	1.3977	0.288989	5
GO:0045104|P:intermediate filament cytoskeleton organization|IBA:GO_Central	1.3949	0.29016	4
GO:0030433|P:ubiquitin-dependent ERAD pathway|IBA:GO_Central	1.39432	0.290339	4
GO:0030163|P:protein catabolic process|IEA:InterPro	1.39369	0.290613	3
GO:0044305|C:calyx of Held|IMP:SynGO	1.39301	0.290912	2
GO:0099171|P:presynaptic modulation of chemical synaptic transmission|IMP:SynGO	1.39301	0.290846	2
GO:0015629|C:actin cytoskeleton|IEA:Ensembl	1.39213	0.29125	3
GO:0045948|P:positive regulation of translational initiation|ISO:MGI	1.39135	0.291407	2
GO:0043001|P:Golgi to plasma membrane protein transport|ISO:MGI	1.39004	0.291844	3
GO:0006607|P:NLS-bearing protein import into nucleus|IBA:GO_Central	1.38938	0.291539	4
GO:0045453|P:bone resorption|ISS:UniProtKB	1.38884	0.291763	2
GO:0007275|P:multicellular organism development|IEA:UniProtKB-KW	1.38784	0.292169	25
R-MMU-73762|RNA Polymerase I Transcription Initiation	1.38707	0.292451	10
R-MMU-399997|Acetylcholine regulates insulin secretion	1.38689	0.292086	3
GO:2000270|P:negative regulation of fibroblast apoptotic process|IDA:MGI	1.38501	0.291512	2
GO:0016020|C:membrane|IDA:UniProtKB	1.38491	0.291499	17
GO:1903861|P:positive regulation of dendrite extension|ISO:MGI	1.3845	0.291654	3
GO:0016021|C:integral component of membrane|ISO:MGI	1.38207	0.292171	26
GO:0044212|F:transcription regulatory region DNA binding|IDA:UniProtKB	1.38197	0.29216	3
GO:0039536|P:negative regulation of RIG-I signaling pathway|ISS:UniProtKB	1.38052	0.292482	3
GO:0030056|C:hemidesmosome|ISO:MGI	1.37871	0.293391	4
GO:0005720|C:nuclear heterochromatin|ISS:UniProtKB	1.3785	0.293368	2
GO:1990837|F:sequence-specific double-stranded DNA binding|IBA:GO_Central	1.37846	0.293327	2
GO:0051497|P:negative regulation of stress fiber assembly|ISO:MGI	1.37755	0.293752	6
GO:2000353|P:positive regulation of endothelial cell apoptotic process|ISO:MGI	1.37715	0.2939	4
GO:0045666|P:positive regulation of neuron differentiation|IMP:UniProtKB	1.3771	0.293861	2
GO:0007009|P:plasma membrane organization|ISO:MGI	1.37509	0.294617	2
GO:0060292|P:long-term synaptic depression|ISO:MGI	1.3737	0.294842	2
GO:0008089|P:anterograde axonal transport|ISO:MGI	1.37362	0.294816	2
GO:0034605|P:cellular response to heat|ISS:UniProtKB	1.37337	0.294822	6
GO:0000132|P:establishment of mitotic spindle orientation|ISO:MGI	1.37322	0.294838	4
GO:0070534|P:protein K63-linked ubiquitination|IDA:UniProtKB	1.37312	0.294563	2
GO:0030674|F:protein-macromolecule adaptor activity|ISS:UniProtKB	1.3731	0.29451	2
GO:0006417|P:regulation of translation|ISS:UniProtKB	1.37211	0.293602	3
GO:0062153|F:C5-methylcytidine-containing RNA binding|ISS:UniProtKB	1.36758	0.294675	2
GO:0007623|P:circadian rhythm|IEP:UniProtKB	1.36736	0.294731	3
GO:0032956|P:regulation of actin cytoskeleton organization|ISS:UniProtKB	1.36642	0.295171	3
GO:0022617|P:extracellular matrix disassembly|ISO:MGI	1.36633	0.295154	4
GO:0012507|C:ER to Golgi transport vesicle membrane|IBA:GO_Central	1.36556	0.295047	3
GO:0030130|C:clathrin coat of trans-Golgi network vesicle|IEA:InterPro	1.36526	0.29508	4
GO:0030132|C:clathrin coat of coated pit|IEA:InterPro	1.36526	0.295015	4
GO:0044877|F:protein-containing complex binding|ISO:MGI	1.36186	0.295163	187
GO:0044291|C:cell-cell contact zone|ISO:MGI	1.36142	0.295207	4
R-MMU-9627069|Regulation of the apoptosome activity	1.36141	0.295146	2
GO:0034452|F:dynactin binding|ISS:UniProtKB	1.36087	0.295372	3
GO:0016477|P:cell migration|IDA:MGI	1.35988	0.295715	2
GO:0140268|C:endoplasmic reticulum-plasma membrane contact site|ISS:UniProtKB	1.3592	0.295947	3
R-MMU-159236|Transport of Mature mRNA derived from an Intron-Containing Transcript	1.35874	0.296134	31
GO:0006620|P:posttranslational protein targeting to endoplasmic reticulum membrane|IMP:MGI	1.3575	0.296414	2
GO:0010586|P:miRNA metabolic process|ISS:UniProtKB	1.35749	0.296355	2
GO:0048471|C:perinuclear region of cytoplasm|ISS:HGNC-UCL	1.35634	0.296779	4
GO:0003334|P:keratinocyte development|IGI:MGI	1.35571	0.296732	2
GO:0006338|P:chromatin remodeling|ISS:UniProtKB	1.35562	0.296719	4
GO:0030246|F:carbohydrate binding|IEA:UniProtKB-KW	1.35394	0.296911	5
GO:0030317|P:flagellated sperm motility|ISO:MGI	1.34957	0.297214	2
GO:0006457|P:protein folding|IEA:InterPro	1.34835	0.296216	25
5886|Ksr1 complex (Ksr1, Mek, 14-3-3), unstimulated;5909|Ksr1 complex (Ksr1, Mek, 14-3-3, Mapk), EGF stimulated;5936|Ksr1-CK2-MEK-14-3-3 complex, PDGF treated;5937|B-Ksr1-MEK-MAPK-14-3-3 complex;6366|MCC complex (p85alpha, p110alpha, Akt,14-3-3theta, beta-catenin)	1.34832	0.296168	#VALUE!
R-MMU-190873|Gap junction degradation	1.34719	0.295948	7
R-MMU-196025|Formation of annular gap junctions	1.34719	0.295885	7
GO:0006986|P:response to unfolded protein|IBA:GO_Central	1.34713	0.295854	7
GO:0034620|P:cellular response to unfolded protein|IBA:GO_Central	1.34713	0.29579	7
GO:0005868|C:cytoplasmic dynein complex|ISO:MGI	1.3464	0.29612	3
GO:0046033|P:AMP metabolic process|ISO:MGI	1.34533	0.296254	3
GO:0005604|C:basement membrane|ISO:MGI	1.34504	0.296343	4
GO:0006096|P:glycolytic process|IBA:GO_Central	1.34489	0.296363	5
GO:0099699|C:integral component of synaptic membrane|IDA:SynGO	1.34437	0.296576	3
GO:0061077|P:chaperone-mediated protein folding|IBA:GO_Central	1.34381	0.296814	2
GO:0051879|F:Hsp90 protein binding|IDA:MGI	1.34272	0.296957	3
GO:0016197|P:endosomal transport|IDA:MGI	1.34264	0.296937	2
GO:0006457|P:protein folding|ISS:UniProtKB	1.3416	0.297117	5
GO:0042803|F:protein homodimerization activity|IEA:InterPro	1.34066	0.297432	2
GO:0071456|P:cellular response to hypoxia|ISS:BHF-UCL	1.34031	0.297555	2
GO:0048568|P:embryonic organ development|IEA:Ensembl	1.33792	0.297892	4
GO:0010629|P:negative regulation of gene expression|IMP:BHF-UCL	1.33723	0.297509	2
R-MMU-5620916|VxPx cargo-targeting to cilium	1.3366	0.297784	7
GO:0005102|F:signaling receptor binding|ISO:MGI	1.33655	0.297748	47
R-MMU-5685939|HDR through MMEJ (alt-NHEJ)	1.33637	0.297784	3
GO:0061512|P:protein localization to cilium|ISS:UniProtKB	1.3363	0.297758	2
GO:0006893|P:Golgi to plasma membrane transport|IBA:GO_Central	1.33609	0.296992	3
R-MMU-166016|Toll Like Receptor 4 (TLR4) Cascade	1.33454	0.297573	7
GO:0005794|C:Golgi apparatus|ISO:MGI	1.33386	0.297811	115
GO:0030027|C:lamellipodium|IDA:MGI	1.33284	0.297737	15
GO:2000463|P:positive regulation of excitatory postsynaptic potential|ISO:MGI	1.33267	0.297767	3
GO:0005829|C:cytosol|IEA:GOC	1.33263	0.297722	29
GO:0007018|P:microtubule-based movement|IBA:GO_Central	1.33149	0.298086	11
GO:0003756|F:protein disulfide isomerase activity|IEA:InterPro	1.33148	0.298029	2
GO:0071222|P:cellular response to lipopolysaccharide|IDA:MGI	1.33088	0.297977	4
R-MMU-2025928|Calcineurin activates NFAT	1.33058	0.297948	2
R-MMU-5607763|CLEC7A (Dectin-1) induces NFAT activation	1.33058	0.297886	2
GO:0003714|F:transcription corepressor activity|IEA:InterPro	1.33045	0.297895	2
GO:0005635|C:nuclear envelope|IDA:WormBase	1.3299	0.297507	2
GO:0042393|F:histone binding|IDA:MGI	1.32983	0.297176	4
GO:0005862|C:muscle thin filament tropomyosin|TAS:MGI	1.32974	0.297159	2
GO:0050727|P:regulation of inflammatory response|IEA:Ensembl	1.32913	0.297424	2
GO:0000423|P:mitophagy|ISO:MGI	1.32855	0.295892	2
GO:0098780|P:response to mitochondrial depolarisation|ISO:MGI	1.32855	0.295831	2
GO:0048147|P:negative regulation of fibroblast proliferation|ISO:MGI	1.32822	0.295758	3
GO:0005776|C:autophagosome|IDA:MGI	1.32697	0.295874	4
GO:0000145|C:exocyst|IBA:GO_Central	1.32602	0.295587	4
GO:0031313|C:extrinsic component of endosome membrane|ISS:UniProtKB	1.32448	0.295739	2
GO:0006338|P:chromatin remodeling|ISO:MGI	1.32375	0.295762	7
GO:0036402|F:proteasome-activating ATPase activity|IEA:InterPro	1.32314	0.295781	2
GO:0034399|C:nuclear periphery|ISS:UniProtKB	1.32261	0.295339	2
GO:0010458|P:exit from mitosis|ISS:UniProtKB	1.32207	0.295443	3
GO:0005852|C:eukaryotic translation initiation factor 3 complex|ISO:MGI	1.3219	0.295473	2
GO:0008104|P:protein localization|ISS:UniProtKB	1.32146	0.295588	2
R-MMU-176408|Regulation of APC/C activators between G1/S and early anaphase	1.32102	0.295156	2
R-MMU-6804114|TP53 Regulates Transcription of Genes Involved in G2 Cell Cycle Arrest	1.31886	0.295397	2
GO:0005635|C:nuclear envelope|IDA:UniProtKB	1.31726	0.293391	6
GO:0098815|P:modulation of excitatory postsynaptic potential|ISO:MGI	1.31713	0.293403	2
GO:0008253|F:5'-nucleotidase activity|ISS:UniProtKB	1.31687	0.293478	2
GO:0043507|P:positive regulation of JUN kinase activity|ISO:MGI	1.31592	0.293681	3
GO:0043065|P:positive regulation of apoptotic process|IEA:Ensembl	1.3148	0.294152	2
GO:0001836|P:release of cytochrome c from mitochondria|ISO:MGI	1.31373	0.294538	3
GO:0005544|F:calcium-dependent phospholipid binding|ISO:MGI	1.31322	0.294629	6
GO:0006111|P:regulation of gluconeogenesis|IMP:MGI	1.31306	0.294652	3
GO:0030496|C:midbody|ISO:MGI	1.31289	0.294682	24
GO:0035774|P:positive regulation of insulin secretion involved in cellular response to glucose stimulus|ISO:MGI	1.31277	0.294686	5
GO:0010468|P:regulation of gene expression|ISO:MGI	1.31213	0.29385	5
GO:0000978|F:RNA polymerase II cis-regulatory region sequence-specific DNA binding|IDA:NTNU_SB	1.31212	0.293793	4
GO:0030890|P:positive regulation of B cell proliferation|ISO:MGI	1.31122	0.293683	2
GO:2000343|P:positive regulation of chemokine (C-X-C motif) ligand 2 production|IDA:BHF-UCL	1.31122	0.293625	2
GO:0030670|C:phagocytic vesicle membrane|TAS:Reactome	1.31053	0.293575	12
GO:0005634|C:nucleus|ISS:UniProtKB	1.30997	0.293577	149
GO:0034121|P:regulation of toll-like receptor signaling pathway|ISO:MGI	1.30974	0.293583	2
GO:0005903|C:brush border|ISO:MGI	1.30754	0.29409	2
GO:0005925|C:focal adhesion|ISO:MGI	1.30735	0.293729	22
GO:0005925|C:focal adhesion|IEA:Ensembl	1.30633	0.293854	4
GO:0043565|F:sequence-specific DNA binding|IBA:GO_Central	1.30624	0.293787	9
GO:0017025|F:TBP-class protein binding|ISO:MGI	1.30508	0.294216	6
GO:0005881|C:cytoplasmic microtubule|ISO:MGI	1.30449	0.294121	4
R-MMU-450302|activated TAK1 mediates p38 MAPK activation	1.30174	0.295266	9
GO:0005743|C:mitochondrial inner membrane|ISS:UniProtKB	1.30102	0.295122	10
R-MMU-8934903|Receptor Mediated Mitophagy	1.30036	0.295411	7
GO:0031175|P:neuron projection development|ISS:UniProtKB	1.29885	0.295562	4
GO:1902902|P:negative regulation of autophagosome assembly|ISO:MGI	1.29855	0.29566	3
GO:0033674|P:positive regulation of kinase activity|ISO:MGI	1.29819	0.29539	2
GO:0034165|P:positive regulation of toll-like receptor 9 signaling pathway|IMP:UniProtKB	1.29777	0.295492	2
GO:0050431|F:transforming growth factor beta binding|ISO:MGI	1.2973	0.295625	2
GO:0035091|F:phosphatidylinositol binding|IDA:UniProtKB	1.29721	0.295614	3
GO:0019869|F:chloride channel inhibitor activity|ISO:MGI	1.29714	0.295592	5
GO:0030154|P:cell differentiation|IBA:GO_Central	1.29681	0.295361	12
R-MMU-196807|Nicotinate metabolism	1.29571	0.295534	2
GO:0033962|P:cytoplasmic mRNA processing body assembly|ISS:UniProtKB	1.29569	0.295485	3
GO:0006123|P:mitochondrial electron transport, cytochrome c to oxygen|IBA:GO_Central	1.29534	0.295613	6
GO:0046983|F:protein dimerization activity|IPI:UniProtKB	1.2944	0.295755	2
GO:0030672|C:synaptic vesicle membrane|IEA:UniProtKB-SubCell	1.29359	0.295724	2
GO:0008154|P:actin polymerization or depolymerization|IDA:MGI	1.29283	0.295544	3
GO:0016791|F:phosphatase activity|IBA:GO_Central	1.29214	0.29579	4
GO:0034190|F:apolipoprotein receptor binding|ISO:MGI	1.29042	0.295719	2
GO:0006355|P:regulation of transcription, DNA-templated|ISS:UniProtKB	1.28946	0.295306	7
GO:0030276|F:clathrin binding|ISO:MGI	1.28858	0.295652	6
GO:0090141|P:positive regulation of mitochondrial fission|ISO:MGI	1.28741	0.296089	4
GO:0031672|C:A band|IDA:UniProtKB	1.28711	0.296192	2
GO:0019221|P:cytokine-mediated signaling pathway|IMP:MGI	1.28673	0.29622	2
R-MMU-2168880|Scavenging of heme from plasma	1.28655	0.296256	2
R-MMU-9017802|Noncanonical activation of NOTCH3	1.28644	0.296199	2
GO:0005759|C:mitochondrial matrix|IEA:Ensembl	1.28542	0.295657	2
GO:0090168|P:Golgi reassembly|ISO:MGI	1.28442	0.29578	3
R-MMU-212300|PRC2 methylates histones and DNA	1.2841	0.29589	7
GO:0070593|P:dendrite self-avoidance|IBA:GO_Central	1.28323	0.296226	4
GO:0098632|F:cell-cell adhesion mediator activity|IBA:GO_Central	1.28323	0.29617	4
931|Scrib-Git1-Arhgef7 complex	1.28317	0.296148	2
GO:0016605|C:PML body|ISO:MGI	1.28303	0.296107	6
GO:0030426|C:growth cone|IDA:UniProtKB	1.28221	0.296419	6
GO:0120163|P:negative regulation of cold-induced thermogenesis|IMP:YuBioLab	1.28209	0.296429	6
GO:0051015|F:actin filament binding|IEA:InterPro	1.28068	0.296372	10
GO:0017053|C:transcriptional repressor complex|ISO:MGI	1.28043	0.296386	7
GO:0045666|P:positive regulation of neuron differentiation|IMP:MGI	1.27948	0.29643	3
GO:1903373|P:positive regulation of endoplasmic reticulum tubular network organization|ISS:UniProtKB	1.27943	0.2964	2
GO:0005764|C:lysosome|IBA:GO_Central	1.27906	0.296537	2
GO:0033591|P:response to L-ascorbic acid|IEA:Ensembl	1.27897	0.296527	2
GO:0002675|P:positive regulation of acute inflammatory response|ISO:MGI	1.27863	0.296649	2
GO:0008139|F:nuclear localization sequence binding|IBA:GO_Central	1.27775	0.29621	8
GO:0005524|F:ATP binding|IBA:GO_Central	1.2774	0.296281	6
R-MMU-391160|Signal regulatory protein family interactions	1.27692	0.296194	3
GO:0001934|P:positive regulation of protein phosphorylation|ISO:MGI	1.27511	0.296741	27
GO:0003700|F:DNA-binding transcription factor activity|IDA:MGI	1.27496	0.296763	6
GO:0005634|C:nucleus|IEA:UniProtKB-SubCell	1.27466	0.296862	79
GO:0008180|C:COP9 signalosome|IDA:MGI	1.27355	0.296383	3
GO:0051087|F:chaperone binding|ISO:MGI	1.27346	0.296374	28
GO:1905394|F:retromer complex binding|ISO:MGI	1.27322	0.296386	2
GO:0045211|C:postsynaptic membrane|IDA:UniProtKB	1.27227	0.296709	4
GO:0060707|P:trophoblast giant cell differentiation|IMP:MGI	1.27216	0.296711	2
GO:0010629|P:negative regulation of gene expression|IMP:ARUK-UCL	1.27178	0.296854	2
GO:0097242|P:amyloid-beta clearance|IMP:ARUK-UCL	1.27164	0.296703	4
GO:0005764|C:lysosome|TAS:MGI	1.2713	0.296824	2
GO:0003779|F:actin binding|ISS:MGI	1.27042	0.297169	2
GO:0008360|P:regulation of cell shape|ISS:MGI	1.27042	0.297114	2
GO:0015629|C:actin cytoskeleton|ISS:MGI	1.27042	0.297058	2
GO:0030036|P:actin cytoskeleton organization|ISS:MGI	1.27042	0.297003	2
GO:0032526|P:response to retinoic acid|ISO:MGI	1.26849	0.297559	3
GO:0005795|C:Golgi stack|IEA:UniProtKB-SubCell	1.26811	0.2977	2
R-MMU-446343|Localization of the PINCH-ILK-PARVIN complex to focal adhesions	1.26791	0.297696	3
GO:0019886|P:antigen processing and presentation of exogenous peptide antigen via MHC class II|IMP:MGI	1.26552	0.296558	3
R-MMU-4090294|SUMOylation of intracellular receptors	1.26503	0.296703	4
GO:0042177|P:negative regulation of protein catabolic process|ISO:MGI	1.26267	0.296555	4
GO:0014065|P:phosphatidylinositol 3-kinase signaling|ISS:UniProtKB	1.26241	0.296521	3
GO:0042542|P:response to hydrogen peroxide|IMP:MGI	1.26229	0.29653	5
R-MMU-3232142|SUMOylation of ubiquitinylation proteins	1.26143	0.296811	13
R-MMU-159227|Transport of the SLBP independent Mature mRNA	1.26053	0.297164	14
R-MMU-159230|Transport of the SLBP Dependant Mature mRNA	1.26053	0.297109	14
GO:0003779|F:actin binding|ISO:MGI	1.25935	0.297175	22
GO:0003779|F:actin binding|IDA:MGI	1.25854	0.297538	12
GO:0017124|F:SH3 domain binding|IEA:UniProtKB-KW	1.25781	0.297752	13
GO:0043032|P:positive regulation of macrophage activation|ISO:MGI	1.25734	0.297888	2
5365|Ripk2-Nod2 complex	1.25663	0.296999	2
GO:0070431|P:nucleotide-binding oligomerization domain containing 2 signaling pathway|IMP:MGI	1.25663	0.296945	2
GO:0071224|P:cellular response to peptidoglycan|IMP:MGI	1.25663	0.296891	2
GO:1904417|P:positive regulation of xenophagy|IMP:MGI	1.25663	0.296837	2
1122|Smcb-Smcd-PW29 complex	1.25645	0.296877	2
R-MMU-8856828|Clathrin-mediated endocytosis	1.25603	0.296875	53
GO:0048471|C:perinuclear region of cytoplasm|ISO:MGI	1.25564	0.297023	101
GO:0070006|F:metalloaminopeptidase activity|IBA:GO_Central	1.25536	0.297111	5
GO:0008206|P:bile acid metabolic process|ISS:UniProtKB	1.25531	0.297087	3
GO:0008013|F:beta-catenin binding|ISO:MGI	1.25499	0.297197	9
GO:0006874|P:cellular calcium ion homeostasis|ISS:UniProtKB	1.25431	0.297329	4
GO:0005886|C:plasma membrane|IDA:ARUK-UCL	1.25394	0.29741	2
GO:0045599|P:negative regulation of fat cell differentiation|IMP:MGI	1.25357	0.297548	2
GO:0006337|P:nucleosome disassembly|ISO:MGI	1.25306	0.297161	6
GO:0022624|C:proteasome accessory complex|IDA:UniProtKB	1.2528	0.297242	16
GO:0070358|P:actin polymerization-dependent cell motility|IDA:UniProtKB	1.25142	0.296821	2
GO:0051016|P:barbed-end actin filament capping|IEA:InterPro	1.24959	0.297654	3
GO:0032495|P:response to muramyl dipeptide|ISO:MGI	1.24956	0.297618	2
GO:0032720|P:negative regulation of tumor necrosis factor production|IMP:MGI	1.2489	0.297903	2
GO:0015385|F:sodium:proton antiporter activity|IDA:MGI	1.24888	0.297859	2
GO:0071805|P:potassium ion transmembrane transport|IBA:GO_Central	1.24888	0.297806	2
R-MMU-425986|Sodium/Proton exchangers	1.24888	0.297752	2
GO:0099092|C:postsynaptic density, intracellular component|ISO:MGI	1.24707	0.298414	6
GO:0032418|P:lysosome localization|ISS:UniProtKB	1.24616	0.298667	8
GO:0032959|P:inositol trisphosphate biosynthetic process|IBA:GO_Central	1.24585	0.298775	2
GO:0051209|P:release of sequestered calcium ion into cytosol|IBA:GO_Central	1.24585	0.298721	2
GO:0098685|C:Schaffer collateral - CA1 synapse|IMP:SynGO	1.24581	0.298689	7
GO:0005654|C:nucleoplasm|IBA:GO_Central	1.2457	0.298693	7
GO:0042060|P:wound healing|ISO:MGI	1.24444	0.298912	6
GO:1904288|F:BAT3 complex binding|ISO:MGI	1.24443	0.298862	2
GO:0031871|F:proteinase activated receptor binding|ISO:MGI	1.24399	0.298068	2
GO:1900273|P:positive regulation of long-term synaptic potentiation|ISO:MGI	1.24267	0.297845	2
GO:0061158|P:3'-UTR-mediated mRNA destabilization|ISS:UniProtKB	1.24184	0.298215	2
GO:0010875|P:positive regulation of cholesterol efflux|IMP:BHF-UCL	1.24135	0.298413	2
GO:0050998|F:nitric-oxide synthase binding|IPI:BHF-UCL	1.2407	0.298641	2
GO:0045600|P:positive regulation of fat cell differentiation|IMP:UniProtKB	1.24033	0.298724	3
GO:0060285|P:cilium-dependent cell motility|ISS:UniProtKB	1.23991	0.298889	2
GO:0070286|P:axonemal dynein complex assembly|ISS:UniProtKB	1.23991	0.298836	2
R-MMU-5358346|Hedgehog ligand biogenesis	1.2399	0.298785	39
GO:0044319|P:wound healing, spreading of cells|ISS:UniProtKB	1.23972	0.298827	2
GO:0007346|P:regulation of mitotic cell cycle|IBA:GO_Central	1.23958	0.298844	16
GO:0006606|P:protein import into nucleus|IBA:GO_Central	1.23949	0.298839	9
GO:0008092|F:cytoskeletal protein binding|IBA:GO_Central	1.23933	0.298864	4
R-MMU-68949|Orc1 removal from chromatin	1.23901	0.298444	43
GO:0051926|P:negative regulation of calcium ion transport|ISO:MGI	1.23847	0.297772	2
GO:0032801|P:receptor catabolic process|ISO:MGI	1.23783	0.29799	2
GO:0010656|P:negative regulation of muscle cell apoptotic process|ISO:MGI	1.23735	0.298131	2
GO:0007283|P:spermatogenesis|IEA:Ensembl	1.23657	0.298425	9
GO:0055102|F:lipase inhibitor activity|ISO:MGI	1.23602	0.298657	2
GO:0007204|P:positive regulation of cytosolic calcium ion concentration|ISO:MGI	1.23538	0.29872	10
GO:0007411|P:axon guidance|IBA:GO_Central	1.23496	0.298883	8
GO:0050808|P:synapse organization|IMP:MGI	1.23352	0.299409	3
GO:0070628|F:proteasome binding|IBA:GO_Central	1.23345	0.299391	3
GO:0008266|F:poly(U) RNA binding|ISO:MGI	1.23313	0.299448	7
GO:0042220|P:response to cocaine|IEA:Ensembl	1.23282	0.299506	8
GO:0070087|F:chromo shadow domain binding|ISO:MGI	1.23276	0.29943	2
GO:0030307|P:positive regulation of cell growth|ISO:MGI	1.23243	0.299439	14
GO:0032088|P:negative regulation of NF-kappaB transcription factor activity|ISS:UniProtKB	1.23144	0.299473	4
GO:0019898|C:extrinsic component of membrane|ISS:UniProtKB	1.23056	0.299821	3
GO:0050790|P:regulation of catalytic activity|IMP:MGI	1.23005	0.299819	3
GO:0086004|P:regulation of cardiac muscle cell contraction|ISO:MGI	1.2292	0.300094	3
GO:0005634|C:nucleus|IDA:ParkinsonsUK-UCL	1.22892	0.300187	4
GO:0016323|C:basolateral plasma membrane|IDA:MGI	1.22801	0.30018	10
GO:0007005|P:mitochondrion organization|IBA:GO_Central	1.2275	0.300232	3
GO:0020005|C:symbiont-containing vacuole membrane|IDA:MGI	1.22731	0.300275	5
GO:0044406|P:adhesion of symbiont to host|IDA:MGI	1.22731	0.300222	5
GO:0050830|P:defense response to Gram-positive bacterium|IDA:MGI	1.22731	0.300169	5
GO:0001772|C:immunological synapse|IEA:Ensembl	1.22711	0.30022	3
GO:0071287|P:cellular response to manganese ion|IEA:Ensembl	1.22673	0.300363	2
GO:0005758|C:mitochondrial intermembrane space|ISO:MGI	1.22671	0.300321	15
GO:0030018|C:Z disc|IDA:BHF-UCL	1.22606	0.300604	4
GO:0000278|P:mitotic cell cycle|ISS:UniProtKB	1.22577	0.300539	6
GO:0030117|C:membrane coat|ISO:MGI	1.2249	0.300883	2
GO:0031468|P:nuclear envelope reassembly|ISS:UniProtKB	1.2249	0.300831	2
GO:0098974|P:postsynaptic actin cytoskeleton organization|IDA:SynGO	1.22488	0.300787	4
GO:0004867|F:serine-type endopeptidase inhibitor activity|IBA:GO_Central	1.22423	0.300963	5
R-MMU-68867|Assembly of the pre-replicative complex	1.22248	0.301388	6
GO:0008017|F:microtubule binding|ISO:MGI	1.22205	0.301454	13
GO:0008219|P:cell death|ISS:UniProtKB	1.22134	0.30171	2
GO:0032587|C:ruffle membrane|IEA:Ensembl	1.22132	0.301668	2
GO:0060316|P:positive regulation of ryanodine-sensitive calcium-release channel activity|ISO:MGI	1.2206	0.301933	2
GO:0032991|C:protein-containing complex|IDA:BHF-UCL	1.22012	0.302128	2
GO:0016671|F:oxidoreductase activity, acting on a sulfur group of donors, disulfide as acceptor|IEA:InterPro	1.2183	0.302752	2
GO:0048268|P:clathrin coat assembly|ISO:MGI	1.21783	0.302887	7
GO:0005545|F:1-phosphatidylinositol binding|ISS:UniProtKB	1.21666	0.303278	3
GO:0048589|P:developmental growth|IMP:MGI	1.21556	0.303582	2
GO:0046983|F:protein dimerization activity|ISO:MGI	1.21437	0.303514	4
GO:0006355|P:regulation of transcription, DNA-templated|IDA:MGI	1.21426	0.303515	9
GO:0001701|P:in utero embryonic development|IMP:MGI	1.21422	0.303066	39
GO:0016324|C:apical plasma membrane|ISS:UniProtKB	1.21363	0.302688	3
GO:0008093|F:cytoskeletal adaptor activity|IEA:InterPro	1.2127	0.303062	2
GO:0007219|P:Notch signaling pathway|IMP:MGI	1.2127	0.303011	2
GO:0042393|F:histone binding|ISO:MGI	1.21263	0.302995	11
GO:0009060|P:aerobic respiration|IBA:GO_Central	1.21232	0.302837	5
GO:1905337|P:positive regulation of aggrephagy|ISO:MGI	1.21099	0.302478	2
GO:0051591|P:response to cAMP|IEA:Ensembl	1.21099	0.302427	3
GO:0035458|P:cellular response to interferon-beta|IBA:GO_Central	1.21032	0.302357	8
GO:0060828|P:regulation of canonical Wnt signaling pathway|ISO:MGI	1.20952	0.302665	2
GO:0031072|F:heat shock protein binding|ISO:MGI	1.20909	0.302727	24
GO:0019884|P:antigen processing and presentation of exogenous antigen|IMP:MGI	1.20902	0.302712	2
GO:0042277|F:peptide binding|ISO:MGI	1.2081	0.303134	21
GO:0070830|P:bicellular tight junction assembly|ISO:MGI	1.20658	0.303548	2
GO:0043130|F:ubiquitin binding|ISS:UniProtKB	1.20389	0.303586	5
GO:0016925|P:protein sumoylation|ISS:UniProtKB	1.20345	0.303757	4
R-MMU-5696394|DNA Damage Recognition in GG-NER	1.20244	0.303292	13
GO:0005886|C:plasma membrane|ISS:BHF-UCL	1.2009	0.303054	3
GO:0006656|P:phosphatidylcholine biosynthetic process|ISO:MGI	1.20031	0.303257	2
GO:0008360|P:regulation of cell shape|ISS:UniProtKB	1.1994	0.303413	8
GO:0006635|P:fatty acid beta-oxidation|ISS:UniProtKB	1.19859	0.303776	5
GO:0007051|P:spindle organization|IDA:MGI	1.19721	0.303255	2
GO:0001772|C:immunological synapse|ISO:MGI	1.19675	0.30344	3
GO:0031625|F:ubiquitin protein ligase binding|IEA:InterPro	1.19644	0.303547	2
GO:0008017|F:microtubule binding|IDA:UniProtKB	1.19485	0.303899	5
GO:0099738|C:cell cortex region|ISS:UniProtKB	1.19447	0.303735	5
GO:0070538|F:oleic acid binding|ISO:MGI	1.19367	0.303994	3
GO:0042056|F:chemoattractant activity|ISO:MGI	1.19284	0.304367	4
R-MMU-532668|N-glycan trimming in the ER and Calnexin/Calreticulin cycle	1.19216	0.304614	6
GO:0071407|P:cellular response to organic cyclic compound|IEA:Ensembl	1.1918	0.304544	5
GO:0005929|C:cilium|IEA:GOC	1.19152	0.304634	2
GO:0035457|P:cellular response to interferon-alpha|IEA:InterPro	1.19101	0.30454	2
GO:0051015|F:actin filament binding|IBA:GO_Central	1.19035	0.302999	22
R-MMU-9609523|Insertion of tail-anchored proteins into the endoplasmic reticulum membrane	1.18987	0.303143	8
GO:0016887|F:ATPase activity|IBA:GO_Central	1.18789	0.303649	15
GO:0072673|P:lamellipodium morphogenesis|IMP:MGI	1.18741	0.303591	3
GO:0099186|F:structural constituent of postsynapse|ISO:MGI	1.18736	0.303566	2
GO:0042826|F:histone deacetylase binding|IPI:UniProtKB	1.18732	0.303485	2
GO:0060850|P:regulation of transcription involved in cell fate commitment|IMP:UniProtKB	1.18732	0.303434	2
GO:0032266|F:phosphatidylinositol-3-phosphate binding|ISO:MGI	1.1867	0.303651	2
GO:0000723|P:telomere maintenance|ISS:UniProtKB	1.18632	0.303745	2
GO:0005886|C:plasma membrane|IDA:MGI	1.18626	0.303726	81
GO:0046718|P:viral entry into host cell|ISO:MGI	1.18584	0.303885	3
GO:0003779|F:actin binding|TAS:MGI	1.18497	0.303977	2
GO:0003755|F:peptidyl-prolyl cis-trans isomerase activity|IEA:InterPro	1.18453	0.304104	2
GO:0003697|F:single-stranded DNA binding|IDA:MGI	1.18407	0.304084	8
GO:0017056|F:structural constituent of nuclear pore|ISS:UniProtKB	1.18395	0.304099	2
GO:0032869|P:cellular response to insulin stimulus|IMP:UniProtKB	1.18291	0.304478	5
GO:0120103|C:centriolar subdistal appendage|ISO:MGI	1.18109	0.304851	2
GO:0099738|C:cell cortex region|ISO:MGI	1.18026	0.305125	4
GO:0043274|F:phospholipase binding|ISO:MGI	1.17931	0.305204	5
GO:0003723|F:RNA binding|IEA:InterPro	1.178	0.305675	16
GO:0016082|P:synaptic vesicle priming|IBA:GO_Central	1.17755	0.305803	2
GO:0008203|P:cholesterol metabolic process|IMP:MGI	1.17582	0.305633	4
GO:0030512|P:negative regulation of transforming growth factor beta receptor signaling pathway|ISO:MGI	1.17536	0.305666	4
GO:1990836|C:lysosomal matrix|ISO:MGI	1.17421	0.306204	2
R-MMU-75153|Apoptotic execution phase	1.17387	0.30623	3
GO:0071480|P:cellular response to gamma radiation|IEA:Ensembl	1.1733	0.306369	2
GO:0016328|C:lateral plasma membrane|IDA:MGI	1.17214	0.306358	3
GO:0044853|C:plasma membrane raft|ISO:MGI	1.17214	0.306309	6
GO:0003730|F:mRNA 3'-UTR binding|IDA:MGI	1.17159	0.306491	4
GO:0042825|C:TAP complex|ISO:MGI	1.17064	0.306675	3
GO:0070997|P:neuron death|IEA:Ensembl	1.16991	0.306649	2
GO:0043666|P:regulation of phosphoprotein phosphatase activity|ISO:MGI	1.16931	0.306854	4
GO:0030904|C:retromer complex|IBA:GO_Central	1.16925	0.306834	2
GO:0032456|P:endocytic recycling|IBA:GO_Central	1.16925	0.306784	2
GO:0034499|P:late endosome to Golgi transport|IBA:GO_Central	1.16925	0.306734	2
GO:2000642|P:negative regulation of early endosome to late endosome transport|ISO:MGI	1.16925	0.306684	2
GO:0000122|P:negative regulation of transcription by RNA polymerase II|IMP:MGI	1.16871	0.306913	6
GO:0043123|P:positive regulation of I-kappaB kinase/NF-kappaB signaling|IEA:Ensembl	1.16787	0.30704	4
R-MMU-432722|Golgi Associated Vesicle Biogenesis	1.16753	0.307115	29
R-MMU-6805567|Keratinization	1.16749	0.307088	5
GO:0009409|P:response to cold|ISS:AgBase	1.16746	0.307003	3
GO:0035627|P:ceramide transport|IBA:GO_Central	1.16704	0.306671	2
GO:1902387|F:ceramide 1-phosphate binding|IBA:GO_Central	1.16704	0.306621	2
GO:1902388|F:ceramide 1-phosphate transfer activity|IBA:GO_Central	1.16704	0.306572	2
GO:0033235|P:positive regulation of protein sumoylation|ISO:MGI	1.16691	0.306588	4
GO:1900017|P:positive regulation of cytokine production involved in inflammatory response|IMP:UniProtKB	1.1663	0.306796	2
R-MMU-4755510|SUMOylation of immune response proteins	1.16612	0.30684	4
GO:0043552|P:positive regulation of phosphatidylinositol 3-kinase activity|IMP:UniProtKB	1.1654	0.306759	2
GO:0035973|P:aggrephagy|ISS:UniProtKB	1.16529	0.306765	2
GO:1900149|P:positive regulation of Schwann cell migration|ISO:MGI	1.16412	0.30544	2
GO:0048365|F:Rac GTPase binding|ISO:MGI	1.16227	0.305987	6
R-MMU-2468052|Establishment of Sister Chromatid Cohesion	1.16191	0.306117	4
R-MMU-2470946|Cohesin Loading onto Chromatin	1.16191	0.306068	4
GO:0005742|C:mitochondrial outer membrane translocase complex|ISO:MGI	1.16161	0.306075	3
GO:0032991|C:protein-containing complex|IDA:MGI	1.16126	0.306204	16
GO:0043236|F:laminin binding|ISO:MGI	1.16064	0.306419	6
GO:1990381|F:ubiquitin-specific protease binding|ISO:MGI	1.15979	0.306361	6
GO:0032587|C:ruffle membrane|IEA:UniProtKB-SubCell	1.15958	0.306372	9
GO:0050839|F:cell adhesion molecule binding|ISO:MGI	1.15946	0.306384	10
GO:0030175|C:filopodium|ISS:UniProtKB	1.15686	0.306869	2
GO:0097428|P:protein maturation by iron-sulfur cluster transfer|ISS:UniProtKB	1.15633	0.307089	4
R-MMU-75205|Dissolution of Fibrin Clot	1.15491	0.307466	2
GO:0007175|P:negative regulation of epidermal growth factor-activated receptor activity|ISO:MGI	1.15439	0.307679	2
GO:0005887|C:integral component of plasma membrane|IBA:GO_Central	1.15323	0.306955	14
GO:0072659|P:protein localization to plasma membrane|IMP:MGI	1.15281	0.307118	4
R-MMU-5696395|Formation of Incision Complex in GG-NER	1.15162	0.307135	13
GO:0006893|P:Golgi to plasma membrane transport|IMP:UniProtKB	1.15151	0.307146	2
GO:1903441|P:protein localization to ciliary membrane|IMP:UniProtKB	1.15151	0.307097	2
GO:0090734|C:site of DNA damage|ISS:UniProtKB	1.14979	0.307143	7
GO:0051607|P:defense response to virus|IMP:UniProtKB	1.14905	0.30737	2
GO:0006954|P:inflammatory response|IEA:UniProtKB-KW	1.14895	0.307372	17
GO:0015036|F:disulfide oxidoreductase activity|ISO:MGI	1.14891	0.307345	2
GO:1903715|P:regulation of aerobic respiration|IMP:UniProtKB	1.14865	0.307332	2
GO:0048680|P:positive regulation of axon regeneration|ISO:MGI	1.14827	0.307425	2
GO:0090261|P:positive regulation of inclusion body assembly|ISO:MGI	1.14725	0.3078	2
GO:0002553|P:histamine secretion by mast cell|ISO:MGI	1.1464	0.308084	3
GO:0008284|P:positive regulation of cell population proliferation|IDA:MGI	1.14596	0.308161	3
GO:0038024|F:cargo receptor activity|IMP:ARUK-UCL	1.1448	0.308602	2
GO:0015631|F:tubulin binding|ISO:MGI	1.14377	0.308978	7
GO:0000149|F:SNARE binding|IBA:GO_Central	1.14365	0.308946	6
GO:0061052|P:negative regulation of cell growth involved in cardiac muscle cell development|ISO:MGI	1.14359	0.308879	2
GO:0050687|P:negative regulation of defense response to virus|ISS:UniProtKB	1.14279	0.309043	3
GO:0030346|F:protein phosphatase 2B binding|ISS:UniProtKB	1.14237	0.309109	2
GO:0007224|P:smoothened signaling pathway|IMP:UniProtKB	1.14187	0.309315	2
GO:0003712|F:transcription coregulator activity|ISO:MGI	1.14095	0.309637	2
GO:0080025|F:phosphatidylinositol-3,5-bisphosphate binding|ISO:MGI	1.14085	0.309638	3
GO:0050792|P:regulation of viral process|ISO:MGI	1.14039	0.309581	3
R-MMU-8937144|Aryl hydrocarbon receptor signalling	1.13979	0.309352	2
GO:0050901|P:leukocyte tethering or rolling|ISO:MGI	1.13964	0.309382	2
GO:0005759|C:mitochondrial matrix|IDA:UniProtKB	1.13924	0.309295	2
GO:0051603|P:proteolysis involved in cellular protein catabolic process|IMP:UniProtKB	1.13903	0.309353	2
GO:0022904|P:respiratory electron transport chain|IMP:MGI	1.13846	0.309449	3
GO:0005759|C:mitochondrial matrix|IDA:BHF-UCL	1.13825	0.309509	2
GO:0030239|P:myofibril assembly|IBA:GO_Central	1.13807	0.309548	2
GO:0050435|P:amyloid-beta metabolic process|IMP:MGI	1.13806	0.309504	2
GO:0048839|P:inner ear development|IDA:MGI	1.13711	0.309648	6
GO:0035748|C:myelin sheath abaxonal region|IDA:BHF-UCL	1.13704	0.309638	2
GO:0035371|C:microtubule plus-end|IDA:UniProtKB	1.13696	0.309629	3
GO:0006897|P:endocytosis|IBA:GO_Central	1.13627	0.309932	4
GO:0044754|C:autolysosome|ISO:MGI	1.13397	0.31028	4
R-MMU-141430|Inactivation of APC/C via direct inhibition of the APC/C complex	1.13322	0.309746	2
R-MMU-176409|APC/C:Cdc20 mediated degradation of mitotic proteins	1.13322	0.309698	2
GO:0030659|C:cytoplasmic vesicle membrane|IDA:UniProtKB	1.13138	0.310537	4
GO:0003684|F:damaged DNA binding|ISO:MGI	1.13093	0.310664	2
GO:0000159|C:protein phosphatase type 2A complex|ISO:MGI	1.12966	0.31102	2
GO:0033146|P:regulation of intracellular estrogen receptor signaling pathway|ISS:UniProtKB	1.12907	0.311223	4
GO:0014069|C:postsynaptic density|IDA:MGI	1.12753	0.309285	19
GO:0036033|F:mediator complex binding|IDA:MGI	1.12644	0.309739	2
GO:0051321|P:meiotic cell cycle|IPI:MGI	1.12644	0.309692	2
GO:0031430|C:M band|IDA:BHF-UCL	1.12617	0.309735	3
GO:0055072|P:iron ion homeostasis|IMP:MGI	1.12465	0.310121	3
GO:0042162|F:telomeric DNA binding|ISS:UniProtKB	1.12423	0.310287	2
R-MMU-450321|JNK (c-Jun kinases) phosphorylation and activation mediated by activated human TAK1	1.12272	0.309866	6
GO:0048678|P:response to axon injury|IEA:Ensembl	1.12169	0.310294	4
GO:0030879|P:mammary gland development|IMP:MGI	1.12157	0.310303	2
GO:0031647|P:regulation of protein stability|ISS:UniProtKB	1.12142	0.310286	8
GO:0006888|P:endoplasmic reticulum to Golgi vesicle-mediated transport|ISS:UniProtKB	1.12112	0.31006	9
R-MMU-2730905|Role of LAT2/NTAL/LAB on calcium mobilization	1.1211	0.310023	3
GO:0048471|C:perinuclear region of cytoplasm|IDA:MGI	1.12101	0.310021	30
GO:0007004|P:telomere maintenance via telomerase|ISO:MGI	1.11891	0.309903	2
GO:0005576|C:extracellular region|IDA:MGI	1.11848	0.310076	5
GO:0007160|P:cell-matrix adhesion|ISO:MGI	1.11829	0.310124	4
GO:0000776|C:kinetochore|ISO:MGI	1.11758	0.309683	5
GO:0060348|P:bone development|IMP:MGI	1.11752	0.309624	2
R-MMU-9020933|Interleukin-23 signaling	1.11704	0.309817	3
GO:1902176|P:negative regulation of oxidative stress-induced intrinsic apoptotic signaling pathway|ISO:MGI	1.1168	0.309842	2
GO:0061608|F:nuclear import signal receptor activity|IDA:MGI	1.11627	0.30983	3
GO:0005788|C:endoplasmic reticulum lumen|IDA:BHF-UCL	1.11564	0.310004	2
GO:0051603|P:proteolysis involved in cellular protein catabolic process|IDA:BHF-UCL	1.11564	0.309957	2
GO:0051787|F:misfolded protein binding|IDA:BHF-UCL	1.11564	0.309911	2
GO:0017046|F:peptide hormone binding|ISO:MGI	1.11535	0.309916	3
GO:0032099|P:negative regulation of appetite|ISO:MGI	1.11445	0.308651	2
GO:0007041|P:lysosomal transport|IDA:UniProtKB	1.11428	0.308691	2
GO:0042802|F:identical protein binding|IDA:MGI	1.1134	0.308995	3
GO:0001755|P:neural crest cell migration|IBA:GO_Central	1.1132	0.309046	2
GO:0031315|C:extrinsic component of mitochondrial outer membrane|ISO:MGI	1.11129	0.307931	2
GO:0050766|P:positive regulation of phagocytosis|ISO:MGI	1.11128	0.307895	5
GO:0019870|F:potassium channel inhibitor activity|ISO:MGI	1.11086	0.308009	2
GO:0019985|P:translesion synthesis|ISS:UniProtKB	1.11056	0.307703	2
GO:1902856|P:negative regulation of non-motile cilium assembly|ISO:MGI	1.11055	0.307665	2
GO:0008083|F:growth factor activity|IEA:UniProtKB-KW	1.10977	0.307503	4
R-MMU-68827|CDT1 association with the CDC6:ORC:origin complex	1.10921	0.307417	37
GO:0043534|P:blood vessel endothelial cell migration|IMP:MGI	1.10902	0.307375	2
GO:0006898|P:receptor-mediated endocytosis|IBA:GO_Central	1.10865	0.307471	3
GO:0072574|P:hepatocyte proliferation|IDA:UniProtKB	1.10838	0.307559	2
GO:1904153|P:negative regulation of retrograde protein transport, ER to cytosol|ISO:MGI	1.10809	0.307655	2
GO:0031623|P:receptor internalization|ISS:UniProtKB	1.10776	0.307775	4
GO:0030017|C:sarcomere|IDA:MGI	1.10713	0.308043	4
GO:0006979|P:response to oxidative stress|ISS:UniProtKB	1.10668	0.308175	3
GO:0050905|P:neuromuscular process|ISO:MGI	1.10646	0.308191	2
GO:0007416|P:synapse assembly|IMP:UniProtKB	1.10317	0.308964	3
GO:0000785|C:chromatin|ISS:UniProtKB	1.1031	0.308956	3
GO:0005829|C:cytosol|IDA:ParkinsonsUK-UCL	1.10296	0.308981	3
GO:0000785|C:chromatin|IEA:InterPro	1.10278	0.30898	2
GO:0071280|P:cellular response to copper ion|IEA:Ensembl	1.10204	0.30921	3
GO:0005654|C:nucleoplasm|IDA:UniProtKB	1.10086	0.309707	2
GO:0045542|P:positive regulation of cholesterol biosynthetic process|ISO:MGI	1.10069	0.309653	2
GO:0046983|F:protein dimerization activity|IEA:InterPro	1.10059	0.309657	4
GO:0005654|C:nucleoplasm|ISO:MGI	1.10038	0.309715	516
GO:0001525|P:angiogenesis|IMP:MGI	1.09995	0.309842	9
GO:0055010|P:ventricular cardiac muscle tissue morphogenesis|IMP:BHF-UCL	1.09956	0.309991	2
40|COP9 signalosome complex (Gps1, Cops1, Cops2, Cops3, Cops4, Cops5, Cops6, Cops7a, Cops8)	1.09942	0.310013	3
GO:0042307|P:positive regulation of protein import into nucleus|IMP:UniProtKB	1.09906	0.310149	3
GO:0008217|P:regulation of blood pressure|IMP:MGI	1.09895	0.310157	6
GO:0005771|C:multivesicular body|ISO:MGI	1.09884	0.310166	3
GO:0019898|C:extrinsic component of membrane|IDA:MGI	1.09797	0.310146	2
GO:0042605|F:peptide antigen binding|IDA:MGI	1.09792	0.310033	5
GO:0003351|P:epithelial cilium movement involved in extracellular fluid movement|IMP:MGI	1.09764	0.310083	3
GO:1900244|P:positive regulation of synaptic vesicle endocytosis|ISO:MGI	1.09727	0.310221	4
GO:0016189|P:synaptic vesicle to endosome fusion|ISO:MGI	1.09694	0.310342	2
GO:0060090|F:molecular adaptor activity|IDA:BHF-UCL	1.09638	0.310484	2
GO:0031252|C:cell leading edge|IDA:MGI	1.0957	0.310142	9
GO:0006952|P:defense response|IMP:MGI	1.0954	0.310246	7
GO:0030426|C:growth cone|IEA:UniProtKB-SubCell	1.09498	0.310365	8
GO:0043536|P:positive regulation of blood vessel endothelial cell migration|IEA:Ensembl	1.0943	0.310068	2
GO:0030833|P:regulation of actin filament polymerization|IBA:GO_Central	1.0941	0.310124	2
GO:0016887|F:ATPase activity|IEA:Ensembl	1.09297	0.310461	3
GO:0001974|P:blood vessel remodeling|IMP:MGI	1.0929	0.309823	3
GO:0005802|C:trans-Golgi network|ISO:MGI	1.09252	0.309966	15
GO:2001171|P:positive regulation of ATP biosynthetic process|IEA:Ensembl	1.09193	0.308071	2
R-MMU-2467813|Separation of Sister Chromatids	1.09147	0.308252	71
GO:0016607|C:nuclear speck|ISS:UniProtKB	1.09134	0.308271	18
GO:0032934|F:sterol binding|IBA:GO_Central	1.09088	0.308454	6
GO:0019903|F:protein phosphatase binding|IPI:ARUK-UCL	1.09079	0.308455	2
GO:0062029|P:positive regulation of stress granule assembly|ISO:MGI	1.09059	0.308466	2
GO:0016020|C:membrane|IDA:BHF-UCL	1.09019	0.308572	2
GO:0007507|P:heart development|IEA:Ensembl	1.08886	0.308566	6
GO:0030331|F:estrogen receptor binding|ISS:UniProtKB	1.08668	0.307788	3
GO:0045095|C:keratin filament|ISO:MGI	1.08656	0.3078	2
GO:0000147|P:actin cortical patch assembly|IBA:GO_Central	1.08632	0.307877	2
GO:0051127|P:positive regulation of actin nucleation|IBA:GO_Central	1.08632	0.307833	2
GO:0051666|P:actin cortical patch localization|IBA:GO_Central	1.08632	0.307789	2
GO:0005921|C:gap junction|ISO:MGI	1.08489	0.30801	2
GO:0001967|P:suckling behavior|IMP:MGI	1.08474	0.308037	2
GO:0030485|C:smooth muscle contractile fiber|IDA:MGI	1.08303	0.308573	2
GO:0031625|F:ubiquitin protein ligase binding|ISO:MGI	1.0825	0.308744	84
GO:0005615|C:extracellular space|IDA:MGI	1.08234	0.308733	21
GO:0045178|C:basal part of cell|IDA:MGI	1.08174	0.308852	2
GO:0001824|P:blastocyst development|IMP:MGI	1.08091	0.308519	7
GO:0005930|C:axoneme|ISS:UniProtKB	1.08062	0.308617	4
GO:0044877|F:protein-containing complex binding|IEA:Ensembl	1.08034	0.308668	3
GO:0006368|P:transcription elongation from RNA polymerase II promoter|ISO:MGI	1.0798	0.308844	2
R-MMU-5689877|Josephin domain DUBs	1.07933	0.308944	5
GO:0035335|P:peptidyl-tyrosine dephosphorylation|ISS:UniProtKB	1.07915	0.308639	2
GO:0051287|F:NAD binding|IEA:InterPro	1.07856	0.308625	11
GO:0045821|P:positive regulation of glycolytic process|ISO:MGI	1.07847	0.308625	2
GO:0034097|P:response to cytokine|ISS:UniProtKB	1.07838	0.308626	3
GO:0030132|C:clathrin coat of coated pit|IDA:MGI	1.07794	0.30871	2
GO:0034363|C:intermediate-density lipoprotein particle|ISO:MGI	1.07767	0.308799	2
GO:0034364|C:high-density lipoprotein particle|ISO:MGI	1.07767	0.308756	2
GO:0048255|P:mRNA stabilization|ISO:MGI	1.07748	0.308764	3
GO:0010043|P:response to zinc ion|IEA:Ensembl	1.07708	0.308916	2
GO:0061617|C:MICOS complex|ISS:UniProtKB	1.07698	0.308923	2
GO:0005547|F:phosphatidylinositol-3,4,5-trisphosphate binding|IDA:UniProtKB	1.07651	0.30876	2
GO:0043325|F:phosphatidylinositol-3,4-bisphosphate binding|IDA:UniProtKB	1.07651	0.308716	2
GO:0005741|C:mitochondrial outer membrane|ISS:UniProtKB	1.07538	0.308577	8
GO:0005635|C:nuclear envelope|ISO:MGI	1.07515	0.308646	21
GO:0008283|P:cell population proliferation|IMP:MGI	1.07484	0.308755	15
GO:0050658|P:RNA transport|ISS:UniProtKB	1.07424	0.308657	2
GO:0070886|P:positive regulation of calcineurin-NFAT signaling cascade|ISO:MGI	1.07397	0.308144	4
GO:0005783|C:endoplasmic reticulum|IDA:ParkinsonsUK-UCL	1.0732	0.308433	2
GO:1902895|P:positive regulation of pri-miRNA transcription by RNA polymerase II|IDA:BHF-UCL	1.0717	0.30783	2
GO:0008574|F:ATP-dependent microtubule motor activity, plus-end-directed|IBA:GO_Central	1.071	0.308043	2
GO:0098971|P:anterograde dendritic transport of neurotransmitter receptor complex|IBA:GO_Central	1.071	0.308001	2
GO:0099641|P:anterograde axonal protein transport|ISS:UniProtKB	1.071	0.307958	2
GO:0005874|C:microtubule|IDA:UniProtKB	1.0702	0.308048	2
GO:0032456|P:endocytic recycling|ISO:MGI	1.06836	0.308733	7
R-MMU-174084|Autodegradation of Cdh1 by Cdh1:APC/C	1.06726	0.309097	34
GO:1903543|P:positive regulation of exosomal secretion|ISO:MGI	1.06706	0.309109	7
GO:0016607|C:nuclear speck|IDA:UniProtKB	1.06697	0.30911	5
GO:0005737|C:cytoplasm|ISS:MGI	1.06459	0.309031	3
GO:0061684|P:chaperone-mediated autophagy|ISO:MGI	1.06426	0.309104	2
GO:1990124|C:messenger ribonucleoprotein complex|ISO:MGI	1.06075	0.309029	4
GO:0071222|P:cellular response to lipopolysaccharide|IMP:MGI	1.06025	0.309056	5
GO:0006323|P:DNA packaging|TAS:MGI	1.05968	0.309295	2
GO:0006906|P:vesicle fusion|ISO:MGI	1.05935	0.309409	4
GO:0030838|P:positive regulation of actin filament polymerization|ISS:UniProtKB	1.0589	0.309587	2
GO:0097067|P:cellular response to thyroid hormone stimulus|IEA:Ensembl	1.05775	0.310021	4
GO:0051010|F:microtubule plus-end binding|ISS:UniProtKB	1.0572	0.30978	3
GO:0035774|P:positive regulation of insulin secretion involved in cellular response to glucose stimulus|IMP:MGI	1.05702	0.309783	2
GO:0006367|P:transcription initiation from RNA polymerase II promoter|IEA:InterPro	1.05514	0.310572	2
GO:0060391|P:positive regulation of SMAD protein signal transduction|ISO:MGI	1.05495	0.310622	2
GO:0061003|P:positive regulation of dendritic spine morphogenesis|ISO:MGI	1.05382	0.31113	6
GO:0005882|C:intermediate filament|IEA:UniProtKB-KW	1.05367	0.311119	3
GO:0031901|C:early endosome membrane|ISO:MGI	1.05304	0.310828	8
GO:0000122|P:negative regulation of transcription by RNA polymerase II|IDA:MGI	1.0529	0.310856	20
GO:0070373|P:negative regulation of ERK1 and ERK2 cascade|ISO:MGI	1.05212	0.310811	10
GO:0016197|P:endosomal transport|IMP:UniProtKB	1.05143	0.310725	3
GO:0042246|P:tissue regeneration|IEA:Ensembl	1.05067	0.311009	2
GO:0031369|F:translation initiation factor binding|ISO:MGI	1.04974	0.311377	3
GO:0051899|P:membrane depolarization|ISO:MGI	1.04824	0.311475	2
GO:0005096|F:GTPase activator activity|IEA:UniProtKB-KW	1.04799	0.311259	14
GO:0016323|C:basolateral plasma membrane|IEA:UniProtKB-SubCell	1.0469	0.31166	3
GO:0032088|P:negative regulation of NF-kappaB transcription factor activity|IMP:MGI	1.04651	0.31181	2
GO:0032580|C:Golgi cisterna membrane|ISO:MGI	1.04634	0.311852	3
GO:0005178|F:integrin binding|ISO:MGI	1.04435	0.312443	9
GO:0031901|C:early endosome membrane|ISS:UniProtKB	1.04349	0.312731	5
GO:0045211|C:postsynaptic membrane|IBA:GO_Central	1.04338	0.312742	6
GO:0009925|C:basal plasma membrane|ISO:MGI	1.04333	0.312726	5
GO:0010040|P:response to iron(II) ion|IEA:Ensembl	1.04293	0.312203	2
GO:0034198|P:cellular response to amino acid starvation|IEA:Ensembl	1.04293	0.312161	2
R-MMU-375165|NCAM signaling for neurite out-growth	1.04255	0.312263	8
R-MMU-6809371|Formation of the cornified envelope	1.04255	0.312222	8
GO:1990904|C:ribonucleoprotein complex|IBA:GO_Central	1.0423	0.312258	14
GO:0000281|P:mitotic cytokinesis|IBA:GO_Central	1.0418	0.312291	2
GO:0007266|P:Rho protein signal transduction|ISO:MGI	1.0418	0.312249	2
GO:0045616|P:regulation of keratinocyte differentiation|ISO:MGI	1.0418	0.312207	2
GO:0048598|P:embryonic morphogenesis|IBA:GO_Central	1.0418	0.312165	2
GO:0061157|P:mRNA destabilization|IMP:ARUK-UCL	1.0418	0.312123	2
GO:0071559|P:response to transforming growth factor beta|IGI:ARUK-UCL	1.0418	0.31208	2
GO:0072518|F:Rho-dependent protein serine/threonine kinase activity|ISO:MGI	1.0418	0.312038	2
GO:0097746|P:regulation of blood vessel diameter|IMP:ARUK-UCL	1.0418	0.311997	2
GO:1901888|P:regulation of cell junction assembly|IBA:GO_Central	1.0418	0.311955	2
GO:1990776|P:response to angiotensin|IGI:ARUK-UCL	1.0418	0.311913	2
GO:0005654|C:nucleoplasm|IDA:BHF-UCL	1.04051	0.312455	2
GO:0005802|C:trans-Golgi network|IDA:MGI	1.04005	0.312596	6
GO:0046686|P:response to cadmium ion|IEA:Ensembl	1.03966	0.312661	8
GO:0006468|P:protein phosphorylation|IMP:MGI	1.03898	0.312822	2
GO:0042475|P:odontogenesis of dentin-containing tooth|IEA:Ensembl	1.03853	0.313002	2
R-MMU-68962|Activation of the pre-replicative complex	1.03815	0.312723	10
R-MMU-445989|TAK1 activates NFkB by phosphorylation and activation of IKKs complex	1.03528	0.313156	10
GO:0043248|P:proteasome assembly|IEA:InterPro	1.03503	0.313026	2
GO:0097368|P:establishment of Sertoli cell barrier|ISO:MGI	1.03422	0.31338	2
GO:0001569|P:branching involved in blood vessel morphogenesis|IMP:MGI	1.03278	0.313784	4
GO:0035091|F:phosphatidylinositol binding|IEA:InterPro	1.03178	0.314192	3
GO:0045202|C:synapse|ISS:UniProtKB	1.03104	0.314468	2
GO:0046060|P:dATP metabolic process|ISO:MGI	1.03087	0.314133	3
GO:0090271|P:positive regulation of fibroblast growth factor production|ISO:MGI	1.03074	0.314153	2
GO:0031214|P:biomineral tissue development|IEA:UniProtKB-KW	1.03014	0.314192	2
GO:0051770|P:positive regulation of nitric-oxide synthase biosynthetic process|ISO:MGI	1.02976	0.312671	2
GO:0003690|F:double-stranded DNA binding|ISO:MGI	1.02898	0.312966	20
GO:0032675|P:regulation of interleukin-6 production|ISO:MGI	1.02872	0.313052	2
GO:0010324|P:membrane invagination|ISO:MGI	1.02854	0.313013	3
GO:0045211|C:postsynaptic membrane|ISS:UniProtKB	1.02847	0.313005	2
GO:0042592|P:homeostatic process|IMP:MGI	1.02613	0.312941	2
GO:0008635|P:activation of cysteine-type endopeptidase activity involved in apoptotic process by cytochrome c|IMP:MGI	1.02542	0.313078	2
GO:0005509|F:calcium ion binding|ISO:MGI	1.02492	0.313115	16
GO:0005819|C:spindle|ISO:MGI	1.02475	0.313157	6
GO:0005178|F:integrin binding|IDA:MGI	1.02451	0.313232	2
GO:0008143|F:poly(A) binding|ISO:MGI	1.02384	0.313515	5
GO:0009611|P:response to wounding|ISO:MGI	1.02372	0.313492	2
GO:0006103|P:2-oxoglutarate metabolic process|ISS:UniProtKB	1.02287	0.313863	6
GO:0006511|P:ubiquitin-dependent protein catabolic process|IMP:UniProtKB	1.02215	0.314085	5
GO:0044754|C:autolysosome|IDA:MGI	1.02158	0.3137	2
GO:0042327|P:positive regulation of phosphorylation|ISO:MGI	1.0215	0.313697	6
GO:0031023|P:microtubule organizing center organization|ISS:UniProtKB	1.02096	0.313879	2
GO:0034453|P:microtubule anchoring|ISS:UniProtKB	1.02096	0.313838	2
GO:0016491|F:oxidoreductase activity|IEA:UniProtKB-KW	1.02013	0.314159	6
6560|PHB-ANX2-CD36 complex	1.01933	0.314258	2
R-MMU-5673001|RAF/MAP kinase cascade	1.01844	0.314402	15
GO:0032543|P:mitochondrial translation|ISS:UniProtKB	1.01839	0.314381	2
GO:0005484|F:SNAP receptor activity|IBA:GO_Central	1.01711	0.314836	9
R-MMU-109704|PI3K Cascade	1.01646	0.314538	3
GO:0005783|C:endoplasmic reticulum|TAS:MGI	1.0159	0.314723	3
GO:0032584|C:growth cone membrane|IDA:MGI	1.01589	0.31469	2
GO:0045648|P:positive regulation of erythrocyte differentiation|ISO:MGI	1.01568	0.313728	2
GO:0042584|C:chromaffin granule membrane|IEA:Ensembl	1.01483	0.314015	2
GO:0030335|P:positive regulation of cell migration|ISO:MGI	1.01457	0.313448	26
GO:0071425|P:hematopoietic stem cell proliferation|IMP:MGI	1.01442	0.313401	2
GO:0030139|C:endocytic vesicle|ISO:MGI	1.01379	0.313459	4
GO:0000814|C:ESCRT II complex|ISO:MGI	1.0129	0.31356	2
GO:0019902|F:phosphatase binding|IPI:UniProtKB	1.01219	0.313501	3
GO:0030218|P:erythrocyte differentiation|IMP:UniProtKB	1.01198	0.313561	3
GO:0030027|C:lamellipodium|ISS:UniProtKB	1.01196	0.313531	6
GO:0000932|C:P-body|IDA:MGI	1.0117	0.313532	2
GO:0000145|C:exocyst|ISO:MGI	1.01121	0.313688	2
GO:0015031|P:protein transport|ISS:UniProtKB	1.01093	0.313459	4
GO:2000300|P:regulation of synaptic vesicle exocytosis|IMP:SynGO	1.01088	0.313441	3
GO:0018107|P:peptidyl-threonine phosphorylation|IMP:ARUK-UCL	1.01022	0.313677	3
GO:0006970|P:response to osmotic stress|IEA:Ensembl	1.00917	0.311216	3
GO:0019395|P:fatty acid oxidation|ISO:MGI	1.00865	0.311425	2
GO:0050135|F:NAD(P)+ nucleosidase activity|IEA:UniProtKB-EC	1.0082	0.311204	3
GO:0061809|F:NAD+ nucleotidase, cyclic ADP-ribose generating|IEA:UniProtKB-EC	1.0082	0.311164	3
R-MMU-8849471|PTK6 Regulates RHO GTPases, RAS GTPase and MAP kinases	1.00771	0.311317	5
GO:0045202|C:synapse|IEA:UniProtKB-SubCell	1.00758	0.311338	3
GO:0006501|P:C-terminal protein lipidation|IBA:GO_Central	1.00726	0.31141	3
GO:0010955|P:negative regulation of protein processing|ISO:MGI	1.00684	0.311532	2
GO:0031965|C:nuclear membrane|ISO:MGI	1.00657	0.311584	36
GO:1903071|P:positive regulation of ER-associated ubiquitin-dependent protein catabolic process|ISS:UniProtKB	1.00638	0.311555	2
GO:0036464|C:cytoplasmic ribonucleoprotein granule|ISO:MGI	1.00619	0.311446	19
GO:0005770|C:late endosome|IDA:MGI	1.00563	0.311554	11
GO:0032869|P:cellular response to insulin stimulus|ISO:MGI	1.00542	0.311613	9
GO:0031985|C:Golgi cisterna|ISO:MGI	1.0037	0.311839	3
GO:2000773|P:negative regulation of cellular senescence|ISO:MGI	1.00359	0.311855	2
GO:0043268|P:positive regulation of potassium ion transport|ISO:MGI	1.00285	0.312126	3
GO:0015030|C:Cajal body|IDA:UniProtKB	1.00177	0.312447	2
GO:0005096|F:GTPase activator activity|IDA:UniProtKB	1.0014	0.312583	3
GO:0005856|C:cytoskeleton|IDA:MGI	1.00094	0.312722	6
GO:0000045|P:autophagosome assembly|IBA:GO_Central	1.00066	0.312779	5
GO:0005739|C:mitochondrion|ISS:UniProtKB	0.998158	0.31314	9
GO:0000281|P:mitotic cytokinesis|ISO:MGI	0.997887	0.313229	5
GO:0005634|C:nucleus|IDA:BHF-UCL	0.996278	0.313167	4
GO:0031398|P:positive regulation of protein ubiquitination|ISS:UniProtKB	0.995844	0.313335	3
GO:1901741|P:positive regulation of myoblast fusion|IMP:UniProtKB	0.995598	0.313413	2
GO:0019065|P:receptor-mediated endocytosis of virus by host cell|ISO:MGI	0.994729	0.313788	2
GO:2001238|P:positive regulation of extrinsic apoptotic signaling pathway|ISO:MGI	0.993943	0.313887	3
GO:0042493|P:response to drug|IMP:MGI	0.993775	0.313927	7
GO:0009966|P:regulation of signal transduction|ISO:MGI	0.993029	0.314165	2
GO:0043484|P:regulation of RNA splicing|ISS:UniProtKB	0.99238	0.314436	2
GO:0005783|C:endoplasmic reticulum|IDA:MGI	0.991745	0.31458	39
GO:0008045|P:motor neuron axon guidance|IMP:MGI	0.991704	0.314561	3
GO:0030048|P:actin filament-based movement|ISS:UniProtKB	0.989886	0.314758	2
R-MMU-170822|Regulation of Glucokinase by Glucokinase Regulatory Protein	0.989112	0.314418	12
R-MMU-3301854|Nuclear Pore Complex (NPC) Disassembly	0.989112	0.314379	12
GO:0019904|F:protein domain specific binding|IDA:UniProtKB	0.985611	0.315026	2
GO:0043277|P:apoptotic cell clearance|IMP:MGI	0.983752	0.313336	3
R-MMU-69017|CDK-mediated phosphorylation and removal of Cdc6	0.983223	0.313548	37
R-MMU-187577|SCF(Skp2)-mediated degradation of p27/p21	0.982744	0.313659	35
GO:0090267|P:positive regulation of mitotic cell cycle spindle assembly checkpoint|ISS:UniProtKB	0.98214	0.313712	2
R-MMU-174437|Removal of the Flap Intermediate from the C-strand	0.981263	0.312546	4
R-MMU-69166|Removal of the Flap Intermediate	0.981263	0.312508	4
GO:0001937|P:negative regulation of endothelial cell proliferation|IMP:MGI	0.980933	0.312548	2
GO:0031594|C:neuromuscular junction|IDA:MGI	0.980214	0.312849	6
GO:0003785|F:actin monomer binding|ISS:UniProtKB	0.979632	0.312933	2
GO:0005509|F:calcium ion binding|ISS:UniProtKB	0.979596	0.312911	11
GO:2000134|P:negative regulation of G1/S transition of mitotic cell cycle|ISO:MGI	0.979446	0.312905	2
GO:0008603|F:cAMP-dependent protein kinase regulator activity|IDA:MGI	0.979352	0.312911	2
GO:0071310|P:cellular response to organic substance|IDA:MGI	0.976959	0.313773	3
GO:0000977|F:RNA polymerase II regulatory region sequence-specific DNA binding|IDA:NTNU_SB	0.97632	0.313729	3
GO:1903553|P:positive regulation of extracellular exosome assembly|ISO:MGI	0.9747	0.313918	2
GO:0043547|P:positive regulation of GTPase activity|ISO:MGI	0.974214	0.313612	17
GO:0086036|P:regulation of cardiac muscle cell membrane potential|IMP:MGI	0.974034	0.313582	2
GO:0002262|P:myeloid cell homeostasis|IMP:MGI	0.973376	0.31374	2
GO:0043085|P:positive regulation of catalytic activity|ISS:UniProtKB	0.973376	0.313701	2
GO:0006883|P:cellular sodium ion homeostasis|ISO:MGI	0.971492	0.314208	3
GO:0016197|P:endosomal transport|IBA:GO_Central	0.970038	0.313673	3
GO:0006119|P:oxidative phosphorylation|IEA:UniProtKB-UniPathway	0.969381	0.313261	2
GO:0016236|P:macroautophagy|ISO:MGI	0.968993	0.313368	3
GO:0045596|P:negative regulation of cell differentiation|IMP:MGI	0.968975	0.3133	2
GO:0039694|P:viral RNA genome replication|ISO:MGI	0.967717	0.313476	5
GO:0005763|C:mitochondrial small ribosomal subunit|ISS:UniProtKB	0.967336	0.313503	6
Ribosome 28S_curated	0.967336	0.313465	6
GO:0005887|C:integral component of plasma membrane|IDA:MGI	0.967313	0.313438	5
GO:0000381|P:regulation of alternative mRNA splicing, via spliceosome|IBA:GO_Central	0.96644	0.313773	10
GO:0045657|P:positive regulation of monocyte differentiation|ISO:MGI	0.966047	0.31392	2
Proteasome_curated	0.965818	0.313952	49
GO:0023014|P:signal transduction by protein phosphorylation|IBA:GO_Central	0.965657	0.31399	14
GO:0008284|P:positive regulation of cell population proliferation|ISS:UniProtKB	0.965555	0.314	15
R-MMU-445144|Signal transduction by L1	0.965299	0.314007	8
GO:0001708|P:cell fate specification|IMP:MGI	0.964171	0.314348	2
GO:0035690|P:cellular response to drug|IDA:MGI	0.963775	0.313665	5
GO:0007059|P:chromosome segregation|ISS:UniProtKB	0.962068	0.313076	6
GO:0051607|P:defense response to virus|IMP:MGI	0.961264	0.31334	5
GO:0031116|P:positive regulation of microtubule polymerization|ISS:UniProtKB	0.960437	0.313577	5
GO:0070508|P:cholesterol import|ISO:MGI	0.960437	0.31354	2
GO:0051707|P:response to other organism|IMP:MGI	0.960039	0.31339	3
GO:0004017|F:adenylate kinase activity|ISO:MGI	0.959214	0.312768	2
GO:0006172|P:ADP biosynthetic process|ISO:MGI	0.959214	0.312731	2
GO:0008081|F:phosphoric diester hydrolase activity|ISS:UniProtKB	0.958994	0.312796	2
GO:0005388|F:calcium transmembrane transporter activity, phosphorylative mechanism|ISO:MGI	0.958133	0.311605	2
R-MMU-5683826|Surfactant metabolism	0.95798	0.311235	4
GO:0005886|C:plasma membrane|IDA:BHF-UCL	0.957964	0.311206	2
GO:0033138|P:positive regulation of peptidyl-serine phosphorylation|ISO:MGI	0.957141	0.31133	15
GO:0003743|F:translation initiation factor activity|IDA:UniProtKB	0.956807	0.311449	2
GO:0006368|P:transcription elongation from RNA polymerase II promoter|IBA:GO_Central	0.956371	0.311577	4
GO:1901214|P:regulation of neuron death|ISO:MGI	0.956371	0.311541	2
GO:0031902|C:late endosome membrane|ISS:UniProtKB	0.955789	0.311774	6
GO:0031098|P:stress-activated protein kinase signaling cascade|IBA:GO_Central	0.955733	0.311763	14
GO:0032147|P:activation of protein kinase activity|IBA:GO_Central	0.955733	0.311726	14
R-MMU-4551638|SUMOylation of chromatin organization proteins	0.955547	0.311043	16
GO:0006260|P:DNA replication|IMP:MGI	0.955162	0.311148	4
R-MMU-189483|Heme degradation	0.954975	0.311088	3
GO:0007040|P:lysosome organization|IMP:UniProtKB	0.95462	0.311143	2
GO:0032446|P:protein modification by small protein conjugation|IBA:GO_Central	0.953409	0.311448	8
GO:0047134|F:protein-disulfide reductase activity|ISO:MGI	0.952446	0.311821	3
GO:0005690|C:U4atac snRNP|ISS:UniProtKB	0.952106	0.311686	2
GO:0030622|F:U4atac snRNA binding|ISS:UniProtKB	0.952106	0.31165	2
GO:0005788|C:endoplasmic reticulum lumen|ISS:UniProtKB	0.951851	0.311695	7
GO:0042554|P:superoxide anion generation|IMP:MGI	0.950795	0.312075	2
GO:0018149|P:peptide cross-linking|ISO:MGI	0.950435	0.312205	3
GO:0043330|P:response to exogenous dsRNA|IMP:MGI	0.950209	0.312273	6
R-MMU-2160916|Hyaluronan uptake and degradation	0.949974	0.312346	6
GO:0051017|P:actin filament bundle assembly|IDA:MGI	0.948743	0.312771	3
GO:0016605|C:PML body|ISS:UniProtKB	0.948172	0.312633	4
GO:0007165|P:signal transduction|IBA:GO_Central	0.948078	0.31264	4
GO:0050853|P:B cell receptor signaling pathway|ISO:MGI	0.947696	0.312781	2
GO:0005643|C:nuclear pore|IDA:MGI	0.947452	0.312857	2
GO:0005739|C:mitochondrion|IMP:MGI	0.946941	0.312948	2
GO:0008022|F:protein C-terminus binding|IPI:MGI	0.946206	0.313216	4
GO:0042101|C:T cell receptor complex|IEA:Ensembl	0.944277	0.313636	2
GO:0061001|P:regulation of dendritic spine morphogenesis|ISS:UniProtKB	0.943548	0.313865	3
GO:0008104|P:protein localization|IBA:GO_Central	0.943475	0.313863	2
GO:0008201|F:heparin binding|IEA:UniProtKB-KW	0.942729	0.314099	2
GO:0042692|P:muscle cell differentiation|IMP:MGI	0.942501	0.314169	3
R-MMU-174184|Cdc20:Phospho-APC/C mediated degradation of Cyclin A	0.942428	0.314166	37
GO:0035925|F:mRNA 3'-UTR AU-rich region binding|ISO:MGI	0.941745	0.314447	2
R-MMU-174154|APC/C:Cdc20 mediated degradation of Securin	0.940721	0.314777	36
R-MMU-174178|APC/C:Cdh1 mediated degradation of Cdc20 and other APC/C:Cdh1 targeted proteins in late mitosis/early G1	0.940721	0.31474	36
GO:0046597|P:negative regulation of viral entry into host cell|ISO:MGI	0.940357	0.314799	3
GO:0044183|F:protein folding chaperone|ISO:MGI	0.940138	0.314864	5
GO:0030163|P:protein catabolic process|IMP:MGI	0.939513	0.314935	3
R-MMU-8939902|Regulation of RUNX2 expression and activity	0.939487	0.314911	34
GO:0043508|P:negative regulation of JUN kinase activity|ISS:UniProtKB	0.938806	0.315191	2
GO:0006898|P:receptor-mediated endocytosis|ISS:UniProtKB	0.938445	0.314956	3
GO:0097110|F:scaffold protein binding|ISO:MGI	0.938107	0.314967	16
GO:0005509|F:calcium ion binding|IDA:MGI	0.937737	0.315066	9
GO:0031175|P:neuron projection development|IMP:MGI	0.936895	0.315348	7
GO:0048471|C:perinuclear region of cytoplasm|IDA:UniProtKB	0.935946	0.315753	16
GO:0030133|C:transport vesicle|ISO:MGI	0.93544	0.315915	4
GO:0045159|F:myosin II binding|ISO:MGI	0.934978	0.315983	2
GO:0006631|P:fatty acid metabolic process|IMP:MGI	0.934433	0.315834	2
GO:0005845|C:mRNA cap binding complex|ISS:UniProtKB	0.934281	0.315869	2
GO:0016740|F:transferase activity|IEA:UniProtKB-KW	0.933514	0.316043	8
GO:0050830|P:defense response to Gram-positive bacterium|IMP:MGI	0.933222	0.315959	8
GO:0007005|P:mitochondrion organization|ISS:UniProtKB	0.931647	0.316583	2
GO:0034982|P:mitochondrial protein processing|IMP:UniProtKB	0.931647	0.316546	2
495|Cytochrome bc1-complex, mitochondrial	0.93156	0.31655	6
GO:0048025|P:negative regulation of mRNA splicing, via spliceosome|IMP:MGI	0.931559	0.316514	4
GO:0035725|P:sodium ion transmembrane transport|ISO:MGI	0.931012	0.316622	4
GO:0006099|P:tricarboxylic acid cycle|IEA:UniProtKB-KW	0.930254	0.316683	4
5737|Multicomponent signaling complex, anti-CD40 stimulated (Birc2, Birc3, Cd40, Ikbkg, Map2k4, Map2k7, Map3k1, Traf2, Ube2n);5742|Multicomponent signaling complex, anti-CD40 stimulated,(Birc2, Birc3, Cd40, Ikbkg, Map3k1, Traf2, Ube2n);5743|Membrane-associated multicomponent signaling complex, anti-CD40 stimulated (Cd40, Ikbkg, Map3k1, Traf2, Ube2n)	0.929861	0.316756	#VALUE!
GO:0007283|P:spermatogenesis|IEP:BHF-UCL	0.929575	0.316451	2
GO:0016021|C:integral component of membrane|IDA:MGI	0.929556	0.316423	9
GO:0044877|F:protein-containing complex binding|IPI:MGI	0.928414	0.316262	4
GO:1901216|P:positive regulation of neuron death|IMP:ARUK-UCL	0.928026	0.314671	2
GO:0000307|C:cyclin-dependent protein kinase holoenzyme complex|IPI:MGI	0.927336	0.314954	2
GO:0005096|F:GTPase activator activity|IEA:InterPro	0.92703	0.315059	6
GO:0005814|C:centriole|IDA:UniProtKB	0.92688	0.315092	3
GO:0050699|F:WW domain binding|ISO:MGI	0.926723	0.315129	3
R-MMU-159231|Transport of Mature mRNA Derived from an Intronless Transcript	0.926557	0.31517	17
GO:0060170|C:ciliary membrane|IDA:MGI	0.926405	0.314952	3
GO:0051787|F:misfolded protein binding|IBA:GO_Central	0.926196	0.315013	6
GO:0032506|P:cytokinetic process|ISS:UniProtKB	0.925839	0.31507	2
GO:0071711|P:basement membrane organization|IMP:MGI	0.925804	0.31505	2
GO:0015183|F:L-aspartate transmembrane transporter activity|ISS:UniProtKB	0.92427	0.315292	2
GO:0043490|P:malate-aspartate shuttle|IMP:MGI	0.92427	0.315256	2
GO:0051592|P:response to calcium ion|ISS:UniProtKB	0.92427	0.31522	2
GO:0060821|P:inactivation of X chromosome by DNA methylation|IMP:MGI	0.923983	0.315281	2
GO:0009617|P:response to bacterium|IDA:MGI	0.92365	0.315363	2
GO:0042407|P:cristae formation|ISS:UniProtKB	0.922284	0.315277	3
GO:0051260|P:protein homooligomerization|IEA:Ensembl	0.922037	0.315319	2
GO:0005769|C:early endosome|IEA:UniProtKB-SubCell	0.921642	0.315287	11
R-MMU-450408|AUF1 (hnRNP D0) binds and destabilizes mRNA	0.921545	0.315296	40
GO:0044326|C:dendritic spine neck|ISO:MGI	0.92089	0.31549	4
R-MMU-5419276|Mitochondrial translation termination	0.920717	0.315535	18
GO:0051607|P:defense response to virus|ISS:UniProtKB	0.919906	0.31573	3
GO:0005694|C:chromosome|IEA:UniProtKB-SubCell	0.91984	0.315725	7
GO:0005912|C:adherens junction|ISO:MGI	0.9191	0.315995	10
GO:0004364|F:glutathione transferase activity|IBA:GO_Central	0.919088	0.315964	2
GO:0035457|P:cellular response to interferon-alpha|IDA:UniProtKB	0.918806	0.31588	2
GO:0042405|C:nuclear inclusion body|IDA:UniProtKB	0.918806	0.315844	2
GO:0005869|C:dynactin complex|IBA:GO_Central	0.918646	0.315882	3
GO:0051024|P:positive regulation of immunoglobulin secretion|ISO:MGI	0.918523	0.315832	3
GO:0035509|P:negative regulation of myosin-light-chain-phosphatase activity|ISO:MGI	0.918109	0.315987	3
GO:1903347|P:negative regulation of bicellular tight junction assembly|ISO:MGI	0.918109	0.315951	3
GO:0043011|P:myeloid dendritic cell differentiation|IMP:MGI	0.917433	0.316192	3
GO:0043679|C:axon terminus|ISO:MGI	0.917233	0.316177	14
GO:0048487|F:beta-tubulin binding|ISS:HGNC-UCL	0.917136	0.316186	2
GO:0010737|P:protein kinase A signaling|ISO:MGI	0.916621	0.316352	2
GO:0042734|C:presynaptic membrane|ISO:MGI	0.916414	0.316376	3
GO:0051897|P:positive regulation of protein kinase B signaling|ISO:MGI	0.916413	0.316341	9
GO:0016032|P:viral process|IEA:UniProtKB-KW	0.916377	0.316321	7
GO:0050868|P:negative regulation of T cell activation|ISO:MGI	0.91636	0.316293	2
GO:0030674|F:protein-macromolecule adaptor activity|ISO:MGI	0.916209	0.316292	6
GO:0001726|C:ruffle|IDA:UniProtKB	0.91606	0.316289	8
GO:0043537|P:negative regulation of blood vessel endothelial cell migration|ISO:MGI	0.915857	0.316347	2
GO:0043547|P:positive regulation of GTPase activity|IEA:GOC	0.915672	0.316397	2
R-MMU-196741|Cobalamin (Cbl, vitamin B12) transport and metabolism	0.915359	0.316505	3
GO:0051117|F:ATPase binding|ISO:MGI	0.915296	0.316499	25
GO:0030100|P:regulation of endocytosis|ISO:MGI	0.914788	0.316305	3
GO:0006801|P:superoxide metabolic process|IMP:MGI	0.914521	0.316392	3
GO:0006914|P:autophagy|IDA:CAFA	0.913602	0.316638	2
R-MMU-203641|NOSTRIN mediated eNOS trafficking	0.913263	0.316759	2
GO:0003779|F:actin binding|IDA:UniProtKB	0.913018	0.316587	3
R-MMU-179409|APC-Cdc20 mediated degradation of Nek2A	0.912502	0.31654	5
GO:0051010|F:microtubule plus-end binding|IDA:MGI	0.912081	0.316592	2
GO:0006936|P:muscle contraction|IMP:MGI	0.911901	0.316639	3
GO:1900242|P:regulation of synaptic vesicle endocytosis|ISO:MGI	0.9104	0.31662	4
GO:0031410|C:cytoplasmic vesicle|IDA:BHF-UCL	0.908807	0.316963	3
GO:0008283|P:cell population proliferation|ISO:MGI	0.907541	0.317404	7
GO:1990428|P:miRNA transport|ISS:UniProtKB	0.907481	0.317396	2
GO:0005737|C:cytoplasm|ISA:MGI	0.906967	0.317349	3
GO:0030425|C:dendrite|ISS:UniProtKB	0.906436	0.317416	6
GO:0046847|P:filopodium assembly|ISO:MGI	0.905969	0.317596	2
GO:0004984|F:olfactory receptor activity|ISA:MGI	0.905753	0.317625	6
GO:0007608|P:sensory perception of smell|ISA:MGI	0.905753	0.317589	6
GO:0016021|C:integral component of membrane|ISA:MGI	0.905753	0.317554	6
GO:0032204|P:regulation of telomere maintenance|ISO:MGI	0.904549	0.316343	2
GO:0007611|P:learning or memory|IGI:ARUK-UCL	0.904199	0.316047	2
GO:0043024|F:ribosomal small subunit binding|ISS:UniProtKB	0.903984	0.316111	2
GO:0005765|C:lysosomal membrane|IDA:MGI	0.903977	0.316079	2
GO:0016239|P:positive regulation of macroautophagy|ISO:MGI	0.902575	0.316091	3
GO:0036312|F:phosphatidylinositol 3-kinase regulatory subunit binding|ISO:MGI	0.901489	0.316483	2
GO:0031674|C:I band|ISO:MGI	0.9014	0.316489	3
GO:0030036|P:actin cytoskeleton organization|ISS:UniProtKB	0.899765	0.316958	2
GO:0045211|C:postsynaptic membrane|ISO:MGI	0.899305	0.316923	11
GO:0005911|C:cell-cell junction|IDA:UniProtKB	0.898572	0.317224	2
GO:0046718|P:viral entry into host cell|IMP:CACAO	0.898523	0.317212	2
GO:1900069|P:regulation of cellular hyperosmotic salinity response|ISS:UniProtKB	0.898109	0.316773	2
GO:0098688|C:parallel fiber to Purkinje cell synapse|ISO:MGI	0.897705	0.316888	3
GO:0005546|F:phosphatidylinositol-4,5-bisphosphate binding|IDA:UniProtKB	0.897343	0.31653	3
GO:0008104|P:protein localization|IMP:MGI	0.896994	0.315926	4
GO:0000775|C:chromosome, centromeric region|IDA:UniProtKB	0.896546	0.315923	2
GO:0043495|F:protein membrane adaptor activity|ISO:MGI	0.895667	0.316081	5
GO:0005758|C:mitochondrial intermembrane space|IEA:UniProtKB-SubCell	0.895187	0.31554	4
GO:0000977|F:RNA polymerase II regulatory region sequence-specific DNA binding|IBA:GO_Central	0.895155	0.31552	3
GO:0034393|P:positive regulation of smooth muscle cell apoptotic process|ISO:MGI	0.895015	0.315515	2
GO:0097546|C:ciliary base|IDA:MGI	0.894747	0.315602	4
GO:0015813|P:L-glutamate transmembrane transport|ISS:UniProtKB	0.894439	0.315708	3
GO:0031032|P:actomyosin structure organization|IEA:InterPro	0.894271	0.315715	2
GO:0042755|P:eating behavior|IGI:MGI	0.893619	0.315943	2
GO:0010507|P:negative regulation of autophagy|ISO:MGI	0.892698	0.316052	7
GO:0016324|C:apical plasma membrane|IEA:UniProtKB-SubCell	0.892043	0.316281	7
GO:0001525|P:angiogenesis|ISO:MGI	0.89184	0.316339	5
GO:0005634|C:nucleus|IDA:AgBase	0.891305	0.316548	2
GO:0031201|C:SNARE complex|ISS:UniProtKB	0.890926	0.316514	3
GO:0008022|F:protein C-terminus binding|ISO:MGI	0.890691	0.316587	51
GO:0005978|P:glycogen biosynthetic process|IMP:MGI	0.889786	0.316654	2
GO:0043025|C:neuronal cell body|IDA:ARUK-UCL	0.889724	0.316648	2
GO:0044295|C:axonal growth cone|IDA:ARUK-UCL	0.889724	0.316613	2
GO:0042562|F:hormone binding|ISO:MGI	0.889583	0.316608	2
GO:0032731|P:positive regulation of interleukin-1 beta production|ISO:MGI	0.889109	0.316721	3
GO:0001944|P:vasculature development|IMP:MGI	0.889088	0.316696	4
GO:0030506|F:ankyrin binding|ISO:MGI	0.888349	0.316551	6
GO:0006511|P:ubiquitin-dependent protein catabolic process|IBA:GO_Central	0.888271	0.316552	16
GO:0005483|F:soluble NSF attachment protein activity|IBA:GO_Central	0.88726	0.31636	2
GO:0001012|F:RNA polymerase II regulatory region DNA binding|ISO:MGI	0.886595	0.315773	2
384|Caveolar macromolecular signaling complex;385|Caveolar macromolecular signaling complex, using anti-Cav-3;5879|Ksr1-PP2A holoenzyme complex (Ppp2r1a, Ppp2r2b, Ppp2ca), PDGF stimulated;5880|Ksr1-PP2A core enzyme complex (Ppp2r1a, Ppp2ca), untreated;5881|Ksr1-PP2A core enzyme complex (Ppp2r1a, Ppp2ca), untreated;5882|Raf1-PP2A holoenzyme complex (Ppp2r1a, Ppp2r2b, Ppp2ca), PDGF stimulated;5883|…	0.885914	0.315945	#VALUE!
GO:0008289|F:lipid binding|IEA:InterPro	0.885698	0.315702	2
GO:0006275|P:regulation of DNA replication|ISS:UniProtKB	0.885413	0.315593	3
GO:0004622|F:lysophospholipase activity|IDA:MGI	0.885255	0.314885	2
GO:0065003|P:protein-containing complex assembly|IDA:MGI	0.883889	0.31469	2
GO:1990592|P:protein K69-linked ufmylation|ISS:UniProtKB	0.883773	0.314675	4
GO:0071560|P:cellular response to transforming growth factor beta stimulus|IMP:MGI	0.882754	0.313522	2
GO:0030041|P:actin filament polymerization|IDA:MGI	0.881714	0.313922	4
GO:0071942|C:XPC complex|ISS:UniProtKB	0.881688	0.313867	2
GO:0051233|C:spindle midzone|IBA:GO_Central	0.881294	0.314011	2
GO:0043278|P:response to morphine|IEA:Ensembl	0.880904	0.313851	4
GO:0010989|P:negative regulation of low-density lipoprotein particle clearance|ISO:MGI	0.880818	0.313857	2
GO:0010628|P:positive regulation of gene expression|IMP:ARUK-UCL	0.880646	0.313901	3
GO:2000121|P:regulation of removal of superoxide radicals|IMP:BHF-UCL	0.880217	0.31406	2
R-MMU-416700|Other semaphorin interactions	0.880032	0.314109	4
GO:0055085|P:transmembrane transport|ISO:MGI	0.879399	0.314093	3
GO:0070300|F:phosphatidic acid binding|ISS:UniProtKB	0.878466	0.314212	2
GO:0010738|P:regulation of protein kinase A signaling|ISO:MGI	0.878066	0.314258	2
GO:0003713|F:transcription coactivator activity|IDA:MGI	0.877005	0.314401	2
GO:0005637|C:nuclear inner membrane|IEA:UniProtKB-SubCell	0.876821	0.31445	6
GO:0009986|C:cell surface|IEA:UniProtKB-SubCell	0.876521	0.314518	4
GO:0071347|P:cellular response to interleukin-1|IEA:Ensembl	0.876312	0.314578	3
GO:0045666|P:positive regulation of neuron differentiation|ISO:MGI	0.876049	0.314563	6
GO:0005758|C:mitochondrial intermembrane space|IDA:UniProtKB	0.875971	0.314531	2
GO:0007165|P:signal transduction|TAS:MGI	0.875788	0.314413	4
R-MMU-192105|Synthesis of bile acids and bile salts	0.875752	0.314397	2
GO:0044306|C:neuron projection terminus|ISO:MGI	0.875253	0.31442	2
GO:0012506|C:vesicle membrane|IDA:MGI	0.874926	0.314467	5
GO:0030984|F:kininogen binding|ISO:MGI	0.874351	0.314692	2
GO:0043209|C:myelin sheath|ISO:MGI	0.874173	0.314739	4
GO:0007155|P:cell adhesion|IBA:GO_Central	0.874008	0.31478	4
GO:0051209|P:release of sequestered calcium ion into cytosol|ISO:MGI	0.873234	0.31496	2
GO:0043066|P:negative regulation of apoptotic process|ISS:UniProtKB	0.873091	0.314958	18
GO:0042147|P:retrograde transport, endosome to Golgi|ISS:UniProtKB	0.873053	0.314908	9
GO:0045177|C:apical part of cell|ISO:MGI	0.872797	0.31499	7
GO:0042405|C:nuclear inclusion body|ISS:UniProtKB	0.871403	0.314884	2
GO:0046332|F:SMAD binding|ISO:MGI	0.871279	0.314907	8
GO:0030890|P:positive regulation of B cell proliferation|IDA:MGI	0.869932	0.314682	3
R-MMU-8875656|MET receptor recycling	0.869874	0.314642	4
R-MMU-8964011|HDL clearance	0.869602	0.314433	2
GO:0070973|P:protein localization to endoplasmic reticulum exit site|IGI:MGI	0.867588	0.314905	2
GO:0031369|F:translation initiation factor binding|IBA:GO_Central	0.866567	0.314144	2
GO:0005737|C:cytoplasm|ISS:BHF-UCL	0.865838	0.314436	2
GO:0006641|P:triglyceride metabolic process|ISO:MGI	0.865392	0.314569	2
GO:0010951|P:negative regulation of endopeptidase activity|IBA:GO_Central	0.864238	0.315019	6
GO:0000322|C:storage vacuole|IDA:MGI	0.864002	0.315091	3
GO:0035710|P:CD4-positive, alpha-beta T cell activation|IMP:UniProtKB	0.863886	0.315077	2
GO:0005886|C:plasma membrane|IBA:GO_Central	0.863587	0.315145	51
GO:0097352|P:autophagosome maturation|ISS:UniProtKB	0.863258	0.315259	4
GO:0000187|P:activation of MAPK activity|ISO:MGI	0.862156	0.315587	5
GO:0005623|C:cell|IEA:GOC	0.861937	0.315619	219
GO:0016589|C:NURF complex|ISO:MGI	0.859452	0.314535	4
GO:0090303|P:positive regulation of wound healing|ISO:MGI	0.859372	0.314538	2
GO:0055074|P:calcium ion homeostasis|ISO:MGI	0.85927	0.314551	2
GO:0002685|P:regulation of leukocyte migration|IGI:MGI	0.858499	0.314763	2
GO:0006629|P:lipid metabolic process|IGI:MGI	0.858499	0.314731	2
GO:0016358|P:dendrite development|IGI:MGI	0.858499	0.314698	2
GO:0021987|P:cerebral cortex development|IGI:MGI	0.858499	0.314666	2
GO:0030010|P:establishment of cell polarity|IGI:MGI	0.858499	0.314633	2
GO:0033628|P:regulation of cell adhesion mediated by integrin|IGI:MGI	0.858499	0.314601	2
GO:0035685|P:helper T cell diapedesis|IGI:MGI	0.858499	0.314568	2
GO:0050773|P:regulation of dendrite development|IGI:MGI	0.858499	0.314536	2
GO:0060326|P:cell chemotaxis|IGI:MGI	0.858499	0.314503	2
GO:0090630|P:activation of GTPase activity|IGI:MGI	0.858499	0.314471	2
GO:0098749|P:cerebellar neuron development|IGI:MGI	0.858499	0.314438	2
GO:2000404|P:regulation of T cell migration|IGI:MGI	0.858499	0.314406	2
GO:0042802|F:identical protein binding|ISS:UniProtKB	0.858078	0.314561	18
GO:0004725|F:protein tyrosine phosphatase activity|ISO:MGI	0.857191	0.314792	4
GO:0007052|P:mitotic spindle organization|ISS:UniProtKB	0.857043	0.314826	2
GO:0035925|F:mRNA 3'-UTR AU-rich region binding|ISS:UniProtKB	0.856589	0.314995	2
R-MMU-5689603|UCH proteinases	0.856415	0.31504	40
GO:0006281|P:DNA repair|IEA:UniProtKB-KW	0.856333	0.314946	19
GO:0006782|P:protoporphyrinogen IX biosynthetic process|IEA:UniProtKB-UniPathway	0.856253	0.314949	2
GO:0020037|F:heme binding|IDA:UniProtKB	0.855893	0.315077	3
GO:0032781|P:positive regulation of ATPase activity|ISO:MGI	0.855207	0.315252	6
GO:0000082|P:G1/S transition of mitotic cell cycle|IDA:UniProtKB	0.85519	0.315227	2
GO:0033197|P:response to vitamin E|IEA:Ensembl	0.854927	0.315279	3
GO:0051457|P:maintenance of protein location in nucleus|ISO:MGI	0.854345	0.315505	2
GO:0045080|P:positive regulation of chemokine biosynthetic process|ISO:MGI	0.854112	0.315544	2
GO:0046034|P:ATP metabolic process|ISS:UniProtKB	0.854037	0.31548	2
GO:0035556|P:intracellular signal transduction|ISS:UniProtKB	0.85303	0.315602	4
GO:0071456|P:cellular response to hypoxia|IDA:UniProtKB	0.852567	0.315322	2
GO:0007219|P:Notch signaling pathway|IEA:UniProtKB-KW	0.851868	0.315341	3
GO:0097470|C:ribbon synapse|IDA:MGI	0.850961	0.315582	3
GO:0050684|P:regulation of mRNA processing|ISO:MGI	0.850647	0.315689	2
GO:0051798|P:positive regulation of hair follicle development|IMP:UniProtKB	0.849489	0.316041	2
GO:0019941|P:modification-dependent protein catabolic process|IDA:MGI	0.847038	0.31658	2
GO:0032020|P:ISG15-protein conjugation|IDA:MGI	0.847038	0.316547	2
GO:0045040|P:protein insertion into mitochondrial outer membrane|ISO:MGI	0.84627	0.316824	4
GO:0007399|P:nervous system development|IEA:UniProtKB-KW	0.846115	0.31686	4
GO:0045202|C:synapse|ISO:MGI	0.845812	0.316963	36
GO:0090435|P:protein localization to nuclear envelope|ISO:MGI	0.845483	0.316915	2
GO:0038024|F:cargo receptor activity|IGI:ARUK-UCL	0.845231	0.316897	2
GO:2000352|P:negative regulation of endothelial cell apoptotic process|ISO:MGI	0.84496	0.316921	2
GO:0050776|P:regulation of immune response|IMP:MGI	0.84481	0.316955	2
R-MMU-5668541|TNFR2 non-canonical NF-kB pathway	0.844673	0.316951	36
GO:0010226|P:response to lithium ion|IEA:Ensembl	0.844309	0.316692	2
GO:0051092|P:positive regulation of NF-kappaB transcription factor activity|IDA:MGI	0.844102	0.316752	3
GO:0036126|C:sperm flagellum|ISO:MGI	0.843838	0.316837	5
GO:0044299|C:C-fiber|IDA:MGI	0.843461	0.316746	2
GO:0090650|P:cellular response to oxygen-glucose deprivation|IEA:Ensembl	0.843229	0.316687	4
GO:0005887|C:integral component of plasma membrane|ISO:MGI	0.843027	0.31652	13
GO:0002606|P:positive regulation of dendritic cell antigen processing and presentation|IDA:BHF-UCL	0.842536	0.316705	2
GO:0043395|F:heparan sulfate proteoglycan binding|IDA:MGI	0.842134	0.316787	2
GO:0005887|C:integral component of plasma membrane|IDA:UniProtKB	0.841826	0.31673	7
GO:0017185|P:peptidyl-lysine hydroxylation|IMP:MGI	0.84144	0.316869	2
GO:0006623|P:protein targeting to vacuole|IBA:GO_Central	0.841365	0.31687	4
GO:0031047|P:gene silencing by RNA|IEA:UniProtKB-KW	0.841005	0.316804	5
GO:0007166|P:cell surface receptor signaling pathway|ISS:UniProtKB	0.840415	0.316552	2
GO:0061608|F:nuclear import signal receptor activity|ISS:UniProtKB	0.84036	0.316544	2
GO:0008134|F:transcription factor binding|ISS:UniProtKB	0.83935	0.316414	6
GO:0006936|P:muscle contraction|IDA:MGI	0.839295	0.316374	2
GO:1905274|P:regulation of modification of postsynaptic actin cytoskeleton|ISO:MGI	0.838938	0.3165	3
GO:0000774|F:adenyl-nucleotide exchange factor activity|IBA:GO_Central	0.838929	0.316472	2
GO:0090557|P:establishment of endothelial intestinal barrier|ISO:MGI	0.837055	0.316789	2
GO:0007283|P:spermatogenesis|IMP:UniProtKB	0.836934	0.316811	4
GO:0006511|P:ubiquitin-dependent protein catabolic process|IEA:InterPro	0.836508	0.316903	14
GO:1900122|P:positive regulation of receptor binding|ISO:MGI	0.836196	0.316753	2
GO:1900026|P:positive regulation of substrate adhesion-dependent cell spreading|ISS:UniProtKB	0.836057	0.316655	3
GO:0071383|P:cellular response to steroid hormone stimulus|ISO:MGI	0.835738	0.316732	2
GO:0051781|P:positive regulation of cell division|IEA:UniProtKB-KW	0.835707	0.316714	2
GO:1990535|P:neuron projection maintenance|ISO:MGI	0.835656	0.316513	3
GO:0030325|P:adrenal gland development|IMP:MGI	0.834895	0.316754	3
GO:0055015|P:ventricular cardiac muscle cell development|IMP:MGI	0.834034	0.316784	3
5737|Multicomponent signaling complex, anti-CD40 stimulated (Birc2, Birc3, Cd40, Ikbkg, Map2k4, Map2k7, Map3k1, Traf2, Ube2n);5742|Multicomponent signaling complex, anti-CD40 stimulated,(Birc2, Birc3, Cd40, Ikbkg, Map3k1, Traf2, Ube2n);5743|Membrane-associated multicomponent signaling complex, anti-CD40 stimulated (Cd40, Ikbkg, Map3k1, Traf2, Ube2n);5744|Cytosolic multicomponent signaling complex…	0.833655	0.316919	#VALUE!
GO:0000122|P:negative regulation of transcription by RNA polymerase II|IDA:NTNU_SB	0.833443	0.31644	4
GO:0001227|F:DNA-binding transcription repressor activity, RNA polymerase II-specific|IDA:NTNU_SB	0.833443	0.316408	4
GO:0071277|P:cellular response to calcium ion|ISO:MGI	0.83304	0.316554	9
GO:0060548|P:negative regulation of cell death|ISO:MGI	0.8328	0.316597	20
GO:0007420|P:brain development|IMP:MGI	0.831857	0.316727	10
GO:0043679|C:axon terminus|ISS:UniProtKB	0.831794	0.316659	2
GO:0005769|C:early endosome|ISS:UniProtKB	0.831776	0.316604	10
GO:0019888|F:protein phosphatase regulator activity|IBA:GO_Central	0.83163	0.316636	4
GO:0030424|C:axon|IBA:GO_Central	0.831194	0.316765	7
GO:0006228|P:UTP biosynthetic process|ISO:MGI	0.830347	0.317075	2
GO:0045177|C:apical part of cell|IDA:MGI	0.829823	0.31683	14
GO:0005815|C:microtubule organizing center|IBA:GO_Central	0.829516	0.316934	4
GO:0044548|F:S100 protein binding|ISO:MGI	0.829398	0.316954	6
GO:0004032|F:alditol:NADP+ 1-oxidoreductase activity|ISO:MGI	0.829111	0.317049	2
GO:1903078|P:positive regulation of protein localization to plasma membrane|ISO:MGI	0.828901	0.31711	11
GO:0060021|P:roof of mouth development|IMP:MGI	0.828845	0.317008	6
GO:0004165|F:dodecenoyl-CoA delta-isomerase activity|IDA:MGI	0.828403	0.317139	3
GO:0061002|P:negative regulation of dendritic spine morphogenesis|ISO:MGI	0.82797	0.31714	2
GO:0042127|P:regulation of cell population proliferation|ISS:UniProtKB	0.826572	0.317408	3
GO:0005525|F:GTP binding|IEA:InterPro	0.825757	0.317704	12
GO:0006611|P:protein export from nucleus|ISO:MGI	0.82552	0.317713	5
GO:0050775|P:positive regulation of dendrite morphogenesis|ISO:MGI	0.824363	0.317906	4
GO:1990829|F:C-rich single-stranded DNA binding|IDA:MGI	0.823979	0.318044	2
GO:0005886|C:plasma membrane|IEA:Ensembl	0.823675	0.318147	9
GO:1902188|P:positive regulation of viral release from host cell|ISO:MGI	0.823407	0.318233	6
GO:0043484|P:regulation of RNA splicing|IBA:GO_Central	0.823117	0.318329	9
GO:0034185|F:apolipoprotein binding|ISO:MGI	0.821745	0.318871	4
R-MMU-5389840|Mitochondrial translation elongation	0.821723	0.318849	19
GO:0032564|F:dATP binding|ISO:MGI	0.82163	0.318858	3
GO:0000049|F:tRNA binding|IEA:UniProtKB-KW	0.821374	0.318908	2
GO:0035064|F:methylated histone binding|ISS:UniProtKB	0.819084	0.31777	2
GO:0006914|P:autophagy|IMP:UniProtKB	0.818869	0.317833	4
GO:0044389|F:ubiquitin-like protein ligase binding|ISO:MGI	0.8179	0.318134	6
GO:0005798|C:Golgi-associated vesicle|ISO:MGI	0.817196	0.318035	4
GO:0034501|P:protein localization to kinetochore|ISS:UniProtKB	0.817169	0.318015	2
GO:0071333|P:cellular response to glucose stimulus|IEA:Ensembl	0.817026	0.318046	5
GO:0001818|P:negative regulation of cytokine production|IMP:UniProtKB	0.816351	0.317967	2
R-MMU-5610780|Degradation of GLI1 by the proteasome	0.81619	0.318006	36
R-MMU-8854050|FBXL7 down-regulates AURKA during mitotic entry and in early mitosis	0.81619	0.317975	36
GO:0019897|C:extrinsic component of plasma membrane|IDA:UniProtKB	0.815911	0.318066	3
GO:0030175|C:filopodium|IEA:UniProtKB-SubCell	0.814979	0.317881	6
GO:0005776|C:autophagosome|ISO:MGI	0.814593	0.317956	3
GO:0005615|C:extracellular space|HDA:BHF-UCL	0.814441	0.317992	12
GO:0099078|C:BORC complex|ISS:UniProtKB	0.813806	0.318082	2
R-MMU-2022377|Metabolism of Angiotensinogen to Angiotensins	0.813054	0.318225	2
GO:0050211|F:procollagen galactosyltransferase activity|ISS:UniProtKB	0.812542	0.317732	2
GO:0005507|F:copper ion binding|ISS:UniProtKB	0.810999	0.317537	3
GO:0000288|P:nuclear-transcribed mRNA catabolic process, deadenylation-dependent decay|IBA:GO_Central	0.809616	0.318018	2
GO:0001829|P:trophectodermal cell differentiation|IMP:UniProtKB	0.809616	0.317987	2
GO:0030015|C:CCR4-NOT core complex|IBA:GO_Central	0.809616	0.317956	2
GO:0033147|P:negative regulation of intracellular estrogen receptor signaling pathway|ISS:UniProtKB	0.809616	0.317925	2
GO:0038116|P:chemokine (C-C motif) ligand 21 signaling pathway|IMP:BHF-UCL	0.809157	0.318063	2
GO:1990869|P:cellular response to chemokine|IMP:BHF-UCL	0.809157	0.318032	2
GO:0030032|P:lamellipodium assembly|IMP:MGI	0.808985	0.318046	3
GO:0030018|C:Z disc|ISO:MGI	0.808964	0.317992	8
GO:0005615|C:extracellular space|IEA:UniProtKB-KW	0.808806	0.318031	2
GO:0031641|P:regulation of myelination|IMP:UniProtKB	0.808315	0.317997	2
GO:0005643|C:nuclear pore|ISS:UniProtKB	0.807652	0.318256	3
GO:0016567|P:protein ubiquitination|IEA:UniProtKB-UniPathway	0.806131	0.318797	2
GO:0140052|P:cellular response to oxidised low-density lipoprotein particle stimulus|ISO:MGI	0.806045	0.318803	3
R-MMU-3371568|Attenuation phase	0.804717	0.319292	9
GO:0005923|C:bicellular tight junction|ISO:MGI	0.804611	0.319307	4
GO:0005751|C:mitochondrial respiratory chain complex IV|IDA:UniProtKB	0.803822	0.319621	2
GO:0033619|P:membrane protein proteolysis|ISS:UniProtKB	0.803128	0.319894	2
GO:0042500|F:aspartic endopeptidase activity, intramembrane cleaving|ISS:UniProtKB	0.803128	0.319863	2
GO:0071458|C:integral component of cytoplasmic side of endoplasmic reticulum membrane|ISS:UniProtKB	0.803128	0.319832	2
GO:0071556|C:integral component of lumenal side of endoplasmic reticulum membrane|ISS:UniProtKB	0.803128	0.319801	2
GO:0045860|P:positive regulation of protein kinase activity|IMP:MGI	0.802344	0.319771	2
GO:0017137|F:Rab GTPase binding|ISO:MGI	0.802196	0.319774	18
GO:1900027|P:regulation of ruffle assembly|ISO:MGI	0.801384	0.31985	2
R-MMU-399955|SEMA3A-Plexin repulsion signaling by inhibiting Integrin adhesion	0.800763	0.32006	2
GO:0055038|C:recycling endosome membrane|ISS:UniProtKB	0.800379	0.320041	4
GO:0032993|C:protein-DNA complex|ISO:MGI	0.799598	0.320073	5
GO:0016323|C:basolateral plasma membrane|IDA:UniProtKB	0.79957	0.320054	2
GO:0034237|F:protein kinase A regulatory subunit binding|ISO:MGI	0.79866	0.31974	3
GO:0002080|C:acrosomal membrane|IDA:MGI	0.798358	0.319841	3
GO:1990380|F:Lys48-specific deubiquitinase activity|ISS:UniProtKB	0.798074	0.319903	2
GO:0097356|C:perinucleolar compartment|ISO:MGI	0.797805	0.319805	2
GO:0090050|P:positive regulation of cell migration involved in sprouting angiogenesis|ISO:MGI	0.7977	0.319696	2
161|SWAP complex	0.797062	0.319882	2
GO:0036120|P:cellular response to platelet-derived growth factor stimulus|IEA:Ensembl	0.796899	0.319923	2
GO:0035035|F:histone acetyltransferase binding|ISO:MGI	0.796788	0.31994	3
mitochondrial proteins _2pept_curated	0.796399	0.320017	128
GO:0061608|F:nuclear import signal receptor activity|IEA:InterPro	0.796024	0.32015	3
GO:0001558|P:regulation of cell growth|ISO:MGI	0.795887	0.320179	4
GO:0071466|P:cellular response to xenobiotic stimulus|IDA:MGI	0.795772	0.320199	2
R-MMU-8939236|RUNX1 regulates transcription of genes involved in differentiation of HSCs	0.795675	0.32021	36
GO:0005868|C:cytoplasmic dynein complex|ISS:UniProtKB	0.795562	0.320229	3
GO:0045296|F:cadherin binding|ISO:MGI	0.795111	0.320364	9
GO:0005634|C:nucleus|IDA:CAFA	0.79508	0.320346	6
GO:0004550|F:nucleoside diphosphate kinase activity|ISS:UniProtKB	0.794452	0.319973	3
GO:0006165|P:nucleoside diphosphate phosphorylation|ISS:UniProtKB	0.794452	0.319943	3
GO:0009142|P:nucleoside triphosphate biosynthetic process|ISS:UniProtKB	0.794452	0.319912	3
GO:0051019|F:mitogen-activated protein kinase binding|IBA:GO_Central	0.79369	0.319691	2
GO:2000774|P:positive regulation of cellular senescence|ISO:MGI	0.792953	0.319521	2
GO:0048025|P:negative regulation of mRNA splicing, via spliceosome|ISS:UniProtKB	0.792891	0.319518	7
GO:0001725|C:stress fiber|ISS:UniProtKB	0.792274	0.318596	3
R-MMU-195253|Degradation of beta-catenin by the destruction complex	0.791586	0.318499	42
GO:0016235|C:aggresome|ISO:MGI	0.790913	0.318608	5
GO:0030139|C:endocytic vesicle|IDA:MGI	0.789472	0.318717	4
GO:0017056|F:structural constituent of nuclear pore|ISO:MGI	0.788673	0.319002	7
GO:0001934|P:positive regulation of protein phosphorylation|IMP:MGI	0.788442	0.319072	2
R-MMU-141444|Amplification of signal from unattached kinetochores via a MAD2 inhibitory signal	0.787468	0.319403	23
GO:0009725|P:response to hormone|ISO:MGI	0.787429	0.319268	2
GO:0008306|P:associative learning|ISO:MGI	0.787389	0.319256	2
R-MMU-3214858|RMTs methylate histone arginines	0.787231	0.319263	13
GO:0006417|P:regulation of translation|IEA:UniProtKB-KW	0.787199	0.319247	11
GO:0006260|P:DNA replication|IEA:UniProtKB-KW	0.787155	0.319236	7
GO:0046856|P:phosphatidylinositol dephosphorylation|ISO:MGI	0.786035	0.319266	2
GO:0048489|P:synaptic vesicle transport|IBA:GO_Central	0.785713	0.319345	3
GO:0005730|C:nucleolus|IEA:Ensembl	0.785525	0.319396	8
GO:0031593|F:polyubiquitin modification-dependent protein binding|ISS:UniProtKB	0.785242	0.319489	4
GO:0005875|C:microtubule associated complex|ISO:MGI	0.784966	0.319547	2
GO:0060999|P:positive regulation of dendritic spine development|IDA:UniProtKB	0.784801	0.319437	2
GO:0006470|P:protein dephosphorylation|IDA:MGI	0.784316	0.319587	7
GO:0006336|P:DNA replication-independent nucleosome assembly|ISO:MGI	0.783295	0.319908	4
[truncated: 5,796 more rows]
