# Supplementary material for: Immune synapse formation promotes lipid peroxidation and MHC-I upregulation in licensed dendritic cells for efficient priming of CD8+ T cells
Source: Nat Commun. 2023 Oct 25;14:6772. doi: 10.1038/s41467-023-42480-3 (PMC10600134; doi:10.1038/s41467-023-42480-3)
Supplement: Supplementary file 6 — Supplementary Data 3 [file 41467_2023_42480_MOESM6_ESM.xls]

## Sheet: Sheet0
© 2000-2023 QIAGEN. All rights reserved.	Supplementary Table 3. IPA analysis of psDC vs nsDC. Diseases and functions category predicted by Ingenuity Pathway Analysis (IPA).
Categories	Diseases or Functions Annotation	p-value	Predicted Activation State	Activation z-score	Molecules	# Molecules
Cell Death and Survival	Necrosis	1.78e-37	Increased	3.818	AARS1,ACSL1,ACTB,AGA,AIMP1,AIP,ALCAM,ALDH1A2,ALDH2,ALDOA,ANXA1,ANXA2,API5,APOA1,APP,APRT,ARCN1,ARG1,ARHGEF1,ARID1A,ARRB1,ASAH1,ATF3,ATG12,ATG3,ATG5,ATRX,ATXN2,BAG6,BAK1,BCL10,BECN1,BID,BIRC6,BRCA1,CALR,CAMK2G,CAPN1,CAPNS1,CAPRIN1,CASP6,CASP7,CASP8,CAST,CAT,CBL,CBLB,CCDC47,CCL5,CCT2,CCT3,CCT5,CCT6A,CD14,CD1D,CD274,CD2AP,CD36,CD38,CD40,CD44,CD47,CD74,CD86,CDC37,Cdc42,CDK11A,CDK2,CEBPB,CHMP4B,CIAPIN…	475
Cancer,Cell Death and Survival,Organismal Injury and Abnormalities,Tumor Morphology	Cell death of osteosarcoma cells	3.22e-33	Increased	5.815	ARCN1,CHMP4B,COPA,EEF1A1,EIF3E,EIF3G,FAU,HSPA9,ISCU,KPNB1,NAPA,NUP155,NUP54,NUP62,PABPC1,PRPF8,PSMA4,PSMA6,PSMA7,PSMB3,PSMC1,PSMC2,PSMC4,PSMC5,PSMC6,PSMD11,PSMD12,PUF60,RAN,RBM8A,RPA2,RPL11,RPL13,RPL13A,RPL19,Rpl23a,RPL27,RPL27A,RPL3,Rpl32,RPL35,RPL38,RPL7,RPL7A,RPLP0,RPS11,RPS12,RPS13,RPS15A,RPS16,RPS17,RPS19,RPS24,RPS27A,RPS3,RPS4Y1,RPS5,RPS7,SF3A1,SF3B1,SF3B2,SF3B6,SMC1A,SNRPA1,SNRPB,SNRPD3,SO…	71
Cancer,Organismal Injury and Abnormalities	Cancer	6.43e-32		1.672	ABCB7,ABRAXAS2,ACAA1,ACADVL,ACP3,ACSS2,ACTA2,ACTB,ACTN4,ADAM10,ADH5,AGA,AIMP1,AIMP2,AKR1B1,ALB,ALCAM,ALDH1B1,ALDH2,ALDH9A1,ALDOA,ALDOC,ANK3,ANPEP,ANXA1,ANXA2,ANXA3,ANXA7,APEX1,APOA1,ARCN1,ARHGEF1,ARID1A,ARID2,ASAH1,ASS1,ATF3,ATG5,ATP2A1,ATP2A2,ATP5F1A,B2M,BECN1,BID,BRCA1,BSG,BUB3,C1QBP,CALU,CAMK2G,CASP8,CAT,CAV1,CBFB,CBL,CBR1,CCL5,CCNDBP1,CD274,CD36,CD40,CD44,CD47,CD74,CD82,CD86,Cdc42,CDCA2,CDCA8…	408
Cellular Function and Maintenance	Endocytosis	2.48e-26	Decreased	-3.98	AAK1,ACTB,ACTG1,ACTN4,ANXA1,ANXA5,Ap2b1,AP2M1,APOA1,APP,ATG5,BECN1,BIN1,Calm1 (includes others),CALR,CANX,CAP1,CAPG,CAV1,CBL,CD14,CD36,CD38,CD44,CD47,Cdc42,CEBPB,CKAP5,CLEC6A,CLEC9A,CLIC4,CLIP1,CLTC,CNN2,CSF2RB,CTNND1,DAB2,DEF6,DNM1,DNM2,DNM3,EHD1,EIF4E,ELMO1,EPS15L1,FCGR1A,FCGR2A,FCGR2B,FCHO2,FLNA,FMR1,GAB2,GLRX,Gm21596/Hmgb1,GRB2,GRN,GSN,GSTP1,H1f1,HIP1,HMOX1,HSPA5,HYOU1,ICAM1,ISG15,ITGAM,ITGB1…	124
Cancer,Cell Death and Survival,Organismal Injury and Abnormalities,Tumor Morphology	Cell death of cancer cells	3.29e-25	Increased	5.212	ARCN1,ATG5,BID,CASP8,Cdc42,CHMP4B,CLU,COPA,EEF1A1,EIF3E,EIF3G,FAU,GAB2,HDAC1,HSPA9,ISCU,KPNB1,MCL1,MIF,NAPA,NUP155,NUP54,NUP62,PABPC1,PRPF8,PSMA4,PSMA6,PSMA7,PSMB3,PSMC1,PSMC2,PSMC4,PSMC5,PSMC6,PSMD11,PSMD12,PUF60,RAN,RBM8A,RPA2,RPL11,RPL13,RPL13A,RPL19,Rpl23a,RPL27,RPL27A,RPL3,Rpl32,RPL35,RPL38,RPL7,RPL7A,RPLP0,RPS11,RPS12,RPS13,RPS15A,RPS16,RPS17,RPS19,RPS24,RPS27A,RPS3,RPS4Y1,RPS5,RPS7,SF3A1,S…	83
Organismal Survival	Organismal death	4.84e-24	Increased	11.433	ABCB6,ABCB7,ABI1,ACADL,ACADVL,ACLY,ACTB,ACTG1,ACTL6A,ACTL6B,ACTN4,ADAM10,ADH5,AGA,AGL,AIP,AKAP13,AKAP6,ALDH1A2,ALG2,ANAPC2,ANK3,Anp32a,Anp32b,Anp32e,ANXA1,ANXA2,ANXA7,AP1G1,AP2M1,APEX1,APOA1,APP,APRT,ARAF,ARG1,ARHGEF7,ARID1A,ARL8B,ARPP19,ARRB1,ASAH1,ASL,ASPH,ASS1,ATF3,ATG12,ATG3,ATG5,ATOX1,ATP1A3,ATP2A1,ATP2A2,ATP6AP1,ATXN2,B2M,B4GALT1,BAG3,BAG6,BAK1,BCL10,BCLAF1,BCS1L,BECN1,BID,BIN1,BIRC6,BLOC1S…	577
Cancer,Cell Death and Survival,Organismal Injury and Abnormalities,Tumor Morphology	Cell death of tumor cells	8e-24	Increased	5.254	AIMP1,ANXA2,ARCN1,ATG5,BECN1,BID,CASP8,CD14,Cdc42,CHMP4B,CLU,COPA,EEF1A1,EIF3E,EIF3G,FAU,GAB2,HDAC1,HSPA9,IKBKB,IL1A,ISCU,KPNB1,MCL1,MIF,NAPA,NUP155,NUP54,NUP62,PABPC1,PROCR,PRPF8,PSMA4,PSMA6,PSMA7,PSMB3,PSMC1,PSMC2,PSMC4,PSMC5,PSMC6,PSMD11,PSMD12,PUF60,RAD50,RAN,RBM8A,RPA2,RPL11,RPL13,RPL13A,RPL19,Rpl23a,RPL27,RPL27A,RPL3,Rpl32,RPL35,RPL38,RPL7,RPL7A,RPLP0,RPS11,RPS12,RPS13,RPS15A,RPS16,RPS17,RP…	95
Organismal Survival	Morbidity or mortality	1.61e-23	Increased	11.434	ABCB6,ABCB7,ABI1,ACADL,ACADVL,ACLY,ACTB,ACTG1,ACTL6A,ACTL6B,ACTN4,ADAM10,ADH5,AGA,AGL,AIP,AKAP13,AKAP6,ALDH1A2,ALG2,ANAPC2,ANK3,Anp32a,Anp32b,Anp32e,ANXA1,ANXA2,ANXA7,AP1G1,AP2M1,APEX1,APOA1,APP,APRT,ARAF,ARG1,ARHGEF7,ARID1A,ARL8B,ARPP19,ARRB1,ASAH1,ASL,ASPH,ASS1,ATF3,ATG12,ATG3,ATG5,ATOX1,ATP1A3,ATP2A1,ATP2A2,ATP6AP1,ATXN2,B2M,B4GALT1,BAG3,BAG6,BAK1,BCL10,BCLAF1,BCS1L,BECN1,BID,BIN1,BIRC6,BLOC1S…	582
Cancer,Cell Death and Survival,Organismal Injury and Abnormalities,Tumor Morphology	Necrosis of tumor	2.1e-23	Increased	5.254	AIMP1,ANXA1,ANXA2,ARCN1,ATG5,BECN1,BID,CASP8,CD14,Cdc42,CHMP4B,CLU,COPA,EEF1A1,EIF3E,EIF3G,FAU,GAB2,HDAC1,HSPA9,IKBKB,IL1A,ISCU,KPNB1,MCL1,MIF,NAPA,NUP155,NUP54,NUP62,PABPC1,PROCR,PRPF8,PSMA4,PSMA6,PSMA7,PSMB3,PSMC1,PSMC2,PSMC4,PSMC5,PSMC6,PSMD11,PSMD12,PUF60,RAD50,RAN,RBM8A,RPA2,RPL11,RPL13,RPL13A,RPL19,Rpl23a,RPL27,RPL27A,RPL3,Rpl32,RPL35,RPL38,RPL7,RPL7A,RPLP0,RPS11,RPS12,RPS13,RPS15A,RPS16,RP…	97
Cellular Function and Maintenance	Endocytosis by eukaryotic cells	6.78e-20	Decreased	-3.544	ANXA1,ANXA5,APOA1,APP,ATG5,BECN1,BIN1,CALR,CAPG,CAV1,CBL,CD14,CD36,CD38,CD44,CD47,Cdc42,CEBPB,CLEC6A,CLIC4,CLIP1,CLTC,CNN2,CSF2RB,CTNND1,DAB2,DEF6,DNM1,DNM2,EHD1,EIF4E,ELMO1,FCGR1A,FCGR2A,FCGR2B,FLNA,FMR1,GAB2,GLRX,Gm21596/Hmgb1,GRB2,GRN,GSN,HMOX1,HSPA5,HYOU1,ICAM1,ISG15,ITGAM,ITGB1,ITGB2,LGALS3,MAP1S,MAPK14,MAPKAPK2,MSR1,MYH9,NCKAP1L,NOD2,PALLD,PFN1,PLAUR,PRKCD,PTPN6,PTPRC,PTPRJ,QKI,RALA,RALB,RA…	85
Cellular Function and Maintenance	Engulfment of cells	8.74e-20	Decreased	-4.171	ACTN4,ANXA1,ANXA5,APOA1,APP,ATG3,ATG5,BECN1,BIN1,CALR,CAPG,CAV1,CBL,CD14,CD36,CD38,CD44,CD47,Cdc42,CEBPB,CKAP5,CLEC6A,CLIC4,CLIP1,CLTC,CNN2,CORO1C,CSF2RB,CTNND1,DAB2,DEF6,DNM1,DNM2,EHD1,EIF4E,ELMO1,FCGR1A,FCGR2A,FCGR2B,FLNA,FMR1,GAB2,GLRX,Gm21596/Hmgb1,GRB2,GRN,GSN,GSTP1,HMOX1,HSPA5,HYOU1,ICAM1,ISG15,ITGAM,ITGB1,ITGB2,ITGB5,LGALS3,LRPAP1,LYAR,LYN,MAP1S,MAPK14,MAPKAPK2,MESD,MSR1,MYH9,NCKAP1L,NOD2,…	104
Cell-To-Cell Signaling and Interaction,Inflammatory Response	Immune response of leukocytes	5.18e-19	Decreased	-2.186	ANXA1,ANXA5,APOA1,APP,ATG5,BAK1,BECN1,BIN1,BRD3,CALR,CAPG,CARD9,CASP8,CCR7,CD14,CD180,CD1D,CD274,CD36,CD38,CD40,CD44,CD47,CD68,CD69,CD74,CD86,Cdc42,CEBPB,CLEC6A,CLEC9A,CLIC4,CNN2,CSF2RB,CTSS,DEF6,EIF4E,ELMO1,FCGR1A,FCGR2A,FCGR2B,GAB2,GLRX,Gm21596/Hmgb1,GNAS,GRN,GSN,HMOX1,HSP90AA1,ICAM1,IKBKB,IL2RA,ISG15,ITGAL,ITGAM,ITGB1,ITGB2,LCP2,LGALS3,LILRB3,LILRB4,LYN,Macf1,MAP1S,MAPK14,MAPKAPK2,MSH2,MSR1,NC…	98
Inflammatory Response	Immune response of cells	7.92e-19	Decreased	-2.518	ANXA1,ANXA5,APOA1,APP,ATG3,ATG5,BAK1,BECN1,BIN1,BRD3,CALR,CAPG,CARD9,CASP8,CCR7,CD14,CD180,CD1D,CD274,CD36,CD38,CD40,CD44,CD47,CD68,CD69,CD74,CD86,Cdc42,CEBPB,CLEC6A,CLEC9A,CLIC4,CLIP1,CLTC,CNN2,CORO1C,CSF2RB,CTSS,DEF6,EHD1,EIF4E,ELMO1,FCGR1A,FCGR2A,FCGR2B,FLNA,GAB2,GLRX,Gm21596/Hmgb1,GNAS,GOLGA4,GRB2,GRN,GSN,HMOX1,HSP90AA1,ICAM1,IKBKB,IL2RA,ISG15,ITGAL,ITGAM,ITGB1,ITGB2,ITGB5,LCP2,LGALS3,LILRB3,…	128
Cancer,Organismal Injury and Abnormalities	Malignant solid tumor	1.26e-18		0.935	ABCB7,ABRAXAS2,ACAA1,ACADVL,ACP3,ACSS2,ACTN4,ADAM10,ADH5,AIMP1,AIMP2,AKR1B1,ALB,ALDH1B1,ALDH2,ALDH9A1,ALDOA,ALDOC,ANK3,ANPEP,ANXA1,ANXA2,ANXA3,ANXA7,APEX1,APOA1,ARID1A,ARID2,ASS1,ATF3,ATG5,ATP2A1,ATP2A2,ATP5F1A,B2M,BECN1,BRCA1,BSG,BUB3,CALU,CAMK2G,CASP8,CAT,CAV1,CBL,CBR1,CCL5,CCNDBP1,CD274,CD36,CD40,CD44,CD74,Cdc42,CDCA2,CDCA8,CDK2,CEBPB,CHD7,CKM,CLTB,CLU,COTL1,CRKL,CSNK2A1,CTNND1,CTSB,CTSC,CTSS,…	274
Cancer,Organismal Injury and Abnormalities	Extrapancreatic malignant tumor	1.45e-18		1.563	ABCB7,ABRAXAS2,ACAA1,ACADVL,ACP3,ACSS2,ACTN4,ADAM10,ADH5,AIMP1,AKR1B1,ALDH2,ALDH9A1,ALDOA,ALDOC,ANXA1,ANXA3,ANXA7,APEX1,ARID1A,ASS1,ATF3,ATP2A2,ATP5F1A,B2M,BECN1,BRCA1,BSG,BUB3,CAMK2G,CASP8,CAT,CBFB,CCL5,CCNDBP1,CD274,CD36,CD40,CD44,CD74,Cdc42,CDCA2,CDCA8,CDK2,CEBPB,CHD7,CKM,CLTB,CLU,CRK,CRKL,CSNK2A1,CTNND1,CTSB,CTSC,CTSS,CTSZ,CUL1,Cyb5r3,CYBB,DDX17,DDX18,DEK,DNM1L,DNMT3B,EIF3C,EIF4E,EMB,ENAH,ERG…	234
Cell Death and Survival	Apoptosis	2.88e-18	Increased	2.22	AARS1,ABRAXAS2,ACIN1,ACSL1,AIMP1,AIP,AKR1B1,ALCAM,ALDH1A2,ALDH2,ALDOA,ANXA1,ANXA2,ANXA6,APEX1,API5,APIP,APOA1,APP,ARG1,ARHGEF1,ARID1A,ARRB1,ASAH1,ATF3,ATG3,ATG5,ATRX,AVEN,B4GALT1,BAG3,BAG6,BAK1,BCAP31,BCL10,BECN1,BID,BIRC6,BLOC1S2,BNIP1,BNIP2,BRCA1,CALR,CAMK2G,CAPN1,CAPNS1,CAPRIN1,CASP6,CASP7,CASP8,CAST,CAV1,CBFB,CBL,CBLB,CCDC47,CCL5,CD14,CD1D,CD274,CD2AP,CD36,CD38,CD40,CD44,CD47,CD74,Cdc42,CDK11…	409
Cancer,Organismal Injury and Abnormalities	Solid tumor	3.46e-18		0.201	ABCB7,ABRAXAS2,ACAA1,ACADVL,ACP3,ACSS2,ACTA2,Actn3,ACTN4,ADAM10,ADH5,AIMP1,AIMP2,AKR1B1,ALB,ALDH1A2,ALDH1B1,ALDH2,ALDH9A1,ALDOA,ALDOC,ANK3,ANPEP,ANXA1,ANXA2,ANXA3,ANXA7,APEX1,APOA1,ARAF,ARG1,ARID1A,ARID2,ARL6IP5,ASS1,ATF3,ATG5,ATP2A1,ATP2A2,ATP5F1A,B2M,BECN1,BID,BRCA1,BSG,BUB3,CALU,CAMK2G,CASP8,CAT,CAV1,CBL,CBR1,CCL5,CCNDBP1,CCR7,CD1D,CD274,CD36,CD40,CD44,CD74,CD86,CDC37,Cdc42,CDCA2,CDCA8,CDK2,CE…	342
Cellular Function and Maintenance,Inflammatory Response	Phagocytosis	6.8e-18	Decreased	-2.98	ANXA1,ANXA5,APOA1,APP,ATG3,ATG5,BECN1,BIN1,CALR,CAPG,CD14,CD36,CD38,CD44,CD47,Cdc42,CEBPB,CLEC6A,CLIC4,CLIP1,CLTC,CNN2,CORO1C,CSF2RB,DEF6,EHD1,EIF4E,ELMO1,FCGR1A,FCGR2A,FCGR2B,FLNA,GAB2,GLRX,Gm21596/Hmgb1,GRB2,GRN,GSN,HMOX1,ICAM1,IKBKB,ISG15,ITGAM,ITGB1,ITGB2,ITGB5,LAMP1,LAMP2,LGALS3,LRP1,LYAR,LYN,MAP1S,MAPK14,MAPKAPK2,MESD,MREG,MSR1,MYH9,NCKAP1L,NOD2,OSTM1,PALLD,PFN1,PLAUR,PLD4,PRKCD,PTPN6,PTPRC…	90
Cell-To-Cell Signaling and Interaction,Inflammatory Response	Response of phagocytes	2.91e-17	Decreased	-2.777	ANXA1,ANXA5,APOA1,APP,ATG5,BECN1,BIN1,BRD3,CALR,CAPG,CCL5,CD14,CD36,CD38,CD40,CD44,CD47,CD68,CD74,CD86,Cdc42,CEBPB,CLEC6A,CLEC9A,CLIC4,CNN2,CSF2RB,DEF6,EIF4E,ELMO1,FCGR1A,FCGR2A,FCGR2B,GAB2,GLRX,Gm21596/Hmgb1,GNAQ,GRN,GSN,HMOX1,HSP90AA1,ICAM1,ISG15,ITGAL,ITGAM,ITGB1,ITGB2,LGALS3,LILRB3,LILRB4,LYN,Macf1,MAP1S,MAPK14,MAPKAPK2,NCKAP1L,NOD2,NR3C1,PALLD,PLAUR,PLCB2,PTPRC,PTPRJ,RASA4,S100A9,SEC22B,SHC1…	79
Cell-To-Cell Signaling and Interaction,Inflammatory Response	Immune response of phagocytes	3.07e-17	Decreased	-2.581	ANXA1,ANXA5,APOA1,APP,ATG5,BECN1,BIN1,BRD3,CALR,CAPG,CD14,CD36,CD38,CD40,CD44,CD47,CD68,CD74,CD86,Cdc42,CEBPB,CLEC6A,CLEC9A,CLIC4,CNN2,CSF2RB,DEF6,EIF4E,ELMO1,FCGR1A,FCGR2A,FCGR2B,GAB2,GLRX,Gm21596/Hmgb1,GRN,GSN,HMOX1,HSP90AA1,ICAM1,ISG15,ITGAL,ITGAM,ITGB1,ITGB2,LGALS3,LILRB3,LILRB4,LYN,Macf1,MAP1S,MAPK14,MAPKAPK2,NCKAP1L,NOD2,NR3C1,PALLD,PLAUR,PTPRC,PTPRJ,RASA4,S100A9,SEC22B,SIRPA,SOAT1,SPI1,SRE…	75
Cell-To-Cell Signaling and Interaction,Cellular Function and Maintenance,Inflammatory Response	Phagocytosis of cells	4.08e-17	Decreased	-3.172	ANXA1,ANXA5,APOA1,APP,ATG3,ATG5,BECN1,BIN1,CALR,CAPG,CD14,CD36,CD38,CD44,CD47,Cdc42,CEBPB,CLEC6A,CLIC4,CLIP1,CLTC,CNN2,CORO1C,CSF2RB,DEF6,EHD1,EIF4E,ELMO1,FCGR1A,FCGR2A,FCGR2B,FLNA,GAB2,GLRX,Gm21596/Hmgb1,GRB2,GRN,GSN,HMOX1,ICAM1,ISG15,ITGAM,ITGB1,ITGB2,ITGB5,LGALS3,LYAR,LYN,MAP1S,MAPK14,MAPKAPK2,MESD,MSR1,MYH9,NCKAP1L,NOD2,PALLD,PFN1,PLAUR,PLD4,PRKCD,PTPN6,PTPRC,PTPRJ,PYCARD,QKI,RAC2,RALA,RALB,R…	83
Cellular Function and Maintenance	Engulfment of leukocytes	2.36e-16	Decreased	-3.124	ANXA1,ANXA5,APOA1,APP,ATG5,BECN1,BIN1,CALR,CAPG,CD14,CD36,CD38,CD44,CD47,Cdc42,CEBPB,CLEC6A,CLIC4,CNN2,CSF2RB,CTNND1,DEF6,DNM1,EIF4E,FCGR1A,FCGR2A,FCGR2B,GAB2,GLRX,Gm21596/Hmgb1,GRN,GSN,GSTP1,HMOX1,HYOU1,ICAM1,ISG15,ITGAM,ITGB1,ITGB2,LGALS3,MAP1S,MAPK14,MAPKAPK2,MSR1,NCKAP1L,NOD2,PALLD,PLAUR,PTPN6,PTPRC,PTPRJ,RASA4,S100A9,SIRPA,SOAT1,SPI1,SRC,SREBF1,STIM1,SWAP70,SYK,SYNJ1,TOM1,WAS,WNK1	66
Cell-To-Cell Signaling and Interaction,Inflammatory Response	Immune response of antigen presenting cells	2.49e-16	Decreased	-2.41	ANXA1,APOA1,APP,ATG5,BECN1,BIN1,BRD3,CALR,CAPG,CD14,CD36,CD38,CD44,CD47,CD68,CD74,CD86,Cdc42,CEBPB,CLEC6A,CLEC9A,CLIC4,CNN2,CTSS,DEF6,EIF4E,ELMO1,FCGR1A,FCGR2A,FCGR2B,GAB2,Gm21596/Hmgb1,GRN,GSN,HMOX1,HSP90AA1,ISG15,ITGAM,ITGB1,ITGB2,LGALS3,LILRB4,LYN,Macf1,MAP1S,MAPK14,MAPKAPK2,NCKAP1L,NOD2,NR3C1,PALLD,PLAUR,PTPRC,PTPRJ,RASA4,S100A9,SEC22B,SIRPA,SOAT1,SPI1,SREBF1,SWAP70,SYK,TAP1,TAPBP,THBS1,TOM1,…	68
Cellular Function and Maintenance	Engulfment of blood cells	2.49e-16	Decreased	-3.338	ANXA1,ANXA5,APOA1,APP,ATG5,BECN1,BIN1,CALR,CAPG,CD14,CD36,CD38,CD44,CD47,Cdc42,CEBPB,CLEC6A,CLIC4,CNN2,CSF2RB,CTNND1,DEF6,DNM1,EIF4E,FCGR1A,FCGR2A,FCGR2B,GAB2,GLRX,Gm21596/Hmgb1,GRN,GSN,GSTP1,HMOX1,HYOU1,ICAM1,ISG15,ITGAM,ITGB1,ITGB2,LGALS3,LYN,MAP1S,MAPK14,MAPKAPK2,MSR1,NCKAP1L,NOD2,PALLD,PLAUR,PTPN6,PTPRC,PTPRJ,RAC2,RASA4,S100A9,SIRPA,SOAT1,SPI1,SRC,SREBF1,STIM1,SWAP70,SYK,SYNJ1,TOM1,WAS,WNK1	68
Cell-To-Cell Signaling and Interaction	Response of antigen presenting cells	5.56e-16	Decreased	-2.739	ANXA1,APOA1,APP,ATG5,BECN1,BIN1,BRD3,CALR,CAPG,CCL5,CD14,CD36,CD38,CD44,CD47,CD68,CD74,CD86,Cdc42,CEBPB,CLEC6A,CLEC9A,CLIC4,CNN2,CTSS,DEF6,EIF4E,ELMO1,FCGR1A,FCGR2A,FCGR2B,GAB2,Gm21596/Hmgb1,GNAQ,GRN,GSN,HMOX1,HSP90AA1,ISG15,ITGAM,ITGB1,ITGB2,LGALS3,LILRB4,LYN,Macf1,MAP1S,MAPK14,MAPKAPK2,NCKAP1L,NOD2,NR3C1,PALLD,PLAUR,PLCB2,PTPRC,PTPRJ,RASA4,S100A9,SEC22B,SIRPA,SOAT1,SPI1,SREBF1,SWAP70,SYK,TAP1,T…	71
Cellular Function and Maintenance	Engulfment of phagocytes	6.52e-16	Decreased	-2.922	ANXA1,ANXA5,APOA1,APP,ATG5,BECN1,BIN1,CALR,CAPG,CD14,CD36,CD38,CD44,CD47,Cdc42,CEBPB,CLEC6A,CLIC4,CNN2,CSF2RB,CTNND1,DEF6,EIF4E,FCGR1A,FCGR2A,FCGR2B,GAB2,GLRX,Gm21596/Hmgb1,GRN,GSN,GSTP1,HMOX1,HYOU1,ICAM1,ISG15,ITGAM,ITGB1,ITGB2,LGALS3,MAP1S,MAPK14,MAPKAPK2,MSR1,NCKAP1L,NOD2,PALLD,PLAUR,PTPN6,PTPRC,PTPRJ,RASA4,S100A9,SIRPA,SOAT1,SPI1,SREBF1,STIM1,SWAP70,SYK,TOM1,WAS,WNK1	63
Cellular Function and Maintenance	Internalization of cells	4.49e-15	Decreased	-2.72	ANXA1,APOA1,APP,ATG5,BECN1,BIN1,CALR,CAPG,CD14,CD36,CD38,CD44,CD47,Cdc42,CEBPB,CLEC6A,CLIC4,CLIP1,CLTC,CNN2,CSF2RB,DEF6,EIF4E,FCGR1A,FCGR2A,FCGR2B,GAB2,GLRX,Gm21596/Hmgb1,GRB2,GRN,GSN,GSTP1,HMOX1,ICAM1,ISG15,ITGAM,ITGB1,ITGB2,LGALS3,LYN,MAP1S,MAPK14,MAPKAPK2,MSR1,NCKAP1L,NOD2,PFN1,PLAUR,PRKCD,PTPN6,PTPRC,PTPRJ,QKI,RAC2,RALA,RALB,RASA4,S100A9,SIRPA,SNAP23,SOAT1,SPI1,SREBF1,STIM1,SYK,TOM1,WAS	68
Cellular Function and Maintenance	Engulfment of antigen presenting cells	8.75e-15	Decreased	-2.812	ANXA1,APOA1,APP,ATG5,BECN1,BIN1,CALR,CAPG,CD14,CD36,CD38,CD44,CD47,Cdc42,CEBPB,CLEC6A,CLIC4,CNN2,CTNND1,DEF6,EIF4E,FCGR1A,FCGR2A,FCGR2B,GAB2,Gm21596/Hmgb1,GRN,GSN,GSTP1,HMOX1,HYOU1,ISG15,ITGAM,ITGB1,ITGB2,LGALS3,MAP1S,MAPK14,MAPKAPK2,MSR1,NCKAP1L,NOD2,PALLD,PLAUR,PTPN6,PTPRC,PTPRJ,RASA4,S100A9,SIRPA,SOAT1,SPI1,SREBF1,SWAP70,TOM1,WAS,WNK1	57
Cell-To-Cell Signaling and Interaction,Cellular Function and Maintenance,Inflammatory Response	Phagocytosis of blood cells	1.72e-14	Decreased	-2.731	ANXA1,ANXA5,APOA1,APP,ATG5,BECN1,BIN1,CALR,CAPG,CD14,CD36,CD38,CD44,CD47,Cdc42,CEBPB,CLEC6A,CLIC4,CNN2,CSF2RB,DEF6,EIF4E,FCGR1A,FCGR2A,FCGR2B,GAB2,GLRX,Gm21596/Hmgb1,GRN,GSN,HMOX1,ICAM1,ISG15,ITGAM,ITGB1,ITGB2,LGALS3,LYN,MAP1S,MAPK14,MAPKAPK2,MSR1,NCKAP1L,NOD2,PALLD,PLAUR,PTPRC,PTPRJ,RAC2,RASA4,S100A9,SIRPA,SOAT1,SPI1,SRC,SREBF1,STIM1,SYK,TOM1,WAS	60
Cell-To-Cell Signaling and Interaction,Cellular Function and Maintenance,Inflammatory Response	Phagocytosis of leukocytes	2.17e-14	Decreased	-2.5	ANXA1,ANXA5,APOA1,APP,ATG5,BECN1,BIN1,CALR,CAPG,CD14,CD36,CD38,CD44,CD47,Cdc42,CEBPB,CLEC6A,CLIC4,CNN2,CSF2RB,DEF6,EIF4E,FCGR1A,FCGR2A,FCGR2B,GAB2,GLRX,Gm21596/Hmgb1,GRN,GSN,HMOX1,ICAM1,ISG15,ITGAM,ITGB1,ITGB2,LGALS3,MAP1S,MAPK14,MAPKAPK2,MSR1,NCKAP1L,NOD2,PALLD,PLAUR,PTPRC,PTPRJ,RASA4,S100A9,SIRPA,SOAT1,SPI1,SRC,SREBF1,STIM1,SYK,TOM1,WAS	58
Cellular Movement	Cell movement	2.52e-14	Decreased	-4.673	ABI1,ACTB,ACTN4,ADAM10,AIMP1,ALB,ALCAM,ALDH2,ALDOA,ALOX5AP,ANXA1,ANXA2,ANXA3,APOA1,APP,ARG1,ARHGAP25,ARHGEF1,ARHGEF4,ARHGEF6,ARHGEF7,ARPC2,ARPC3,ARRB1,ATG12,ATG3,ATG5,B4GALT1,BAIAP2,BECN1,BLVRA,BRCA1,BRK1,BSG,CALR,CAMK1,CAP1,CAPG,CAPN1,CAPNS1,CARD9,CASP8,CAST,CAT,CAV1,CBFB,CBL,CBLB,CCDC134,CCL5,CCR7,CD14,CD1D,CD274,CD300LF,CD36,CD38,CD40,CD44,CD47,CD63,CD69,CD74,CD82,CD86,Cdc42,CFL1,CHD4,Chil3/Ch…	357
Cellular Assembly and Organization,Cellular Function and Maintenance	Organization of cytoplasm	4.59e-14		-1.909	ABI1,ABI3,ACTG1,ADAM10,AFG3L2,ALCAM,AMIGO1,ANK3,APP,ARHGEF6,ARHGEF7,ARL11,ARL6,ARPC2,ARPC3,ARPC4,ARRB1,ATF3,ATG5,ATRX,ATXN10,ATXN2,BAIAP2,BASP1,BECN1,BRK1,CALR,CAMK2A,CANX,CAP1,CAPG,CAPNS1,CAPRIN1,CASP6,CAST,CAV1,CBL,CCDC47,CCR7,CD44,CD47,Cdc42,CEP290,CERT1,CFL1,CHMP5,CKB,CKM,CLASP2,CLIP1,CLN5,CLN8,COMT,CORO1A,CORO1C,CORO7/CORO7-PAM16,CRK,CRKL,CSRP1,CTNND1,CTSS,CTSV,CTTN,CYFIP1,CYFIP2,DBNL,DIAPH1…	265
Cell-To-Cell Signaling and Interaction,Cellular Function and Maintenance,Inflammatory Response	Phagocytosis of phagocytes	4.72e-14	Decreased	-2.326	ANXA1,ANXA5,APOA1,APP,ATG5,BECN1,BIN1,CALR,CAPG,CD14,CD36,CD38,CD44,CD47,Cdc42,CEBPB,CLEC6A,CLIC4,CNN2,CSF2RB,DEF6,EIF4E,FCGR1A,FCGR2A,FCGR2B,GAB2,GLRX,Gm21596/Hmgb1,GRN,GSN,HMOX1,ICAM1,ISG15,ITGAM,ITGB1,ITGB2,LGALS3,MAP1S,MAPK14,MAPKAPK2,NCKAP1L,NOD2,PALLD,PLAUR,PTPRC,PTPRJ,RASA4,S100A9,SIRPA,SOAT1,SPI1,SREBF1,STIM1,SYK,TOM1,WAS	56
Cellular Function and Maintenance,Hematological System Development and Function	Engulfment of myeloid cells	6.51e-14	Decreased	-2.657	ANXA1,APOA1,APP,ATG5,BECN1,BIN1,CALR,CAPG,CD14,CD36,CD38,CD44,CD47,Cdc42,CEBPB,CLEC6A,CLIC4,CNN2,CSF2RB,CTNND1,DEF6,EIF4E,FCGR1A,FCGR2A,FCGR2B,GAB2,GLRX,Gm21596/Hmgb1,GRN,GSN,HYOU1,ICAM1,ISG15,ITGAM,ITGB1,ITGB2,LGALS3,MAP1S,MAPK14,MAPKAPK2,MSR1,NCKAP1L,NOD2,PLAUR,PTPN6,PTPRC,PTPRJ,RASA4,S100A9,SIRPA,SOAT1,SPI1,SREBF1,STIM1,SYK,TOM1,WAS,WNK1	58
Cellular Movement	Cell movement of blood cells	8.98e-14	Decreased	-2.96	ACTB,ACTN4,ADAM10,AIMP1,ALCAM,ALOX5AP,ANXA1,ANXA2,APOA1,APP,ARHGAP25,ARHGEF1,ARHGEF6,ARHGEF7,ARRB1,B4GALT1,BECN1,BLVRA,BSG,CAMK1,CAPG,CARD9,CASP8,CAST,CAV1,CBFB,CBL,CBLB,CCDC134,CCL5,CCR7,CD14,CD1D,CD274,CD300LF,CD36,CD38,CD40,CD44,CD47,CD63,CD69,CD74,CD86,Cdc42,Chil3/Chil4,CLEC10A,CNN2,CORO1A,CRK,CRKL,CSF2RB,CTSB,CTSC,CTSS,CTSV,CTTN,CYBB,DEF6,DEK,DIAPH1,DNM1L,DOCK11,Ear2 (includes others),EIF4E,…	213
Cell Morphology,Cellular Movement	Cell spreading	2.22e-13		-1.962	ABI1,ACTN4,ARPC3,BAIAP2,CAST,CBL,CD40,CD44,CD47,CLIP1,CNN2,CORO1A,EHD1,FCGR2A,FERMT3,FLNA,GBP2,GPR132,ICAM1,IPO9,ITGAL,ITGAM,ITGB1,ITGB2,LGALS1,LILRB3,LPXN,LYN,MYO9B,NCK1,PACSIN2,PALLD,PLCB2,POSTN,PTK2B,PXN,RACK1,RAP1B,RHOB,RHOG,RTN4,SIRPA,SRC,STRIP1,SYK,THBS1,TLN1,TWF2,VASP,VCL,VIM,WAS	52
Cellular Movement,Immune Cell Trafficking	Leukocyte migration	2.39e-13	Decreased	-2.969	ACTB,ACTN4,ADAM10,AIMP1,ALCAM,ALOX5AP,ANXA1,ANXA2,APOA1,APP,ARHGAP25,ARHGEF1,ARHGEF6,ARHGEF7,ARRB1,B4GALT1,BECN1,BLVRA,BSG,CAMK1,CAPG,CARD9,CASP8,CAST,CAV1,CBFB,CBL,CBLB,CCDC134,CCL5,CCR7,CD14,CD1D,CD274,CD300LF,CD36,CD38,CD40,CD44,CD47,CD63,CD69,CD74,CD86,Cdc42,Chil3/Chil4,CLEC10A,CNN2,CORO1A,CRK,CRKL,CSF2RB,CTSB,CTSC,CTSS,CTSV,CTTN,CYBB,DEF6,DEK,DIAPH1,DNM1L,DOCK11,Ear2 (includes others),EIF4E,…	210
Cancer,Organismal Injury and Abnormalities	Extracranial solid tumor	4e-13		0.891	ABCB7,ABRAXAS2,ACAA1,ACADVL,ACP3,ACSS2,ACTA2,ACTN4,ADAM10,ADH5,AIMP2,AKR1B1,ALB,ALDH1B1,ALDH2,ALDOA,ALDOC,ANPEP,ANXA1,ANXA2,ANXA3,ANXA7,APOA1,ARG1,ARID1A,ARID2,ARL6IP5,ASS1,ATF3,ATP2A2,ATP5F1A,B2M,BECN1,BRCA1,BSG,CALU,CAMK2G,CASP8,CAT,CAV1,CBL,CCL5,CCNDBP1,CCR7,CD1D,CD274,CD44,CD86,CDC37,Cdc42,CDCA8,CDK2,CEBPB,CHD7,CISD1,CKM,CLU,CNOT1,COL6A2,CSNK2A1,CTNND1,CTSB,CTSC,CTSS,CTSV,CTSZ,Cyb5r3,DDX17,DH…	245
Cell-To-Cell Signaling and Interaction	Immune response of myeloid cells	7.9e-13	Decreased	-2.094	ANXA1,APOA1,APP,ATG5,BECN1,BIN1,BRD3,CALR,CAPG,CD14,CD36,CD38,CD40,CD44,CD47,Cdc42,CEBPB,CLEC6A,CLIC4,CNN2,CSF2RB,DEF6,EIF4E,ELMO1,FCGR1A,FCGR2A,FCGR2B,GAB2,GLRX,Gm21596/Hmgb1,GRN,GSN,ICAM1,ISG15,ITGAL,ITGAM,ITGB1,ITGB2,LGALS3,LILRB3,LYN,Macf1,MAP1S,MAPK14,MAPKAPK2,NCKAP1L,NOD2,PLAUR,PTPRC,PTPRJ,RASA4,S100A9,SIRPA,SOAT1,SPI1,SREBF1,STIM1,SYK,TOM1,WAS	60
Cell-To-Cell Signaling and Interaction,Cellular Function and Maintenance,Inflammatory Response	Phagocytosis of antigen presenting cells	8.51e-13	Decreased	-2.166	ANXA1,APOA1,APP,ATG5,BECN1,BIN1,CALR,CAPG,CD14,CD36,CD38,CD44,CD47,Cdc42,CEBPB,CLEC6A,CLIC4,CNN2,DEF6,EIF4E,FCGR1A,FCGR2A,FCGR2B,GAB2,Gm21596/Hmgb1,GRN,GSN,HMOX1,ISG15,ITGAM,ITGB1,ITGB2,LGALS3,MAP1S,MAPK14,MAPKAPK2,NCKAP1L,NOD2,PALLD,PLAUR,PTPRC,PTPRJ,RASA4,S100A9,SIRPA,SOAT1,SPI1,SREBF1,TOM1,WAS	50
Cell-To-Cell Signaling and Interaction,Cellular Function and Maintenance,Hematological System Development and Function	Phagocytosis of myeloid cells	9.14e-13	Decreased	-2.028	ANXA1,APOA1,APP,ATG5,BECN1,BIN1,CALR,CAPG,CD14,CD36,CD38,CD44,CD47,Cdc42,CEBPB,CLEC6A,CLIC4,CNN2,CSF2RB,DEF6,EIF4E,FCGR1A,FCGR2A,FCGR2B,GAB2,GLRX,Gm21596/Hmgb1,GRN,GSN,ICAM1,ISG15,ITGAM,ITGB1,ITGB2,LGALS3,MAP1S,MAPK14,MAPKAPK2,NCKAP1L,NOD2,PLAUR,PTPRC,PTPRJ,RASA4,S100A9,SIRPA,SOAT1,SPI1,SREBF1,STIM1,SYK,TOM1,WAS	53
Cell-To-Cell Signaling and Interaction	Response of myeloid cells	9.21e-13	Decreased	-2.151	ANXA1,APOA1,APP,ATG5,BECN1,BIN1,BRD3,CALR,CAPG,CD14,CD36,CD38,CD40,CD44,CD47,Cdc42,CEBPB,CLEC6A,CLIC4,CNN2,CSF2RB,DEF6,EIF4E,ELMO1,FCGR1A,FCGR2A,FCGR2B,GAB2,GLRX,Gm21596/Hmgb1,GNAQ,GRN,GSN,ICAM1,ISG15,ITGAL,ITGAM,ITGB1,ITGB2,LGALS3,LILRB3,LYN,Macf1,MAP1S,MAPK14,MAPKAPK2,NCKAP1L,NOD2,NR3C1,PLAUR,PLCB2,PTPRC,PTPRJ,RASA4,S100A9,SHC1,SIRPA,SOAT1,SPI1,SREBF1,STIM1,SYK,THBS1,TOM1,WAS	65
Cellular Movement	Migration of cells	1.02e-12	Decreased	-4.69	ACTB,ACTN4,ADAM10,AIMP1,ALCAM,ALDOA,ALOX5AP,ANXA1,ANXA2,APOA1,APP,ARHGAP25,ARHGEF1,ARHGEF4,ARHGEF6,ARHGEF7,ARRB1,ATG12,ATG3,ATG5,B4GALT1,BECN1,BLVRA,BRCA1,BSG,CALR,CAMK1,CAP1,CAPG,CAPNS1,CARD9,CASP8,CAST,CAV1,CBFB,CBL,CBLB,CCDC134,CCL5,CCR7,CD14,CD1D,CD274,CD300LF,CD36,CD38,CD40,CD44,CD47,CD63,CD69,CD74,CD82,CD86,Cdc42,CFL1,Chil3/Chil4,CLASP2,CLEC10A,CLIC4,CNN2,CORO1A,CORO1C,CRK,CRKL,CSF2RB,CTSB,…	310
Cell-To-Cell Signaling and Interaction,Inflammatory Response	Immune response of macrophages	1.19e-12		-1.816	ANXA1,APOA1,APP,ATG5,BECN1,BIN1,BRD3,CALR,CAPG,CD14,CD36,CD38,CD44,CD47,Cdc42,CEBPB,CLEC6A,CLIC4,CNN2,DEF6,EIF4E,ELMO1,FCGR1A,FCGR2A,FCGR2B,GAB2,Gm21596/Hmgb1,GRN,GSN,ISG15,ITGAM,ITGB1,ITGB2,LGALS3,LYN,Macf1,MAP1S,MAPK14,MAPKAPK2,NCKAP1L,NOD2,NR3C1,PLAUR,PTPRC,PTPRJ,RASA4,S100A9,SIRPA,SOAT1,SPI1,SREBF1,THBS1,TOM1,WAS	54
Cellular Movement,Hematological System Development and Function,Immune Cell Trafficking	Cell movement of leukocytes	1.27e-12	Decreased	-2.613	ACTB,ACTN4,ALCAM,ALOX5AP,ANXA1,ANXA2,APOA1,APP,ARHGAP25,ARHGEF1,ARHGEF7,ARRB1,B4GALT1,BECN1,BLVRA,BSG,CAPG,CASP8,CAST,CAV1,CBFB,CBLB,CCDC134,CCL5,CCR7,CD14,CD1D,CD274,CD300LF,CD36,CD38,CD40,CD44,CD47,CD63,CD69,CD74,CD86,Cdc42,Chil3/Chil4,CNN2,CORO1A,CRK,CRKL,CSF2RB,CTSB,CTSC,CTSS,CTSV,CTTN,CYBB,DEF6,DEK,DIAPH1,DOCK11,Ear2 (includes others),EIF4E,ELAVL1,ELMO1,EVL,FABP4,FABP5,FCGR2A,FERMT3,FLNA,GBA…	189
Cellular Movement,Hematological Disease,Immunological Disease,Inflammatory Disease,Inflammatory Response,Organismal Injury and Abnormalities,Respiratory Disease	Allergic pulmonary eosinophilia	3.28e-12		-1.4	ACTB,ALB,ALDH2,ALDOA,ANXA3,ARG1,CD300LF,CHD4,Chil3/Chil4,CTSS,ENO1,HNRNPAB,HSPA5,MYH9,NR3C1,P4HB,PDIA3,PRDX1,PRDX6,SELENBP1,SPI1,TKT,TPI1,TUBB	24
Cancer,Organismal Injury and Abnormalities,Reproductive System Disease	Breast cancer	3.95e-12		1.608	ABCB7,ACAA1,ACADVL,AKR1B1,ALDOA,ALDOC,ANXA1,ANXA3,ATP5F1A,BRCA1,CAT,CD274,Cdc42,CKM,CTNND1,CTSB,CTSC,CTSZ,Cyb5r3,DDX17,EIF3C,Ewsr1,FLNB,GAS7,GSTO1,KARS1,KHSRP,MYH9,NAP1L4,PIN1,PKM,PRDX1,PRDX5,RANBP1,RAP1B,RDX,REXO2,RPS24,RPS3,Rrbp1,S100A4,SEPTIN9,SMARCA4,SRC,STAT1,STX2,TARDBP,TAX1BP3,THBS1,TLN1,UBQLN1,VBP1,VCL,XDH,YWHAH,ZYX	56
Cellular Movement,Hematological System Development and Function,Immune Cell Trafficking,Inflammatory Response	Cell movement of phagocytes	4.61e-12	Decreased	-2.69	ALCAM,ALOX5AP,ANXA1,ANXA2,APOA1,APP,ARHGAP25,ARHGEF7,ARRB1,B4GALT1,BECN1,BLVRA,BSG,CAPG,CASP8,CAST,CAV1,CCL5,CCR7,CD300LF,CD36,CD38,CD40,CD44,CD47,CD69,CD74,CD86,Cdc42,CNN2,CORO1A,CRKL,CSF2RB,CTSB,CTSC,CTSS,CTSV,CTTN,CYBB,DEK,DIAPH1,DOCK11,Ear2 (includes others),EIF4E,FABP4,FCGR2A,FERMT3,FLNA,GBA1,GIT1,GIT2,Gm21596/Hmgb1,GNA12,GNA13,GNAI2,GNAI3,GNB2,GRK2,GSN,HCLS1,HMOX1,HSPA5,ICAM1,IKBKB,IKBKE,IK…	138
Cell-To-Cell Signaling and Interaction,Inflammatory Response	Response of macrophages	5.01e-12	Decreased	-2.074	ANXA1,APOA1,APP,ATG5,BECN1,BIN1,BRD3,CALR,CAPG,CD14,CD36,CD38,CD44,CD47,Cdc42,CEBPB,CLEC6A,CLIC4,CNN2,DEF6,EIF4E,ELMO1,FCGR1A,FCGR2A,FCGR2B,GAB2,Gm21596/Hmgb1,GNAQ,GRN,GSN,ISG15,ITGAM,ITGB1,ITGB2,LGALS3,LYN,Macf1,MAP1S,MAPK14,MAPKAPK2,NCKAP1L,NOD2,NR3C1,PLAUR,PLCB2,PTPRC,PTPRJ,RASA4,S100A9,SIRPA,SOAT1,SPI1,SREBF1,THBS1,TOM1,WAS	56
Cell-To-Cell Signaling and Interaction,Cellular Function and Maintenance,Hematological System Development and Function,Inflammatory Response	Phagocytosis by macrophages	5.53e-12	Decreased	-2.103	ANXA1,APP,ATG5,BECN1,BIN1,CALR,CAPG,CD14,CD36,CD38,CD44,CD47,Cdc42,CEBPB,CLEC6A,CLIC4,CNN2,DEF6,EIF4E,FCGR1A,FCGR2A,FCGR2B,GAB2,Gm21596/Hmgb1,GRN,GSN,ISG15,ITGAM,ITGB1,ITGB2,LGALS3,MAP1S,MAPK14,MAPKAPK2,NCKAP1L,NOD2,PLAUR,PTPRC,PTPRJ,RASA4,S100A9,SIRPA,SOAT1,SPI1,SREBF1,TOM1,WAS	47
Cell Death and Survival	Cell death of connective tissue cells	9.7e-12		-0.848	ACTB,APP,ARID1A,ASAH1,ATF3,ATG3,ATG5,BAK1,BECN1,BID,BIRC6,BRCA1,CAPNS1,CASP7,CASP8,CAT,CCDC47,CD1D,CD40,Cdc42,CDK11A,CDK2,CEBPB,CLIC4,CLU,COMMD4,CRK,CRKL,CTSB,CTSV,CYCS,Cyct,DNAJA3,DNM1L,EEF1A1,EIF2AK2,EIF3C,EIF3I,ELOA,EMD,ENO1,EPHX1,FH,FKBP8,GLO1,GLP1R,GMFB,GNL3,GPX1,GPX4,GRB2,GSN,GSTP1,HINT1,HMOX1,HSPA5,IDH1,IFI16,IGF2R,IKBKB,IKBKE,IKBKG,IRF5,ITGB1,KRT8,LAMP2,M6PR,MAP1LC3B,MAP2K1,MAP4,MAPK14,MA…	135
Cellular Function and Maintenance,Hematological System Development and Function,Inflammatory Response	Engulfment by macrophages	1.28e-11	Decreased	-2.225	ANXA1,APP,ATG5,BECN1,BIN1,CALR,CAPG,CD14,CD36,CD38,CD44,CD47,Cdc42,CEBPB,CLEC6A,CLIC4,CNN2,DEF6,EIF4E,FCGR1A,FCGR2A,FCGR2B,GAB2,Gm21596/Hmgb1,GRN,GSN,ISG15,ITGAM,ITGB1,ITGB2,LGALS3,MAP1S,MAPK14,MAPKAPK2,NCKAP1L,NOD2,PLAUR,PTPRC,PTPRJ,RASA4,S100A9,SIRPA,SOAT1,SPI1,SREBF1,TOM1,WAS,WNK1	48
Cancer,Organismal Injury and Abnormalities	Non-melanoma solid tumor	1.39e-11		1.271	ABRAXAS2,ACP3,ACSS2,ACTA2,Actn3,ADAM10,ADH5,AIMP1,ALB,ALDH1A2,ALDH1B1,ALDH2,ALDH9A1,ALDOA,ALDOC,ANXA1,ANXA2,ANXA7,APOA1,ARAF,ARG1,ARID1A,ASS1,ATF3,ATP2A1,ATP2A2,B2M,BECN1,BID,BRCA1,BSG,BUB3,CASP8,CAV1,CBL,CBR1,CCL5,CCNDBP1,CD274,CD36,CD40,CD44,CD74,Cdc42,CDCA2,CDCA8,CDK2,CEBPB,CHD7,CKM,CLU,COTL1,CRKL,CSNK2A1,CTNND1,CTSB,CTSS,CTSZ,CUL1,DDX18,DNM1L,DNMT3B,EIF4E,ENO1,ERBIN,ERGIC1,FABP4,FABP5,FEN1,FI…	225
Cellular Movement	Cell movement of connective tissue cells	1.6e-11	Decreased	-2.45	ACTB,ARG1,ARHGEF7,CAPN1,CAPNS1,CAV1,CBL,CCL5,CD44,Cdc42,CORO1C,CRKL,EHD1,ENAH,FLNB,GNA12,GNA13,GSN,HMMR,IGF2R,IKBKB,IQGAP1,ITGB1,LAMTOR2,LIMA1,LRP1,LRPAP1,MAP2K1,MAPK14,MAPKAPK2,MIF,NCK1,NFKB2,PACSIN2,PALLD,PLAUR,PLEC,POSTN,PRKAR1A,PRKCD,PTK2B,PTPRA,PXN,RAC2,RHOB,SGPL1,SRC,STMN1,STRIP1,THBS1,TMEM30A,VASP,VCL,VIM,WASF2,ZYX	56
Cell-To-Cell Signaling and Interaction,Hematological System Development and Function,Immune Cell Trafficking	Adhesion of immune cells	2.82e-11		-1.144	ANXA1,APP,B4GALT1,CALR,CBLB,CCR7,CD38,CD40,CD44,CD47,CD74,CD86,CORO1A,CSF2RB,CTTN,CYBB,DIAPH1,DNAJC1,DNM1L,FCGR2A,FERMT3,FLNA,GAB2,GLRX,GNAI2,GPR132,HSP90AA1,HSP90AB1,ICAM1,Irgm1,ITGA5,ITGAL,ITGAM,ITGAX,ITGB1,ITGB2,LCP2,LGALS1,LGALS3,LILRB3,LSP1,LYN,MIF,MSR1,NCKAP1L,NFKB2,PAFAH1B1,PAK2,PKM,PLAUR,PLCB2,PROCR,PTGS2,PTK2B,PTPN6,PTPRC,RAC2,RAP1A,RAP1B,RHOB,ROCK1,SIRPA,SPI1,SRC,STAT1,STK4,SWAP70,THBS1…	73
Cancer,Organismal Injury and Abnormalities,Reproductive System Disease	Breast or gynecological cancer	2.89e-11		1.788	ABCB7,ACAA1,ACADVL,AKR1B1,ALDOA,ALDOC,ANXA1,ANXA3,ATP5F1A,BRCA1,CAT,CD274,Cdc42,CKM,CTNND1,CTSB,CTSC,CTSZ,Cyb5r3,DDX17,EIF3C,Ewsr1,FLNB,GAS7,GRB2,GSTO1,KARS1,KHSRP,MYH9,NAP1L4,PIN1,PKM,PRDX1,PRDX5,RANBP1,RAP1B,RDX,REXO2,RPS24,RPS3,Rrbp1,S100A4,SEPTIN9,SMARCA4,SRC,STAT1,STX2,TARDBP,TAX1BP3,THBS1,TLN1,UBQLN1,VBP1,VCL,XDH,YWHAH,ZYX	57
Cellular Movement	Cell movement of myeloid cells	3.95e-11	Decreased	-2.045	ALOX5AP,ANXA1,ANXA2,APOA1,APP,ARHGAP25,ARHGEF7,ARRB1,B4GALT1,BECN1,BLVRA,BSG,CAPG,CASP8,CAST,CAV1,CBFB,CCL5,CCR7,CD300LF,CD36,CD44,CD47,CD69,CD74,Cdc42,Chil3/Chil4,CNN2,CORO1A,CRKL,CTSB,CTSC,CTSS,CTSV,CTTN,CYBB,DEK,DOCK11,EIF4E,FABP4,FCGR2A,FERMT3,FLNA,GBA1,GIT1,GIT2,Gm21596/Hmgb1,GNA12,GNA13,GNAI2,GNAI3,GNB2,GRK2,GSN,HMOX1,HSPA5,ICAM1,IKBKB,IKBKE,IKBKG,IL16,IL1A,IL1RN,IL2RA,IRF5,Irgm1,ITGAL,ITGA…	135
Cancer,Organismal Injury and Abnormalities	Anogenital cancer	4.22e-11		1.174	ABCB7,ACAA1,ACADVL,ACP3,AKR1B1,ALDOA,ALDOC,ANXA1,ANXA3,ATF3,ATP5F1A,BRCA1,CAT,CD274,Cdc42,CKM,CLU,CTNND1,CTSB,CTSC,CTSZ,Cyb5r3,DDX17,EIF3C,Ewsr1,FLNB,GAS7,GRB2,GSTO1,HIP1,KARS1,KHSRP,MYH9,MYO1C,NAP1L4,PIN1,PKM,PRDX1,PRDX5,PRKCB,PRKCD,PTGS2,PTPN1,RANBP1,RAP1B,RDX,REXO2,RPS24,RPS3,Rrbp1,S100A4,SEPTIN9,SMARCA4,SRC,STAT1,STX2,TARDBP,TAX1BP3,THBS1,TLN1,TRAP1,UBQLN1,VBP1,VCL,XDH,YWHAH,ZYX	67
Cell Morphology	Shape change of blood cells	4.47e-11	Decreased	-2.515	ANXA7,CAPG,CBL,CCR7,CD40,CD44,CNN2,CORO1A,FCGR2A,FERMT3,FLNA,ICAM1,ITGAL,ITGAM,ITGB2,LGALS1,LILRB3,LYN,MYH9,MYO9B,PLCB2,RAP1B,RHOB,SIRPA,SRC,SYK,TLN1,TRAF3IP2,TWF2,WAS,WIPF1	31
Cellular Movement,Connective Tissue Development and Function	Cell movement of fibroblasts	4.54e-11		-1.899	ACTB,ARG1,ARHGEF7,CAPNS1,CAV1,CD44,Cdc42,CORO1C,CRKL,EHD1,ENAH,FLNB,GNA12,GNA13,GSN,HMMR,IGF2R,IKBKB,IQGAP1,ITGB1,LAMTOR2,LRP1,LRPAP1,MAP2K1,MAPK14,MAPKAPK2,NCK1,NFKB2,PACSIN2,PALLD,PLAUR,PLEC,PRKAR1A,PRKCD,PTPRA,PXN,RAC2,RHOB,SGPL1,SRC,STMN1,STRIP1,THBS1,TMEM30A,VASP,VCL,VIM,WASF2,ZYX	49
Cell-To-Cell Signaling and Interaction,Hematological System Development and Function	Binding of leukocytes	5.24e-11		-1.182	ANXA1,APP,B4GALT1,CALR,CBLB,CCR7,CD38,CD40,CD44,CD47,CD74,CD86,CORO1A,CSF2RB,CTTN,CYBB,DIAPH1,DNAJC1,DNM1L,EVL,FCGR2A,FCGR2B,FERMT3,FLNA,GAB2,GLRX,GNAI2,GPR132,HLA-DMA,HSP90AA1,HSP90AB1,ICAM1,Irgm1,ITGA5,ITGAL,ITGAM,ITGAX,ITGB1,ITGB2,LCP2,LGALS1,LGALS3,LILRB3,LSP1,LYN,MIF,MSR1,NCKAP1L,NFKB2,PAFAH1B1,PAK2,PKM,PLAUR,PLCB2,PROCR,PTGS2,PTK2B,PTPN6,PTPRC,RAC2,RAP1A,RAP1B,RHOB,ROCK1,SIRPA,SPI1,SRC,STAT…	77
Cancer,Organismal Injury and Abnormalities	Malignant genitourinary solid tumor	5.94e-11		1.692	ABCB7,ACAA1,ACADVL,ACP3,AKR1B1,ALDOA,ALDOC,ANXA1,ANXA3,ATF3,ATP5F1A,BRCA1,CAT,CD274,Cdc42,CKM,CLU,CTNND1,CTSB,CTSC,CTSZ,Cyb5r3,DDX17,EIF3C,Ewsr1,FLNB,GAS7,GRB2,GSTO1,HIP1,KARS1,KHSRP,MAPK14,MYH9,MYO1C,NAP1L4,NCSTN,PIN1,PKM,PRDX1,PRDX5,PRKCB,PRKCD,PTGS2,PTPN1,RANBP1,RAP1B,RDX,REXO2,RPS24,RPS3,Rrbp1,S100A4,SEPTIN9,SMARCA4,SPTBN1,SRC,STAT1,STX2,TARDBP,TAX1BP3,THBS1,TLN1,TRAP1,UBQLN1,VBP1,VCL,XDH,YWH…	70
Molecular Transport,Protein Trafficking	Transport of protein	6.48e-11	Decreased	-2.219	AP1B1,AP1G1,AP2M1,AP3D1,ARF3,ARL6IP5,ASPSCR1,BID,CAV1,CD74,CEP290,CHMP5,CTTN,ELAVL1,GAPVD1,GGA1,GRIK2,HLA-DMA,HSPA9,IPO5,IPO7,IPO9,KPNA4,KPNB1,LMNA,M6PR,MAPK14,NAPA,NUP155,NUTF2,PIK3R2,PPP3CA,PPP3R1,PSAP,RAB10,RAB1A,RAB2A,RAB6A,RAB7A,RAN,RHOB,SCAMP3,SNX9,SOD1,SQSTM1,STX7,SYK,TARDBP,TBC1D13,TMED10,TNPO2,TRAF3IP2,VIPAS39,YWHAH,ZPR1	55
Cell Death and Survival	Cell death of fibroblast cell lines	8.45e-11		-0.949	ACTB,APP,ARID1A,ASAH1,ATF3,ATG3,ATG5,BAK1,BECN1,BID,BIRC6,BRCA1,CAPNS1,CASP7,CASP8,CDK11A,CDK2,CEBPB,CLU,COMMD4,CRK,CTSB,CTSV,DNAJA3,DNM1L,EEF1A1,EIF2AK2,EIF3C,EIF3I,ENO1,EPHX1,FH,FKBP8,GLO1,GLP1R,GMFB,GRB2,GSN,GSTP1,HINT1,HSPA5,IFI16,IKBKB,IKBKE,IKBKG,IRF5,ITGB1,KRT8,LAMP2,MAP1LC3B,MAPK14,MCL1,NFKB2,OPA1,P4HB,PAK2,PARP1,PDIA3,PIN1,PLRG1,PPID,PPP3CA,PRDX6,PRKAR1A,PRKCB,PRKCD,PSMD6,PTPN1,PURA,QKI,…	101
Cancer,Organismal Injury and Abnormalities	Breast or colorectal cancer	1.06e-10		1.401	ABCB7,ACAA1,ACADVL,AKR1B1,ALDOA,ALDOC,ANXA1,ANXA3,ATP5F1A,BRCA1,CAT,CD274,Cdc42,CKM,CTNND1,CTSB,CTSC,CTSZ,Cyb5r3,DDX17,EIF3C,Ewsr1,FLNB,GAS7,GNAI2,GSTO1,HSP90B1,KARS1,KHSRP,MAPK14,MIF,MSH2,MYH9,NAP1L4,PIN1,PKM,PRDX1,PRDX5,PRKCB,RANBP1,RAP1B,RDX,REXO2,RPS24,RPS3,Rrbp1,S100A4,SEPTIN9,SMARCA4,SNX9,SRC,STAT1,STX2,TARDBP,TAX1BP3,THBS1,TLN1,UBA7,UBQLN1,VBP1,VCL,XDH,YWHAH,ZYX	64
Cell-To-Cell Signaling and Interaction	Adhesion of blood cells	1.14e-10		-0.858	ANXA1,ANXA7,APP,B4GALT1,CALR,CBLB,CCR7,CD38,CD40,CD44,CD47,CD74,CD86,CORO1A,CSF2RB,CTTN,CYBB,DIAPH1,DNAJC1,DNM1L,FCGR2A,FERMT3,FLNA,GAB2,GLRX,GNAI2,GPR132,HSP90AA1,HSP90AB1,ICAM1,Irgm1,ITGA5,ITGAL,ITGAM,ITGAX,ITGB1,ITGB2,LCP2,LGALS1,LGALS3,LILRB3,LSP1,LYN,MIF,MSR1,NCKAP1L,NFKB2,PAFAH1B1,PAK2,PKM,PLAUR,PLCB2,PROCR,PTGS2,PTK2B,PTPN6,PTPRC,RAC2,RAP1A,RAP1B,RHOB,ROCK1,SIRPA,SPI1,SRC,STAT1,STK4,SWAP70…	75
Cellular Assembly and Organization,Cellular Function and Maintenance	Organization of cytoskeleton	1.76e-10		-1.988	ABI1,ABI3,ACTG1,ADAM10,AFG3L2,ALCAM,AMIGO1,ANK3,APP,ARHGEF6,ARHGEF7,ARL11,ARL6,ARPC2,ARPC3,ARPC4,ARRB1,ATF3,ATG5,ATRX,ATXN10,ATXN2,BAIAP2,BASP1,BECN1,BRK1,CALR,CAMK2A,CANX,CAP1,CAPG,CAPNS1,CAPRIN1,CASP6,CAST,CAV1,CBL,CCR7,CD44,CD47,Cdc42,CEP290,CFL1,CKB,CKM,CLASP2,CLIP1,CLN8,COMT,CORO1A,CORO1C,CORO7/CORO7-PAM16,CRK,CRKL,CSRP1,CTNND1,CTSS,CTSV,CTTN,CYFIP1,CYFIP2,DBNL,DIAPH1,DIP2B,DNAJB6,DNM1,DNM1L…	234
Cell Morphology,Cellular Function and Maintenance	Autophagy	1.79e-10		-1.861	ACLY,ACSL1,ADH5,APP,ASAH1,ATG12,ATG3,ATG5,BAG6,BECN1,BLOC1S1,CAMK1,CAPNS1,CASP8,CAST,CD274,CD36,CHCHD2,CHMP4B,CREG1,DNAJA3,DNM1L,EEF2,EIF2AK2,ERBIN,GBA1,Gm21596/Hmgb1,HDAC1,HMOX1,Iigp1,IKBKB,IKBKG,Irgm1,LAMP2,MAP1LC3B,MAP1S,MAPK14,MCL1,MTSS1,OPTN,OSTM1,PHB2,PRKCD,PYCARD,RAB9A,RACK1,ROCK1,ROCK2,SERPINA1,SH3GLB1,SLC25A4,SLC25A5,SLC2A1,SLC9A1,SMCR8,SOAT1,SOD1,SQSTM1,SREBF1,STAT1,SYNJ1,TCIRG1,TECPR1,…	73
Cellular Assembly and Organization	Development of cytoplasm	1.86e-10	Decreased	-2.003	ACSL1,APP,ARHGEF1,ARPC2,ARRB1,ATG12,ATG3,ATG5,BECN1,BIN1,CBL,CD44,CERT1,CFL1,CHCHD2,CORO1A,CTTN,Cyb5r3,DBNL,DIAPH1,DSTN,EVL,GAS7,GNA12,GNA13,GNAQ,GNAS,GRB2,GSN,HDAC1,IKBKB,IPO9,Irgm1,ITGB1,ITGB5,JUNB,LAMP1,LAMP2,MAP2K1,MAPRE1,MIF,MTSS1,NCK1,NCKAP1L,NEFL,NPM1,PALLD,PDCD10,PFDN5,PFN1,PIK3R2,PLEC,PPFIA1,PRKCD,PTPRA,PXN,PYCARD,RAB33B,RHOB,ROCK1,SNX9,SPIRE1,SRC,SSBP1,STARD13,STMN1,TBCE,TCIRG1,TENM1,Tm…	77
Immunological Disease	Early stage acute graft-vs-host disease	2.1e-10			ACP3,ACSS2,CLTB,CREG1,CSDE1,EIF5A,G6PD,ICAM1,MTARC2,NAGK,OSTF1,PAFAH1B1,PSMC2,PSMD6,RAB5C,RDX,RMDN3,RPL17,Rplp1 (includes others),SAR1A,SAR1B,SCARB2,SF3A1,STAT1,STEAP4,TPT1	26
Cellular Movement	Cellular infiltration	2.14e-10		-0.688	ACTB,ALB,ALDH2,ALDOA,ALOX5AP,ANXA1,ANXA2,ANXA3,APOA1,APP,ARG1,ARHGAP25,ARRB1,B4GALT1,BECN1,BSG,CASP8,CAST,CAV1,CBFB,CBL,CCDC134,CCL5,CCR7,CD274,CD300LF,CD36,CD38,CD40,CD44,CD47,CD69,CD86,Cdc42,CHD4,Chil3/Chil4,CORO1A,CSF2RB,CTSB,CTSC,CTSS,CTTN,CYBB,DEF6,DNM1L,ELAVL1,ENO1,FABP4,GBA1,Gm21596/Hmgb1,GRK2,GSDMD,HARS1,HLA-A,HMOX1,HNRNPAB,HSPA5,HSPD1,ICAM1,IKBKB,IKBKE,IKBKG,IL16,IL1A,IL1RN,IL2RA,IRF5,IT…	133
Cellular Assembly and Organization,Tissue Development	Fibrogenesis	2.53e-10		-1.515	ACTG1,AKAP13,ARHGEF1,ARPC2,ARRB1,BIN1,CALR,CD14,CD38,CD44,CERT1,CFL1,CHCHD2,CHD4,CORO1A,Cyb5r3,DIAPH1,DSTN,EPPK1,EVL,Fmnl1,FMNL2,GAS7,GNA12,GNA13,GNAQ,GRB2,GSN,HSPA5,IKBKB,ITGB1,ITGB5,JUNB,MAP2K1,MAPK14,MAPRE1,MIF,MTSS1,NCK1,NCKAP1L,NEFL,NPM1,PALLD,PDCD10,PDCD4,PFDN5,PFN1,PIK3R2,PLEC,PLOD3,POSTN,PPFIA1,PRKAR1A,PRKCD,PTGS2,PTPRA,PXN,PYCARD,RHOB,ROCK1,SNX9,SPI1,SPIRE1,SRC,STARD13,STMN1,TBCE,TENM1,T…	78
Cellular Movement,Hematological System Development and Function,Immune Cell Trafficking,Inflammatory Response	Chemotaxis of leukocytes	3.3e-10	Decreased	-4.016	ANXA1,APOA1,APP,ARHGAP25,ARHGEF7,B4GALT1,CAPG,CCL5,CCR7,CD38,CD40,CD47,CD69,CD74,Chil3/Chil4,CORO1A,DEK,DIAPH1,Ear2 (includes others),ELMO1,FCGR2A,GIT1,GIT2,GNA12,GNA13,GNAI2,GNAI3,GNB2,GPSM3,GSN,HSPD1,ICAM1,IKBKB,IL16,ITGAM,ITGB2,LGALS3,LILRB3,LSP1,LYN,MAPKAPK2,MIF,MYO1F,MYO9B,NCKAP1L,NFKB2,NOD2,PFN1,PLEC,PLGRKT,PPIA,PTK2B,PTPN6,PTPRJ,RAC2,RHOB,ROCK1,RPL13A,S100A4,S100A8,S100A9,SERPINB1,SPHK2,SP…	71
Cellular Movement	Homing of myeloid cells	3.33e-10	Decreased	-3.625	ANXA1,APOA1,APP,ARHGAP25,ARHGEF7,B4GALT1,CAPG,CCL5,CCR7,CD47,CD69,CD74,Chil3/Chil4,CORO1A,DEK,FCGR2A,GIT1,GIT2,GNA12,GNA13,GNAI2,GNAI3,GNB2,GSN,ICAM1,IKBKB,ITGAM,ITGB2,LGALS3,LILRB3,LSP1,LYN,MAPKAPK2,MIF,MYO1F,MYO9B,NCKAP1L,NOD2,PFN1,PLEC,PLGRKT,PPIA,PTK2B,PTPN6,PTPRJ,RAC2,RHOB,ROCK1,RPL13A,S100A4,S100A8,SERPINB1,SPHK2,SPI1,STIM1,SWAP70,THBS1,TRAF3IP2,WAS	59
Cellular Movement,Connective Tissue Development and Function	Cell movement of fibroblast cell lines	3.43e-10		-1.465	ABI1,ACTN4,ARHGEF1,ARPC2,ATG12,ATG3,ATG5,BAIAP2,CAST,Cdc42,CLIC4,CRKL,CTTN,EHD1,FABP5,FH,FLNA,FMNL2,GBP2,GIT2,GNA13,GNG12,GPR132,IFI16,IPO9,ITGA5,ITGB1,LIMA1,LPXN,LRPAP1,MAPK14,MAPRE1,Marcks,MIEN1,MTSS1,NCK1,PACSIN2,PALLD,PLAUR,PRKCD,PTGS2,PTPN1,PTPN12,PTPRA,PTPRJ,PXN,RACK1,RHOC,RHOG,ROCK1,RTN4,SRC,TMEM30A,Tmsb4x (includes others),VCL,VCP,VIM	57
Cancer,Organismal Injury and Abnormalities,Reproductive System Disease	Mammary tumor	4e-10		0.292	ABCB7,ACAA1,ACADVL,ACTA2,AKR1B1,ALDOA,ALDOC,ANXA1,ANXA3,ATP5F1A,BRCA1,CAT,CAV1,CCL5,CCR7,CD274,CD44,CDC37,Cdc42,CDK2,CEBPB,CISD1,CKM,CSNK2A1,CTNND1,CTSB,CTSC,CTSZ,Cyb5r3,DDX17,EIF3C,ELAVL1,ENAH,Ewsr1,FABP5,FLNB,GAS7,GPNMB,GSTO1,IL2RA,ILF3,ITGB5,KARS1,KHSRP,KRT14,LYN,MAP2K3,MIF,MYH9,NAP1L4,PARD3,PCNA,PDCD5,PIN1,PKM,PRDX1,PRDX5,PTGS2,PTK2B,PTPN1,QKI,RAB10,RANBP1,RAP1B,RDX,REXO2,RPS24,RPS3,Rrbp1,S10…	86
Cell Death and Survival	Cell death of blood cells	4.46e-10		0.141	AIP,ANXA1,ARHGEF1,ARRB1,ASAH1,ATF3,ATG3,ATG5,BAK1,BCL10,BECN1,BID,BIRC6,BRCA1,CAMK2G,CASP6,CASP7,CASP8,CBL,CCL5,CD1D,CD274,CD38,CD40,CD44,CD47,CD86,Cdc42,CDK2,CEBPB,CORO1A,CRKL,CSF2RB,CTSB,CYBB,DEF6,DNAJA3,DNASE2,DNMT3B,EIF2AK2,EIF4E,ENTPD1,FABP4,FCGR2B,FKBP8,GAB2,Gm21596/Hmgb1,GNAS,GPR132,GPX4,GRN,GSDMD,GSN,HCLS1,HDAC1,HMOX1,HSP90AB1,IKBKB,IKBKE,IKBKG,IL2RA,IRF4,IRF5,Irgm1,ISG15,ITGA5,ITGAM,ITGB…	145
Immunological Disease	Immediate hypersensitivity	4.88e-10		-0.353	ACTB,ALB,ALDH2,ALDOA,ANXA3,ARG1,BCL10,CD300LF,CD63,CHD4,Chil3/Chil4,CORO1A,CORO1B,CTSS,ENO1,FCGR2A,FCGR2B,GAB2,HNRNPAB,HSPA5,KIF5B,LCP2,LILRB4,LYN,MYH9,NR3C1,P4HB,PDIA3,PRDX1,PRDX6,PTGS1,PTGS2,SELENBP1,SNAP23,SPI1,TKT,TPI1,TUBB	38
Cancer,Organismal Injury and Abnormalities	Breast or pancreatic cancer	5.67e-10		0.525	ABCB7,ACAA1,ACADVL,ADAM10,AKR1B1,ALDOA,ALDOC,ANXA1,ANXA3,ATP5F1A,BRCA1,CAT,CCL5,CD274,Cdc42,CKM,CTNND1,CTSB,CTSC,CTSS,CTSZ,Cyb5r3,DDX17,EIF3C,Ewsr1,FLNB,GAS7,GNAS,GSTO1,HSPA5,IL16,IL1A,KARS1,KHSRP,LGALS1,MAP2K1,MAPKAPK3,MYH9,NAP1L4,PIN1,PKM,PRDX1,PRDX5,RANBP1,RAP1B,RDX,REXO2,RPS24,RPS3,Rrbp1,S100A4,SEPTIN9,SMARCA4,SRC,STAT1,STX2,TARDBP,TAX1BP3,THBS1,TLN1,UBQLN1,VBP1,VCL,XDH,YWHAH,ZYX	66
Inflammatory Response	Inflammatory response	7.49e-10	Decreased	-2.771	ABCD1,ACOT11,Acp5,ADAM10,ALOX5AP,ANXA1,ANXA2,APOA1,APP,ARHGAP25,ARHGEF7,ATF3,B4GALT1,BRD3,CALR,CAPG,CASP8,CCL5,CCR7,CD14,CD1D,CD274,CD36,CD38,CD40,CD44,CD47,CD69,CD74,CD84,CEBPB,Chil3/Chil4,CLCN7,CORO1A,CR1L,CTSA,CTSS,CUL1,CYBB,DEK,DIAPH1,Ear2 (includes others),ELAVL1,ELMO1,FABP4,FCGR1A,FCGR2A,FCGR2B,GIT1,GIT2,Gm21596/Hmgb1,GNA12,GNA13,GNAI2,GNAI3,GNB2,GPSM3,GPX1,GRK2,GRN,GSN,HMOX1,HSPD1,ICAM1,IF…	152
Cellular Movement	Chemotaxis of myeloid cells	7.93e-10	Decreased	-3.686	ANXA1,APOA1,APP,ARHGAP25,ARHGEF7,B4GALT1,CAPG,CCL5,CCR7,CD47,CD69,CD74,Chil3/Chil4,CORO1A,DEK,FCGR2A,GIT1,GIT2,GNA12,GNA13,GNAI2,GNAI3,GNB2,GSN,ICAM1,IKBKB,ITGAM,ITGB2,LGALS3,LILRB3,LSP1,LYN,MAPKAPK2,MIF,MYO1F,MYO9B,NCKAP1L,NOD2,PFN1,PLEC,PLGRKT,PPIA,PTK2B,PTPN6,PTPRJ,RAC2,RHOB,ROCK1,RPL13A,S100A4,S100A8,SERPINB1,SPHK2,SPI1,STIM1,SWAP70,THBS1,TRAF3IP2	58
Free Radical Scavenging	Synthesis of reactive oxygen species	8.24e-10		-1.922	ABCD1,Acp5,ACTB,AFG3L2,APP,ARG1,BECN1,CANX,CAPNS1,CARD9,CASP8,CAT,CAV1,CCL5,CD14,CD36,CD40,CD44,CLU,CYBA,CYBB,DBI,ERBIN,FCGR2A,FCGR2B,FLNA,G6PD,GPR132,GPX1,HMOX1,HSD17B10,HSPA9,IDH1,IKBKB,ITGAM,ITGB2,LCP2,LIPA,LRP1,LYN,MAP2K3,MAPK14,NCF2,NOD2,OPTN,PLCB2,PON3,PPP3CB,PRDX1,PRDX2,PRDX6,PRKCD,PTGS1,PTPN1,PTPN6,PYCARD,RAB7A,RAC2,RAP1GDS1,RBPJ,RIPK2,SHC1,SLC2A1,SLC9A3R1,SNAP23,SOD1,SOD2,SPHK2,SPI1,SRC,…	78
Protein Synthesis	Metabolism of protein	1.24e-09		0.092	ACO1,ADAM10,APP,ARIH1,ARRB1,ASPH,B4GALT1,BAG3,BAG6,BPNT1,CALR,CAPN1,CAPNS1,CAST,CAV1,CBLB,CD74,CLN8,CNDP2,CSDE1,Cts8,CTSA,CTSC,CTSS,CTSV,CYFIP1,DLD,DNAJC1,EEF2,EIF2AK2,EIF3C,EIF3E,EIF3G,EIF3I,EIF3K,EIF3M,EIF4E,EIF4G2,EIF4G3,ELAVL1,FCGR2B,FKBP1A,FMR1,Fus,GAB2,GGA1,GGA3,GIGYF2,GLMP,ICAM1,IFI30,IKBKB,ILF3,IMPACT,IPO9,IREB2,JUNB,LAMP1,LAMP2,LGMN,LMNA,LNPEP,LONP1,LYN,MANBA,MAP2K1,MAP2K3,MAP4K4,MORC3,M…	124
Cell-To-Cell Signaling and Interaction	Binding of blood cells	1.39e-09		-0.682	ANXA1,ANXA7,APP,B4GALT1,CALR,CBLB,CCR7,CD38,CD40,CD44,CD47,CD74,CD86,CORO1A,CSF2RB,CTTN,CYBB,DIAPH1,DNAJC1,DNM1L,EVL,FCGR2A,FCGR2B,FERMT3,FLNA,GAB2,GLRX,GNAI2,GPR132,HLA-DMA,HSP90AA1,HSP90AB1,ICAM1,Irgm1,ITGA5,ITGAL,ITGAM,ITGAX,ITGB1,ITGB2,LCP2,LGALS1,LGALS3,LILRB3,LSP1,LYN,MIF,MSR1,NCKAP1L,NFKB2,PAFAH1B1,PAK2,PKM,PLAUR,PLCB2,PPP2CA,PROCR,PTGS2,PTK2B,PTPN6,PTPRC,RAC2,RAP1A,RAP1B,RHOB,ROCK1,SIRPA,…	80
Free Radical Scavenging	Metabolism of reactive oxygen species	1.47e-09	Decreased	-2.009	ABCD1,Acp5,ACTB,AFG3L2,APP,ARG1,BECN1,CANX,CAPNS1,CARD9,CASP8,CAT,CAV1,CCL5,CD14,CD36,CD40,CD44,CLU,CYBA,CYBB,CYCS,Cyct,DBI,ERBIN,FCGR2A,FCGR2B,FLNA,G6PD,GPR132,GPX1,HMOX1,HSD17B10,HSPA9,IDH1,IKBKB,ITGAM,ITGB2,LCP2,LIPA,LRP1,LYN,MAP2K3,MAPK14,NCF2,NOD2,OPTN,PLCB2,PON3,PPP3CB,PRDX1,PRDX2,PRDX3,PRDX4,PRDX5,PRDX6,PRKCD,PTGS1,PTPN1,PTPN6,PYCARD,RAB7A,RAC2,RAP1GDS1,RBPJ,RIPK2,SHC1,SLC2A1,SLC9A3R1,SNAP…	83
Cell Death and Survival	Cell death of immune cells	1.71e-09		-0.273	ANXA1,ARHGEF1,ARRB1,ATF3,ATG3,ATG5,BAK1,BCL10,BECN1,BID,BIRC6,BRCA1,CAMK2G,CASP6,CASP7,CASP8,CBL,CCL5,CD1D,CD274,CD38,CD40,CD44,CD47,CD86,Cdc42,CDK2,CEBPB,CORO1A,CRKL,CSF2RB,CTSB,CYBB,DEF6,DNAJA3,DNMT3B,EIF2AK2,EIF4E,ENTPD1,FABP4,FCGR2B,FKBP8,GAB2,Gm21596/Hmgb1,GNAS,GPR132,GPX4,GRN,GSDMD,GSN,HCLS1,HMOX1,HSP90AB1,IKBKB,IKBKE,IKBKG,IL2RA,IRF4,IRF5,Irgm1,ISG15,ITGA5,ITGAM,ITGB1,ITGB2,LAMTOR2,LGALS1,…	135
Cellular Movement	Homing of blood cells	1.77e-09	Decreased	-4.053	ANXA1,APOA1,APP,ARHGAP25,ARHGEF7,B4GALT1,CAPG,CCL5,CCR7,CD38,CD40,CD44,CD47,CD69,CD74,Cdc42,Chil3/Chil4,CORO1A,DEK,DIAPH1,Ear2 (includes others),ELMO1,FCGR2A,GIT1,GIT2,GNA12,GNA13,GNAI2,GNAI3,GNB2,GPSM3,GSN,HSPD1,ICAM1,IKBKB,IL16,ITGAM,ITGB2,LGALS3,LILRB3,LSP1,LYN,MAPKAPK2,MIF,MYO1F,MYO9B,NCKAP1L,NFKB2,NOD2,PFN1,PLEC,PLGRKT,PPIA,PTK2B,PTPN6,PTPRJ,RAC2,RAP1B,RHOB,ROCK1,RPL13A,S100A4,S100A8,S100A9,…	75
Cancer,Organismal Injury and Abnormalities	Genitourinary tumor	2.07e-09		0.972	ABCB7,ACAA1,ACADVL,ACP3,ACTA2,AKR1B1,ALDOA,ALDOC,ANXA1,ANXA3,ATF3,ATP5F1A,BRCA1,CAT,CAV1,CCL5,CCR7,CD274,CD44,CDC37,Cdc42,CDK2,CEBPB,CISD1,CKM,CLU,CSNK2A1,CTNND1,CTSB,CTSC,CTSZ,Cyb5r3,DDX17,EIF3C,EIF4E,ELAVL1,ENAH,Ewsr1,FABP5,FLNB,FNIP2,GAS7,GPNMB,GRB2,GSTO1,HIP1,HMGA1,IL2RA,ILF3,ITGAM,ITGB5,KARS1,KHSRP,KPNA4,KRT14,LYN,MAP2K3,MAPK14,MIF,MSH2,MYH9,MYO1C,NAP1L4,NCSTN,PARD3,PCNA,PDCD5,PIN1,PKM,PRDX1…	109
Cellular Assembly and Organization	Formation of cytoskeleton	2.14e-09		-1.621	ARHGEF1,ARPC2,ARRB1,BIN1,CBL,CD44,CFL1,CHCHD2,CORO1A,CTTN,Cyb5r3,DBNL,DIAPH1,DSTN,EVL,GAS7,GNA12,GNA13,GNAQ,GRB2,GSN,IKBKB,ITGB1,ITGB5,JUNB,MAP2K1,MAPRE1,MIF,MTSS1,NCK1,NCKAP1L,NEFL,NPM1,PALLD,PDCD10,PFDN5,PFN1,PIK3R2,PPFIA1,PRKCD,PTPRA,PXN,PYCARD,RHOB,ROCK1,SNX9,SPIRE1,SRC,STARD13,STMN1,TBCE,TENM1,Tmsb4x (includes others),TRIP10,TUBB,TWF1,TWF2,WAS,WASHC1,WIPF1	60
Cellular Movement,Hematological System Development and Function,Immune Cell Trafficking,Inflammatory Response	Chemotaxis of phagocytes	2.45e-09	Decreased	-3.727	APOA1,APP,ARHGAP25,ARHGEF7,B4GALT1,CAPG,CCL5,CCR7,CD38,CD47,CD69,CD74,CORO1A,DEK,Ear2 (includes others),FCGR2A,GIT1,GIT2,GNA12,GNA13,GNAI2,GNAI3,GNB2,GSN,ICAM1,IKBKB,ITGAM,ITGB2,LGALS3,LILRB3,LSP1,LYN,MAPKAPK2,MIF,MYO1F,MYO9B,NCKAP1L,NOD2,PFN1,PLEC,PLGRKT,PPIA,PTK2B,PTPN6,PTPRJ,RAC2,RHOB,ROCK1,RPL13A,S100A4,S100A8,SERPINB1,SPHK2,SPI1,STIM1,SWAP70,THBS1,TRAF3IP2,WAS	59
Cellular Assembly and Organization,Cellular Function and Maintenance,Tissue Development	Formation of actin filaments	2.56e-09		-1.689	ARHGEF1,ARPC2,ARRB1,BIN1,CD44,CFL1,CHCHD2,CORO1A,Cyb5r3,DIAPH1,DSTN,EVL,GAS7,GNA12,GNA13,GNAQ,GRB2,GSN,IKBKB,ITGB1,ITGB5,JUNB,MAP2K1,MIF,MTSS1,NCK1,NCKAP1L,NPM1,PALLD,PDCD10,PFDN5,PFN1,PIK3R2,PPFIA1,PRKCD,PTPRA,PXN,PYCARD,RHOB,ROCK1,SNX9,SPIRE1,SRC,STARD13,TENM1,Tmsb4x (includes others),TRIP10,TWF1,TWF2,WAS,WASHC1	51
Cellular Movement,Hematological System Development and Function,Immune Cell Trafficking	Homing of leukocytes	2.75e-09	Decreased	-4.051	ANXA1,APOA1,APP,ARHGAP25,ARHGEF7,B4GALT1,CAPG,CCL5,CCR7,CD38,CD40,CD44,CD47,CD69,CD74,Cdc42,Chil3/Chil4,CORO1A,DEK,DIAPH1,Ear2 (includes others),ELMO1,FCGR2A,GIT1,GIT2,GNA12,GNA13,GNAI2,GNAI3,GNB2,GPSM3,GSN,HSPD1,ICAM1,IKBKB,IL16,ITGAM,ITGB2,LGALS3,LILRB3,LSP1,LYN,MAPKAPK2,MIF,MYO1F,MYO9B,NCKAP1L,NFKB2,NOD2,PFN1,PLEC,PLGRKT,PPIA,PTK2B,PTPN6,PTPRJ,RAC2,RAP1B,RHOB,ROCK1,RPL13A,S100A4,S100A8,S100A9,…	74
Cancer,Hematological Disease,Immunological Disease,Organismal Injury and Abnormalities	Tumorigenesis of lymphocytes	2.96e-09		0.213	ABRAXAS2,AIMP1,ALDH9A1,ANXA7,ASS1,BECN1,BRCA1,BUB3,CASP8,CAT,CD274,CD36,CD40,CD44,CD74,Cdc42,CDCA2,CDK2,CRK,CRKL,CTSC,CUL1,DDX18,DEK,DNMT3B,EIF4E,EMB,ENAH,FABP4,FABP5,FCGR2A,FEN1,FIGNL1,GM2A,GRB2,GRWD1,GSN,HDAC1,HIP1,HK2,HMGA1,HMGB2,HMMR,IDH1,IGF2R,IPO5,IPO7,KPNB1,LCP1,LGALS9B,LSM2,MAP2K3,MAP4K4,MCL1,MCM3,MPEG1,MSH2,MTA3,NAP1L1,NARS1,NASP,NCAPG,NCOR2,NFKB2,NIBAN1,NPM1,PAK2,PARP1,PCNA,PDCD4,PIK3R2…	116
Cancer,Organismal Injury and Abnormalities	Cancer of cells	3.42e-09		-1.362	ABRAXAS2,AIMP1,ALB,ALCAM,ALDH9A1,ANXA1,ANXA7,ARHGEF1,ARID1A,ARID2,ASAH1,ASS1,ATF3,ATP2A1,ATP2A2,B2M,BECN1,BRCA1,BUB3,CASP8,CAT,CAV1,CBFB,CBR1,CD274,CD36,CD40,CD44,CD74,CD82,Cdc42,CDCA2,CDK2,CKM,CLEC6A,COPB1,COTL1,CRK,CRKL,CTNND1,CTSB,CTSC,CTTN,CUL1,CYBA,CYBB,DDX18,DEK,DNM2,DNMT3B,EIF4E,EMB,ENAH,ENO1,ENTPD1,FABP4,FABP5,FCGR2A,FEN1,FIGNL1,GIT1,GM2A,GPR132,GRB2,GRWD1,GSN,GSTO1,HDAC1,HIP1,HK2,HMGA1,H…	191
Cellular Assembly and Organization,Tissue Development	Formation of filaments	3.74e-09		-1.577	ARHGEF1,ARPC2,ARRB1,BIN1,CD44,CFL1,CHCHD2,CORO1A,Cyb5r3,DIAPH1,DSTN,EPPK1,EVL,GAS7,GNA12,GNA13,GNAQ,GRB2,GSN,HSPA5,IKBKB,ITGB1,ITGB5,JUNB,MAP2K1,MAPRE1,MIF,MTSS1,NCK1,NCKAP1L,NEFL,NPM1,PALLD,PDCD10,PFDN5,PFN1,PIK3R2,PLOD3,POSTN,PPFIA1,PRKCD,PTGS2,PTPRA,PXN,PYCARD,RHOB,ROCK1,SNX9,SPIRE1,SRC,STARD13,STMN1,TBCE,TENM1,TMOD3,Tmsb4x (includes others),TRIP10,TUBB,TWF1,TWF2,WAS,WASHC1	62
Cancer,Organismal Injury and Abnormalities	Neoplasia of cells	4.1e-09		-1.638	ABRAXAS2,AIMP1,ALB,ALCAM,ALDH9A1,ANXA1,ANXA7,ARAF,ARHGEF1,ARID1A,ARID2,ARMC10,ASAH1,ASS1,ATF3,ATP2A1,ATP2A2,B2M,BECN1,BRCA1,BRK1,BUB3,CASP8,CAST,CAT,CAV1,CBFB,CBL,CBLB,CBR1,CD274,CD36,CD40,CD44,CD74,CD82,Cdc42,CDCA2,CDK2,CEBPB,CKM,CLEC6A,CNDP2,COPB1,COTL1,CRK,CRKL,CTNND1,CTSB,CTSC,CTTN,CUL1,CYBA,CYBB,DACH1,DDX18,DEK,DNAJB4,DNM2,DNMT3B,DTX3L,EEF1A1,EIF4E,EMB,ENAH,ENO1,ENTPD1,ETV6,FABP4,FABP5,FCGR2…	230
Cancer,Hematological Disease,Organismal Injury and Abnormalities	Myeloid or lymphoid neoplasm	4.2e-09		0.619	ABRAXAS2,AIMP1,ALDH9A1,ANXA7,ASS1,BECN1,BRCA1,BUB3,CASP8,CAT,CBFB,CBL,CBLB,CD274,CD36,CD40,CD44,CD74,Cdc42,CDCA2,CDK2,CEBPB,CRK,CRKL,CTSC,CUL1,CYBB,DDX18,DEK,DNMT3B,DTX3L,EIF4E,EMB,ENAH,FABP4,FABP5,FCGR2A,FEN1,FIGNL1,GLS,GM2A,GRB2,GRWD1,GSN,HDAC1,HIP1,HK2,HMGA1,HMGB2,HMMR,IDH1,IGF2R,IPO5,IPO7,KPNB1,LCP1,LGALS9B,LSM2,LYN,MAP2K3,MAP4K4,MCL1,MCM3,MPEG1,MSH2,MSR1,MTA3,NAP1L1,NARS1,NASP,NCAPG,NCOR2,NC…	127
Cell Morphology,Cellular Movement	Cell spreading of blood cells	4.44e-09	Decreased	-2.858	CBL,CD40,CD44,CNN2,CORO1A,FCGR2A,FERMT3,FLNA,ICAM1,ITGAL,ITGAM,ITGB2,LGALS1,LILRB3,LYN,MYO9B,PLCB2,RAP1B,RHOB,SIRPA,SRC,SYK,TLN1,TWF2,WAS	25
Organismal Injury and Abnormalities	Visceromegaly	5.1e-09			ABCB11,ABCD3,ACSL1,AGK,AGL,AKAP13,ALDH1A2,ANK3,ANXA7,ARAF,ARG1,ARHGEF1,ATF3,ATG5,ATP2A2,B4GALT1,BAG6,BAK1,BCAT2,BECN1,BPNT1,Bst2,CALR,CAMK2G,CAPNS1,CARD6,CASP8,CAST,CAV1,CBL,CCDC134,CCR7,CD2AP,CD36,CD40,CD47,Cdc42,CEBPB,CKM,CNOT3,CRK,CSF2RB,CSNK2A1,CTSA,CTSB,CTSC,CTSV,CYBB,DES,DNAJC3,EEF1D,EHD3,EHD4,ERBIN,FCGR2B,FES,FKBP1A,FUBP1,GBA1,GIT2,GNAI2,GNAQ,GNAS,GPX1,GRB2,GRK2,GRN,GSN,HADHA,HMOX1,Hnrnpa1…	159
Immunological Disease,Inflammatory Disease	Atopic disease	5.77e-09		-1.4	ACTB,ALB,ALDH2,ALDOA,ANXA3,ARG1,CD300LF,CHD4,Chil3/Chil4,CTSS,ENO1,HNRNPAB,HSPA5,MYH9,NR3C1,P4HB,PDIA3,PRDX1,PRDX6,PTGS1,PTGS2,SELENBP1,SPI1,TKT,TPI1,TUBB	26
Cellular Function and Maintenance	Function of blood cells	5.99e-09		-0.389	ABCB6,ADGRE1,AHNAK,AKAP13,ANPEP,ARHGEF1,ARHGEF6,ATF3,B2M,B4GALT1,BAK1,BCL10,CAPG,CAPN1,CARD9,CASP8,CAV1,CBL,CBLB,CCR7,CD14,CD274,CD300LF,CD36,CD40,CD44,CD47,CD69,CD74,CD84,CD86,Cdc42,CEBPB,CLEC6A,CNN2,CNPY3,CR1L,CSF2RB,CTSC,CTSS,CYBB,ENTPD1,FCGR1A,FCGR2A,FCGR2B,FES,FUBP1,GAB2,GNAI2,GNAI3,GNAQ,GPNMB,GPX1,GRN,GSN,HLA-A,HLA-DMA,HNRNPD,HSP90AA1,ICAM1,IFI30,IL16,IL2RA,IRF5,ITGAL,ITGAM,ITGB2,LCP1,LDHA,…	126
Cancer,Hematological Disease,Organismal Injury and Abnormalities	Neoplasia of blood cells	8e-09		0.658	ABRAXAS2,AIMP1,ALDH9A1,ANXA7,ASS1,BECN1,BRCA1,BUB3,CASP8,CAT,CBFB,CBL,CBLB,CD274,CD36,CD40,CD44,CD74,Cdc42,CDCA2,CDK2,CEBPB,CRK,CRKL,CTSC,CUL1,CYBB,DDX18,DEK,DNMT3B,DTX3L,EIF4E,EMB,ENAH,FABP4,FABP5,FCGR2A,FEN1,FIGNL1,GLS,GM2A,GRB2,GRWD1,GSN,HDAC1,HIP1,HK2,HMGA1,HMGB2,HMMR,IDH1,IGF2R,IPO5,IPO7,KPNB1,LCP1,LGALS9B,LSM2,LYN,MAP2K3,MAP4K4,MCL1,MCM3,MPEG1,MSH2,MSR1,MTA3,NAP1L1,NARS1,NASP,NCAPG,NCOR2,NC…	127
Cell Death and Survival	Cell death of fibroblasts	8.22e-09		-1.366	APP,ATF3,ATG5,BAK1,BECN1,BID,BIRC6,CAPNS1,CASP7,CASP8,CAT,CCDC47,CD1D,CD40,Cdc42,CLIC4,CLU,CRKL,CYCS,Cyct,EIF2AK2,ELOA,EMD,EPHX1,GNL3,GPX1,GPX4,HMOX1,IDH1,IGF2R,IKBKB,IKBKG,M6PR,MAP4,MAPK14,MAVS,MCL1,MSH2,NCK1,OPA1,PARP1,PLRG1,PRKAR2B,PRKCD,PTPN1,PYCARD,QKI,SGPL1,SH3GLB1,SLK,SMARCC1,SOD1,SOD2,SPHK2,STK4,TOP2B,TPP2,TRADD,TSG101,UBE2K,ZBP1	61
Cellular Assembly and Organization,Cellular Function and Maintenance	Microtubule dynamics	8.44e-09		-1.703	ABI1,ABI3,ACTG1,ADAM10,AFG3L2,ALCAM,AMIGO1,ANK3,APP,ARHGEF6,ARHGEF7,ARL11,ARL6,ARPC2,ARPC3,ARPC4,ARRB1,ATF3,ATG5,ATRX,ATXN10,ATXN2,BAIAP2,BASP1,BECN1,CAMK2A,CANX,CAPG,CAPNS1,CAPRIN1,CASP6,CAST,CAV1,CBL,CCR7,CD44,CD47,Cdc42,CEP290,CFL1,CKB,CKM,CLASP2,CLIP1,COMT,CORO1A,CRK,CRKL,CSRP1,CTNND1,CTSS,CTSV,CTTN,CYFIP1,CYFIP2,DBNL,DIAPH1,DIP2B,DNM1,DNM1L,DOCK11,DOCK7,EFHD1,EIF4E,EML4,ENAH,ENTPD1,EPS15,ERB…	204
Cellular Movement	Migration of connective tissue cells	8.82e-09		-1.721	ACTB,ARHGEF7,CAPNS1,CAV1,CBL,CCL5,Cdc42,CORO1C,EHD1,FLNB,GNA12,GNA13,HMMR,IKBKB,IQGAP1,LAMTOR2,LIMA1,LRP1,LRPAP1,MAP2K1,MAPK14,MAPKAPK2,MIF,PACSIN2,PALLD,PLAUR,PLEC,POSTN,PRKAR1A,PRKCD,PTPRA,PXN,RAC2,SGPL1,SRC,STMN1,STRIP1,THBS1,TMEM30A,VASP,VCL,ZYX	42
Cellular Movement	Homing of cells	9.6e-09	Decreased	-3.96	ANXA1,APOA1,APP,ARHGAP25,ARHGEF7,ARPC2,B4GALT1,CALR,CAPG,CCL5,CCR7,CD36,CD38,CD40,CD44,CD47,CD69,CD74,CD82,Cdc42,Chil3/Chil4,CORO1A,CRK,CRKL,DEK,DIAPH1,Ear2 (includes others),ELMO1,FCGR2A,GIT1,GIT2,Gm21596/Hmgb1,GNA12,GNA13,GNAI2,GNAI3,GNB1,GNB2,GPSM3,GRB2,GSN,HSPD1,ICAM1,IGF2R,IKBKB,IL16,ITGAM,ITGB1,ITGB2,LGALS3,LILRB3,LSP1,LYN,MAPKAPK2,MIF,MYO1F,MYO9B,NCK1,NCKAP1L,NFKB2,NOD2,OPRM1,PFN1,PLAUR,PL…	93
Cancer,Hematological Disease,Organismal Injury and Abnormalities	Lymphocytic neoplasm	9.67e-09		0.214	ABRAXAS2,AIMP1,ALDH9A1,ANXA7,ASS1,BECN1,BRCA1,BUB3,CASP8,CAT,CD274,CD36,CD40,CD44,CD74,Cdc42,CDCA2,CDK2,CRK,CRKL,CTSC,CUL1,DDX18,DEK,DNMT3B,EIF4E,EMB,ENAH,FABP4,FABP5,FCGR2A,FEN1,FIGNL1,GM2A,GRB2,GRWD1,GSN,HDAC1,HIP1,HK2,HMGA1,HMGB2,HMMR,IDH1,IGF2R,IPO5,IPO7,KPNB1,LCP1,LGALS9B,LSM2,MAP2K3,MAP4K4,MCL1,MCM3,MPEG1,MSH2,MTA3,NAP1L1,NARS1,NASP,NCAPG,NCOR2,NFKB2,NIBAN1,NPM1,PAK2,PARP1,PCNA,PDCD4,PIK3R2…	116
Cellular Movement	Chemotaxis	9.86e-09	Decreased	-3.964	ANXA1,APOA1,APP,ARHGAP25,ARHGEF7,B4GALT1,CALR,CAPG,CCL5,CCR7,CD36,CD38,CD40,CD47,CD69,CD74,Chil3/Chil4,CORO1A,CRK,CRKL,DEK,DIAPH1,Ear2 (includes others),ELMO1,FCGR2A,GIT1,GIT2,Gm21596/Hmgb1,GNA12,GNA13,GNAI2,GNAI3,GNB1,GNB2,GPSM3,GRB2,GSN,HSPD1,ICAM1,IGF2R,IKBKB,IL16,ITGAM,ITGB1,ITGB2,LGALS3,LILRB3,LSP1,LYN,MAPKAPK2,MIF,MYO1F,MYO9B,NCK1,NCKAP1L,NFKB2,NOD2,OPRM1,PFN1,PLAUR,PLEC,PLGRKT,PLXND1,PPIA,…	86
Hematological Disease,Immunological Disease	Lymphoproliferative disorder	1.01e-08		0.392	ABRAXAS2,AIMP1,ALDH9A1,ANXA7,ASS1,BECN1,BRCA1,BUB3,CASP8,CAT,CD274,CD36,CD40,CD44,CD74,CD86,Cdc42,CDCA2,CDK2,CRK,CRKL,CTSC,CUL1,DDX18,DEK,DNMT3B,EIF4E,EMB,ENAH,FABP4,FABP5,FCGR2A,FEN1,FIGNL1,GM2A,GRB2,GRWD1,GSN,HDAC1,HIP1,HK2,HMGA1,HMGB2,HMMR,IDH1,IGF2R,IL2RA,IPO5,IPO7,KPNB1,LCP1,LGALS9B,LSM2,MAP2K3,MAP4K4,MCL1,MCM3,MPEG1,MSH2,MTA3,NAP1L1,NARS1,NASP,NCAPG,NCOR2,NFKB2,NIBAN1,NPM1,PAK2,PARP1,PCNA,P…	118
Cancer,Hematological Disease,Organismal Injury and Abnormalities	Hematopoietic neoplasm	1.09e-08		0.879	ABRAXAS2,AGA,AIMP1,ALDH2,ALDH9A1,ANXA7,ASS1,BECN1,BRCA1,BUB3,CASP8,CAT,CBFB,CBL,CBLB,CD274,CD36,CD40,CD44,CD74,Cdc42,CDCA2,CDK2,CEBPB,CRK,CRKL,CTNND1,CTSC,CUL1,CYBB,DDX18,DEK,DNMT3B,DTX3L,EIF4E,EMB,ENAH,FABP4,FABP5,FCGR2A,FEN1,FIGNL1,GLS,GM2A,GRB2,GRWD1,GSN,HDAC1,HIP1,HK2,HMGA1,HMGB2,HMMR,HUWE1,IDH1,IDH2,IGF2R,IPO5,IPO7,KPNB1,LCP1,LGALS9B,LSM2,LYN,MAP2K3,MAP4K4,MCL1,MCM3,MPEG1,MSH2,MSR1,MTA3,NAP1…	132
Metabolic Disease,Organismal Injury and Abnormalities	Amyloidosis	1.12e-08		-0.333	ADAM10,APOA1,APP,ATF3,CAPG,CAST,CD14,CD36,CD63,CFL1,CLU,CTSB,CTSV,CTSZ,CYBB,GPNMB,GRN,HMOX1,HSPA9,ITGAX,LGALS3,LGALS3BP,LILRB4,LRP1,MIF,PAK3,PDIA3,SOD1,SOD2,STIP1,VIM	31
Cellular Movement,Hematological System Development and Function,Immune Cell Trafficking	Cell movement of antigen presenting cells	1.14e-08		-1.323	ALCAM,APOA1,APP,ARRB1,B4GALT1,BECN1,BLVRA,BSG,CASP8,CAV1,CCL5,CCR7,CD38,CD40,CD44,CD74,CD86,Cdc42,CNN2,CRKL,CSF2RB,CTTN,CYBB,DIAPH1,DOCK11,Ear2 (includes others),EIF4E,FLNA,GBA1,GNA12,GNA13,GNAI2,GNAI3,GNB2,HCLS1,HMOX1,HSPA5,ICAM1,IKBKB,IKBKE,IKBKG,IL16,IL1A,IL1RN,IRF5,Irgm1,ITGAL,ITGAM,ITGB2,KPNA4,LGALS1,LGALS3,LRP1,MAPKAPK2,MAVS,MIF,MYO9B,NAAA,NCKAP1L,NDRG1,OPA1,PAFAH1B1,PARP1,PFN1,PLEC,PLGRKT,…	92
Cell Morphology	Shape change of leukocytes	1.3e-08	Decreased	-2.506	CAPG,CCR7,CD40,CD44,CNN2,CORO1A,FERMT3,ICAM1,ITGAL,ITGAM,ITGB2,LYN,MYH9,MYO9B,RAP1B,RHOB,SIRPA,SYK,TLN1,TRAF3IP2,WAS,WIPF1	22
Cancer,Hematological Disease,Immunological Disease,Organismal Injury and Abnormalities	Lymphocytic cancer	1.39e-08		0.356	ABRAXAS2,AIMP1,ALDH9A1,ANXA7,ASS1,BECN1,BRCA1,BUB3,CASP8,CAT,CD274,CD36,CD40,CD44,CD74,Cdc42,CDCA2,CDK2,CRK,CRKL,CTSC,CUL1,DDX18,DEK,DNMT3B,EIF4E,EMB,ENAH,FABP4,FABP5,FCGR2A,FEN1,FIGNL1,GM2A,GRB2,GRWD1,GSN,HDAC1,HIP1,HK2,HMGA1,HMGB2,HMMR,IDH1,IGF2R,IPO5,IPO7,KPNB1,LCP1,LGALS9B,LSM2,MAP2K3,MAP4K4,MCL1,MCM3,MPEG1,MSH2,MTA3,NAP1L1,NARS1,NASP,NCAPG,NCOR2,NFKB2,NIBAN1,NPM1,PAK2,PARP1,PCNA,PDCD4,POSTN,…	115
Inflammatory Response	Inflammation of absolute anatomical region	1.44e-08		1.026	ACTB,ADGRE1,ALB,ALCAM,ALDH2,ALDOA,ANXA3,ANXA5,ANXA7,APOA1,APP,APRT,ARG1,ARRB1,ATF3,ATG5,B2M,B4GALT1,BAK1,BID,BSG,CALR,CAMK2G,CARD9,CASP7,CASP8,CAV1,CBL,CBLB,CCL5,CCR7,CD14,CD180,CD1D,CD274,CD300LF,CD36,CD38,CD40,CD44,CD47,CD68,CD69,CD74,CD86,CEBPB,CHD4,Chil3/Chil4,CLU,CORO1A,CSF2RB,CTSB,CTSS,CTSV,CTTN,CYBB,DEF6,EHD1,EHD3,EHD4,ELAVL1,ENO1,ENTPD1,FCGR1A,FCGR2A,FCGR2B,FDPS,GBP2,GBP5,GBP6,GFUS,GIT2,G…	225
Cell-To-Cell Signaling and Interaction	Binding of myeloid cells	1.47e-08		-1.138	ANXA1,B4GALT1,CALR,CD44,CORO1A,CTTN,CYBB,DNAJC1,FERMT3,FLNA,GLRX,ICAM1,Irgm1,ITGA5,ITGAL,ITGAM,ITGAX,ITGB1,ITGB2,LGALS1,LGALS3,LILRB3,LSP1,LYN,MIF,MSR1,NCKAP1L,PAFAH1B1,PAK2,PKM,PLCB2,PPP2CA,PTGS2,PTPN6,PTPRC,RAC2,RHOB,SPI1,STAT1,SWAP70,TLN1	41
Cellular Function and Maintenance	Cellular homeostasis	1.57e-08	Decreased	-2.724	ABCB7,ACLY,ACO1,ACOT11,ACSL1,ADAM10,ADH5,AKR1B1,ALB,ANXA1,ANXA6,ANXA7,AP3D1,APP,ARG1,ARHGEF7,ARRB1,ASAH1,ASPSCR1,ATG12,ATG3,ATG5,ATOX1,ATP1A3,ATP2A2,B2M,B3GNT2,BAG3,BAG6,BAK1,BCAT2,BCL10,BECN1,BID,BLOC1S1,BRCA1,BSG,CALR,CAMK1,CAPN1,CAPNS1,CARD9,CASP7,CASP8,CAST,CAV1,CBFB,CBL,CBLB,CCDC47,CCL5,CCR7,CD1D,CD274,CD36,CD38,CD40,CD69,CD74,CD86,CDK2,CEBPB,CHCHD2,CHD4,CHMP4B,CISD1,CLEC6A,CLIC1,COMMD1,CORO…	265
Cellular Assembly and Organization,Cellular Function and Maintenance	Organization of actin cytoskeleton	1.58e-08			BRK1,CALR,CAP1,CCR7,Cdc42,CFL1,CORO1A,CORO1C,CORO7/CORO7-PAM16,CRK,CSRP1,DIAPH1,DNAJB6,ELMO1,ENAH,EPB41,EPB41L2,FLII,FLNA,FLNB,GSN,ITGB1,LRP1,MAPK14,MTSS1,MYO1F,NCK1,NCKAP1L,Nisch,PAFAH1B1,PALLD,PLEC,RAC2,RAN,ROCK1,ROCK2,RUFY3,S100A9,SHC1,SIRPA,SLC9A3R1,SPIRE1,SPTA1,SRC,TLN1,TMOD3,Tmsb4x (includes others),VASP,WASF2,WDR1	50
Cellular Function and Maintenance	Engulfment of tumor cell lines	1.98e-08		-0.622	BECN1,CALR,CD44,CD47,Cdc42,CLIP1,CLTC,DAB2,FCGR1A,GRB2,HMOX1,ITGAM,ITGB1,LRPAP1,PFN1,PRKCD,PTPN6,QKI,RALA,RALB,SPI1,WAS	22
Cell Morphology	Ruffling	2.1e-08		0.145	BAIAP2,CAPG,DIAPH1,EIF2AK2,FLNA,FLNB,Gm21596/Hmgb1,GNA12,GNA13,GSN,ITGB1,MTSS1,MYO1C,PTK2B,RAC2,RAC3,RHOG,SH3BP1,SWAP70,TIAM2,WASF2	21
Inflammatory Response,Organismal Injury and Abnormalities	Inflammation of organ	2.21e-08		1.522	ACTB,ADGRE1,ALB,ALCAM,ALDH2,ALDOA,ANXA3,ANXA5,ANXA7,APOA1,APP,APRT,ARG1,ARRB1,ATF3,ATG5,B2M,B4GALT1,BAK1,BID,BSG,CALR,CAMK2G,CARD9,CASP7,CASP8,CAV1,CBL,CBLB,CCL5,CCR7,CD14,CD180,CD1D,CD274,CD300LF,CD36,CD38,CD40,CD44,CD47,CD68,CD69,CD74,CD86,CEBPB,CHD4,Chil3/Chil4,CLU,CORO1A,CSF2RB,CTSB,CTSS,CTSV,CTTN,CYBB,DEF6,DIAPH1,EHD1,EHD3,EHD4,EIF2AK2,ELAVL1,ENO1,ENTPD1,FCGR1A,FCGR2A,FCGR2B,FDPS,GBP2,GBP5,G…	231
Cancer,Hematological Disease,Organismal Injury and Abnormalities	Hematologic cancer	2.3e-08		0.559	ABRAXAS2,AIMP1,ALDH2,ALDH9A1,ANXA7,ASS1,BECN1,BRCA1,BUB3,CASP8,CAT,CBFB,CD274,CD36,CD40,CD44,CD74,Cdc42,CDCA2,CDK2,CEBPB,CRK,CRKL,CTSC,CUL1,CYBB,DDX18,DEK,DNMT3B,EIF4E,EMB,ENAH,FABP4,FABP5,FCGR2A,FEN1,FIGNL1,GLS,GM2A,GRB2,GRWD1,GSN,HDAC1,HIP1,HK2,HMGA1,HMGB2,HMMR,IDH1,IDH2,IGF2R,IPO5,IPO7,KPNB1,LCP1,LGALS9B,LSM2,MAP2K3,MAP4K4,MCL1,MCM3,MPEG1,MSH2,MSR1,MTA3,NAP1L1,NARS1,NASP,NCAPG,NCOR2,NCSTN,NFKB…	125
Immunological Disease	Graft-vs-host disease	2.4e-08			ACP3,ACSS2,CLTB,CREG1,CSDE1,EIF5A,G6PD,ICAM1,IL1RN,LILRB4,MTARC2,NAGK,OSTF1,PAFAH1B1,PSMC2,PSMD6,RAB5C,RDX,RMDN3,RPL17,Rplp1 (includes others),SAR1A,SAR1B,SCARB2,SF3A1,SPI1,STAT1,STEAP4,TPT1	29
Immunological Disease	Hypersensitive reaction	2.48e-08		-0.485	ACTB,ALB,ALCAM,ALDH2,ALDOA,ALOX5AP,ANXA1,ANXA3,ARG1,B4GALT1,BCL10,CALR,CCL5,CCR7,CD1D,CD300LF,CD40,CD44,CD63,CD74,CEBPB,CHD4,Chil3/Chil4,CORO1A,CORO1B,CSF2RB,CTSS,EIF2AK2,ENO1,FCGR1A,FCGR2A,FCGR2B,FMR1,FSTL1,GAB2,HLA-DMA,HNRNPAB,HSPA5,ICAM1,ITGB2,KIF5B,LCP2,LILRB4,LYN,MCL1,MIF,MYH9,NR3C1,P4HB,PDIA3,PPIA,PRDX1,PRDX6,PTGS1,PTGS2,PTPRC,PYCARD,S100A9,SELENBP1,SNAP23,SOD1,SPI1,STIM1,TAX1BP1,TCIRG1,TKT…	69
Inflammatory Response	Inflammation of body cavity	2.49e-08		1.581	ACTB,ADGRE1,ALB,ALDH2,ALDOA,ANXA3,ANXA5,ANXA7,APOA1,APRT,ARG1,ATF3,ATG5,B2M,B4GALT1,BAK1,BID,BSG,CAMK2G,CARD9,CASP7,CASP8,CAV1,CBL,CCL5,CCR7,CD14,CD180,CD1D,CD274,CD300LF,CD36,CD38,CD40,CD44,CD47,CD69,CD74,CD86,CEBPB,CHD4,Chil3/Chil4,CLU,CORO1A,CSF2RB,CTSB,CTSS,CTSV,CYBB,ENO1,ENTPD1,FCGR1A,FCGR2A,FCGR2B,GBP2,GBP5,GBP6,GFUS,GIT2,GLMP,Gm21596/Hmgb1,GNAI2,GPNMB,GPR132,GPX1,GRN,GSDMD,HDAC1,HLA-A,HLA-…	175
Immunological Disease	Allergy	3.07e-08		-1.262	ACTB,ALB,ALDH2,ALDOA,ANXA3,ARG1,B4GALT1,BCL10,CAPN1,CD300LF,CD40,CD63,CHD4,Chil3/Chil4,CORO1A,CORO1B,CTSS,ENO1,FCGR2A,FCGR2B,GAB2,HNRNPAB,HSPA5,ICAM1,IL1A,KIF5B,LCP2,LILRB4,LYN,MAP2K3,MCL1,MYH9,NR3C1,P4HB,PDIA3,PPIA,PRDX1,PRDX6,PTGS1,PTGS2,SELENBP1,SNAP23,SPI1,TKT,TPI1,TUBB	46
Cellular Function and Maintenance	Function of leukocytes	3.13e-08		-0.426	ADGRE1,AHNAK,AKAP13,ANPEP,ARHGEF1,ARHGEF6,ATF3,B2M,B4GALT1,BCL10,CAPG,CARD9,CASP8,CAV1,CBL,CBLB,CCR7,CD14,CD274,CD300LF,CD36,CD40,CD44,CD69,CD74,CD84,CD86,CEBPB,CLEC6A,CNN2,CNPY3,CSF2RB,CTSC,CTSS,CYBB,FCGR1A,FCGR2A,FCGR2B,FES,GAB2,GNAI2,GNAI3,GPNMB,GRN,GSN,HLA-A,HLA-DMA,HNRNPD,HSP90AA1,ICAM1,IFI30,IL16,IL2RA,IRF5,ITGAL,ITGAM,ITGB2,LCP1,LDHA,LGALS1,LGALS3,LGMN,LILRB3,LILRB4,LSP1,LYN,MAP2K3,MARCKSL…	113
Cancer,Organismal Injury and Abnormalities	Lymphoid cancer	3.27e-08		0.768	ABRAXAS2,AIMP1,ALDH9A1,ANXA7,ASS1,BECN1,BRCA1,BUB3,CASP8,CAT,CD274,CD36,CD40,CD44,CD74,Cdc42,CDCA2,CDK2,CRK,CRKL,CTNND1,CTSC,CUL1,DDX18,DEK,DNMT3B,EIF4E,EMB,ENAH,FABP4,FABP5,FCGR2A,FEN1,FIGNL1,GM2A,GRB2,GRWD1,GSN,HDAC1,HIP1,HK2,HMGA1,HMGB2,HMMR,IDH1,IGF2R,IPO5,IPO7,KPNB1,LCP1,LGALS9B,LSM2,MAP2K3,MAP4K4,MCL1,MCM3,MPEG1,MSH2,MTA3,NAP1L1,NARS1,NASP,NCAPG,NCOR2,NFKB2,NIBAN1,NPM1,PAK2,PARP1,PCNA,PDCD4…	116
Organismal Survival	Survival of organism	3.29e-08		-1.383	ABRAXAS2,ACSL1,ADAM10,ADH5,AKR1A1,ALDH1A2,ALDH2,ANXA1,APEX1,APOA1,APP,ARG1,ARRB1,ASAH1,ATF3,ATG5,B2M,BAK1,BCS1L,BECN1,BID,BRCA1,BRCC3,CARD9,CASP8,CAST,CAV1,CBL,CD14,CD1D,CD274,CD40,CD44,CD47,CD69,CD74,CEBPB,CLEC10A,CLIC4,CNPY3,CR1L,CSF2RB,CTSB,CTSC,CYBB,CYCS,DNAJC5,DNM1,DNM3,DNMT3B,DRG2,DUSP3,EIF3M,ETHE1,Ewsr1,FCGR2A,FCGR2B,FSTL1,GADD45GIP1,GIT1,GLS,Gm21596/Hmgb1,GNA12,GNA13,GNAI2,GNAS,GORASP2,GP…	175
Cellular Assembly and Organization,Cellular Function and Maintenance,Tissue Development	Polymerization of actin filaments	3.38e-08		-0.775	ARPC2,BIN1,CFL1,CORO1A,DIAPH1,DSTN,EVL,GAS7,GRB2,GSN,MTSS1,NCK1,NCKAP1L,PIK3R2,PRKCD,PYCARD,SNX9,SPIRE1,TENM1,Tmsb4x (includes others),TWF1,TWF2,WAS,WASHC1	24
Immunological Disease,Inflammatory Disease,Inflammatory Response	Allergic inflammation	4.04e-08		-1.706	ACTB,ALB,ALDH2,ALDOA,ANXA3,ARG1,CD300LF,CHD4,Chil3/Chil4,CTSS,ENO1,HNRNPAB,HSPA5,MAP2K3,MYH9,NR3C1,P4HB,PDIA3,PRDX1,PRDX6,SELENBP1,SPI1,TKT,TPI1,TUBB	25
Cell-To-Cell Signaling and Interaction,Hematological System Development and Function,Inflammatory Response	Binding of professional phagocytic cells	4.43e-08		-1.182	ANXA1,B4GALT1,CALR,CD44,CORO1A,CTTN,CYBB,DNAJC1,FERMT3,FLNA,GLRX,ICAM1,Irgm1,ITGA5,ITGAL,ITGAM,ITGAX,ITGB1,ITGB2,LGALS3,LILRB3,LSP1,LYN,MIF,MSR1,NCKAP1L,PAFAH1B1,PAK2,PKM,PLCB2,PTGS2,PTPN6,PTPRC,RAC2,RHOB,SPI1,STAT1,TLN1	38
Cancer,Organismal Injury and Abnormalities	Lymphohematopoietic cancer	4.61e-08		0.857	ABRAXAS2,AIMP1,ALDH2,ALDH9A1,ANXA7,ASS1,BECN1,BRCA1,BUB3,CASP8,CAT,CBFB,CD274,CD36,CD40,CD44,CD74,Cdc42,CDCA2,CDK2,CEBPB,CRK,CRKL,CTNND1,CTSC,CUL1,CYBB,DDX18,DEK,DNMT3B,EIF4E,EMB,ENAH,FABP4,FABP5,FCGR2A,FEN1,FIGNL1,GLS,GM2A,GRB2,GRWD1,GSN,HDAC1,HIP1,HK2,HMGA1,HMGB2,HMMR,IDH1,IDH2,IGF2R,IPO5,IPO7,KPNB1,LCP1,LGALS9B,LSM2,MAP2K3,MAP4K4,MCL1,MCM3,MPEG1,MSH2,MSR1,MTA3,NAP1L1,NARS1,NASP,NCAPG,NCOR2,NCS…	126
Cell-To-Cell Signaling and Interaction,Hematological System Development and Function	Activation of blood cells	5.02e-08		-1.902	ADAM10,AHNAK,ANXA1,ANXA2,AP3D1,APP,ATF3,ATG5,ATP6V0A2,B2M,BAK1,BCL10,BCLAF1,CALR,CARD9,CASP8,CBLB,CCL5,CCR7,CD14,CD1D,CD274,CD300LF,CD36,CD38,CD40,CD44,CD47,CD74,CD84,CD86,CEBPB,CLCN7,CLIC1,CORO1A,CSF2RB,CYBB,CYFIP1,DEF6,ENTPD1,FCGR1A,FCGR2A,FCGR2B,FKBP1A,GBA1,Gm21596/Hmgb1,GNA13,GNAI2,GNAQ,GRIK2,GRK2,GRN,GSN,HLA-A,HLA-DMA,HLA-DMB,HLA-DQA1,HPRT1,HSP90B1,HSPA4,HSPD1,HSPH1,HYOU1,ICAM1,IKBKB,IL16,IL…	133
Cell Death and Survival	Neuronal cell death	5.43e-08	Increased	2.29	AARS1,AGA,ALDH1A2,APP,ATF3,ATG12,ATG5,ATRX,ATXN2,BAG6,BAK1,BECN1,BID,CAPN1,CAPNS1,CAPRIN1,CASP6,CASP7,CASP8,CAST,CEBPB,CIAPIN1,CLCN7,CLU,COP1,COQ9,CORO1A,CTSB,CTSV,CYBB,DNAJC5,DNM1L,ETV6,FAM162A,FCGR2B,Fus,GAB2,GBA1,GCLM,GPX1,GRIK2,GRK2,GRN,GSR,GSTM5,HDGF,HGS,HIP1,HK2,HLA-A,HMGB2,HMOX2,HPRT1,HSD17B10,HSPH1,HYOU1,IKBKB,IL1RN,ITGA5,ITGAM,LGALS1,LGALS3,LGMN,LILRB3,LIMS1,LRP1,MANF,MAOA,MAP4K4,MBOAT7,…	124
Cancer,Organismal Injury and Abnormalities	Lymphatic system tumor	5.72e-08		0.603	ABRAXAS2,AIMP1,ALDH9A1,ANXA7,ARL6IP5,ASS1,BECN1,BRCA1,BUB3,CASP8,CAT,CD274,CD36,CD40,CD44,CD74,Cdc42,CDCA2,CDK2,CRK,CRKL,CTNND1,CTSC,CUL1,DDX18,DEK,DNMT3B,EIF4E,EMB,ENAH,FABP4,FABP5,FCGR2A,FEN1,FIGNL1,GM2A,GRB2,GRWD1,GSN,HDAC1,HIP1,HK2,HMGA1,HMGB2,HMMR,IDH1,IGF2R,IPO5,IPO7,KPNB1,LCP1,LGALS9B,LSM2,MAP2K3,MAP4K4,MCL1,MCM3,MPEG1,MSH2,MTA3,NAP1L1,NARS1,NASP,NCAPG,NCOR2,NFKB2,NIBAN1,NPM1,PAK2,PARP1,PC…	118
Cellular Assembly and Organization,Tissue Development	Polymerization of filaments	5.76e-08		-0.3	ARPC2,BIN1,CFL1,CORO1A,DIAPH1,DSTN,EVL,GAS7,GRB2,GSN,MAPRE1,MTSS1,NCK1,NCKAP1L,NEFL,PIK3R2,PRKCD,PYCARD,SNX9,SPIRE1,STMN1,TENM1,TMOD3,Tmsb4x (includes others),TUBB,TWF1,TWF2,WAS,WASHC1	29
Cancer,Organismal Injury and Abnormalities	Hematological or lymphatic system tumor	6.4e-08		1.095	ABRAXAS2,AGA,AIMP1,ALDH2,ALDH9A1,ANXA7,ARL6IP5,ASS1,BECN1,BRCA1,BUB3,CASP8,CAT,CBFB,CBL,CBLB,CD274,CD36,CD40,CD44,CD74,Cdc42,CDCA2,CDK2,CEBPB,CRK,CRKL,CTNND1,CTSC,CUL1,CYBB,DDX18,DEK,DNMT3B,DTX3L,EIF4E,EMB,ENAH,FABP4,FABP5,FCGR2A,FEN1,FIGNL1,GLS,GM2A,GRB2,GRWD1,GSN,HDAC1,HIP1,HK2,HMGA1,HMGB2,HMMR,HUWE1,IDH1,IDH2,IGF2R,IPO5,IPO7,KPNB1,LCP1,LGALS9B,LSM2,LYN,MAP2K3,MAP4K4,MCL1,MCM3,MPEG1,MSH2,MSR1,M…	133
Cell Death and Survival	Cell death of tumor cell lines	6.9e-08	Increased	2.485	ALCAM,ANXA2,API5,APP,ARG1,ATG5,BAK1,BECN1,BID,CAPN1,CASP8,CAT,CCT2,CCT3,CCT5,CCT6A,CD274,CD40,CD44,Cdc42,CLU,CSNK2A1,CSTA,CTSB,DCTN1,EEF2,EIF3C,EIF4G1,FAU,FCGR2B,G6PD,GAS7,GLP1R,HCLS1,HK2,HMGA1,HMMR,HSP90AB1,HSPA5,IKBKG,IL1A,IRF4,Irgm1,ITGA5,ITGAM,ITGB1,LGALS1,LRP1,MAP2K1,MAPK14,MAVS,MCL1,MCM6,MIF,MTDH,MVP,NR3C1,NSF,OPTN,OXR1,PEA15,PRKCB,PRKCD,PTGS2,PTK2B,PTPRC,RPS3,RPS4Y1,SMARCC1,SNRPD3,SOD1,SOD…	86
Cancer,Gastrointestinal Disease,Organismal Injury and Abnormalities	Development of digestive organ tumor	7.2e-08		1.489	ACTN4,ALDH2,ANXA7,ARID1A,ARID2,ATP2A2,BECN1,BSG,CCNDBP1,CD274,CD44,CDCA8,CDK2,CHD7,CNOT1,CSNK2A1,CTNND1,CTSB,CTSS,DHX15,ELAVL1,ERBIN,ERGIC1,FEN1,Gm21596/Hmgb1,GNAI2,GNAS,GNB1,GSTP1,HINT1,HSPA5,IKBKB,IQGAP1,IQGAP2,KDM3B,LGALS1,LGALS3,LIMS1,LRP1,LUC7L2,MAPKAPK2,MIF,MSH2,MTDH,NCK1,NCOA5,NDUFV2,PICALM,PKM,PPP1R12A,PPP2CA,PRDX1,PRKAR1A,PRKCB,PSMB9,PSME3,PTGS2,RAD50,RBBP9,S100A4,SAE1,SIRT2,SMARCA4,SMAR…	72
Cellular Movement,Connective Tissue Development and Function	Migration of fibroblasts	7.96e-08		-1.035	ACTB,ARHGEF7,CAPNS1,CAV1,Cdc42,CORO1C,EHD1,FLNB,GNA12,GNA13,HMMR,IKBKB,IQGAP1,LAMTOR2,LRP1,LRPAP1,MAP2K1,MAPK14,MAPKAPK2,PACSIN2,PALLD,PLAUR,PLEC,PRKAR1A,PRKCD,PTPRA,PXN,RAC2,SGPL1,STMN1,STRIP1,THBS1,TMEM30A,VASP,VCL,ZYX	36
Cellular Movement,Immune Cell Trafficking	Cell movement of lymphoid cells	8.25e-08	Decreased	-2.132	ACTB,ACTN4,ANXA1,APP,ARHGEF1,BSG,CAV1,CBFB,CBL,CBLB,CCDC134,CCL5,CCR7,CD1D,CD274,CD40,CD44,CD47,CD69,CD74,CD86,Cdc42,Chil3/Chil4,CRK,CRKL,CSF2RB,CTSV,CTTN,DEF6,DIAPH1,ELMO1,EVL,FABP5,GNA12,GNA13,GNAI2,GNAI3,GPR132,GRK2,GSDMD,HARS1,HLA-A,HNRNPL,HSP90AA1,HSP90AB1,HSPD1,ICAM1,IKBKB,IKBKG,IL16,IL2RA,IRF5,ITGAL,ITGAM,ITGB1,ITGB2,LCP1,LCP2,LGALS1,LGALS9B,LILRB4,MAPK14,MAVS,MIF,MYH9,MYO9B,NFKB2,NR3C1,PI…	93
Lipid Metabolism,Molecular Transport,Small Molecule Biochemistry	Accumulation of lipid	8.51e-08	Increased	2.355	ABCB11,ABCD1,ACADL,ACADVL,ACLY,Acp5,ACSL1,APOA1,APOBR,APP,ASAH1,BCAP31,BLOC1S1,CAV1,CD36,CD44,CD74,CEBPB,CERT1,CSF2RB,DBI,FABP4,FCGR2A,FH,GBA1,Gk,GLB1,HADHA,HEXA,HMOX1,ICAM1,IDH1,IGF2R,IL1RN,ITGAL,LAMP1,LAMP2,LIPA,LMNA,LRP1,LYN,M6PR,MIF,MSR1,MYH9,NPC2,NR3C1,OGA,OPA1,PCYT1A,PHB2,PHGDH,PIN1,PLIN2,PNPLA2,PSAP,RDH11,RENBP,SCARB2,SCP2,SGPL1,SHTN1,SIRT2,SPHK2,SRC,SREBF1,SRSF2,STAT5A,SYK,TGIF1,USP7	71
Cell-To-Cell Signaling and Interaction,Hematological System Development and Function	Interaction of phagocytes	9.54e-08		-1.039	ANXA1,B4GALT1,CALR,CD44,CD86,CORO1A,CTTN,CYBB,DNAJC1,FERMT3,FLNA,GLRX,ICAM1,Irgm1,ITGA5,ITGAL,ITGAM,ITGAX,ITGB1,ITGB2,LGALS3,LILRB3,LSP1,LYN,MIF,MSR1,NCKAP1L,PAFAH1B1,PAK2,PKM,PLCB2,PTGS2,PTPN6,PTPRC,RAC2,RHOB,SPI1,STAT1,TLN1	39
Cell-To-Cell Signaling and Interaction,Hematological System Development and Function,Immune Cell Trafficking,Inflammatory Response	Adhesion of phagocytes	1e-07		-0.348	ANXA1,CD44,CORO1A,CTTN,CYBB,FERMT3,FLNA,GLRX,ICAM1,Irgm1,ITGA5,ITGAL,ITGAM,ITGAX,ITGB1,ITGB2,LGALS3,LILRB3,LYN,MIF,NCKAP1L,PAFAH1B1,PAK2,PLCB2,PTGS2,PTPN6,RAC2,RHOB,SPI1,STAT1,TLN1	31
Cellular Assembly and Organization	Organization of organelle	1.04e-07		0.896	ADAM10,AFG3L2,ANK3,ANXA2,ARID1A,ATP2A2,BECN1,BIN1,CCDC47,Cdc42,CERT1,CFL1,CHMP5,CLN5,CLN8,CORO1A,CORO7/CORO7-PAM16,DNAJA3,DNM1L,ENAH,EPPK1,FES,FLNA,GBA1,Gm15807/Hmgn5,GPX4,GRN,HDAC1,HEXA,IFT172,ITGB1,ITPA,Krt10,KRT6B,LAMTOR1,LIMA1,LMNA,LMNB2,MAPK14,MIA3,MTSS1,MYH9,MYOF,NAGLU,NCK1,NEFL,Nolc1,Nptn,OPA1,P4HA1,PARP1,PIN1,PLEC,PLOD3,PPIB,PPT1,RAB5B,RAB5C,RAB6A,RAD21,RAD50,RUFY3,SCP2,SEC16A,SEC61A1,SFP…	94
Developmental Disorder,Embryonic Development,Organismal Survival	Death of embryo	1.05e-07	Increased	3.607	ALDH1A2,AP1G1,AP2M1,BSG,CAPNS1,CASP8,CDK11A,DDAH1,FEN1,FLII,GNL3,GPX4,HK2,HNRNPL,HSBP1,KIF5B,LIMS1,LRPPRC,MCL1,NASP,PCID2,PCNA,PCYT1A,PFN1,PHB2,PLRG1,PNN,PRPF19,PSMC3,PSMC4,RAB10,RBPJ,RPS19,S100A8,SF3B1,SMARCA4,SNAP23,SRSF3,TKT,TMED10,TOP1,TPM3,TPT1,UBTF,VCP	45
Molecular Transport	Transport of molecule	1.09e-07		-1.246	ABCB11,ABCB7,ABCD3,ACADL,ACBD3,ACLY,ACO1,ACSL1,AIMP1,ANO2,ANXA1,ANXA6,AP1B1,AP1G1,AP2M1,AP3D1,APOA1,APP,ARF3,ARL6IP5,ASPSCR1,ATOX1,ATP6V1E1,B2M,BET1,BID,BLOC1S5,BSG,CAMK1,CAMK2A,CAMK2G,CANX,CAV1,CBLB,CD36,CD74,Cdc42,CDK2,CEP290,CHMP5,CISD1,CLIC4,CLN8,CLU,CNKSR3,COMMD1,CORO1A,CPOX,CSF2RB,CTSS,CTTN,CYB561A3,DNM1L,EEPD1,ELAVL1,ENTPD1,EXOC3,EXOC4,FABP4,FABP5,FCGR2A,FH,FLOT2,FMR1,GAPVD1,GGA1,Gk,GLP1R,…	213
Cellular Movement,Hematological System Development and Function,Immune Cell Trafficking,Inflammatory Response	Cell movement of macrophages	1.15e-07		-1.208	APOA1,APP,ARRB1,B4GALT1,BLVRA,BSG,CASP8,CAV1,CCL5,CD44,CD74,CNN2,CRKL,CTTN,DOCK11,EIF4E,FLNA,GBA1,GNA12,GNA13,GNAI2,GNAI3,GNB2,HMOX1,HSPA5,ICAM1,IKBKB,IKBKE,IKBKG,IL16,IL1A,IL1RN,IRF5,Irgm1,ITGAL,ITGAM,ITGB2,KPNA4,LGALS3,LRP1,MAPKAPK2,MAVS,MIF,MYO9B,NAAA,NCKAP1L,NDRG1,OPA1,PARP1,PFN1,PLEC,PLGRKT,PPT2,PRKCD,PROCR,PTGS2,PTK2B,PTPN1,PTPN6,PTPRJ,RAC2,RHOB,ROCK1,RPL13A,S100A10,S100A4,S100A8,SIRPA,SREB…	75
Cellular Movement,Hematological System Development and Function,Immune Cell Trafficking	Cell movement of lymphocytes	1.33e-07	Decreased	-2.135	ACTB,ACTN4,ANXA1,APP,ARHGEF1,BSG,CAV1,CBFB,CBLB,CCDC134,CCL5,CCR7,CD1D,CD274,CD40,CD44,CD47,CD69,CD74,CD86,Cdc42,Chil3/Chil4,CRK,CRKL,CSF2RB,CTSV,CTTN,DEF6,DIAPH1,ELMO1,EVL,FABP5,GNA12,GNA13,GNAI2,GNAI3,GPR132,GRK2,GSDMD,HARS1,HLA-A,HNRNPL,HSP90AA1,HSP90AB1,HSPD1,ICAM1,IKBKB,IKBKG,IL16,IL2RA,IRF5,ITGAL,ITGAM,ITGB1,ITGB2,LCP1,LCP2,LGALS1,LGALS9B,LILRB4,MAPK14,MAVS,MIF,MYH9,MYO9B,NFKB2,NR3C1,PIK3R2…	92
Antigen Presentation,Inflammatory Response	Antigen presentation	1.33e-07	Decreased	-2.081	AP3D1,ARL8B,CD1D,CD68,CD74,CD86,CLEC9A,CTSS,CTSV,FCGR1A,FCGR2A,HLA-A,HLA-DMA,HLA-DQA1,HSP90AA1,LILRB4,MAPK14,RAB5B,SEC22B,SWAP70,SYK,TAP1,TAPBP,WAS	24
Cell Morphology,Cellular Assembly and Organization	Abnormal morphology of lysosome	1.42e-07			AGA,ATG5,BLOC1S1,BLOC1S2,CTSA,CTSV,KIF5B,LAMP1,LAMP2,LAMTOR1,MAN2B1,NAGLU,NPC2,ZFYVE26	14
Cancer,Organismal Injury and Abnormalities	Tumorigenesis of tissue	1.43e-07		1.99	ABRAXAS2,ACP3,ACSS2,ACTA2,Actn3,ADAM10,ADH5,ALB,ALDH1A2,ALDH1B1,ALDH2,ALDOA,ALDOC,ANXA1,ANXA2,ANXA7,APOA1,ARAF,ARG1,ARID1A,ASS1,ATF3,ATP2A1,ATP2A2,B2M,BECN1,BID,BRCA1,BRK1,BSG,CAV1,CBFB,CBL,CBLB,CBR1,CCL5,CCNDBP1,CD274,CD44,CDCA8,CDK2,CEBPB,CHD7,CKM,CLTC,CLU,COTL1,CSNK2A1,CTNND1,CTSB,CTSS,CTSZ,CYBB,DNM1L,DNMT3B,DTX3L,ENO1,ERBIN,ERGIC1,FABP4,FABP5,GAB2,GAS7,GLRX,GLS,Gm21596/Hmgb1,GNAI2,GNAS,GNB1,G…	163
Cellular Movement,Hematological System Development and Function,Immune Cell Trafficking,Inflammatory Response	Cell movement of neutrophils	1.45e-07	Decreased	-2.66	ALOX5AP,ANXA1,ANXA2,APOA1,APP,ARHGAP25,B4GALT1,CAPG,CAST,CCL5,CCR7,CD300LF,CD36,CD44,CD47,CD69,CD74,Cdc42,CNN2,CORO1A,CTSB,CTSC,CTTN,CYBB,DEK,FABP4,FCGR2A,FERMT3,GIT2,Gm21596/Hmgb1,GNAI2,GNAI3,GRK2,GSN,ICAM1,IKBKB,IL1A,IL1RN,IL2RA,ITGAL,ITGAM,ITGB1,ITGB2,LGALS1,LGALS3,LILRB3,LSP1,LYN,MAPK14,MAPKAPK2,MAVS,MYH9,MYO1F,NCKAP1L,NOD2,PARP1,PLCB2,PROCR,PTGS2,PTPN6,RAC2,RAP1B,ROCK1,S100A8,S100A9,SERPINA1…	75
Cell Morphology,Connective Tissue Development and Function	Shape change of fibroblast cell lines	1.59e-07		-0.198	ABI1,ACTN4,BAIAP2,CAST,Cdc42,DIAPH1,EHD1,FLNA,GBP2,GNG12,GPR132,IPO9,ITGB1,LPXN,MAPK14,NCK1,PACSIN2,PALLD,RAC3,RACK1,RHOG,ROCK1,RTN4,SRC,VCL,VIM	26
Cellular Assembly and Organization,Cellular Compromise	Formation of cellular inclusion bodies	1.62e-07		-0.973	APP,ARG1,ATG5,CAST,CHCHD2,CTSB,DNAJB6,HPRT1,KRT8,LGALS3,NAGLU,NEFL,PACSIN2,PIN1,PRPH,PSAP,SERPINA1,SOD1,SQSTM1,TARDBP,UBE3A,UBQLN2,UCHL1	23
Cellular Movement,Hematological System Development and Function,Immune Cell Trafficking	Migration of mononuclear leukocytes	1.77e-07	Decreased	-2.497	ACTB,ANXA1,APP,ARHGEF1,BSG,CAV1,CBLB,CCDC134,CCL5,CCR7,CD1D,CD274,CD40,CD44,CD47,CD69,CD74,CD86,Chil3/Chil4,CRK,CRKL,CTSS,CTSV,CTTN,DEF6,DIAPH1,ELMO1,EVL,FABP5,GNA12,GNA13,GNAI2,GNAI3,GPR132,GRK2,GSDMD,HLA-A,HNRNPL,HSP90AA1,HSP90AB1,HSPD1,ICAM1,IKBKB,IKBKG,IL16,IL2RA,IRF5,ITGAL,ITGB1,ITGB2,LCP1,LCP2,LGALS1,LGALS3,LGALS9B,LILRB4,MAPK14,MIF,MYH9,MYO9B,NFKB2,NR3C1,PIK3R2,PIN1,PLCB2,PLEC,PTGS2,PYCARD…	83
Cell-To-Cell Signaling and Interaction	Adhesion of myeloid cells	1.9e-07		-0.612	ANXA1,CD44,CORO1A,CTTN,CYBB,FERMT3,FLNA,GLRX,ICAM1,Irgm1,ITGA5,ITGAL,ITGAM,ITGAX,ITGB1,ITGB2,LGALS1,LGALS3,LILRB3,LYN,MIF,NCKAP1L,PAFAH1B1,PAK2,PLCB2,PTGS2,PTPN6,RAC2,RHOB,SPI1,STAT1,SWAP70,TLN1	33
Cellular Movement,Hematological System Development and Function,Immune Cell Trafficking	Lymphocyte migration	2.01e-07	Decreased	-2.321	ACTB,ANXA1,APP,ARHGEF1,BSG,CAV1,CBLB,CCDC134,CCL5,CCR7,CD1D,CD274,CD40,CD44,CD47,CD69,CD74,CD86,Chil3/Chil4,CRK,CRKL,CTSV,CTTN,DEF6,DIAPH1,ELMO1,EVL,FABP5,GNA12,GNA13,GNAI2,GNAI3,GPR132,GRK2,GSDMD,HLA-A,HNRNPL,HSP90AA1,HSP90AB1,HSPD1,ICAM1,IKBKB,IKBKG,IL16,IL2RA,IRF5,ITGAL,ITGB1,ITGB2,LCP1,LCP2,LGALS1,LGALS9B,LILRB4,MAPK14,MIF,MYH9,MYO9B,NFKB2,NR3C1,PIK3R2,PIN1,PLCB2,PLEC,PTGS2,PYCARD,RAC2,RAP1A,…	81
Cellular Movement,Hematological Disease,Immunological Disease,Inflammatory Disease,Inflammatory Response,Organismal Injury and Abnormalities,Respiratory Disease	Eosinophilia of lung	2.01e-07		-0.928	ACTB,ALB,ALDH2,ALDOA,ANXA3,ARG1,CD300LF,CD86,CHD4,Chil3/Chil4,CTSS,ENO1,HNRNPAB,HSPA5,MYH9,NR3C1,P4HB,PDIA3,PRDX1,PRDX6,SELENBP1,SPI1,TKT,TPI1,TUBB	25
Cell-To-Cell Signaling and Interaction	Detachment of cells	2.09e-07		-0.335	ACTN4,ANXA1,CASP8,CRK,CRKL,CTSV,FLNA,GNA12,GNA13,ITGAL,ITGB1,NCKAP1L,PTK2B,PTPN6,PTPRC,SRC	16
Neurological Disease	Movement Disorders	2.12e-07	Increased	3.439	ABCD1,ADGRE1,AGA,AGL,ANK3,APP,ARAF,ARPP19,ARRB1,ATP1A3,ATP2A2,ATP5F1D,ATP5MF,ATP5PB,ATP5PF,ATP5PO,ATRX,ATXN2,B2M,BASP1,BID,CANX,CASP6,CAV1,CCL5,CD74,Cdc42,CELF2,CETN2,CKB,COQ9,COX5A,COX6B1,CSNK2A1,CTSA,CTSB,CTSS,CTSV,DBNL,DNAJC5,DRC1,DTX3L,EIF2AK2,EIF3E,ETHE1,FBL,FMR1,GBP6,GLB1,Gm12250,GNAQ,GNAS,GNB1,GNB4,GOLGA2,GRIK2,GRN,HEXA,HIP1,HLA-DRB5,HPRT1,HSD17B4,HSPA5,Ifi47,IFIT2,IFIT3,IGF2R,Iigp1,IKBKG,…	153
Cell Death and Survival	Apoptosis of blood cells	2.38e-07		1.504	AIP,ANXA1,ARHGEF1,ASAH1,ATF3,ATG5,BAK1,BCL10,BID,BIRC6,BRCA1,CAMK2G,CASP6,CASP7,CASP8,CCL5,CD1D,CD274,CD38,CD40,CD44,CD47,Cdc42,CDK2,CEBPB,CORO1A,CRKL,CYBB,DNAJA3,DNASE2,DNMT3B,EIF2AK2,EIF4E,FCGR2B,Gm21596/Hmgb1,GNAS,GPR132,GRN,GSN,HDAC1,HSP90AB1,IKBKB,IKBKE,IL2RA,IRF4,IRF5,Irgm1,ISG15,ITGAM,ITGB2,LAMTOR2,LGALS1,LGALS3,LRP1,LYN,MAP2K3,MAPK14,MAVS,MCL1,MIF,MSH2,MSR1,NAMPT,NCEH1,NFKB2,NR3C1,PALLD,P…	101
Cellular Assembly and Organization,Cellular Function and Maintenance	Organization of lysosome	2.65e-07			BECN1,CHMP5,CLN5,CLN8,GBA1,GRN,HEXA,LAMTOR1,NAGLU,PPT1,SNAPIN,TPP1,VPS35,WASHC5	14
Cell Morphology,Cellular Assembly and Organization,Cellular Function and Maintenance	Formation of cellular protrusions	2.67e-07	Decreased	-2.107	ABI1,ABI3,ADAM10,AFG3L2,ALCAM,AMIGO1,ANK3,APP,ARHGEF6,ARHGEF7,ARL11,ARL6,ARPC3,ARPC4,ARRB1,ATF3,ATRX,ATXN10,ATXN2,BAIAP2,BASP1,BECN1,CAMK2A,CAPG,CAPNS1,CAPRIN1,CASP6,CAST,CAV1,CCR7,CD44,CD47,Cdc42,CEP290,CFL1,CKB,CKM,CLASP2,CRK,CRKL,CSRP1,CTNND1,CTTN,CYFIP1,CYFIP2,DBNL,DIAPH1,DNM1,DOCK11,DOCK7,EFHD1,EIF4E,ENAH,ENTPD1,EPS15,ERC2,EXOC5,FCGR2B,FERMT3,FGD3,FLNA,FLRT3,FMR1,GALNS,GAS7,GIT1,GNA12,GNA13,…	162
Cell Death and Survival	Cell death of myeloid cells	2.76e-07		-0.391	AIP,ANXA1,ASAH1,ATF3,BAK1,BID,CAMK2G,CASP7,CASP8,CCL5,CDK2,CEBPB,CYBB,DNASE2,EIF2AK2,ENTPD1,FABP4,GPR132,GSDMD,GSN,HDAC1,HMOX1,Irgm1,ISG15,ITGAM,ITGB2,LGALS1,LGALS3,LRP1,MAP2K3,MAPK14,MCL1,MIF,MSR1,NAMPT,NCEH1,NR3C1,PALLD,PARP1,PLEKHO2,PTPN6,PYCARD,RAN,SERPINA1,SIRPA,SOAT1,STAT1,STAT5A,STK4,TMOD3,TRIM28,ZBP1	52
Neurological Disease	Motor dysfunction or movement disorder	2.96e-07	Increased	3.951	ABCD1,ADGRE1,AGA,AGL,ANK3,APP,ARAF,ARPP19,ARRB1,ATP1A3,ATP2A2,ATP5F1D,ATP5MF,ATP5PB,ATP5PF,ATP5PO,ATRX,ATXN2,B2M,BASP1,BID,CANX,CASP6,CAV1,CCL5,CD74,Cdc42,CDO1,CELF2,CETN2,CKB,COQ9,COX5A,COX6B1,CSNK2A1,CTSA,CTSB,CTSS,CTSV,DBNL,DNAJC5,DNM1,DRC1,DTX3L,EIF2AK2,EIF3E,ETHE1,FBL,FMR1,GBP6,GLB1,Gm12250,GNAQ,GNAS,GNB1,GNB4,GOLGA2,GRIK2,GRN,HEXA,HIP1,HLA-DRB5,HPRT1,HSD17B4,HSPA5,Ifi47,IFIT2,IFIT3,IGF2R,Ii…	157
Free Radical Scavenging	Production of reactive oxygen species	2.98e-07		-0.895	ACTB,AFG3L2,APP,ARG1,CAPNS1,CARD9,CASP8,CAT,CAV1,CCL5,CD14,CD36,CD40,CD44,CYBA,CYBB,DBI,FCGR2A,FCGR2B,FLNA,G6PD,GPX1,HMOX1,HSPA9,IDH1,IKBKB,ITGAM,ITGB2,LCP2,LIPA,LRP1,LYN,MAPK14,NCF2,NOD2,OPTN,PRDX1,PRDX2,PRKCD,PTGS1,PTPN6,RAB7A,RAC2,RAP1GDS1,RBPJ,RIPK2,SHC1,SLC2A1,SLC9A3R1,SNAP23,SOD1,SOD2,SPI1,STAT5A,TXN2,UBQLN1,XDH	57
Cell Morphology,Cellular Movement,Connective Tissue Development and Function	Cell spreading of fibroblast cell lines	3.02e-07		0.256	ABI1,ACTN4,BAIAP2,CAST,EHD1,FLNA,GBP2,GPR132,IPO9,ITGB1,LPXN,NCK1,PACSIN2,PALLD,RACK1,RHOG,RTN4,VCL,VIM	19
Hematological System Development and Function,Tissue Morphology	Quantity of blood cells	3.06e-07	Decreased	-3.049	ABRAXAS2,ADAM10,ADD3,ADH5,AGK,AKAP13,ALCAM,ALDH2,ANPEP,ANXA1,AP1G1,APOA1,APP,ARG1,ARHGEF1,ARHGEF6,ARID1A,ATF3,ATG5,ATP6V0A2,B2M,B4GALT1,BAG3,BAK1,BCL10,BCLAF1,BID,BLOC1S2,BRCA1,BRCC3,BSG,BST1,Bst2,CAMK2G,CAPNS1,CASP8,CAV1,CBFB,CBL,CBLB,CCL5,CCR7,CD180,CD1D,CD274,CD300LF,CD36,CD38,CD40,CD44,CD47,CD69,CD74,CD84,CD86,Cdc42,CDK2,CEBPB,CIAPIN1,CLEC10A,CLIC4,CLU,CNN2,COMT,CORO1A,CSF2RB,CTSB,CTSS,CTSV,C…	251
Cellular Movement,Hematological System Development and Function,Immune Cell Trafficking	Cell movement of granulocytes	3.23e-07	Decreased	-2.051	ALOX5AP,ANXA1,ANXA2,APOA1,APP,ARHGAP25,B4GALT1,BECN1,CAPG,CASP8,CAST,CBFB,CCL5,CCR7,CD300LF,CD36,CD44,CD47,CD69,CD74,Cdc42,Chil3/Chil4,CNN2,CORO1A,CTSB,CTSC,CTTN,CYBB,DEK,FABP4,FCGR2A,FERMT3,GIT2,Gm21596/Hmgb1,GNAI2,GNAI3,GRK2,GSN,ICAM1,IKBKB,IKBKG,IL1A,IL1RN,IL2RA,ITGAL,ITGAM,ITGB1,ITGB2,LGALS1,LGALS3,LILRB3,LSP1,LYN,MAPK14,MAPKAPK2,MAVS,MSR1,MYH9,MYO1F,NCKAP1L,NOD2,PARP1,PLAUR,PLCB2,PPIA,PROCR,…	85
Cell-To-Cell Signaling and Interaction,Inflammatory Response	Immune response of tumor cell lines	3.43e-07		-0.89	CALR,CD44,CD47,Cdc42,CLIP1,FCGR1A,GOLGA4,GRB2,HMOX1,ITGAM,Macf1,MCL1,NR3C1,PFN1,PRKCD,PTPN6,QKI,RALA,RALB,SF3A1,SIRPA,SPI1,TNPO1,WAS	24
Infectious Diseases	Viral Infection	4.27e-07	Increased	2.134	AIP,ANXA5,ATG5,BAK1,Bst2,CBL,CD274,CD300LF,CD40,CD74,CSNK2A1,CTSB,CTSV,DNM2,DNMT3B,EIF2AK2,FDPS,GAB2,Gm21596/Hmgb1,GNAQ,GRB2,GSDMD,HLA-A,HMGA1,HSP90B1,ICAM1,IFIT1,IKBKE,IL1RN,IL2RA,IRF4,IRF5,ISG15,ITGAM,ITGB2,KHSRP,KPNA4,LDHA,LGALS1,LGALS9B,LSP1,MAVS,MIF,NR3C1,PARP1,PIK3R2,PIN1,PLCB2,PSMB9,PTGS2,PYCARD,RBPJ,RGPD4 (includes others),RSAD2,S100A9,SCARB2,SPI1,STAT1,STAT4,TAP1,TMPO,TRADD,TRIM25,TSG101…	70
Cell Morphology,Cellular Assembly and Organization,Cellular Function and Maintenance	Formation of filopodia	4.72e-07		-1.937	ARPC3,ARPC4,BAIAP2,CCR7,CD47,Cdc42,CSRP1,DIAPH1,DNM1,DOCK11,ENAH,EPS15,FGD3,FMR1,MAPKAPK2,MIEN1,MYH9,PALM,PTK2B,RALA,RHOG,SIRPA,SRC,SRGAP2,TENM1,VASP,WAS,WASF2,WIPF1	29
Hematological Disease,Immunological Disease,Inflammatory Disease	Eosinophilic inflammation	4.94e-07		-1.526	ACTB,ALB,ALDH2,ALDOA,ANXA3,ARG1,CD300LF,CD69,CD86,CHD4,Chil3/Chil4,CTSS,ENO1,FSTL1,HNRNPAB,HSPA5,MYH9,NR3C1,P4HB,PDIA3,PRDX1,PRDX6,SELENBP1,SPI1,TKT,TPI1,TUBB	27
Cellular Movement,Hematological System Development and Function,Immune Cell Trafficking	Cell movement of mononuclear leukocytes	5.1e-07	Decreased	-2.103	ACTB,ACTN4,ANXA1,APP,ARHGEF1,BSG,CAV1,CBFB,CBLB,CCDC134,CCL5,CCR7,CD1D,CD274,CD40,CD44,CD47,CD69,CD74,CD86,Cdc42,Chil3/Chil4,CRK,CRKL,CSF2RB,CTSS,CTSV,CTTN,DEF6,DIAPH1,ELMO1,EVL,FABP5,GNA12,GNA13,GNAI2,GNAI3,GPR132,GRK2,GSDMD,HARS1,HLA-A,HNRNPL,HSP90AA1,HSP90AB1,HSPD1,ICAM1,IKBKB,IKBKG,IL16,IL2RA,IRF5,ITGAL,ITGAM,ITGB1,ITGB2,LCP1,LCP2,LGALS1,LGALS3,LGALS9B,LILRB4,MAPK14,MAVS,MIF,MYH9,MYO9B,NFKB2,…	97
Cell Morphology,Cellular Movement,Hematological System Development and Function,Immune Cell Trafficking	Cell spreading of leukocytes	5.39e-07	Decreased	-2.634	CD40,CD44,CNN2,CORO1A,FERMT3,ICAM1,ITGAL,ITGAM,ITGB2,LYN,MYO9B,RAP1B,RHOB,SIRPA,SYK,TLN1,WAS	17
Cellular Function and Maintenance	Receptor-mediated endocytosis	5.57e-07		0	Ap2b1,AP2M1,CANX,CAP1,CAV1,CD14,CLEC9A,DAB2,FCGR1A,H1f1,HIP1,ITGAM,ITGB2,LMBRD1,LRP1,MSR1,PICALM,RABGEF1,SCARB2,SNAP91	20
Cellular Compromise,Cellular Function and Maintenance	Endoplasmic reticulum stress response	5.75e-07		0.563	ACOT11,ATF3,ATP2A2,BAK1,CCDC47,CDK5RAP3,CEBPB,CERT1,EIF2AK2,ERO1A,ERP44,HSP90AA1,HSPA5,HSPH1,MIA3,MYH11,NIBAN1,PAFAH1B1,PIK3R2,PTPN1,RIPK2,SDF2L1,SEL1L,SOD1,STC2,STK24,THBS1,TMBIM6,UBA5,UCHL1,UFC1,UFL1,UFM1	33
Organismal Development	Morphology of body cavity	5.81e-07			ABCB11,ABCD3,ABI1,ACADL,ACADVL,ACP3,Acp5,ACSL1,ACTN4,ADAM10,AGA,AGK,AGL,AIP,AKAP13,AKR1B1,Akr1b7,ALDH1A2,ANK3,Anp32b,ANXA7,APEX1,APOA1,APP,APRT,ARAF,ARG1,ARHGEF1,ARHGEF6,ARID1A,ARRB1,ASAH1,ATF3,ATG5,ATP2A1,ATP2A2,ATXN2,B2M,B4GALT1,BAG3,BAG6,BAK1,BCAT2,BCS1L,BECN1,BID,BIN1,BPNT1,BRCA1,BSG,Bst2,CACNA2D1,CALR,CAMK2G,CAPNS1,CARD6,CASP7,CASP8,CAST,CAV1,CBFB,CBL,CCDC134,CCR7,CD14,CD1D,CD2AP,CD36,CD38,C…	350
Cell-To-Cell Signaling and Interaction,Cellular Movement	Recruitment of blood cells	6.34e-07	Decreased	-2.624	ADAM10,ALOX5AP,ANXA1,APOA1,APP,B4GALT1,CAMK1,CARD9,CASP8,CAT,CAV1,CBLB,CCL5,CCR7,CD14,CD274,CD36,CD40,CD44,CD47,CD69,CD74,Cdc42,CLEC10A,CNN2,CSF2RB,CTSC,FABP5,FCGR2A,FCGR2B,FERMT3,GAB2,GLRX,Gm21596/Hmgb1,GPR132,GSN,HDAC1,ICAM1,IKBKB,IL16,IL1A,IL1RN,IL2RA,IRF5,ITGAM,ITGB2,LAMTOR2,LGALS1,LGALS3,LRP1,LSP1,LYN,MAP2K3,MAPK14,MIF,MYO9B,NOD2,NR3C1,PLGRKT,PYCARD,RAP1B,RHOB,RHOG,RIPK2,ROCK1,RTN4,S100A4,S1…	78
Cancer,Organismal Injury and Abnormalities	Epithelial neoplasm	6.81e-07	Increased	2.336	ABRAXAS2,ACP3,ACSS2,ACTA2,Actn3,ADAM10,ADH5,ALB,ALDH1A2,ALDH1B1,ALDH2,ALDOA,ALDOC,ANXA1,ANXA2,ANXA7,APOA1,ARAF,ARG1,ARID1A,ASS1,ATF3,ATP2A1,ATP2A2,B2M,BECN1,BID,BRCA1,BSG,CAV1,CBL,CBR1,CCL5,CCNDBP1,CD274,CD44,CDCA8,CDK2,CEBPB,CHD7,CKM,CLU,COTL1,CSNK2A1,CTNND1,CTSB,CTSS,CTSZ,DNM1L,DNMT3B,ENO1,ERBIN,ERGIC1,FABP4,FABP5,GAB2,GAS7,GLRX,Gm21596/Hmgb1,GNAI2,GNAS,GNB1,GNB4,GRB2,GSTO1,GSTP1,HINT1,HIP1,HMG…	149
Post-Translational Modification,Protein Folding	Folding of protein	6.85e-07			B2M,DNAJC1,ERO1A,ERO1B,FKBP8,HSP90AA1,HSP90AB1,MESD,PFDN2,PRDX4,SELENOF,SH3GLB1,TBCE	13
Connective Tissue Disorders,Hematological Disease,Organismal Injury and Abnormalities	Thrombocytopenia	6.95e-07	Increased	2.375	ACSL5,AGK,BAK1,CD44,CD47,Cdc42,ENTPD1,FCGR1A,FCGR2A,FCGR2B,FLNA,FUNDC2,HDAC1,HSP90B1,IREB2,ITGAL,KPNA1,LYN,MAFG,MYH9,PAK2,PGM3,PLD4,PLEK,PROCR,RAP1A,RAP1B,SERPINB2,SIRPA,SNAP23,SPHK2,STIM1,STK4,SYK,TWF2,WAS,WIPF1	37
Hematological Disease	Hemorrhagic disease	7.86e-07	Increased	2.148	ACSL5,AGK,BAK1,CD44,CD47,Cdc42,ENTPD1,FCGR1A,FCGR2A,FCGR2B,FLNA,FUNDC2,HDAC1,HSP90B1,IREB2,ISG15,ITGAL,KPNA1,LYN,MAFG,MYH9,PAK2,PGM3,PLD4,PLEK,PROCR,RAP1A,RAP1B,S100A9,SERPINB2,SIRPA,SNAP23,SPHK2,STIM1,STK4,SYK,TWF2,WAS,WIPF1	39
Cell-To-Cell Signaling and Interaction	Response of myeloid leukocytes	7.97e-07	Decreased	-2.385	ANXA1,APP,BECN1,CD14,CD36,CD40,CD47,CLEC6A,CSF2RB,GLRX,Gm21596/Hmgb1,GNAQ,GRN,ICAM1,ITGAL,ITGAM,ITGB1,ITGB2,LILRB3,LYN,NOD2,PLAUR,S100A9,SOAT1,STIM1,SYK,TOM1,WAS	28
Cellular Function and Maintenance	Function of antigen presenting cells	8.08e-07			ANPEP,BCL10,CAPG,CARD9,CASP8,CAV1,CCR7,CD14,CD274,CD36,CD40,CD74,CEBPB,CLEC6A,CNN2,CNPY3,CSF2RB,CTSS,CYBB,FCGR1A,FCGR2A,FCGR2B,FES,GPNMB,GRN,GSN,HLA-DMA,HNRNPD,HSP90AA1,ICAM1,IFI30,ITGAM,LCP1,LGALS3,LGMN,LYN,MARCKSL1,MAVS,MSR1,MYO9B,NCEH1,NFKB2,NOD2,PARP1,PLA2G15,PLAUR,PLGRKT,PSAP,PTGS2,PTK2B,PYCARD,RAP1A,RIPK2,SIRPA,STAT1,STAT2,STK4,TCIRG1,WAS	59
Cell Morphology	Shape change of myeloid cells	8.22e-07	Decreased	-2.233	CAPG,CNN2,CORO1A,FERMT3,ICAM1,ITGAM,ITGB2,LYN,MYO9B,RHOB,SIRPA,SYK,TLN1,WIPF1	14
Cell Morphology,Cellular Assembly and Organization	Morphology of lysosome	8.24e-07			AGA,ATG5,BLOC1S1,BLOC1S2,C1QBP,CTSA,CTSV,HEXA,KIF5B,LAMP1,LAMP2,LAMTOR1,MAN2B1,NAGLU,NPC2,SRC,ZFYVE26	17
Cancer,Hematological Disease,Organismal Injury and Abnormalities	Hematologic cancer of cells	8.63e-07		0.205	ABRAXAS2,AIMP1,ALDH9A1,ANXA7,ASS1,BECN1,BRCA1,BUB3,CASP8,CD274,CD36,CD40,CD44,CD74,Cdc42,CDCA2,CDK2,CRKL,CUL1,DDX18,DNMT3B,EIF4E,FABP4,FABP5,FEN1,FIGNL1,GM2A,GRB2,GRWD1,HDAC1,HIP1,HK2,HMGA1,HMGB2,HMMR,IDH1,IPO5,IPO7,KPNB1,LGALS9B,LSM2,MAP2K3,MCL1,MCM3,MSH2,NAP1L1,NARS1,NASP,NCAPG,NCOR2,NFKB2,NIBAN1,NPM1,PAK2,PARP1,PCNA,PDCD4,PIK3R2,PPID,PRC1,PRDX1,PSIP1,PSMB9,PTPN1,PTPRC,RAC2,RACGAP1,RAN,RANBP1,R…	96
Cell Death and Survival	Apoptosis of leukocytes	8.88e-07		1.015	ANXA1,ARHGEF1,ATF3,ATG5,BAK1,BCL10,BID,BIRC6,BRCA1,CAMK2G,CASP6,CASP7,CASP8,CCL5,CD1D,CD274,CD38,CD40,CD44,CD47,Cdc42,CDK2,CEBPB,CORO1A,CRKL,CYBB,DNAJA3,DNMT3B,EIF2AK2,EIF4E,FCGR2B,Gm21596/Hmgb1,GNAS,GPR132,GRN,GSN,HSP90AB1,IKBKB,IKBKE,IL2RA,IRF4,IRF5,Irgm1,ISG15,ITGAM,ITGB2,LAMTOR2,LGALS1,LGALS3,LRP1,LYN,MAP2K3,MAPK14,MAVS,MCL1,MIF,MSH2,MSR1,NAMPT,NCEH1,NFKB2,NR3C1,PARP1,PLEKHO2,PNP,PPP3CB,PRKCB…	91
Cancer,Hematological Disease,Immunological Disease,Organismal Injury and Abnormalities	Lymphoma	9.01e-07		0.371	ABRAXAS2,AIMP1,ALDH9A1,ANXA7,ASS1,BECN1,BRCA1,BUB3,CASP8,CD36,CD40,CD44,CD74,Cdc42,CDCA2,CDK2,CRKL,CUL1,DDX18,DNMT3B,EIF4E,FABP4,FABP5,FEN1,FIGNL1,GM2A,GRB2,GRWD1,HDAC1,HIP1,HK2,HMGA1,HMGB2,HMMR,IDH1,IPO5,IPO7,KPNB1,LSM2,MAP2K3,MCL1,MCM3,MSH2,NAP1L1,NARS1,NASP,NCAPG,NCOR2,NFKB2,NIBAN1,NPM1,PAK2,PARP1,PCNA,PDCD4,PPID,PRC1,PRDX1,PSIP1,PSMB9,PTPN1,PTPRC,RAC2,RACGAP1,RAN,RANBP1,RPL13,Rpl23a,Rpl32,RPL…	92
Cancer,Organismal Injury and Abnormalities	Lymphoreticular neoplasm	9.04e-07		0.65	ABRAXAS2,AIMP1,ALDH9A1,ANXA7,ASS1,BECN1,BRCA1,BUB3,CASP8,CBFB,CBL,CBLB,CD36,CD40,CD44,CD74,Cdc42,CDCA2,CDK2,CEBPB,CRKL,CUL1,CYBB,DDX18,DNMT3B,DTX3L,EIF4E,FABP4,FABP5,FEN1,FIGNL1,GLS,GM2A,GRB2,GRWD1,HDAC1,HIP1,HK2,HMGA1,HMGB2,HMMR,HUWE1,IDH1,IPO5,IPO7,KPNB1,LSM2,LYN,MAP2K3,MCL1,MCM3,MSH2,MSR1,NAP1L1,NARS1,NASP,NCAPG,NCOR2,NCSTN,NFKB2,NIBAN1,NPM1,PAK2,PARP1,PCNA,PDCD4,PIN1,PPID,PRC1,PRDX1,PSIP1,PSM…	104
Cancer,Organismal Injury and Abnormalities	Frequency of tumor	1.02e-06		1.674	ABRAXAS2,ACP3,ACTA2,ACTN4,ALDH1A2,ALDH1B1,ALDH2,ALDOA,ALDOC,ANK3,ANXA2,ANXA7,APEX1,ARAF,ARG1,ARID1A,ARID2,ASS1,ATF3,ATG5,ATP2A2,B2M,BECN1,BID,BRCA1,BSG,BUB3,CAV1,CBR1,CCNDBP1,CD274,CD44,CD74,CDCA8,CDK2,CEBPB,CHD7,CLU,CNOT1,CSNK2A1,CTNND1,CTSB,CTSS,CTSZ,DHX15,DNMT3B,ELAVL1,ENO1,ERBIN,ERGIC1,ETV6,FABP4,FABP5,FEN1,Ggta1,Gm21596/Hmgb1,GNAI2,GNAQ,GNAS,GNB1,GNB4,GRB2,GSTP1,HINT1,HIP1,HMGA1,HMGB2,HMOX1,…	165
Cell-To-Cell Signaling and Interaction,Hematological System Development and Function,Immune Cell Trafficking,Inflammatory Response	Activation of antigen presenting cells	1.04e-06		-0.378	ADAM10,ANXA2,AP3D1,APP,ATF3,CALR,CARD9,CASP8,CCL5,CD14,CD1D,CD274,CD36,CD40,CD44,CD74,CD84,CEBPB,CLCN7,CYBB,FCGR1A,FCGR2B,GBA1,Gm21596/Hmgb1,GRK2,GRN,HLA-A,HLA-DMA,HLA-DMB,HLA-DQA1,HSP90B1,IL1RN,ITGA5,ITGB1,ITGB2,LGALS3,LGALS9B,LRP1,LYN,MAPK14,MIF,OSTM1,PPT1,PRKCD,PSAP,PSMB9,PSME1,PSME2,PTGS1,PTGS2,PTPN6,RIPK2,SIRPA,SOD1,SRC,STAT1,STAT4,SYK,UBE2N	59
Cell-To-Cell Signaling and Interaction,Hematological System Development and Function,Inflammatory Response	Aggregation of blood platelets	1.16e-06		-1.059	ANXA7,APP,CAPN1,CBLB,CD40,CD47,Cdc42,CLIC1,ENTPD1,FCGR2A,FERMT3,GNA13,GNAI2,GNAQ,HCLS1,ITGB1,LCP2,LILRB3,LYN,P4HB,PDIA3,PLCB2,PLEK,PPIA,PRDX2,PRKAB1,PRKCD,PTGS1,PTGS2,PTK2B,PTPN1,PTPN6,PTPN7,RAP1B,RHOG,SYK,TBXAS1,THBS1,TLN1,VASP	40
Cell-To-Cell Signaling and Interaction,Hematological System Development and Function,Immune Cell Trafficking,Inflammatory Response	Activation of leukocytes	1.25e-06		-1.392	ADAM10,AHNAK,ANXA1,ANXA2,AP3D1,APP,ATF3,ATG5,ATP6V0A2,B2M,BAK1,BCL10,BCLAF1,CALR,CARD9,CASP8,CBLB,CCL5,CCR7,CD14,CD1D,CD274,CD300LF,CD36,CD38,CD40,CD44,CD47,CD74,CD84,CD86,CEBPB,CLCN7,CORO1A,CSF2RB,CYBB,DEF6,FCGR1A,FCGR2A,FCGR2B,FKBP1A,GBA1,Gm21596/Hmgb1,GRK2,GRN,HLA-A,HLA-DMA,HLA-DMB,HLA-DQA1,HPRT1,HSP90B1,HSPA4,HSPD1,HSPH1,HYOU1,ICAM1,IKBKB,IL16,IL1A,IL1RN,IL2RA,IRF5,ITGA5,ITGAL,ITGAM,ITGB1,ITG…	119
Cancer,Organismal Injury and Abnormalities	Tumorigenesis of epithelial neoplasm	1.34e-06	Increased	2.261	ABRAXAS2,ACP3,ACTA2,ALDH1A2,ALDH1B1,ALDH2,ALDOA,ALDOC,ANXA2,ANXA7,ARAF,ARG1,ARID1A,ASS1,ATF3,ATP2A2,B2M,BECN1,BID,BRCA1,BSG,CAV1,CBR1,CCNDBP1,CD274,CDCA8,CDK2,CEBPB,CHD7,CLU,CSNK2A1,CTNND1,CTSB,CTSS,CTSZ,DNMT3B,ENO1,ERBIN,ERGIC1,FABP4,Gm21596/Hmgb1,GNAI2,GNAS,GNB1,GNB4,GRB2,GSTP1,HINT1,HIP1,HMGA1,HMGB2,HMOX1,HSPA5,IKBKB,IL1A,INTU,IQGAP1,IQGAP2,LDHA,LGALS1,LGALS3,LIMS1,LUC7L2,MAP2K1,MAPK14,MAPKAPK…	111
Organismal Development	Abnormal morphology of body cavity	1.34e-06			ABCB11,ABCD3,ABI1,ACADL,ACADVL,ACP3,ACSL1,ACTN4,ADAM10,AGA,AGK,AGL,AKAP13,AKR1B1,ALDH1A2,ANK3,Anp32b,ANXA7,APEX1,APOA1,APRT,ARAF,ARG1,ARHGEF1,ARRB1,ASAH1,ATF3,ATG5,ATP2A1,ATP2A2,ATXN2,B2M,B4GALT1,BAG6,BAK1,BCAT2,BCS1L,BECN1,BID,BIN1,BPNT1,BRCA1,BSG,Bst2,CACNA2D1,CALR,CAMK2G,CAPNS1,CARD6,CASP7,CASP8,CAST,CAV1,CBL,CCDC134,CCR7,CD1D,CD2AP,CD36,CD38,CD40,CD44,CD47,CD86,Cdc42,CDK2,CEBPB,CIAPIN1,CKM,CL…	306
Cell-To-Cell Signaling and Interaction,Hematological System Development and Function,Immune Cell Trafficking,Inflammatory Response	Binding of macrophages	1.34e-06		-1.165	CALR,DNAJC1,Irgm1,ITGA5,ITGAM,ITGB1,ITGB2,LILRB3,LYN,MSR1,NCKAP1L,PAFAH1B1,PKM,PTGS2,PTPN6,PTPRC,RHOB,SPI1,STAT1	19
Cellular Development,Cellular Growth and Proliferation,Hematological System Development and Function,Hematopoiesis,Lymphoid Tissue Structure and Development,Tissue Development	Leukopoiesis	1.41e-06	Decreased	-3.018	ADAM10,AKAP13,ANXA1,AP3D1,ARG1,ARRB1,ATG5,B2M,BCL10,BRCA1,BRD3,BSG,BST1,CARD9,CASP8,CAV1,CBFB,CBL,CBLB,CCL5,CCR7,CD1D,CD274,CD36,CD38,CD40,CD44,CD47,CD69,CD74,CD86,Cdc42,CDK2,CEBPB,CHD4,CLEC6A,CNOT3,CRK,CSF2RB,CSNK2A1,CTSV,CYBB,DEF6,DNAJA3,DNASE2,DOCK11,EEF1D,EIF4E,ELAVL1,ENTPD1,Ewsr1,FCGR1A,FCGR2A,FCGR2B,FKBP1A,Fus,GAB2,GBA1,GIT1,GIT2,GRB2,HCLS1,HDAC1,HECTD1,HLA-A,HLA-DMA,HLA-DQA1,HMGA1,Hmgb3,HN…	173
Cellular Function and Maintenance,Hematological System Development and Function	Function of macrophages	1.47e-06			ANPEP,CAPG,CARD9,CASP8,CAV1,CD14,CD36,CEBPB,CLEC6A,CNN2,CNPY3,CYBB,FCGR1A,FCGR2A,FCGR2B,FES,GRN,GSN,HNRNPD,ICAM1,ITGAM,LCP1,LGALS3,LGMN,LYN,MARCKSL1,MAVS,MSR1,MYO9B,NCEH1,NFKB2,NOD2,PARP1,PLA2G15,PLAUR,PLGRKT,PSAP,PTGS2,PTK2B,PYCARD,RAP1A,RIPK2,SIRPA,STAT1,TCIRG1	45
Cell Death and Survival,Organismal Injury and Abnormalities	Necrosis of epithelial tissue	1.48e-06		-0.136	AIMP1,ALDH2,APP,ARID1A,ATF3,ATRX,BAK1,BID,CASP7,CASP8,CBL,CBLB,CD1D,CD274,CD36,CD74,CDC37,CEBPB,CTSB,CTSS,DAB2,DNM1L,EIF4E,EXOC5,FSTL1,GBP5,Gm21596/Hmgb1,GRN,GSDMD,HMOX1,IKBKB,IKBKG,IL1RN,IQGAP2,IRF4,IRF5,ITGB1,KRT8,LGALS3,LIPA,LRP1,MAOA,MAP2K1,MAPK14,MAPKAPK2,MAPKAPK3,MCL1,MIF,NCL,NCOA5,NPM1,NR3C1,PAK2,PARD3,PARP1,PDCD6IP,PEA15,PHB2,PKM,PLS1,PON3,PRDX1,PRDX6,PSMB10,PTGS1,PTGS2,PTPN1,RBPJ,SEL1L,S…	83
Cell-To-Cell Signaling and Interaction,Cellular Movement	Recruitment of myeloid cells	1.49e-06		-1.95	ADAM10,ALOX5AP,ANXA1,APOA1,APP,B4GALT1,CAMK1,CARD9,CASP8,CAT,CAV1,CBLB,CCL5,CCR7,CD14,CD274,CD36,CD40,CD44,CD47,CD69,CD74,Cdc42,CLEC10A,CNN2,CSF2RB,CTSC,FCGR2A,FCGR2B,FERMT3,GAB2,GLRX,Gm21596/Hmgb1,GPR132,GSN,HDAC1,ICAM1,IKBKB,IL1A,IL1RN,IL2RA,ITGAM,ITGB2,LGALS1,LGALS3,LRP1,LSP1,LYN,MAP2K3,MYO9B,NOD2,PLGRKT,PYCARD,RAP1B,RHOB,RIPK2,ROCK1,RTN4,S100A4,S100A8,STAT5A,SWAP70,TAX1BP1,THBS1,TPT1,TRAF3IP2	66
Cellular Development,Cellular Growth and Proliferation,Embryonic Development,Hematological System Development and Function,Hematopoiesis,Lymphoid Tissue Structure and Development,Organ Development,Organismal Development,Tissue Development	Lymphopoiesis	1.6e-06	Decreased	-2.43	ADAM10,ANXA1,AP3D1,ARG1,ARRB1,ATG5,B2M,BCL10,BRCA1,BSG,BST1,CARD9,CBFB,CBL,CBLB,CCL5,CCR7,CD1D,CD274,CD36,CD38,CD40,CD44,CD69,CD74,CD86,Cdc42,CDK2,CEBPB,CHD4,CLEC6A,CNOT3,CSNK2A1,CTSV,DEF6,DNAJA3,DNASE2,DOCK11,EEF1D,EIF4E,ELAVL1,ENTPD1,Ewsr1,FCGR2A,FCGR2B,FKBP1A,Fus,GBA1,GIT1,GRB2,HDAC1,HECTD1,HLA-A,HLA-DMA,HLA-DQA1,HMGA1,Hmgb3,HNRNPL,HS1BP3,HSP90AA1,HSP90B1,HSPA9,HSPD1,ICAM1,IGF2R,IKBKB,IKBKG,IL…	146
Cellular Compromise,Inflammatory Response	Degranulation of phagocytes	1.65e-06		-0.744	ANPEP,ANXA1,APP,ARHGEF7,ATF3,CAPN1,CD63,CORO1A,CORO1B,FCGR2A,FCGR2B,GAB2,GIT1,GRK2,ITGAM,ITGB2,JUNB,LCP2,LILRB4,LYN,MYO1F,PAK2,PEBP1,PPP3R1,PTPN6,PTPRC,RABGEF1,RAC2,SIRPA,SPHK2,STAT5A,STIM1,SWAP70,SYK,VAMP8,WIPF1	36
Cell Morphology	Morphology of blood cells	1.86e-06			ABCD1,ADD3,ANXA7,APP,B2M,B4GALT1,BAK1,BLOC1S2,CASP8,CBLB,CD274,CD36,CD40,CD74,CD84,CD86,Cdc42,CDK2,CEBPB,CIAPIN1,CNN2,CORO1C,CTBS,CYFIP1,DOCK11,EIF4E,EP400,EPB41,EPS15,FCGR2B,FERMT3,FES,GBA1,GFUS,GNA12,GNA13,GNAQ,HBZ,HIP1,HLA-A,HLA-DMA,HLA-DQA1,Hmgb3,HSP90B1,ICAM1,IKBKG,IL1RN,IL2RA,IREB2,IRF4,Irgm1,ITGAM,ITGB2,LAMTOR2,LCP1,LCP2,LGALS3,LGMN,LILRB3,LILRB4,LIPA,LYN,MAN2B1,MANBA,MAVS,MCL1,NAGLU,NCKAP…	108
Cellular Compromise,Hypersensitivity Response,Inflammatory Response	Degranulation of bone marrow-derived mast cells	1.89e-06		-0.426	ANPEP,APP,ARHGEF7,ATF3,CD63,GAB2,GIT1,GRK2,LCP2,PAK2,PEBP1,PPP3R1,PTPN6,RABGEF1,SIRPA,SPHK2,STAT5A,SYK,WIPF1	19
Cell-To-Cell Signaling and Interaction,Hematological System Development and Function	Aggregation of blood cells	1.99e-06		-0.951	ANXA7,APP,CAPN1,CBLB,CD40,CD47,Cdc42,CLIC1,ENTPD1,FCGR2A,FERMT3,GNA13,GNAI2,GNAQ,HCLS1,ICAM1,ITGAL,ITGB1,LCP2,LILRB3,LYN,NFKB2,P4HB,PDIA3,PLCB2,PLEK,PPIA,PRDX2,PRKAB1,PRKCD,PTGS1,PTGS2,PTK2B,PTPN1,PTPN6,PTPN7,RAP1B,RHOG,SYK,TBXAS1,THBS1,TLN1,TRAF3IP2,VASP	44
Cell-To-Cell Signaling and Interaction,Cellular Movement,Hematological System Development and Function,Immune Cell Trafficking	Recruitment of leukocytes	2.16e-06	Decreased	-2.634	ADAM10,ALOX5AP,ANXA1,APOA1,APP,B4GALT1,CAMK1,CARD9,CASP8,CAV1,CBLB,CCL5,CCR7,CD14,CD274,CD36,CD40,CD44,CD47,CD69,CD74,Cdc42,CLEC10A,CNN2,CSF2RB,CTSC,FABP5,FCGR2A,FCGR2B,FERMT3,GAB2,GLRX,Gm21596/Hmgb1,GPR132,GSN,HDAC1,ICAM1,IKBKB,IL16,IL1A,IL1RN,IL2RA,IRF5,ITGAM,ITGB2,LAMTOR2,LGALS1,LGALS3,LRP1,LSP1,LYN,MAP2K3,MAPK14,MIF,MYO9B,NOD2,NR3C1,PLGRKT,PYCARD,RAP1B,RHOB,RIPK2,ROCK1,RTN4,S100A4,S100A8,SGPL…	75
Cell-To-Cell Signaling and Interaction,Cellular Movement	Recruitment of cells	2.23e-06	Decreased	-2.572	ADAM10,ALOX5AP,ANXA1,APOA1,APP,B4GALT1,CAMK1,CARD9,CASP8,CAT,CAV1,CBLB,CCL5,CCR7,CD14,CD274,CD36,CD40,CD44,CD47,CD69,CD74,Cdc42,CLEC10A,CNN2,CSF2RB,CTSC,FABP5,FCGR2A,FCGR2B,FERMT3,GAB2,GLRX,Gm21596/Hmgb1,GPR132,GSN,HDAC1,ICAM1,IKBKB,IL16,IL1A,IL1RN,IL2RA,IRF5,ITGAM,ITGB1,ITGB2,LAMTOR2,LGALS1,LGALS3,LRP1,LSP1,LYN,MAP2K3,MAPK14,MIF,MYO9B,NOD2,NR3C1,PLGRKT,PYCARD,RAP1B,RHOB,RHOG,RIPK2,ROCK1,RTN4,S10…	80
Cell Morphology,Inflammatory Response	Shape change of phagocytes	2.25e-06	Decreased	-2.233	CAPG,CNN2,CORO1A,FERMT3,ICAM1,ITGAM,ITGB2,LYN,MYO9B,RHOB,SIRPA,SYK,TLN1,WIPF1	14
Cell Death and Survival	Cell death of phagocytes	2.28e-06		-1.226	ANXA1,ATF3,BAK1,BID,CAMK2G,CASP7,CASP8,CCL5,CD40,CEBPB,CYBB,EIF2AK2,ENTPD1,FABP4,GPR132,GSDMD,GSN,HMOX1,HSP90AB1,IRF5,Irgm1,ISG15,ITGAM,ITGB2,LAMTOR2,LGALS3,LRP1,MAP2K3,MAPK14,MCL1,MIF,MSR1,NAMPT,NCEH1,NR3C1,PARP1,PLEKHO2,PTPN6,PYCARD,RAN,SERPINA1,SOAT1,STAT1,STAT5A,STK4,ZBP1	46
Cellular Compromise,Inflammatory Response	Degranulation of myeloid cells	2.36e-06		-0.631	ANPEP,ANXA1,APP,ARHGEF7,ATF3,CAPN1,CD63,CORO1A,CORO1B,FCGR2A,FCGR2B,GAB2,GIT1,GRK2,ITGAM,ITGB2,JUNB,LCP2,LILRB4,LYN,MYO1F,PAK2,PEBP1,PPP3R1,PTPN6,PTPRC,RABGEF1,RAC2,SIRPA,SPHK2,STAT5A,STIM1,SWAP70,SYK,VAMP8,WIPF1	36
Cell-To-Cell Signaling and Interaction,Inflammatory Response	Immune response of T lymphocytes	2.4e-06		-0.482	APOA1,APP,BAK1,CASP8,CCR7,CD1D,CD274,CD40,CD69,CD86,CSF2RB,Gm21596/Hmgb1,GNAS,HMOX1,ICAM1,IKBKB,IL2RA,LCP2,MSR1,NR3C1,PARP1,PFDN6,PLAUR,PNP,POSTN,PSME2,PYCARD,SRC,TAPBP,TRAF3IP2,WAS	31
Cellular Movement,Hematological System Development and Function,Immune Cell Trafficking	Homing of granulocytes	2.53e-06	Decreased	-3.381	ANXA1,APOA1,APP,ARHGAP25,CAPG,CCR7,CD47,CD69,CD74,Chil3/Chil4,CORO1A,DEK,FCGR2A,GIT2,GNAI3,GSN,ICAM1,IKBKB,ITGAM,ITGB2,LILRB3,LSP1,LYN,MAPKAPK2,MYO1F,NCKAP1L,NOD2,PTPN6,RAC2,S100A8,SERPINB1,SPI1,STIM1,WAS	34
Cellular Function and Maintenance,Hematological System Development and Function	Function of myeloid cells	2.53e-06			ANPEP,CAPG,CARD9,CASP8,CAV1,CD14,CD36,CEBPB,CLEC6A,CNN2,CNPY3,CSF2RB,CYBB,FCGR1A,FCGR2A,FCGR2B,FES,GNAI2,GRN,GSN,HNRNPD,ICAM1,ITGAM,LCP1,LGALS3,LGMN,LYN,MARCKSL1,MAVS,MSR1,MYO9B,NCEH1,NFKB2,NOD2,PARP1,PLA2G15,PLAUR,PLGRKT,PSAP,PTGS2,PTK2B,PYCARD,RAP1A,RIPK2,S100A4,SIRPA,STAT1,TCIRG1	48
Cellular Assembly and Organization,Cellular Function and Maintenance	Formation of vesicles	2.63e-06		0.984	ATG3,ATG5,CASP8,CAST,CD274,FLNA,GGA2,GNAS,HDAC1,RAB34,SLC2A1,SNAP23,SOAT1,SRC,SYNJ1,TMBIM6,TMED10,VPS4A,VPS4B	19
Cellular Movement,Hematological System Development and Function,Immune Cell Trafficking,Inflammatory Response	Homing of neutrophils	2.64e-06	Decreased	-4.033	APOA1,APP,ARHGAP25,CAPG,CCR7,CD47,CD69,CD74,CORO1A,DEK,FCGR2A,GIT2,GNAI3,GSN,ICAM1,IKBKB,ITGAM,ITGB2,LILRB3,LSP1,LYN,MAPKAPK2,MYO1F,NCKAP1L,NOD2,PTPN6,RAC2,S100A8,SERPINB1,SPI1,STIM1,WAS	32
Immunological Disease	Systemic autoimmune syndrome	2.75e-06		-0.641	Acp5,ACTA2,ALOX5AP,ANXA1,ARHGEF6,B2M,BSG,CAPG,CASP8,CAST,CCL5,CCR7,CD180,CD1D,CD274,CD38,CD40,CD47,CD74,CD84,CD86,CDK2,CLEC6A,CLEC9A,CSF2RB,CTSB,CTSC,CTSS,CTSV,CYBB,DDX60,DEF6,DNASE2,FCGR1A,FCGR2A,FCGR2B,FXYD5,GBP2,GBP6,GPNMB,GRN,HCLS1,HLA-A,HLA-DMA,HLA-DMB,HLA-DQA1,HLA-DRB5,ICAM1,IFI16,Ifi47,IFIT2,IFIT3,Iigp1,IL1RN,IL2RA,IRF4,Irgm1,ITGAX,ITGB2,JUNB,KMO,LCP1,LILRB3,LILRB4,LYN,MPEG1,MYH11,MYO1F,NO…	88
Cardiovascular Disease,Cardiovascular System Development and Function,Organ Morphology,Organismal Development,Organismal Injury and Abnormalities	Abnormal morphology of heart	2.93e-06			ABI1,ACADL,ACADVL,ACSL1,ADAM10,AKAP13,ALDH1A2,ANK3,ARAF,ATF3,ATG5,ATP2A2,BECN1,BIN1,CALR,CAMK2G,CAPNS1,CARD6,CASP7,CASP8,CAST,CAV1,CCDC134,CD2AP,CD36,CDK2,CIAPIN1,CKM,CLU,CNOT3,CRK,CRKL,CSDE1,CSNK2A1,CTSB,CTSC,CTSV,CYBB,DES,DNAJC3,EEF1D,ELOA,EMD,ERBIN,ETV6,FES,FKBP1A,FLNA,FUBP1,G6PD,GBE1,GNA13,GNAI2,GNAQ,GNAS,GPX1,GRB2,GRK2,GSN,HADHA,HMOX1,Hnrnpa1,HPRT1,HSD17B7,HSP90B1,HUWE1,IGF2R,IKBKB,IKBKE,IKB…	142
Digestive System Development and Function,Hepatic System Development and Function,Organ Morphology,Organismal Development	Morphology of liver	2.95e-06			ABCB11,ABCD3,Acp5,AGL,AIP,Akr1b7,APEX1,APOA1,ARG1,ASAH1,ATG5,BAG3,BID,BPNT1,BSG,CAV1,CBFB,CCDC134,CD14,CD1D,CDK2,CIAPIN1,CNOT3,CRKL,CTBS,CTSA,DGUOK,DPP7,EIF3M,FABP5,FUBP1,GBA1,GLMP,GNAS,GRN,HADHA,HEXA,IGF2R,IKBKB,IKBKG,IQGAP2,JUNB,KRT8,LGALS3,LGMN,LIMS1,LIPA,LMNA,LRP1,MAN2B1,MAN2C1,MANBA,MAPK14,MIF,MMUT,MTHFD2,NAGLU,NCOA5,PARP1,PNPLA2,PPP3CA,PPT1,PPT2,PRDX5,PSAP,PTGS2,RAP1GDS1,SAFB,SCP2,SELENBP1,…	86
Cancer,Organismal Injury and Abnormalities	Carcinoma	3.1e-06	Increased	2.495	ABRAXAS2,ACP3,ACSS2,ADAM10,ADH5,ALB,ALDH1B1,ALDH2,ALDOA,ALDOC,ANXA1,ANXA7,APOA1,ARID1A,ATF3,ATP2A1,ATP2A2,B2M,BECN1,BRCA1,BSG,CAV1,CBL,CBR1,CCL5,CCNDBP1,CD274,CD44,CDCA8,CDK2,CEBPB,CHD7,CKM,CLU,COTL1,CSNK2A1,CTNND1,CTSB,CTSS,CTSZ,DNM1L,ENO1,ERGIC1,GAB2,GAS7,Gm21596/Hmgb1,GNAI2,GNAS,GNB1,GRB2,GSTO1,HINT1,HIP1,HSPA5,IKBKB,IKBKG,IL16,IL1A,INTU,IQGAP1,IQGAP2,ITGB1,LDHA,LGALS1,LGALS3,LIMS1,LUC7L2,MAP2…	117
Gene Expression,Protein Synthesis	Translation of mRNA	3.25e-06		1.4	ACO1,APP,CYFIP1,DNAJC1,EIF2AK2,EIF3C,EIF3E,EIF3G,EIF3I,EIF3K,EIF3M,EIF4E,EIF4G2,ELAVL1,FMR1,ILF3,IMPACT,IREB2,MRPL12,MRPL39,PATL1,RACK1,RPL13A,RPL24,RPL27A,RPL38,Rplp1 (includes others),RPS17,RPS24,S100A9	30
Endocrine System Disorders,Gastrointestinal Disease,Immunological Disease,Metabolic Disease,Organismal Injury and Abnormalities	Insulin-dependent diabetes mellitus	3.25e-06		-1.335	Acp5,ACTA2,ALOX5AP,ANXA1,ARHGEF6,B2M,CAPG,CCL5,CCR7,CD180,CD1D,CD274,CD38,CD40,CD74,CD84,CD86,CLEC6A,CLEC9A,CTSB,CTSS,CTSV,CYBB,DDX60,FCGR1A,FCGR2A,FCGR2B,FXYD5,GBP2,GBP6,GPNMB,HCLS1,HLA-A,HLA-DMA,HLA-DMB,HLA-DQA1,HLA-DRB5,ICAM1,IFI16,Ifi47,IFIT2,IFIT3,Iigp1,IRF4,Irgm1,ITGAX,ITGB2,KMO,LCP1,LILRB3,LILRB4,MPEG1,MYH11,MYO1F,NOD2,OAS1,PDCD4,PLD4,PLEK,PSMB9,PTGS2,S100A4,S100A6,SLC3A2,STAT1,STAT2,STAT4…	69
Cellular Movement,Organismal Injury and Abnormalities,Respiratory Disease	Cellular infiltration of lung	3.41e-06		-0.822	ACTB,ALB,ALDH2,ALDOA,ANXA3,ARG1,CD300LF,CD86,CHD4,Chil3/Chil4,CSF2RB,CTSS,ENO1,HNRNPAB,HSPA5,IL2RA,MYH9,NR3C1,P4HB,PDIA3,PRDX1,PRDX6,SELENBP1,SPI1,TKT,TPI1,TUBB	27
Cellular Assembly and Organization	Rearrangement of cytoskeleton	3.55e-06		-1.263	BAIAP2,Gm21596/Hmgb1,ITGB1,MYH9,NCK1,PALLD,PTK2B,PTPRA,RAC2,ROCK1,SHC1,SLK,SWAP70	13
Cellular Assembly and Organization	Stabilization of filaments	3.55e-06		-0.905	APP,ATG5,BIN1,CLIP1,DIAPH1,DNM2,FMR1,IQGAP1,ITGAM,Macf1,MAP1S,MAPRE1,PTK2B	13
Cellular Assembly and Organization	Transport of endosomes	3.57e-06			ARL8B,Cdc42,EHD1,FLNA,LAMTOR1,VPS4B,WAS,WASHC1,WASHC4	9
Cancer,Organismal Injury and Abnormalities	Formation of solid tumor	3.76e-06	Increased	2.091	ABRAXAS2,ACP3,ACTA2,ACTN4,ALDH1A2,ALDH1B1,ALDH2,ALDOA,ALDOC,ANK3,ANXA2,ANXA7,APEX1,ARAF,ARG1,ARID1A,ARID2,ASS1,ATF3,ATP2A2,B2M,BECN1,BID,BRCA1,BSG,BUB3,CAV1,CBR1,CCNDBP1,CD274,CD44,CD74,CD86,CDCA8,CDK2,CEBPB,CHD7,CLU,CNOT1,CSNK2A1,CTNND1,CTSB,CTSS,CTSZ,DHX15,DNMT3B,ELAVL1,ENO1,ERBIN,ERGIC1,ETV6,FABP4,FABP5,FEN1,Ggta1,Gm21596/Hmgb1,GNAI2,GNAQ,GNAS,GNB1,GNB4,GRB2,GSTP1,HINT1,HIP1,HMGA1,HMGB2,HMOX1,…	165
Cancer,Organismal Injury and Abnormalities	Non-hematological solid tumor	3.78e-06		1.74	ABRAXAS2,ACP3,ACSS2,ACTA2,Actn3,ADAM10,ADH5,ALB,ALDH1A2,ALDH1B1,ALDH2,ALDOA,ALDOC,ANK3,ANXA1,ANXA2,ANXA7,APEX1,APOA1,ARAF,ARG1,ARID1A,ASS1,ATF3,ATP2A1,ATP2A2,B2M,BECN1,BID,BRCA1,BSG,CAV1,CBL,CBR1,CCL5,CCNDBP1,CD274,CD40,CD44,CDCA8,CDK2,CEBPB,CHD7,CKM,CLTB,CLU,COTL1,CSNK2A1,CTNND1,CTSB,CTSS,CTSV,CTSZ,DNM1L,DNMT3B,ENO1,ENTPD1,ERBIN,ERGIC1,ETV6,FABP4,FABP5,GAB2,GAS7,GLRX,Gm21596/Hmgb1,GNAI2,GNAQ,GNA…	178
Hematological System Development and Function,Tissue Morphology	Quantity of leukocytes	3.84e-06	Decreased	-3.076	ABRAXAS2,ADAM10,AKAP13,ALCAM,ALDH2,ANPEP,ANXA1,AP1G1,APOA1,APP,ARG1,ARHGEF1,ARHGEF6,ATF3,ATG5,ATP6V0A2,B2M,B4GALT1,BAG3,BAK1,BCL10,BCLAF1,BID,BRCA1,BRCC3,BSG,BST1,Bst2,CAMK2G,CASP8,CAV1,CBFB,CBL,CBLB,CCL5,CCR7,CD180,CD1D,CD274,CD300LF,CD36,CD38,CD40,CD44,CD47,CD69,CD74,CD84,CD86,Cdc42,CEBPB,CLEC10A,CLIC4,CLU,CNN2,COMT,CORO1A,CSF2RB,CTSB,CTSS,CTSV,CYBB,DEF6,DIAPH1,DNAJA3,DNASE2,DOCK11,DUSP3,EEF1D,…	221
Hematological Disease,Immunological Disease	Abnormal function of neutrophils	3.85e-06			ARHGEF1,B4GALT1,CAV1,CD14,CD47,CLEC6A,CTTN,CYBB,ENTPD1,FCGR2A,GIT2,GNAI2,ITGAL,ITGAM,ITGB2,LCP1,LYN,PLAUR,PLCB2,PRKCD,RAC2,RAP1A,SERPINB1,SYK,TAX1BP1	25
Cellular Movement,Hematological System Development and Function,Immune Cell Trafficking,Inflammatory Response	Migration of phagocytes	4.04e-06		-1.751	ALCAM,ANXA1,APOA1,APP,ARHGAP25,BLVRA,CCL5,CCR7,CD38,CD40,CD44,CD47,Cdc42,CNN2,CORO1A,CSF2RB,CTSS,CTSV,CYBB,DIAPH1,DOCK11,FLNA,Gm21596/Hmgb1,GNAI3,HCLS1,HMOX1,ICAM1,ITGAL,ITGAM,ITGB1,ITGB2,LGALS1,LGALS3,LRP1,LSP1,MAPKAPK2,MYH9,MYO1F,MYO9B,NCKAP1L,PAFAH1B1,PARP1,PTGS2,PTK2B,PTPN6,RAC2,RAP1B,RHOB,ROCK1,S100A10,S100A8,S100A9,SIRPA,SWAP70,TLN1,WAS	56
Cellular Compromise,Hypersensitivity Response,Inflammatory Response	Degranulation of mast cells	4.13e-06		-0.564	ANPEP,ANXA1,APP,ARHGEF7,ATF3,CAPN1,CD63,CORO1A,CORO1B,FCGR2A,FCGR2B,GAB2,GIT1,GRK2,JUNB,LCP2,LILRB4,LYN,PAK2,PEBP1,PPP3R1,PTPN6,PTPRC,RABGEF1,RAC2,SIRPA,SPHK2,STAT5A,STIM1,SWAP70,SYK,VAMP8,WIPF1	33
Cell-To-Cell Signaling and Interaction	Response of mononuclear leukocytes	4.22e-06		-0.125	APOA1,APP,BAK1,CASP8,CBLB,CCR7,CD180,CD1D,CD274,CD40,CD69,CD86,CSF2RB,CTSS,F8,FCGR2A,Gm21596/Hmgb1,GNAS,HMOX1,ICAM1,IKBKB,IL2RA,LCP2,LILRB3,MSH2,MSR1,NFKB2,NR3C1,PARP1,PFDN6,PLAUR,PNP,POSTN,PSMB10,PSME2,PTPN6,PTPRC,PYCARD,SRC,STAT5A,TAPBP,TRAF3IP2,WAS	43
Cellular Development,Cellular Growth and Proliferation,Hematological System Development and Function,Hematopoiesis,Lymphoid Tissue Structure and Development,Tissue Development	Differentiation of mononuclear leukocytes	4.28e-06	Decreased	-2.407	ADAM10,ANXA1,AP3D1,ARG1,ARRB1,ATG5,B2M,BCL10,BRCA1,BSG,BST1,CARD9,CBFB,CBL,CBLB,CCL5,CCR7,CD1D,CD274,CD36,CD38,CD40,CD44,CD69,CD74,CD86,Cdc42,CDK2,CEBPB,CHD4,CLEC6A,CNOT3,CSNK2A1,CTSV,DEF6,DNAJA3,DNASE2,DOCK11,EEF1D,EIF4E,ELAVL1,ENTPD1,Ewsr1,FCGR2A,FCGR2B,FKBP1A,Fus,GAB2,GBA1,GIT1,GRB2,HDAC1,HECTD1,HLA-A,HLA-DMA,HLA-DQA1,HMGA1,Hmgb3,HNRNPL,HS1BP3,HSP90AA1,HSP90B1,HSPA9,HSPD1,ICAM1,IGF2R,IKBKB,IKB…	147
Gene Expression	Expression of mRNA	4.67e-06		1.915	ACO1,APP,CYFIP1,DNAJC1,EIF2AK2,EIF3C,EIF3E,EIF3G,EIF3I,EIF3K,EIF3M,EIF4E,EIF4G2,ELAVL1,FMR1,Fus,ILF3,IMPACT,IREB2,MRPL12,MRPL39,PATL1,RACK1,REXO2,RPL13A,RPL24,RPL27A,RPL38,Rplp1 (includes others),RPS17,RPS24,S100A9	32
Cellular Movement,Connective Tissue Development and Function	Migration of fibroblast cell lines	4.7e-06	Decreased	-2.233	ARHGEF1,ATG12,ATG3,ATG5,Cdc42,CLIC4,CRKL,EHD1,FABP5,FMNL2,GIT2,GNG12,IFI16,ITGA5,ITGB1,LIMA1,LRPAP1,MAPK14,MAPRE1,Marcks,MIEN1,NCK1,PALLD,PLAUR,PRKCD,PTGS2,PTPN12,PTPRA,PTPRJ,PXN,RHOC,RHOG,SRC,TMEM30A,VCL,VCP	36
Inflammatory Disease,Inflammatory Response,Organismal Injury and Abnormalities,Respiratory Disease	Inflammation of lung	4.7e-06		0.649	ACTB,ALB,ALDH2,ALDOA,ANXA3,ANXA5,ARG1,ATF3,ATG5,BID,BSG,CARD9,CAV1,CBL,CCR7,CD14,CD1D,CD300LF,CD36,CD44,CD86,CHD4,Chil3/Chil4,CSF2RB,CTSS,CYBB,ENO1,ENTPD1,FCGR2B,GIT2,HDAC1,HLA-A,HMOX1,HNRNPAB,HSPA5,ICAM1,IKBKB,IKBKE,IL1RN,IL2RA,LCP2,LGALS1,LGALS3,LGALS9B,LIPA,LYN,MAP2K1,MAP2K3,MYH9,NR3C1,P4HB,PDIA3,PRDX1,PRDX6,PTGS1,PTGS2,PTPN6,PTPRC,PTPRJ,PYCARD,SELENBP1,SERPINB1,SPI1,SQSTM1,STAT1,THBS1,TKT,TPI…	71
Cellular Movement	Cellular infiltration by blood cells	4.73e-06		-0.137	ALOX5AP,ANXA1,ANXA2,APOA1,APP,ARHGAP25,ARRB1,B4GALT1,BECN1,BSG,CASP8,CAST,CAV1,CBFB,CCDC134,CCL5,CCR7,CD274,CD300LF,CD36,CD38,CD40,CD44,CD47,CD69,CD86,Cdc42,CORO1A,CSF2RB,CTSB,CTSC,CTTN,CYBB,DEF6,ELAVL1,FABP4,GBA1,Gm21596/Hmgb1,GRK2,GSDMD,HARS1,HLA-A,HMOX1,HSPA5,HSPD1,ICAM1,IKBKB,IKBKE,IKBKG,IL16,IL1A,IL1RN,IL2RA,IRF5,ITGAL,ITGAM,ITGB1,ITGB2,KPNA4,LGALS1,LGALS3,LILRB4,LYN,MAPK14,MAVS,MIF,MSR1,NAA…	106
Cell Death and Survival,Organismal Injury and Abnormalities	Cell death of epithelial cells	5.07e-06		-0.167	ALDH2,ARID1A,ATF3,ATRX,BAK1,BID,CASP7,CASP8,CBL,CBLB,CD1D,CD36,CDC37,CEBPB,CTSB,CTSS,DAB2,DNM1L,EIF4E,EXOC5,GBP5,Gm21596/Hmgb1,GRN,GSDMD,HMOX1,IKBKB,IKBKG,IL1RN,IQGAP2,IRF4,IRF5,ITGB1,KRT8,LGALS3,LRP1,MAOA,MAP2K1,MAPK14,MAPKAPK2,MAPKAPK3,MCL1,MIF,NCL,NCOA5,NPM1,NR3C1,PAK2,PARD3,PARP1,PDCD6IP,PEA15,PHB2,PKM,PLS1,PON3,PRDX1,PRDX6,PTGS1,PTGS2,PTPN1,SEL1L,SEMA7A,SLC25A4,SLC25A5,SLC2A1,SOD1,SOD2,SPHK2…	74
Cancer,Organismal Injury and Abnormalities	Incidence of tumor	5.41e-06		1.523	ABRAXAS2,ACADVL,ACP3,ACTA2,ACTN4,ALDH1A2,ALDH1B1,ALDH2,ALDOA,ALDOC,ANK3,Anp32b,ANXA2,ANXA7,APEX1,ARAF,ARG1,ARID1A,ARID2,ARL6IP5,ASS1,ATF3,ATG5,ATP2A2,B2M,BECN1,BID,BRCA1,BSG,BUB3,CAMK2G,CAV1,CBR1,CCNDBP1,CD274,CD44,CD47,CD74,CD86,CDCA8,CDK2,CEBPB,CHD7,CLU,CNOT1,CSNK2A1,CTNND1,CTSB,CTSS,CTSZ,DHX15,DNMT3B,ELAVL1,ENO1,EPHX1,ERBIN,ERGIC1,ETV6,FABP4,FABP5,FEN1,FNIP2,Ggta1,Gm21596/Hmgb1,GNAI2,GNAQ,GNAS…	177
Cell-To-Cell Signaling and Interaction,Cellular Function and Maintenance,Inflammatory Response	Phagocytosis of tumor cell lines	5.45e-06		-0.697	CALR,CD44,CD47,Cdc42,CLIP1,FCGR1A,GRB2,HMOX1,ITGAM,PFN1,PRKCD,PTPN6,QKI,RALA,RALB,SPI1,WAS	17
Inflammatory Response	Degranulation	5.53e-06		-1.227	ANPEP,ANXA1,APP,ARHGEF7,ATF3,CAPN1,CD63,CORO1A,CORO1B,CYBB,FCGR2A,FCGR2B,GAB2,GIT1,GLRX,GRK2,ITGAM,ITGB2,JUNB,LCP2,LILRB4,LYN,MDP1,MYO1F,PAK2,PEBP1,PPP3R1,PTPN20,PTPN6,PTPRC,RABGEF1,RAC2,SIRPA,SNAP23,SPHK2,SPI1,STAT5A,STIM1,SWAP70,SYK,VAMP8,VTI1B,WAS,WIPF1	44
Cell Death and Survival	Apoptosis of fibroblast cell lines	5.61e-06		-1.158	APP,ASAH1,ATF3,ATG3,ATG5,BAK1,BECN1,BID,BIRC6,BRCA1,CAPNS1,CASP8,CDK11A,CEBPB,CRK,DNM1L,EEF1A1,EIF2AK2,EIF3C,EIF3I,EPHX1,FH,GLP1R,GSN,HSPA5,IFI16,IKBKB,IKBKG,IRF5,ITGB1,MAPK14,MCL1,NFKB2,P4HB,PARP1,PDIA3,PLRG1,PPID,PPP3CA,PRKAR1A,PRKCB,PRKCD,PSMD6,PTPN1,QKI,RAI14,RASA4,RHOB,RHOC,RTN4,SF3B6,SGPL1,SLC25A24,SMARCC1,SPHK2,SRC,SRSF2,STAT1,STK4,SUN2,SYK,TAX1BP1,THBS1,VDAC1,VIM,VPS28,YME1L1	67
Organismal Injury and Abnormalities	Blood clot	5.71e-06		-0.628	ANXA2,APP,CAPN1,CBLB,DACH1,F8,FCGR2A,FLNA,Gm21596/Hmgb1,GNAQ,GRIK2,HCLS1,HMOX1,ITGAM,ITGB2,LCP2,LGALS1,LGALS3,LGALS3BP,LILRB3,LRP8,MYH9,PLCB2,PRDX2,PROCR,PTGS1,PTGS2,PTK2B,PTPN1,PTPRJ,RAP1A,RAP1B,RHOG,ROCK2,S100A10,SERPINC1,SPTA1,SPTB,STIM1,SYK,THBS1,TWF2	42
Protein Synthesis	Expression of protein	5.87e-06		0.228	ACO1,APP,BPNT1,CAV1,CSDE1,CYFIP1,DNAJC1,EIF2AK2,EIF3C,EIF3E,EIF3G,EIF3I,EIF3K,EIF3M,EIF4E,EIF4G2,ELAVL1,FCGR2B,FMR1,Fus,GAB2,ILF3,IMPACT,IREB2,JUNB,LYN,MAP2K1,MAP2K3,MRPL12,MRPL39,NCK1,PATL1,PTPRC,RACK1,RNH1,RPL13A,RPL24,RPL27A,RPL38,Rplp1 (includes others),RPS17,RPS24,S100A9,SEC23B,SOD2,SWAP70,UCHL1	47
Cellular Growth and Proliferation,Connective Tissue Development and Function,Tissue Development	Proliferation of connective tissue cells	5.92e-06		-0.329	ACTB,AIMP1,AKR1A1,ALB,ALDH3A2,ATF3,ATG5,BRCA1,CAPNS1,CASP8,CAV1,CBL,CD44,Cdc42,CDK2,CEBPB,CNOT7,COL9A1,CRK,CRKL,CTSB,CTSV,DACH1,DNM1L,EP400,EPPK1,ERBIN,FEN1,FIGNL1,GNAI2,GNAQ,GNL3,GOLPH3,GRB2,GSTP1,HDGFL2,HGS,HINT1,HMMR,HUWE1,IDH1,IFI16,IFI30,IKBKB,IKBKG,INTU,ITGB1,JUNB,LGALS3,LIMA1,MAP2K1,MAP2K3,MAP3K3,MAPK14,MAPKAPK2,MIF,MORC3,NCSTN,NDRG1,NFKB2,NPM1,NR3C1,PARD3,PBXIP1,PKM,POSTN,PRKAR2B,PSME3,PT…	106
Cellular Movement,Hematological System Development and Function,Immune Cell Trafficking,Inflammatory Response	Chemotaxis of granulocytes	5.93e-06	Decreased	-3.499	ANXA1,APOA1,APP,ARHGAP25,CAPG,CCR7,CD47,CD69,CD74,Chil3/Chil4,CORO1A,DEK,FCGR2A,GIT2,GNAI3,GSN,ICAM1,IKBKB,ITGAM,ITGB2,LILRB3,LSP1,LYN,MAPKAPK2,MYO1F,NCKAP1L,NOD2,PTPN6,RAC2,S100A8,SERPINB1,SPI1,STIM1	33
Cellular Movement,Hematological System Development and Function,Immune Cell Trafficking,Inflammatory Response	Chemotaxis of neutrophils	6.35e-06	Decreased	-4.033	APOA1,APP,ARHGAP25,CAPG,CCR7,CD47,CD69,CD74,CORO1A,DEK,FCGR2A,GIT2,GNAI3,GSN,ICAM1,IKBKB,ITGAM,ITGB2,LILRB3,LSP1,LYN,MAPKAPK2,MYO1F,NCKAP1L,NOD2,PTPN6,RAC2,S100A8,SERPINB1,SPI1,STIM1	31
Inflammatory Response	Innate immune response	6.39e-06		0.945	Bst2,CARD9,CASP8,CD40,CEBPB,CLEC6A,CYBA,CYBB,GBP5,Gm21596/Hmgb1,GOLGA4,GRN,HMGB2,IFI35,IPO7,IRF5,LGALS9B,LRP8,Macf1,MAVS,MYO1F,NMI,NOD2,RIPK2,SERPINB1,SF3A1,SMPDL3B,SREBF1,STAT1,SYK,TNPO1,TRIM10,TRIM25,TRIM28,TRIM56	35
Protein Synthesis	Translation of protein	6.66e-06		1.173	ACO1,APP,BPNT1,CSDE1,CYFIP1,DNAJC1,EIF2AK2,EIF3C,EIF3E,EIF3G,EIF3I,EIF3K,EIF3M,EIF4E,EIF4G2,ELAVL1,FMR1,Fus,ILF3,IMPACT,IREB2,MAP2K1,MRPL12,MRPL39,NCK1,PATL1,RACK1,RNH1,RPL13A,RPL24,RPL27A,RPL38,Rplp1 (includes others),RPS17,RPS24,S100A9,UCHL1	37
Hematological System Development and Function,Tissue Morphology	Quantity of myeloid cells	7e-06		0.644	ABRAXAS2,ADD3,AGK,ANXA1,APP,ARG1,ARHGEF6,ATF3,ATG5,ATP6V0A2,B2M,B4GALT1,BAG3,BID,BRCC3,CAPNS1,CASP8,CBFB,CD1D,CD274,CD300LF,CD36,CD40,CD47,Cdc42,CLEC10A,CLIC4,CLU,CNN2,CSF2RB,CTSB,CTSS,CTSV,CYBB,DIAPH1,DUSP3,EIF2AK2,ELMO1,FCGR2A,FCGR2B,FES,FLNA,FUBP1,GAB2,GBA1,GFUS,Gm15807/Hmgn5,Gm21596/Hmgb1,GNAI2,GNAS,GPR132,GRN,GSN,HBZ,HINT1,HMOX1,HSP90B1,ICAM1,IKBKB,IKBKG,IL1A,IL2RA,IRF4,ITGAL,ITGAM,ITGB2,ITG…	137
Antigen Presentation,Cell-To-Cell Signaling and Interaction,Inflammatory Response	Antigen presentation by antigen presenting cells	7.56e-06		-1.457	CD68,CD74,CD86,CLEC9A,CTSS,FCGR1A,FCGR2A,HSP90AA1,LILRB4,SEC22B,SWAP70,SYK,TAP1,TAPBP,WAS	15
Cancer,Gastrointestinal Disease,Organismal Injury and Abnormalities	Digestive system cancer	7.64e-06		1.92	ACSS2,ACTN4,ADAM10,ADH5,ALDH2,ANXA7,ARID1A,ATP2A2,B2M,BECN1,BRCA1,BSG,CAMK2G,CCL5,CCNDBP1,CD274,CD44,CDCA8,CDK2,CHD7,CLU,CSNK2A1,CTSS,DNM1L,ERGIC1,Gm21596/Hmgb1,GNAI2,GNAS,GNB1,HINT1,HMMR,HSP90B1,HSPA5,IKBKB,IKBKG,IL16,IL1A,IQGAP1,IQGAP2,LGALS1,LGALS3,LIMS1,LUC7L2,MAP2K1,MAPK14,MAPKAPK2,MAPKAPK3,MIF,MOB1B,MSH2,NCAPG,NCK1,NCOA5,NDRG1,NDUFV2,PARP1,PKM,PNPLA2,PRDX1,PRKAR1A,PRKCB,PSMB9,PSME3,PTGS2,RA…	76
Antigen Presentation,Inflammatory Response	Antigen presentation by cells	7.64e-06		-1.299	CD1D,CD68,CD74,CD86,CLEC9A,CTSS,FCGR1A,FCGR2A,HSP90AA1,LILRB4,RAB5B,SEC22B,SWAP70,SYK,TAP1,TAPBP,WAS	17
Cancer,Organismal Injury and Abnormalities	Abdominal carcinoma	7.82e-06		1.505	ACP3,ACSS2,ADAM10,ADH5,ALDH2,ANXA7,ARID1A,ATF3,B2M,BECN1,BRCA1,BSG,CCL5,CCNDBP1,CD274,CDCA8,CDK2,CLU,CTSS,DNM1L,Gm21596/Hmgb1,GNAI2,GNAS,GRB2,HINT1,HIP1,HSPA5,IKBKB,IKBKG,IL16,IL1A,IQGAP1,IQGAP2,LGALS1,LGALS3,LIMS1,MAP2K1,MAPK14,MAPKAPK2,MAPKAPK3,MIF,MSH2,NCAPG,NCOA5,PARP1,PKM,PNPLA2,PRDX1,PRKAR1A,PSMB9,PSME3,PTGS2,PTPN1,RBPJ,S100A4,SIRT2,SNX9,SOD1,SPTBN1,SRC,THBS1,TRAP1	62
Protein Synthesis	Translation	7.85e-06		1.148	ACO1,APP,BPNT1,CSDE1,CYFIP1,DNAJC1,EEF2,EIF2AK2,EIF3C,EIF3E,EIF3G,EIF3I,EIF3K,EIF3M,EIF4E,EIF4G2,ELAVL1,FMR1,Fus,ILF3,IMPACT,IREB2,MAP2K1,MRPL12,MRPL39,NCK1,PATL1,RACK1,RNH1,RPL13A,RPL24,RPL27A,RPL38,Rplp1 (includes others),RPS17,RPS24,S100A9,UCHL1	38
Cell Death and Survival	Cell death of antigen presenting cells	7.85e-06		-1.12	BAK1,CAMK2G,CASP7,CASP8,CCL5,CD40,CEBPB,CYBB,EIF2AK2,ENTPD1,FABP4,GPR132,GSDMD,HMOX1,HSP90AB1,IRF5,Irgm1,ISG15,LAMTOR2,LGALS3,LRP1,MAP2K3,MAPK14,MCL1,MIF,MSR1,NAMPT,NCEH1,NR3C1,PARP1,PLEKHO2,PTPN6,PYCARD,RAN,SOAT1,STAT1,STK4,ZBP1	38
Cell-To-Cell Signaling and Interaction,Cellular Movement,Hematological System Development and Function,Immune Cell Trafficking,Inflammatory Response	Recruitment of phagocytes	7.98e-06	Decreased	-2.85	ADAM10,ALOX5AP,ANXA1,APOA1,APP,B4GALT1,CAMK1,CASP8,CAV1,CBLB,CCL5,CCR7,CD14,CD274,CD36,CD40,CD44,CD47,CD69,CD74,CLEC10A,CNN2,CTSC,FCGR2A,FCGR2B,FERMT3,GAB2,GLRX,Gm21596/Hmgb1,GPR132,GSN,ICAM1,IKBKB,IL1A,IL1RN,IL2RA,IRF5,ITGAM,ITGB2,LAMTOR2,LGALS3,LRP1,LSP1,LYN,MAP2K3,MYO9B,NOD2,PLGRKT,PYCARD,RAP1B,RHOB,RIPK2,ROCK1,RTN4,S100A4,S100A8,STAT5A,TAX1BP1,THBS1,TRAF3IP2	60
Neurological Disease,Organismal Injury and Abnormalities	Astrocytosis	8.01e-06		1.54	ABCD1,ADAM10,AGA,APOA1,APP,BCS1L,CAV1,CLCN7,COQ9,CTSB,CTSV,GRN,GYS1,HSD17B4,LAMP1,LRPAP1,NAMPT,PDCD6IP,PPT1,PSAP,PSMC4,SCARB2,SCYL1,SH3GLB1,SOD1,SQSTM1,SSB,UBQLN2,ZFYVE26	29
Cancer,Organismal Injury and Abnormalities	Development of carcinoma	8.23e-06	Increased	2.594	ABRAXAS2,ACP3,ALDH1B1,ALDH2,ALDOA,ALDOC,ANXA7,ARID1A,ATF3,ATP2A2,B2M,BECN1,BRCA1,BSG,CAV1,CBR1,CCNDBP1,CD274,CDCA8,CDK2,CEBPB,CHD7,CLU,CSNK2A1,CTNND1,CTSB,CTSS,CTSZ,ENO1,ERGIC1,Gm21596/Hmgb1,GNAI2,GNAS,GNB1,GRB2,HINT1,HIP1,HSPA5,IKBKB,IL1A,INTU,IQGAP1,IQGAP2,LDHA,LGALS1,LGALS3,LIMS1,LUC7L2,MAPK14,MIF,MSH2,MTDH,NCK1,NCOA5,NCSTN,NDUFV2,PFKP,PKM,PRDX1,PRKAB1,PRKAR1A,PRKCD,PSMB9,PSME3,PTGS2,PTPN1,RAL…	84
Cell Death and Survival	Cell survival	8.39e-06	Decreased	-3.697	ABCB6,ACTL6A,ADH5,APEX1,APP,ARRB1,ATG12,ATG3,ATG5,B2M,BAK1,BCAP31,BCL10,BECN1,BID,BRCA1,CASP7,CASP8,CAT,CAV1,CBL,CBLB,CD40,CD44,CD82,CD86,CEBPB,CIAPIN1,CR1L,CSF2RB,CTSB,CYBB,DEF6,EIF4E,FH,FLII,GAB2,GIT1,GLP1R,Gm21596/Hmgb1,GPNMB,GPX1,GRB2,GSR,GSTP1,HBZ,HDAC1,HLA-A,HMGA1,HMGB2,HMOX2,HSD17B10,HSP90AB1,IKBKB,IKBKG,IL1A,IRF4,ITGAM,ITGB1,LGALS3,LMNA,LYN,MANF,MAP2K1,MAP4K4,MAPK14,MCL1,MSH2,MSR1,MVP,NCF…	142
Cancer,Organismal Injury and Abnormalities	Growth of tumor	8.45e-06	Decreased	-3.751	ABI1,ACLY,ACSS2,ADAM10,ADH5,AGA,AIMP1,ALCAM,ANPEP,ANXA1,ANXA2,APOA1,ARAF,ARHGEF4,ARID1A,ARL6IP5,ATG5,ATP6V0A2,BECN1,BRCA1,BSG,CAV1,CCL5,CD274,CD36,CD38,CD40,CD44,CDO1,CHD4,CISD1,CKAP5,CLU,CRKL,CTNND1,CTSB,CTSS,CTSV,CTSZ,CTTN,CYBA,CYBB,CYFIP1,DACH1,DNAJB6,DNM2,DNMT3B,EIF3I,ELAVL1,ENO1,ENTPD1,ERO1A,FABP5,FERMT3,FH,FLNA,FSTL1,GATAD2A,GLS,Gm21596/Hmgb1,GNA12,GNA13,GPNMB,GSTO1,HDAC1,HK2,HMGA1,HMMR,HMO…	186
Cell Death and Survival,Embryonic Development	Cell viability of embryonic stem cell lines	9.12e-06	Decreased	-2.496	NUP54,NUP93,PRPF3,PSMA6,PSMC2,PSMD1,PSMD12,PSMD14,RPL24,RPN2,SF3B1,TOP1,TRIM28	13
Cellular Movement,Hematological System Development and Function,Immune Cell Trafficking	Migration of antigen presenting cells	9.15e-06		-1.473	ALCAM,APOA1,APP,BLVRA,CCL5,CCR7,CD38,CD40,CD44,Cdc42,CNN2,CSF2RB,DIAPH1,DOCK11,FLNA,HCLS1,HMOX1,ICAM1,ITGAL,ITGAM,LGALS1,LRP1,MAPKAPK2,MYO9B,NCKAP1L,PAFAH1B1,PARP1,PTGS2,PTK2B,PTPN6,RAC2,RHOB,ROCK1,S100A10,S100A8,SIRPA,SWAP70,WAS	38
Cancer,Organismal Injury and Abnormalities	Nonhematologic malignant neoplasm	9.29e-06		1.714	ABRAXAS2,ACP3,ACSS2,ADAM10,ADH5,ALB,ALDH1B1,ALDH2,ALDOA,ALDOC,ANK3,ANXA1,ANXA7,APEX1,APOA1,ARID1A,ASS1,ATF3,ATP2A1,ATP2A2,B2M,BECN1,BRCA1,BSG,CAV1,CBL,CBR1,CCL5,CCNDBP1,CD274,CD40,CD44,CDCA8,CDK2,CEBPB,CHD7,CKM,CLTB,CLU,COTL1,CSNK2A1,CTNND1,CTSB,CTSS,CTSZ,DNM1L,ENO1,ENTPD1,ERGIC1,ETV6,GAB2,GAS7,Gm21596/Hmgb1,GNAI2,GNAQ,GNAS,GNB1,GRB2,GSTO1,HINT1,HIP1,HMOX1,HSPA5,IKBKB,IKBKG,IL16,IL1A,INTU,IQGAP1,…	138
Connective Tissue Development and Function,Tissue Development	Growth of connective tissue	9.3e-06		-0.36	ACTB,AIMP1,AKR1A1,ALB,ALDH3A2,ARAF,ATF3,ATG5,BRCA1,CAPNS1,CASP8,CAV1,CBL,CD44,Cdc42,CDK2,CEBPB,CNOT7,COL9A1,CRK,CRKL,CTSB,CTSV,DACH1,DNM1L,EP400,EPPK1,ERBIN,FEN1,FIGNL1,GNAI2,GNAQ,GNL3,GOLPH3,GRB2,GSTP1,HDGFL2,HGS,HINT1,HMMR,HUWE1,IDH1,IFI16,IFI30,IKBKB,IKBKG,INTU,IRF5,ITGB1,JUNB,LGALS3,LIMA1,MAP2K1,MAP2K3,MAP3K3,MAPK14,MAPKAPK2,MIF,MORC3,NCSTN,NDRG1,NFKB2,NPM1,NR3C1,PARD3,PBXIP1,PIK3R2,PKM,POSTN…	110
Neurological Disease,Organismal Injury and Abnormalities	Cerebral disorder	9.37e-06		1.996	AGA,ANXA7,APP,ARG1,ARL6,ATF3,BECN1,BID,BIRC6,BLOC1S2,CAMK2A,CAPN1,CASP6,CASP8,CAV1,CBFB,CD36,CEBPB,CKB,CLCN7,CLU,CPT1A,CR1L,CTSB,CTSV,DIAPH1,DNAJC5,FKBP8,FMR1,FUBP1,GLB1,GM2A,GMPPA,GRK2,GRN,HMOX1,IDH1,IKBKB,IREB2,LMNB2,LRP1,LRP8,MAN2B1,MAN2C1,MANBA,Marcks,MARCKSL1,MBOAT7,MIF,NAGLU,NAMPT,NEFL,PAFAH1B1,PARP1,Pcmt1,PDCD10,PDCD6IP,PEX11B,PHB2,PLAUR,PPT1,PPT2,PTGS2,PTPRA,PURA,PYCARD,RTN4,SH3GL1,SOD1,S…	78
Cellular Movement,Hematological System Development and Function,Immune Cell Trafficking	Cellular infiltration by leukocytes	9.41e-06		-0.393	ALOX5AP,ANXA1,ANXA2,APOA1,APP,ARHGAP25,ARRB1,B4GALT1,BECN1,BSG,CASP8,CAST,CAV1,CBFB,CCDC134,CCL5,CCR7,CD274,CD300LF,CD36,CD38,CD40,CD44,CD47,CD69,CD86,CORO1A,CSF2RB,CTSB,CTSC,CTTN,CYBB,DEF6,ELAVL1,FABP4,GBA1,Gm21596/Hmgb1,GRK2,GSDMD,HARS1,HLA-A,HMOX1,HSPA5,HSPD1,ICAM1,IKBKB,IKBKE,IKBKG,IL16,IL1A,IL1RN,IL2RA,IRF5,ITGAL,ITGAM,ITGB1,ITGB2,KPNA4,LGALS1,LGALS3,LILRB4,LYN,MAPK14,MAVS,MIF,MSR1,NAAA,NDRG…	104
Cell-To-Cell Signaling and Interaction	Activation of cells	9.63e-06		-1.707	ADAM10,AHNAK,ANK3,ANXA1,ANXA2,AP3D1,APP,ATF3,ATG5,ATP6V0A2,B2M,B4GALT1,BAK1,BCL10,BCLAF1,CALR,CARD9,CASP8,CAT,CBL,CBLB,CCL5,CCR7,CD14,CD1D,CD274,CD300LF,CD36,CD38,CD40,CD44,CD47,CD74,CD84,CD86,CEBPB,CFL1,CLCN7,CLIC1,CORO1A,CSF2RB,CYBB,CYFIP1,DEF6,DNM2,ENTPD1,ERC2,FCGR1A,FCGR2A,FCGR2B,FKBP1A,GBA1,GLP1R,Gm21596/Hmgb1,GNA13,GNAI2,GNAQ,GPNMB,GRIK2,GRK2,GRN,GSN,HLA-A,HLA-DMA,HLA-DMB,HLA-DQA1,HPRT1,HSP…	154
Neurological Disease	Neurodegeneration of central nervous system	9.99e-06		0.644	AFG3L2,AGA,ANK3,APP,BECN1,CAPN1,CAV1,CLCN7,CTSB,CTSV,CYBB,DNAJC5,DNM1L,GBA1,GLB1,GMPPA,HSD17B4,IREB2,MANF,NAGLU,NPC2,PPT1,PPT2,PSAP,PTGS2,SH3GL1,SOD1,SQSTM1,STAMBP,STAT1,VIM,VPS18,ZFYVE26	33
Cellular Movement,Hematological System Development and Function,Immune Cell Trafficking,Inflammatory Response	Cell movement of peritoneal macrophages	1.06e-05		-1.182	CCL5,CD74,CNN2,GNA12,GNA13,GNAI2,GNAI3,GNB2,HMOX1,ITGAM,MIF,MYO9B,PTGS2,RHOB,ROCK1,S100A8,SIRPA	17
Cellular Movement,Hematological System Development and Function,Humoral Immune Response,Immune Cell Trafficking	Cell movement of B lymphocytes	1.09e-05		-1.481	APP,ARHGEF1,CD40,CD74,Cdc42,CSF2RB,GNA12,GNA13,GNAI2,GRK2,IKBKB,IRF5,ITGAL,LCP1,MIF,NFKB2,PIK3R2,PRKCD,PTK2B,RAC2,RAP1B,SPHK2,STK4,SWAP70,TRAF3IP2,WAS,WIPF1,ZAP70	28
Cancer,Organismal Injury and Abnormalities	Generation of tumor	1.09e-05		1.947	ABRAXAS2,ACP3,ACTN4,ALDH1B1,ALDH2,ALDOA,ALDOC,ANK3,ANXA7,APEX1,ARID1A,ATF3,ATG5,ATP2A2,B2M,BECN1,BRCA1,BSG,BUB3,CAV1,CBR1,CCNDBP1,CD274,CD44,CD74,CDCA8,CDK2,CEBPB,CHD7,CLU,CSNK2A1,CTNND1,CTSB,CTSS,CTSZ,DNMT3B,ENO1,ERGIC1,ETV6,FEN1,Gm21596/Hmgb1,GNAI2,GNAQ,GNAS,GNB1,GRB2,HINT1,HIP1,HMGA1,HSPA5,IKBKB,IL1A,INTU,IQGAP1,IQGAP2,LDHA,LGALS1,LGALS3,LIMS1,LUC7L2,MAP2K1,MAPK14,MCL1,MCM3,MIF,MSH2,MTDH,NCK1,…	120
Developmental Disorder	Growth Failure	1.09e-05	Increased	6.106	ABCB11,ABI1,ACTN4,AKAP13,AP1G1,APEX1,ARHGEF7,B4GALT1,BIRC6,BRCA1,C1QBP,CD2AP,CKB,CNPY3,COMMD1,COPS8,CR1L,CSDE1,CSNK2B,CTSB,CTSV,CWC27,CYCS,DBI,DIAPH1,DLD,DNAJC5,EIF4G2,ELAVL1,ELOA,EPS15,EPS15L1,ETHE1,ETV6,FES,FLNB,FLRT3,FUBP1,GADD45GIP1,Gk,Gm21596/Hmgb1,GNA13,GNAI2,GNAS,GORASP2,GPX1,GRK2,HADHA,HBZ,HEXA,HK2,HMX3,HNRNPD,HSD17B4,IKBKG,IL1RN,ITGA5,ITPA,KDM3B,KRT6B,LAMTOR2,LMBRD1,LMNA,LRP1,MACROH2A2,M…	134
Cell-To-Cell Signaling and Interaction	Binding of connective tissue cells	1.1e-05		-1.533	ANXA2,CALR,CBL,Cdc42,CLTC,DNM1,DNM2,EVL,GSN,IGF2R,IPO9,IQGAP1,ITGA5,ITGB1,LRP1,MAP2K1,MYH9,NCK1,OSTM1,PALLD,PDCD6IP,PLAUR,PLEC,POSTN,PTK2B,PTPRJ,RHOB,ROCK1,SRC,VCL,ZYX	31
Cell-To-Cell Signaling and Interaction,Inflammatory Response	Response of dendritic cells	1.15e-05	Decreased	-2.392	CCL5,CD68,CD74,CD86,CLEC9A,FCGR1A,FCGR2A,GNAQ,HMOX1,HSP90AA1,LILRB4,PALLD,SEC22B,SWAP70,SYK,TAP1,TAPBP,WAS	18
Protein Degradation,Protein Synthesis	Catabolism of protein	1.15e-05		-0.299	ADAM10,APP,ARIH1,ARRB1,ASPH,BAG3,BAG6,CALR,CAPN1,CAPNS1,CAST,CBLB,CD74,CNDP2,Cts8,CTSA,CTSC,CTSS,CTSV,DLD,EIF2AK2,GGA1,GGA3,GLMP,IFI30,IKBKB,IPO9,LAMP1,LAMP2,LGMN,LMNA,LNPEP,LONP1,MANBA,MORC3,NPM1,PGPEP1,PIN1,PPP1R11,PPP2CA,PSMB3,PYCARD,RBBP6,RNF6,RTN4,S100A4,SEL1L,SERPINB1,SOD1,SOD2,SPTBN2,STK4,TARDBP,TCIRG1,TPP1,TPP2,UBA6,UBE2G2,UBE2L3,UBE2N,UBE2Z,UBE3A,UCHL1,UCHL3,USP25,USP7,VCP,ZMPSTE24	68
Neurological Disease,Organismal Injury and Abnormalities,Psychological Disorders	Tauopathy	1.16e-05			ADAM10,APP,ARG1,ATF3,CAPG,CD14,CD63,CFL1,CTSZ,CYBB,GPNMB,HMOX1,HSPA9,ITGAX,LGALS3,LGALS3BP,LILRB4,PAK3,PDIA3,PIN1,SOD1,STIP1	22
Cellular Growth and Proliferation,Lymphoid Tissue Structure and Development	Proliferation of lymphatic system cells	1.18e-05		-1.508	ABI1,ACLY,ACTL6A,AHNAK,ANXA1,APP,ARG1,ARHGEF1,ARHGEF6,ATG5,ATP6V0A2,B2M,B3GNT2,BCL10,BCLAF1,BRCA1,CALR,CASP8,CBFB,CBL,CBLB,CCDC134,CCL5,CCR7,CD14,CD180,CD274,CD2AP,CD38,CD40,CD44,CD69,CD74,CD86,Cdc42,CDK2,CEBPB,CORO1A,CR1L,CSF2RB,CUL1,CYBB,DEF6,DIAPH1,DNAJA3,DNM2,EHD1,EHD3,EHD4,EIF2AK2,EIF4E,ELAVL1,FABP4,FCGR2A,FCGR2B,FKBP1A,Fus,GAB2,GNAI2,GSTP1,HCLS1,HECTD1,HLA-DMA,HNRNPL,HPRT1,HSP90AB1,HSPD1,IC…	149
Cellular Function and Maintenance	Function of phagocytes	1.22e-05			ANPEP,BCL10,CAPG,CARD9,CASP8,CAV1,CBLB,CCR7,CD14,CD274,CD300LF,CD36,CD40,CEBPB,CLEC6A,CNN2,CNPY3,CSF2RB,CYBB,FCGR1A,FCGR2A,FCGR2B,FES,GAB2,GPNMB,GRN,GSN,HNRNPD,HSP90AA1,ICAM1,ITGAM,LCP1,LGALS3,LGMN,LILRB4,LYN,MARCKSL1,MAVS,MSR1,MYO9B,NCEH1,NFKB2,NOD2,PARP1,PLA2G15,PLAUR,PLGRKT,PSAP,PTGS2,PTK2B,PYCARD,RAP1A,RIPK2,SIRPA,STAT1,STAT2,STAT5A,STK4,TCIRG1,WAS	60
Infectious Diseases	Infection of mammalia	1.23e-05	Increased	3.279	ADH5,AHNAK,B2M,BCL10,Bst2,CAPG,CARD9,CASP8,CAV1,CCR7,CD14,CD1D,CD274,CD36,CD40,CD44,CD47,CD74,CEBPB,CLEC6A,CLIC4,CSF2RB,CYBB,EIF2AK2,FCGR1A,FCGR2B,FES,GAB2,GBP2,GIT2,GNAI2,GRB2,GRN,GSDMD,HLA-DMA,HMOX1,HNRNPD,IFI30,Ifi47,Iigp1,IKBKB,IKBKE,IL1RN,IRF4,IRF5,Irgm1,ISG15,ITGAM,ITGAX,ITGB2,KHSRP,KPNA4,Krt10,LCP1,LGALS3,MAP2K3,MAPKAPK2,MAVS,MIF,MSR1,NFKB2,NOD2,OPTN,PLAUR,PLCB2,PRKCD,PSMB9,PSME3,PYCARD,RA…	80
Cell Death and Survival	Cell viability	1.26e-05	Decreased	-3.202	ABCB6,ACTL6A,ADH5,APEX1,APP,ARRB1,ATG12,ATG3,ATG5,B2M,BAK1,BCAP31,BCL10,BECN1,BID,BRCA1,CASP7,CASP8,CAT,CAV1,CBL,CD40,CD44,CD82,CD86,CEBPB,CIAPIN1,CR1L,CSF2RB,CTSB,CYBB,DEF6,EIF4E,FH,GAB2,GIT1,GLP1R,Gm21596/Hmgb1,GPNMB,GPX1,GRB2,GSR,GSTP1,HBZ,HDAC1,HLA-A,HMGA1,HMGB2,HMOX2,HSD17B10,HSP90AB1,IKBKB,IKBKG,IL1A,IRF4,ITGAM,ITGB1,LGALS3,LMNA,LYN,MANF,MAP2K1,MAP4K4,MCL1,MSH2,MSR1,MVP,NCF2,NEFL,NR3C1,NUP5…	133
Cell Morphology,Cellular Assembly and Organization	Morphology of actin cytoskeleton	1.27e-05			ABI1,CAV1,CD44,DNM2,FLNA,MTSS1,NCK1,RAC2,RHOB,RHOC,RHOG,ROCK1,ROCK2,SHC1	14
Cell-To-Cell Signaling and Interaction	Aggregation of cells	1.27e-05		-0.937	ANXA7,APP,CAPN1,CBLB,CD38,CD40,CD44,CD47,Cdc42,CLIC1,CLU,ENTPD1,ETV6,FCGR2A,FERMT3,GNA13,GNAI2,GNAQ,GPR132,HCLS1,ICAM1,ITGAL,ITGB1,LCP2,LILRB3,LYN,NFKB2,P4HB,PDIA3,PLCB2,PLEK,PPIA,PRDX2,PRKAB1,PRKCD,PTGS1,PTGS2,PTK2B,PTPN1,PTPN6,PTPN7,RAP1B,RHOG,SIRPA,SOD1,SYK,TBXAS1,THBS1,TLN1,TRAF3IP2,VASP,ZAP70	52
Cell Signaling,Small Molecule Biochemistry	Synthesis of nitric oxide	1.29e-05		-0.448	ABCD1,Acp5,APP,ARG1,ARL11,CALR,CAV1,CD14,CD300LF,CD36,CD40,CD47,CYBA,CYBB,DDAH1,GATAD2A,GNAI1,GNAI3,HMGXB4,HSP90AA1,HSP90B1,HSPD1,HYOU1,IL1A,IL1RN,ITGAM,ITGB1,LRP1,MIF,NR3C1,PARP1,PFN1,PRDX1,PRKCD,PTK2B,RIPK2,ROCK2,SHC1,SIRPA,SOD1,SOD2,STAT1,STAT4	43
Hematological Disease,Immunological Disease	Eosinophilia	1.31e-05	Decreased	-2.382	ACTB,ALB,ALDH2,ALDOA,ANXA3,ARG1,CD300LF,CD69,CD86,CHD4,Chil3/Chil4,CTSS,DEF6,ENO1,FSTL1,HNRNPAB,HSPA5,MYH9,NR3C1,P4HB,PDIA3,PRDX1,PRDX6,SELENBP1,SPI1,STAT1,SYK,TKT,TPI1,TRAF3IP2,TUBB	31
Developmental Disorder	Growth failure or short stature	1.38e-05	Increased	6.204	ABCB11,ABI1,ACTN4,AKAP13,AP1G1,APEX1,ARHGEF7,B4GALT1,BIRC6,BRCA1,C1QBP,CD2AP,CKB,CNPY3,COMMD1,COPS8,CR1L,CSDE1,CSNK2B,CTSB,CTSV,CWC27,CYCS,DBI,DIAPH1,DLD,DNAJC5,EIF4G2,ELAVL1,ELOA,EPS15,EPS15L1,ETHE1,ETV6,FES,FLNB,FLRT3,FUBP1,GADD45GIP1,Gk,Gm21596/Hmgb1,GNA13,GNAI2,GNAS,GORASP2,GPX1,GRK2,HADHA,HBZ,HEXA,HIP1,HK2,HMX3,HNRNPD,HSD17B4,IKBKG,IL1RN,ITGA5,ITGB1,ITPA,KDM3B,KRT6B,LAMTOR2,LMBRD1,LMNA,LRP1,…	139
Cell-To-Cell Signaling and Interaction	Binding of lymphatic system cells	1.41e-05		0.317	ANXA1,ANXA2,CBLB,CCR7,CD44,CSF2RB,DIAPH1,EVL,GNAI2,HLA-DMA,HSP90AA1,HSP90AB1,ICAM1,ITGA5,ITGAL,ITGB1,ITGB2,LCP2,LYN,PPP2CA,PTPN6,RAC2,RAP1A,RAP1B,STK4,SWAP70,UBE2I,VASP,WAS	29
Cardiovascular Disease,Hematological Disease,Organismal Injury and Abnormalities	Thrombus	1.42e-05		-0.681	ANXA2,APP,CAPN1,CBLB,DACH1,F8,FCGR2A,FLNA,Gm21596/Hmgb1,GNAQ,GRIK2,HCLS1,HMOX1,ITGAM,ITGB2,LCP2,LGALS3,LGALS3BP,LRP8,MYH9,PLCB2,PRDX2,PROCR,PTGS1,PTGS2,PTK2B,PTPRJ,RAP1A,RAP1B,RHOG,ROCK2,S100A10,SERPINC1,SPTA1,SPTB,STIM1,SYK,THBS1,TWF2	39
Cardiovascular System Development and Function,Organ Morphology,Organismal Development	Morphology of heart	1.43e-05			ABI1,ACADL,ACADVL,ACSL1,ADAM10,AKAP13,ALDH1A2,ANK3,ARAF,ARHGEF6,ATF3,ATG5,ATP2A2,BECN1,BIN1,CALR,CAMK2G,CAPNS1,CARD6,CASP7,CASP8,CAST,CAV1,CCDC134,CD2AP,CD36,CDK2,CIAPIN1,CKM,CLU,CNOT3,CRK,CRKL,CSDE1,CSNK2A1,CTSA,CTSB,CTSC,CTSV,CYBB,DES,DGUOK,DNAJC3,EEF1D,ELOA,EMD,ERBIN,ETV6,FES,FKBP1A,FLNA,FUBP1,G6PD,GBE1,GLP1R,GNA13,GNAI2,GNAQ,GNAS,GPX1,GRB2,GRK2,GSN,HADHA,HMOX1,Hnrnpa1,HPRT1,HSD17B7,HSP90B1,HU…	152
Cancer,Gastrointestinal Disease,Hepatic System Disease,Organismal Injury and Abnormalities	Liver carcinoma	1.44e-05	Increased	2.08	ACSS2,ADH5,ALDH2,ANXA7,ARID1A,BECN1,BRCA1,BSG,CCNDBP1,CDCA8,CDK2,DNM1L,Gm21596/Hmgb1,IKBKB,IKBKG,IL1A,IQGAP1,IQGAP2,LGALS3,LIMS1,MSH2,NCAPG,NCOA5,PARP1,PKM,PNPLA2,PRDX1,PRKAR1A,PSMB9,PSME3,PTGS2,RBPJ,S100A4,SIRT2,SOD1,SPTBN1,THBS1	37
Cancer,Gastrointestinal Disease,Hepatic System Disease,Organismal Injury and Abnormalities	Hepatocellular carcinoma	1.45e-05		1.935	ACSS2,ADH5,ALDH2,ANXA7,ARID1A,BECN1,BRCA1,BSG,CCNDBP1,CDCA8,CDK2,DNM1L,Gm21596/Hmgb1,IKBKB,IKBKG,IL1A,IQGAP1,IQGAP2,LGALS3,LIMS1,MSH2,NCAPG,NCOA5,PARP1,PKM,PNPLA2,PRDX1,PRKAR1A,PSMB9,PSME3,PTGS2,RBPJ,S100A4,SIRT2,SOD1,SPTBN1	36
RNA Post-Transcriptional Modification	Splicing of RNA	1.47e-05		0.447	AHNAK,DDX17,FMR1,Fus,Hnrnpa1,HNRNPA2B1,HNRNPK,HNRNPL,NPM1,PQBP1,PRPF31,RBM15,RBM42,SF3B1,SF3B6,Srrm1,SRSF1,SRSF2,SRSF3,STRAP,TARDBP,TRA2B	22
DNA Replication, Recombination, and Repair	Degradation of DNA	1.47e-05		-0.852	APP,ASAH1,BAK1,CAST,CD40,DNASE2,EIF2AK2,ENO1,Hnrnpa1,HSD17B10,KRT8,MSR1,NR3C1,PARP1,PIN1,PPIB,SERPINA1,SOD1,SOD2,SRC,TOP1,VPS28	22
Cellular Movement,Hematological System Development and Function,Immune Cell Trafficking	Transmigration of leukocytes	1.48e-05		-0.209	ARHGAP25,CAV1,CCR7,CD40,CD44,CD47,CD74,CNN2,CTSS,CTSV,CYBB,FERMT3,GNAI2,GNAI3,HSP90AA1,HSP90AB1,ICAM1,ITGAL,ITGAM,ITGB2,LIPA,LSP1,MIF,MYO1F,PTPN6,RAC2,STAT2	27
Developmental Disorder	Intrauterine growth retardation	1.48e-05		0.847	CR1L,CWC27,FUBP1,GRK2,NDRG1,PLOD3,PRKAR1A,RABGEF1,RBPJ,STK4,TCOF1,UBP1	12
Cancer,Gastrointestinal Disease,Organismal Injury and Abnormalities	Digestive organ tumor	1.53e-05		1.903	ACSS2,ACTN4,ADAM10,ADH5,ALB,ALDH2,ANXA7,ARID1A,ARID2,ATP2A2,B2M,BECN1,BRCA1,BSG,CAMK2G,CCL5,CCNDBP1,CD274,CD44,CDCA8,CDK2,CHD7,CLU,CNOT1,COL6A2,CSNK2A1,CTNND1,CTSB,CTSS,CTSV,CTSZ,DHX15,DNM1L,DNMT3B,ELAVL1,ERBIN,ERGIC1,FEN1,Gm21596/Hmgb1,GNAI2,GNAS,GNB1,GSTP1,HABP2,HINT1,HMMR,HSP90B1,HSPA5,IKBKB,IKBKG,IL16,IL1A,IQGAP1,IQGAP2,KDM3B,LGALS1,LGALS3,LIMS1,LRP1,LUC7L2,MAP2K1,MAPK14,MAPKAPK2,MAPKAPK3,MBD…	113
Cancer,Organismal Injury and Abnormalities	Development of malignant tumor	1.54e-05	Increased	2.086	ABRAXAS2,ACP3,ACTN4,ALDH1B1,ALDH2,ALDOA,ALDOC,ANK3,ANXA7,APEX1,ARID1A,ATF3,ATG5,ATP2A2,B2M,BECN1,BRCA1,BSG,BUB3,CAV1,CBR1,CCNDBP1,CD274,CD44,CD74,CDCA8,CDK2,CEBPB,CHD7,CLU,CSNK2A1,CTNND1,CTSB,CTSS,CTSZ,DNMT3B,ENO1,ERGIC1,ETV6,FEN1,Gm21596/Hmgb1,GNAI2,GNAQ,GNAS,GNB1,GRB2,HINT1,HIP1,HMGA1,HSPA5,IKBKB,IL1A,INTU,IQGAP1,IQGAP2,LDHA,LGALS1,LGALS3,LIMS1,LUC7L2,MAP2K1,MAPK14,MCL1,MCM3,MIF,MSH2,MTDH,NCK1,…	119
Cell Death and Survival	Apoptosis of myeloid cells	1.6e-05		0.464	AIP,ANXA1,ASAH1,ATF3,BAK1,BID,CAMK2G,CASP8,CCL5,CDK2,CEBPB,CYBB,DNASE2,EIF2AK2,GPR132,GSN,HDAC1,ISG15,ITGAM,ITGB2,LGALS1,LGALS3,LRP1,MAP2K3,MAPK14,MCL1,MIF,MSR1,NAMPT,NCEH1,PALLD,PLEKHO2,PTPN6,SERPINA1,SOAT1,STAT1,STAT5A,TMOD3,TRIM28,ZBP1	40
Neurological Disease,Organismal Injury and Abnormalities	Neurodegeneration of brain	1.61e-05		0.453	AFG3L2,AGA,ANK3,APP,BECN1,CAPN1,CAV1,CLCN7,CTSB,CTSV,CYBB,DNAJC5,DNM1L,GBA1,GLB1,GMPPA,HSD17B4,IREB2,MANF,NAGLU,NPC2,PPT1,PPT2,PSAP,PTGS2,SH3GL1,SOD1,STAMBP,STAT1,VIM,VPS18,ZFYVE26	32
Cellular Assembly and Organization,Cellular Function and Maintenance,Protein Synthesis	Polymerization of actin	1.65e-05	Decreased	-2.207	Cdc42,CORO1A,DEF6,ENAH,EVL,Fmnl1,PFN1,VASP,WAS	9
Cell-To-Cell Signaling and Interaction	Adhesion of connective tissue cells	1.7e-05		-1.825	ANXA2,CALR,CBL,Cdc42,CLTC,DNM1,DNM2,EVL,IGF2R,IPO9,IQGAP1,ITGA5,ITGB1,LRP1,MAP2K1,NCK1,OSTM1,PALLD,PDCD6IP,PLAUR,PLEC,POSTN,PTK2B,PTPRJ,RHOB,ROCK1,SRC,VCL,ZYX	29
Inflammatory Response,Respiratory Disease	Inflammation of respiratory system component	1.71e-05		0.196	ACTB,ALB,ALDH2,ALDOA,ANXA3,ANXA5,ARG1,ATF3,ATG5,BID,BSG,CARD9,CAV1,CBL,CCL5,CCR7,CD14,CD1D,CD300LF,CD36,CD44,CD69,CD86,CHD4,Chil3/Chil4,CSF2RB,CTSS,CYBB,ENO1,ENTPD1,FCGR2A,FCGR2B,FSTL1,GIT2,HDAC1,HLA-A,HMOX1,HNRNPAB,HSPA5,ICAM1,IKBKB,IKBKE,IL1RN,IL2RA,LCP2,LGALS1,LGALS3,LGALS9B,LIPA,LYN,MAP2K1,MAP2K3,MYH9,NR3C1,P4HB,PDIA3,PRDX1,PRDX6,PTGS1,PTGS2,PTPN6,PTPRC,PTPRJ,PYCARD,SELENBP1,SERPINB1,SLC9A3R1…	77
Cardiovascular Disease,Cardiovascular System Development and Function,Organ Morphology,Organismal Development,Organismal Injury and Abnormalities	Enlargement of heart	1.83e-05			ACSL1,AKAP13,ALDH1A2,ANK3,ARAF,ATF3,ATG5,ATP2A2,BECN1,CAMK2G,CAPNS1,CARD6,CAST,CAV1,CCDC134,CD2AP,CD36,CKM,CNOT3,CRK,CSNK2A1,CTSB,CTSC,CTSV,CYBB,DES,DNAJC3,EEF1D,ERBIN,FES,FKBP1A,FUBP1,GNAI2,GNAQ,GNAS,GPX1,GRB2,GSN,HMOX1,Hnrnpa1,HPRT1,HUWE1,IGF2R,IKBKB,IKBKE,IKBKG,KCTD16,LASP1,LIMS1,LMNA,LNPEP,MAP2K1,MAP2K3,MAPK14,MAPKAPK2,MCL1,MYH11,MYH9,NEXN,PARP1,PNPLA2,POSTN,PPP2CA,PPP3CA,PPP3CB,PRKAR1A,PRKCB…	97
Cell-To-Cell Signaling and Interaction,Hematological System Development and Function,Immune Cell Trafficking	Binding of granulocytes	1.86e-05		-0.515	ANXA1,B4GALT1,CD44,CORO1A,CTTN,CYBB,FERMT3,FLNA,GLRX,ICAM1,ITGAL,ITGAM,ITGB2,LGALS1,LGALS3,LILRB3,LSP1,LYN,PLCB2,PTPN6,SWAP70,TLN1	22
Cell Morphology,Cellular Assembly and Organization,Cellular Function and Maintenance	Formation of lamellipodia	1.86e-05		-0.79	ABI1,ABI3,ARHGEF6,ARHGEF7,BAIAP2,BECN1,CD44,CYFIP1,FERMT3,NCK1,Nisch,PARD3,PFN1,PXN,RAC2,RHOG,SRC,SWAP70,TIAM2,TRIP10,VCL,WASF2	22
Cellular Movement	Migration of myeloid cells	1.92e-05		-1.597	ANXA1,APP,ARHGAP25,CCL5,CCR7,CD44,CD47,Cdc42,CNN2,CORO1A,CTSS,CTSV,CYBB,Gm21596/Hmgb1,GNAI2,GNAI3,HMOX1,ICAM1,ITGAL,ITGAM,ITGB1,ITGB2,LGALS1,LGALS3,LIPA,LSP1,MAPKAPK2,MYH9,MYO1F,PARP1,PLAUR,PTPN6,RAP1B,ROCK1,S100A8,S100A9,SWAP70,TLN1	38
Cell-To-Cell Signaling and Interaction,Nervous System Development and Function	Long-term potentiation of brain	1.96e-05		-1.298	APP,B2M,CAMK2A,CAPN1,CAPNS1,CKAP5,CYBB,FMR1,GBA1,GNAI2,GNAQ,GRIK2,HSD17B10,IL1RN,ITGA5,LGMN,LILRB3,LRP1,LRP8,MGLL,PPP3CA,PRKAR1A,PSAP,PTPRA,RHOB,SLC6A3,SPTBN2,STAT1,STIP1,SYNJ1,TAP1,UBE3A,UBQLN2,VPS26A	34
Cell-To-Cell Signaling and Interaction,Hematological System Development and Function	Interaction of antigen presenting cells	2.03e-05		-0.593	CALR,CD86,DNAJC1,Irgm1,ITGA5,ITGAM,ITGB1,ITGB2,LILRB3,LYN,MSR1,NCKAP1L,PAFAH1B1,PKM,PTGS2,PTPN6,PTPRC,RHOB,SPI1,STAT1	20
Protein Synthesis	Synthesis of protein	2.03e-05		0.2	ACO1,APP,B4GALT1,BPNT1,CAV1,CSDE1,CYFIP1,DNAJC1,EEF2,EIF2AK2,EIF3C,EIF3E,EIF3G,EIF3I,EIF3K,EIF3M,EIF4E,EIF4G2,EIF4G3,ELAVL1,FCGR2B,FKBP1A,FMR1,Fus,GAB2,ICAM1,ILF3,IMPACT,IREB2,JUNB,LYN,MAP2K1,MAP2K3,MAP4K4,MRPL12,MRPL39,NCK1,NIBAN1,PATL1,PQBP1,PTPRC,RACK1,RBMS3,RNH1,RPL13A,RPL24,RPL27A,RPL38,Rplp1 (includes others),RPS17,RPS24,S100A9,SEC23B,SOD2,STIP1,SWAP70,UCHL1	57
Cellular Assembly and Organization,Cellular Function and Maintenance	Organization of endosomes	2.1e-05			LAMTOR1,RAB5B,RAB5C,STX6,VPS18,VPS4B,WASHC1	7
Inflammatory Response,Neurological Disease	Neuroinflammation	2.13e-05		-0.095	APP,CD36,CLU,GBA1,LRP1,LRPAP1,MIF,PHB2,PPT1,PRKCD,SCYL1,SOD1,VIM	13
Cellular Movement,Hematological System Development and Function,Immune Cell Trafficking,Inflammatory Response	Chemotaxis of peritoneal macrophages	2.16e-05		-0.631	CCL5,CD74,GNA12,GNA13,GNAI2,GNAI3,GNB2,MIF,MYO9B,RHOB	10
Cell Morphology,Cellular Function and Maintenance,Connective Tissue Development and Function	Autophagy of fibroblast cell lines	2.23e-05		-1.419	ATG3,ATG5,BAG6,BECN1,CAPNS1,DNAJA3,DNM1L,EIF2AK2,Gm21596/Hmgb1,IKBKB,IKBKG,MCL1,RAB9A,SH3GLB1,UBR4	15
Cellular Development,Cellular Growth and Proliferation	Proliferation of blood cells	2.29e-05		-0.95	ABI1,ABRAXAS2,ACLY,ACTL6A,AHNAK,ANXA1,APOA1,ARG1,ARHGEF1,ARHGEF6,ATG5,ATP6V0A2,B2M,B3GNT2,BCL10,BCLAF1,BRCA1,CALR,CASP8,CBFB,CBL,CBLB,CCDC134,CCL5,CCR7,CD14,CD180,CD274,CD2AP,CD38,CD40,CD44,CD69,CD74,CD86,Cdc42,CDK2,CEBPB,CORO1A,CR1L,CSF2RB,CUL1,CYBB,DAB2,DEF6,DIAPH1,DNAJA3,DNM2,EHD1,EHD3,EHD4,EIF2AK2,EIF4E,ELAVL1,FABP4,FCGR2A,FCGR2B,FKBP1A,FUBP1,Fus,GAB2,GBA1,GNAI2,GSTP1,HCLS1,HECTD1,HLA-DMA,HNR…	158
Cell Morphology,Cellular Movement,Hematological System Development and Function,Immune Cell Trafficking,Inflammatory Response	Cell spreading of phagocytes	2.32e-05	Decreased	-2.396	CNN2,CORO1A,FERMT3,ICAM1,ITGAM,ITGB2,LYN,MYO9B,RHOB,SIRPA,SYK,TLN1	12
Cellular Compromise	Disassembly of actin filaments	2.36e-05		-1.293	BAIAP2,CAP1,CFL1,DSTN,GSN,LIMA1,PLEK,PLXND1,SLK,SWAP70,WDR1	11
Gastrointestinal Disease,Hepatic System Disease,Organismal Injury and Abnormalities	Liver lesion	2.37e-05		1.464	ACSS2,ACTN4,ADH5,AGA,ALDH2,ANXA7,APOA1,ARID1A,ATG5,BAK1,BCS1L,BECN1,BID,BRCA1,BSG,CAMK2G,CASP7,CASP8,CBL,CCNDBP1,CCR7,CD14,CD274,CD44,CD74,CDCA8,CDK2,CEBPB,CTSB,DNM1L,ENTPD1,FCGR2B,FKBP1A,FLNA,GBP5,GLMP,Gm21596/Hmgb1,HDGF,HLA-A,HMMR,HMOX1,HSPD1,IGF2R,IKBKB,IKBKG,IL1A,IL1RN,IQGAP1,IQGAP2,IRF5,ITGAM,ITGB2,KRT8,LCP2,LGALS3,LIMS1,LRP1,LYN,MAP2K1,MAPK14,MCL1,MIF,MSH2,MTDH,NCAPG,NCL,NCOA5,NDRG1,NOD2,PA…	114
Inflammatory Disease,Inflammatory Response,Organismal Injury and Abnormalities,Respiratory Disease	Asthma	2.44e-05		-1.219	ACTB,ALB,ALDH2,ALDOA,ANXA3,ARG1,CCL5,CD300LF,CD86,CHD4,Chil3/Chil4,CTSS,ENO1,HNRNPAB,HSPA5,MYH9,NR3C1,P4HB,PDIA3,PRDX1,PRDX6,SELENBP1,SPI1,TKT,TPI1,TUBB	26
Cell Death and Survival,Embryonic Development	Cell death of embryonic cell lines	2.51e-05		-1.278	ATF3,ATG3,ATG5,BAK1,BECN1,BID,BIRC6,BRCA1,CAPNS1,CASP7,CASP8,CDK2,CEBPB,CRK,CTSB,CTSV,DNAJA3,DNM1L,EIF2AK2,FH,FKBP8,GSN,GSTP1,HINT1,IFI16,IKBKB,IKBKE,IKBKG,IRF5,MAPK14,MCL1,OPA1,P4HB,PARP1,PDIA3,PIN1,PPID,PPP3CA,PRDX6,PTPN1,RGPD4 (includes others),RHOB,RTN4,SERPINB2,SGPL1,SOD2,SRC,STAT1,SUN2,THBS1,VDAC1,YME1L1	52
Cellular Compromise,Inflammatory Response	Degranulation of leukocytes	2.54e-05		-0.695	ANPEP,ANXA1,APP,ARHGEF7,ATF3,CAPN1,CD63,CORO1A,CORO1B,FCGR2A,FCGR2B,GAB2,GIT1,GRK2,ITGAM,ITGB2,JUNB,LCP2,LILRB4,LYN,MYO1F,PAK2,PEBP1,PPP3R1,PTPN6,PTPRC,RABGEF1,RAC2,SIRPA,SPHK2,SPI1,STAT5A,STIM1,SWAP70,SYK,VAMP8,VTI1B,WIPF1	38
Cell-To-Cell Signaling and Interaction,Hematological System Development and Function,Immune Cell Trafficking,Inflammatory Response	Binding of neutrophils	2.61e-05		-0.427	ANXA1,B4GALT1,CD44,CORO1A,CTTN,CYBB,FERMT3,FLNA,GLRX,ICAM1,ITGAL,ITGAM,ITGB2,LGALS3,LILRB3,LSP1,LYN,PLCB2,PTPN6,TLN1	20
Antigen Presentation,Cell-To-Cell Signaling and Interaction,Inflammatory Response	Antigen presentation of dendritic cells	2.68e-05		-1.176	CD68,CD74,CD86,CLEC9A,FCGR1A,FCGR2A,HSP90AA1,LILRB4,SEC22B,SWAP70,SYK,TAP1,TAPBP,WAS	14
Cell-To-Cell Signaling and Interaction,Hematological System Development and Function	Binding of leukocyte cell lines	2.68e-05		-1.402	CD38,CRKL,GAB2,GPR132,ICAM1,ITGAL,ITGAM,ITGB1,ITGB2,PLAUR,PTK2B,SIRPA,SRC,STK4	14
Cell-To-Cell Signaling and Interaction,Hematological System Development and Function,Inflammatory Response	Response of neutrophils	2.69e-05		-1.851	CD40,CD47,CLEC6A,CSF2RB,GLRX,Gm21596/Hmgb1,GNAQ,ICAM1,ITGAL,ITGAM,ITGB1,ITGB2,LILRB3,LYN,NOD2,PLAUR,STIM1,SYK,WAS	19
Cell-To-Cell Signaling and Interaction,Hematological System Development and Function,Immune Cell Trafficking	Adhesion of mononuclear leukocytes	2.7e-05		0.497	ANXA1,CBLB,CCR7,CD44,DIAPH1,GNAI2,HSP90AA1,HSP90AB1,ICAM1,ITGAL,ITGAX,ITGB1,ITGB2,LCP2,LGALS3,MIF,PTPN6,RAC2,RAP1A,RAP1B,SWAP70,UBE2I,WAS	23
Cell Death and Survival,Skeletal and Muscular Disorders	Apoptosis of muscle cells	2.76e-05		0.017	ACSL1,ALDOA,BECN1,CALR,CASP8,COQ6,CREG1,CYBB,EEF1D,ELAVL1,FSTL1,GMPPA,GNAI2,GNAQ,GNAS,GNB1,GPX1,GSN,HLA-DMA,HMOX1,HSPD1,IKBKE,IKBKG,IL1RN,LIMS1,MAOA,MAP2K1,MAPK14,MAPKAPK2,NAMPT,NDUFV2,PLRG1,PNPLA2,PRDX3,PRKCD,RAP1GDS1,SOD1,SOD2,STK4,TPT1	40
Cellular Development,Cellular Growth and Proliferation,Connective Tissue Development and Function,Tissue Development	Cell proliferation of fibroblasts	2.82e-05		-1.014	ACTB,AIMP1,ALB,ATF3,ATG5,BRCA1,CAV1,CD44,Cdc42,CDK2,CEBPB,CRK,CRKL,CTSB,DACH1,DNM1L,EP400,FEN1,GNL3,GRB2,GSTP1,HDGFL2,HGS,HINT1,HMMR,IDH1,IFI30,IKBKB,LGALS3,MAP2K3,MIF,MORC3,NCSTN,NDRG1,NPM1,NR3C1,PKM,PRKAR2B,PSME3,PTGES3,RAP1B,SAFB,SEPTIN6,SGPL1,SIRT2,Slfn1,SOD1,SOD2,SRC,STAT1,STIP1,TACC1,TGIF1,TRIM25,TSG101,TXNRD2,VCL,VIM,WASF2,YBX1,ZMPSTE24	61
Cell Death and Survival	Cell death of macrophages	3.09e-05		-0.946	CAMK2G,CASP7,CASP8,CCL5,CEBPB,CYBB,EIF2AK2,ENTPD1,FABP4,GPR132,GSDMD,HMOX1,Irgm1,ISG15,LGALS3,LRP1,MAP2K3,MAPK14,MCL1,MIF,MSR1,NAMPT,NCEH1,PARP1,PLEKHO2,PTPN6,PYCARD,RAN,SOAT1,STAT1,STK4,ZBP1	32
Cell-To-Cell Signaling and Interaction,Hematological System Development and Function,Immune Cell Trafficking	Adhesion of granulocytes	3.33e-05		-0.11	ANXA1,CD44,CORO1A,CTTN,CYBB,FERMT3,FLNA,GLRX,ICAM1,ITGAL,ITGAM,ITGB2,LGALS1,LGALS3,LILRB3,LYN,PLCB2,PTPN6,SWAP70,TLN1	20
Organismal Development	Size of body	3.37e-05	Decreased	-6.999	ABCB11,ACTG1,AFG3L2,AHNAK,AKAP6,ALDH1A2,Anp32b,ANXA2,ANXA7,AP1G1,APP,APRT,ARAF,ARL6IP5,ARRB1,ATP1A3,ATP2A2,ATXN2,B4GALT1,BCAT2,BCLAF1,BRCA1,BSG,CAMK2A,CANX,CASP6,CAV1,CD36,CD74,Cdc42,CDK2,CDO1,CEBPB,CEP290,CETN2,CHD7,CKB,CKM,CLCN7,CLIC4,CNOT3,CNPY2,CNPY3,COQ9,CRKL,CSNK2A1,CTSA,CYBB,DBI,DBNL,DGUOK,DNAJC3,DNAJC5,DNASE2,DRG2,EHD1,EHD3,EHD4,EIF3M,EPS15L1,FABP4,FABP5,FCGR2B,FKBP8,Fus,G6PD,GFUS,GIT1,GL…	191
Cell-To-Cell Signaling and Interaction,Inflammatory Response	Immune response of dendritic cells	3.38e-05		-1.97	CD68,CD74,CD86,CLEC9A,FCGR1A,FCGR2A,HMOX1,HSP90AA1,LILRB4,PALLD,SEC22B,SWAP70,SYK,TAP1,TAPBP,WAS	16
Cell-To-Cell Signaling and Interaction,Hematological System Development and Function,Immune Cell Trafficking,Inflammatory Response	Activation of phagocytes	3.5e-05		-0.482	ADAM10,ANXA2,APP,ATF3,CALR,CARD9,CASP8,CCL5,CD14,CD1D,CD274,CD300LF,CD36,CD40,CD44,CD84,CEBPB,CLCN7,CYBB,FCGR2A,FCGR2B,Gm21596/Hmgb1,GRK2,GRN,HSP90B1,IL16,IL1RN,ITGA5,ITGAM,ITGB1,ITGB2,LCP2,LGALS3,LGALS9B,LILRB3,LRP1,LYN,MAPK14,MIF,NDRG1,OSTM1,PPT1,PRKCD,PTGS1,PTGS2,PTPN6,RABGEF1,RIPK2,S100A8,SHC1,SIRPA,SOD1,SRC,STAT1,STAT4,SYK,TRAF3IP2,UBE2N	58
Cell-To-Cell Signaling and Interaction,Hematological System Development and Function,Immune Cell Trafficking,Inflammatory Response	Adhesion of neutrophils	3.54e-05		0.01	ANXA1,CD44,CORO1A,CTTN,CYBB,FERMT3,FLNA,GLRX,ICAM1,ITGAL,ITGAM,ITGB2,LGALS3,LILRB3,LYN,PLCB2,PTPN6,TLN1	18
Cellular Development,Cellular Growth and Proliferation,Hematological System Development and Function,Lymphoid Tissue Structure and Development	Proliferation of lymphocytes	3.55e-05		-1.347	ABI1,ACLY,AHNAK,ANXA1,ARG1,ARHGEF1,ARHGEF6,ATG5,ATP6V0A2,B2M,B3GNT2,BCL10,BCLAF1,BRCA1,CALR,CASP8,CBFB,CBL,CBLB,CCDC134,CCL5,CCR7,CD14,CD180,CD274,CD2AP,CD38,CD40,CD44,CD69,CD74,CD86,Cdc42,CDK2,CEBPB,CORO1A,CR1L,CSF2RB,CUL1,CYBB,DEF6,DIAPH1,DNAJA3,DNM2,EHD1,EHD3,EHD4,EIF2AK2,EIF4E,ELAVL1,FABP4,FCGR2A,FCGR2B,FKBP1A,Fus,GAB2,GNAI2,HCLS1,HECTD1,HLA-DMA,HNRNPL,HSPD1,ICAM1,IKBKB,IL1A,IL2RA,IRF4,Irgm1,…	136
Tissue Morphology	Quantity of cells	3.61e-05	Decreased	-3.284	ABRAXAS2,ACTN4,ADAM10,ADD3,ADH5,AGA,AGK,AKAP13,AKR1A1,ALCAM,ALDH1A2,ALDH2,ANK3,ANPEP,ANXA1,AP1G1,APOA1,APP,ARG1,ARHGEF1,ARHGEF6,ARID1A,ATF3,ATG5,ATP6V0A2,ATRX,ATXN2,B2M,B4GALT1,BAG3,BAK1,BCL10,BCLAF1,BECN1,BID,BIRC6,BLOC1S2,BRCA1,BRCC3,BSG,BST1,Bst2,CACNA2D1,CALR,CAMK2A,CAMK2G,CANX,CAPN1,CAPNS1,CASP8,CAV1,CBFB,CBL,CBLB,CCL5,CCR7,CD180,CD1D,CD274,CD300LF,CD36,CD38,CD40,CD44,CD47,CD69,CD74,CD84,CD8…	378
Organismal Development	Arrest in growth of organism	3.62e-05			ARID1A,ARPP19,BECN1,CASP8,CDK11A,CDK2,CSNK2B,CUL1,DCTN1,DLD,EP400,FLII,G6PD,GATAD2A,GNA12,GNA13,GRK2,HSP90B1,LAMTOR1,LIMS1,Macf1,MCL1,NASP,PARP1,PCYT1A,PSMC3,PSMC4,RAB10,RAD50,RAD9B,SMARCA4,SMARCA5,SNX1,SNX2,SRRT,SUMO2,TLN1,TSG101,UBR4,UBTF,UHRF1,USP7,VCL	43
Cellular Development,Cellular Growth and Proliferation,Hematological System Development and Function,Lymphoid Tissue Structure and Development	Proliferation of mononuclear leukocytes	3.65e-05		-1.279	ABI1,ACLY,AHNAK,ANXA1,ARG1,ARHGEF1,ARHGEF6,ATG5,ATP6V0A2,B2M,B3GNT2,BCL10,BCLAF1,BRCA1,CALR,CASP8,CBFB,CBL,CBLB,CCDC134,CCL5,CCR7,CD14,CD180,CD274,CD2AP,CD38,CD40,CD44,CD69,CD74,CD86,Cdc42,CDK2,CEBPB,CORO1A,CR1L,CSF2RB,CUL1,CYBB,DEF6,DIAPH1,DNAJA3,DNM2,EHD1,EHD3,EHD4,EIF2AK2,EIF4E,ELAVL1,FABP4,FCGR2A,FCGR2B,FKBP1A,Fus,GAB2,GNAI2,GSTP1,HCLS1,HECTD1,HLA-DMA,HNRNPL,HSPD1,ICAM1,IKBKB,IL1A,IL2RA,IRF4,…	137
Cellular Development,Cellular Growth and Proliferation,Hematological System Development and Function,Lymphoid Tissue Structure and Development	Proliferation of immune cells	3.7e-05		-1.192	ABI1,ACLY,AHNAK,ANXA1,ARG1,ARHGEF1,ARHGEF6,ATG5,ATP6V0A2,B2M,B3GNT2,BCL10,BCLAF1,BRCA1,CALR,CASP8,CBFB,CBL,CBLB,CCDC134,CCL5,CCR7,CD14,CD180,CD274,CD2AP,CD38,CD40,CD44,CD69,CD74,CD86,Cdc42,CDK2,CEBPB,CORO1A,CR1L,CSF2RB,CUL1,CYBB,DEF6,DIAPH1,DNAJA3,DNM2,EHD1,EHD3,EHD4,EIF2AK2,EIF4E,ELAVL1,FABP4,FCGR2A,FCGR2B,FKBP1A,Fus,GAB2,GNAI2,GSTP1,HCLS1,HECTD1,HLA-DMA,HNRNPL,HSPD1,ICAM1,IKBKB,IL1A,IL2RA,IRF4,…	144
Cardiovascular Disease,Cardiovascular System Development and Function	Abnormal morphology of cardiovascular system	3.73e-05			ABI1,ACADL,ACADVL,ACSL1,ACTA2,ACTN4,ADAM10,AKAP13,ALDH1A2,ANK3,ARAF,ATF3,ATG5,ATP2A2,BECN1,BIN1,CALR,CAMK2G,CAPNS1,CARD6,CASP7,CASP8,CAST,CAV1,CBFB,CCDC134,CD2AP,CD36,CD44,CDK2,CDO1,CIAPIN1,CKM,CLIC4,CLU,CNOT3,CRK,CRKL,CSDE1,CSNK2A1,CTSB,CTSC,CTSV,CTTN,CYBB,DDAH1,DES,DNAJC3,EEF1D,EHD3,EHD4,ELOA,EMD,ERBIN,ETV6,FES,FKBP1A,FLNA,FUBP1,G6PD,GBE1,GNA13,GNAI2,GNAQ,GNAS,GPX1,GRB2,GRK2,GSN,HADHA,HMOX1,HMO…	159
Neurological Disease	Dyskinesia	3.88e-05		0.943	ABCD1,ADGRE1,ARPP19,ATP5F1D,ATP5MF,ATP5PB,ATP5PF,ATP5PO,ATRX,B2M,BASP1,CASP6,CAV1,CCL5,CD74,Cdc42,CELF2,CETN2,CKB,COX5A,COX6B1,CSNK2A1,CTSS,DRC1,DTX3L,EIF2AK2,EIF3E,FBL,GBP6,Gm12250,GNB1,GRIK2,HLA-DRB5,Ifi47,IFIT3,Iigp1,IMPA1,ISG15,JUNB,LAMP2,LGALS3BP,NDRG1,NDUFB6,NDUFS3,NDUFV2,NDUFV3,NPM1,OPRM1,PCNA,PPIA,PPP1CB,PPP3CA,PPP3R1,PPT1,PPT2,PRDX2,PRKCB,PSAT1,PSMB6,PSME1,RANBP1,RHOG,RIPK2,RNF213,S100A1…	80
Cell-To-Cell Signaling and Interaction,Hematological System Development and Function	Binding of mononuclear leukocytes	3.94e-05		0.036	ANXA1,B4GALT1,CBLB,CCR7,CD44,DIAPH1,EVL,GNAI2,HLA-DMA,HSP90AA1,HSP90AB1,ICAM1,ITGAL,ITGAX,ITGB1,ITGB2,LCP2,LGALS3,MIF,PTPN6,RAC2,RAP1A,RAP1B,STK4,SWAP70,UBE2I,VASP,WAS	28
Neurological Disease,Organismal Injury and Abnormalities,Psychological Disorders	Degenerative brain disorder	3.95e-05		0.109	APP,ARG1,ATF3,CASP8,CD36,CPT1A,CTSB,CTSV,LMNB2,MIF,NAMPT,NEFL,PPT1,RTN4,SOD1,SOD2,SREBF1,STAMBP,TARDBP,VIM,ZFYVE26	21
Cellular Movement,Hematological System Development and Function,Immune Cell Trafficking,Inflammatory Response	Chemotaxis of macrophages	4.02e-05		-1.343	APP,B4GALT1,CCL5,CD74,GNA12,GNA13,GNAI2,GNAI3,GNB2,ICAM1,IKBKB,LGALS3,MIF,MYO9B,PFN1,PLEC,PLGRKT,PTK2B,PTPRJ,RHOB,ROCK1,RPL13A,S100A4,THBS1,TRAF3IP2	25
Hematological System Development and Function,Inflammatory Response,Tissue Morphology	Quantity of phagocytes	4.13e-05		-0.703	ABRAXAS2,ADAM10,ANXA1,ARG1,ATF3,ATG5,ATP6V0A2,B2M,B4GALT1,BAG3,BID,BRCC3,CASP8,CCR7,CD1D,CD274,CD36,CD40,CD47,CD86,Cdc42,CEBPB,CLEC10A,CLIC4,CLU,CNN2,CTSB,CTSS,CTSV,CYBB,DIAPH1,DUSP3,ELMO1,FCGR2A,FCGR2B,FES,GAB2,GBA1,GFUS,GNAI2,GNAS,GPR132,GRN,GSN,HINT1,HMOX1,ICAM1,IKBKB,IKBKG,IL1A,IL1RN,IL2RA,IRF4,ITGAL,ITGAM,ITGB2,ITGB5,KPNA4,LAMTOR1,LGALS1,LGALS3,LGALS9B,LILRB4,LSP1,LYN,MAPKAPK2,MAVS,MCL1,MIF,…	109
Embryonic Development,Organismal Development,Tissue Morphology	Size of embryo	4.15e-05			ADAM10,ALDH1A2,ARHGEF7,BECN1,BRCA1,C1QBP,CASP8,CCDC134,Cdc42,CDK2,CFL1,CHMP5,CIAPIN1,COMMD1,COPS8,CSDE1,CSNK2B,CUL1,CYCS,DAB2,DLD,DNM1L,DNMT3B,ELOA,FKBP8,G6PD,GADD45GIP1,GATAD2A,GPX4,GRK2,HGS,HSD17B7,HSP90B1,HUWE1,IGF2R,KIF5B,LIMS1,LMBRD1,LMNB2,MTHFD2,NASP,NCSTN,PAFAH1B1,PAK2,PARP1,PDCD10,PHGDH,PICALM,PPP2CA,PPP3R1,PRKAR1A,PROCR,PTPRJ,PXN,RAB10,RAD50,RAD9B,RBBP6,RBMS1,REXO2,SET,SLC2A1,SNX1,SNX2,S…	82
Cellular Movement,Hematological System Development and Function,Immune Cell Trafficking,Inflammatory Response	Chemotaxis of antigen presenting cells	4.15e-05		-1.264	APP,B4GALT1,CCL5,CCR7,CD38,CD74,Ear2 (includes others),GNA12,GNA13,GNAI2,GNAI3,GNB2,ICAM1,IKBKB,LGALS3,MIF,MYO9B,PFN1,PLEC,PLGRKT,PTK2B,PTPRJ,RHOB,ROCK1,RPL13A,S100A4,SPI1,THBS1,TRAF3IP2,WAS	30
Cell-To-Cell Signaling and Interaction	Binding of hematopoietic cell lines	4.27e-05		-1.579	CD38,CRKL,FES,GAB2,GPR132,ICAM1,ITGAL,ITGAM,ITGB1,ITGB2,PLAUR,PTK2B,SIRPA,SRC,STK4	15
Neurological Disease	Neurological signs	4.65e-05	Increased	2.259	ABCD1,ADGRE1,APOA1,APP,ARAF,ARL6IP5,ARPP19,ATG5,ATP5F1D,ATP5MF,ATP5PB,ATP5PF,ATP5PO,ATRX,B2M,BASP1,CAMK2A,CASP6,CAV1,CCL5,CD74,Cdc42,CEBPB,CELF2,CETN2,CKB,COX5A,COX6B1,CSNK2A1,CTSS,DRC1,DTX3L,EIF2AK2,EIF3E,FABP5,FBL,FMR1,GBA1,GBP6,Gm12250,GNB1,GOLGA2,GRIK2,GRIPAP1,GRN,HLA-DRB5,Hnrnpa1,HNRNPA2B1,Ifi47,IFIT3,Iigp1,IMPA1,ISG15,JUNB,LAMP2,LGALS3BP,LNPEP,LRP8,NDRG1,NDUFB6,NDUFS3,NDUFV2,NDUFV3,NPM1,OPR…	100
Digestive System Development and Function,Gastrointestinal Disease,Hepatic System Development and Function,Hepatic System Disease,Organ Morphology,Organismal Development,Organismal Injury and Abnormalities	Abnormal morphology of liver	4.69e-05			ABCB11,ABCD3,AGL,APEX1,APOA1,ARG1,ASAH1,ATG5,BID,BPNT1,BSG,CCDC134,CD1D,CDK2,CIAPIN1,CNOT3,CRKL,CTBS,CTSA,DGUOK,FUBP1,GBA1,GLMP,GRN,HADHA,HEXA,IGF2R,IKBKB,IKBKG,IQGAP2,KRT8,LGALS3,LIPA,LMNA,MAN2B1,MAN2C1,MANBA,MAPK14,MIF,MMUT,MTHFD2,NAGLU,NCOA5,PPT1,PPT2,PSAP,PTGS2,SAFB,SCP2,SLC22A1,SOAT1,SOD2,SPI1,SPTBN1,STAT1,TXNRD2,VTI1B,YBX1	58
Neurological Disease,Organismal Injury and Abnormalities,Psychological Disorders	Disorder of basal ganglia	4.83e-05		-0.482	ABCD1,ADGRE1,APP,ARPP19,ATP5F1D,ATP5MF,ATP5PB,ATP5PF,ATP5PO,ATRX,B2M,BASP1,CASP6,CAV1,CCL5,CD74,Cdc42,CELF2,CETN2,CKB,COX5A,COX6B1,CTSS,CYBB,DRC1,DTX3L,EIF2AK2,EIF3E,FBL,GBP6,Gm12250,GNB1,GRIK2,HLA-DRB5,Ifi47,IFIT3,Iigp1,IMPA1,ISG15,JUNB,LAMP2,LGALS3BP,MAN2B1,NDRG1,NDUFB6,NDUFS3,NDUFV2,NDUFV3,NPM1,OPRM1,PCNA,PPIA,PPP1CB,PPP3CA,PPP3R1,PRDX2,PRKCB,PSAT1,PSMB6,PSME1,RANBP1,RHOG,RIPK2,RNF213,S100A10,…	82
Embryonic Development,Organismal Development	Arrest in growth of embryo	4.84e-05			ARID1A,ARPP19,BECN1,CASP8,CDK11A,CDK2,CSNK2B,CUL1,DCTN1,DLD,EP400,FLII,G6PD,GATAD2A,GNA12,GNA13,GRK2,HSP90B1,LAMTOR1,LIMS1,Macf1,MCL1,NASP,PARP1,PCYT1A,PSMC3,PSMC4,RAB10,RAD50,RAD9B,SMARCA5,SNX1,SNX2,SRRT,SUMO2,TLN1,TSG101,UBR4,UBTF,UHRF1,USP7,VCL	42
Cellular Function and Maintenance	Homeostasis of blood cells	4.95e-05		-1.869	ADAM10,ANXA1,AP3D1,ARG1,ARRB1,ATG5,B2M,BAK1,BCL10,BRCA1,BSG,CARD9,CBFB,CBL,CBLB,CCL5,CCR7,CD1D,CD274,CD38,CD40,CD69,CD74,CD86,CDK2,CHD4,CLEC6A,CORO1A,CSF2RB,CSNK2A1,CTSV,CYCS,DEF6,DNAJA3,DNASE2,DOCK11,EEF1D,EIF4E,ELAVL1,ENTPD1,FCGR2A,FCGR2B,FKBP1A,GBA1,GRB2,HDAC1,HECTD1,HLA-A,HLA-DMA,HLA-DQA1,HMGA1,HNRNPL,HS1BP3,HSP90AA1,HSP90B1,HSPD1,ICAM1,IGF2R,IKBKB,IKBKG,IL1A,IL2RA,IREB2,IRF4,IRF5,ITGAL,ITGB2…	124
Cell-To-Cell Signaling and Interaction,Hematological System Development and Function	Activation of myeloid cells	4.95e-05		-1.018	ADAM10,ANXA2,APP,ATF3,CALR,CCL5,CD14,CD1D,CD274,CD300LF,CD36,CD40,CD44,CD84,CEBPB,CLCN7,CYBB,FCGR2A,FCGR2B,Gm21596/Hmgb1,GRK2,GRN,IL16,IL1RN,ITGA5,ITGAM,ITGB1,ITGB2,LCP2,LGALS3,LGALS9B,LILRB3,LRP1,LYN,MAPK14,MIF,NDRG1,OSTM1,PPT1,PTGS1,PTGS2,PTPN6,RABGEF1,RIPK2,S100A8,SHC1,SIRPA,SOD1,STAT1,STAT4,SYK,TRAF3IP2,UBE2N	53
Cardiovascular System Development and Function,Cell Morphology,Organ Morphology,Organismal Development	Morphology of heart cells	4.98e-05			ACADVL,ALDH1A2,ARAF,ATP2A2,BECN1,BIN1,CALR,CAPNS1,CAV1,CDK2,CLU,CTSA,CTSB,CTSC,CTSV,CYBB,DES,DNAJC3,EEF1D,EMD,GNAQ,HPRT1,HSP90B1,ITPA,LAMP2,LIMS1,MAP1S,MAP2K3,MAPK14,MARCKSL1,PLEC,PNPLA2,PPP3CA,RAB1A,RAB2A,S100A10,S100A6,SLC9A1,SOD2,SPTAN1,SPTBN1,SRI,TRAF3IP2,TXN2,USP4,VCL	46
Cell-To-Cell Signaling and Interaction,Hematological System Development and Function,Immune Cell Trafficking	Adhesion of antigen presenting cells	5.31e-05		0.085	Irgm1,ITGB1,ITGB2,LILRB3,LYN,NCKAP1L,PAFAH1B1,PTGS2,PTPN6,RHOB,SPI1,STAT1	12
Cell-To-Cell Signaling and Interaction,Hematological System Development and Function	Binding of T lymphocytes	5.31e-05		-0.003	ANXA1,CBLB,CCR7,DIAPH1,EVL,GNAI2,HLA-DMA,HSP90AA1,HSP90AB1,ICAM1,ITGAL,ITGB1,ITGB2,LCP2,RAC2,RAP1A,RAP1B,STK4,UBE2I,VASP	20
Cellular Movement	Cellular infiltration by myeloid cells	5.39e-05		-0.006	ALOX5AP,ANXA1,ANXA2,APOA1,APP,ARHGAP25,ARRB1,B4GALT1,BECN1,BSG,CASP8,CAST,CAV1,CBFB,CCL5,CCR7,CD300LF,CD36,CD44,CD47,Cdc42,CORO1A,CTSB,CTSC,CTTN,FABP4,GBA1,Gm21596/Hmgb1,GRK2,HMOX1,HSPA5,ICAM1,IKBKB,IKBKE,IKBKG,IL16,IL1A,IL1RN,IL2RA,IRF5,ITGAL,ITGAM,ITGB2,KPNA4,LGALS1,LGALS3,MAPK14,MAVS,MIF,MSR1,NAAA,NDRG1,OPA1,PARP1,PLCB2,PPIA,PPT2,PRKCD,PROCR,PTGS2,PTK2B,PTPN1,PTPN6,RAC2,RPL13A,S100A10,SERPINA1…	77
Lymphoid Tissue Structure and Development,Tissue Morphology	Quantity of lymphatic system cells	5.71e-05	Decreased	-3.703	ADAM10,ADH5,AGK,AKAP13,ALDH2,ANPEP,AP1G1,APOA1,APP,ARHGEF1,ARHGEF6,ATG5,B2M,B4GALT1,BAG3,BAK1,BCL10,BCLAF1,BID,BSG,BST1,Bst2,CAMK2G,CASP8,CAV1,CBFB,CBL,CBLB,CCL5,CCR7,CD180,CD1D,CD274,CD300LF,CD36,CD38,CD40,CD44,CD47,CD69,CD74,CD84,CD86,Cdc42,CEBPB,CNN2,COMT,CORO1A,CSF2RB,CTSB,CTSS,CTSV,DEF6,DIAPH1,DNAJA3,DNASE2,DOCK11,EEF1D,ELAVL1,EPS15,FABP5,FCGR1A,FCGR2A,FCGR2B,FES,FKBP1A,FLNA,FUBP1,GAB2,GBA1,…	181
Cellular Assembly and Organization,Cellular Function and Maintenance	Stabilization of microtubules	5.89e-05		-0.659	APP,ATG5,CLIP1,DIAPH1,FMR1,IQGAP1,ITGAM,Macf1,MAP1S,MAPRE1,PTK2B	11
Cell Morphology,Cellular Movement,Hematological System Development and Function,Inflammatory Response	Cell spreading of blood platelets	5.89e-05		-1.667	CBL,FCGR2A,FLNA,LGALS1,LILRB3,LYN,PLCB2,SRC,SYK,TLN1,TWF2	11
Cell-To-Cell Signaling and Interaction,Hematological System Development and Function,Immune Cell Trafficking,Inflammatory Response	Adhesion of macrophages	5.89e-05		-0.566	Irgm1,ITGB2,LILRB3,LYN,NCKAP1L,PAFAH1B1,PTGS2,PTPN6,RHOB,SPI1,STAT1	11
Cell-To-Cell Signaling and Interaction,Hematological System Development and Function,Inflammatory Response	Immune response of neutrophils	5.91e-05		-1.643	CD40,CD47,CLEC6A,CSF2RB,GLRX,Gm21596/Hmgb1,ICAM1,ITGAL,ITGAM,ITGB1,ITGB2,LILRB3,LYN,NOD2,PLAUR,STIM1,SYK,WAS	18
Cellular Development,Cellular Growth and Proliferation,Hematological System Development and Function,Lymphoid Tissue Structure and Development	Cell proliferation of T lymphocytes	6.03e-05		-1.9	ABI1,AHNAK,ANXA1,ARG1,ARHGEF1,ARHGEF6,ATG5,ATP6V0A2,B2M,B3GNT2,BCL10,BCLAF1,BRCA1,CALR,CASP8,CBFB,CBL,CBLB,CCDC134,CCL5,CCR7,CD274,CD2AP,CD40,CD44,CD69,CD74,CD86,CDK2,CEBPB,CORO1A,CR1L,CSF2RB,CUL1,DEF6,DIAPH1,DNAJA3,DNM2,EHD1,EHD3,EHD4,EIF2AK2,EIF4E,ELAVL1,FABP4,FCGR2B,FKBP1A,GAB2,GNAI2,HCLS1,HLA-DMA,HNRNPL,HSPD1,ICAM1,IKBKB,IL1A,IL2RA,IRF4,Irgm1,ITGAL,ITGAM,ITGAX,ITGB2,LAMTOR1,LCP1,LCP2,LGALS1,L…	109
Tissue Morphology	Morphology of parenchyma	6.15e-05			ABCB11,AGL,ARG1,ATG5,BPNT1,CAV1,DGUOK,GRN,HADHA,HEXA,IKBKB,IKBKG,IQGAP2,KRT8,LGALS3,LIPA,LRP1,MAN2B1,MAN2C1,MANBA,MMUT,NAGLU,PSAP,SCP2,SOD2,VTI1B	26
Hereditary Disorder,Organismal Injury and Abnormalities,Psychological Disorders	Familial psychiatric disease	6.33e-05			ABCD1,ADGRE1,ARPP19,ATP5F1D,ATP5MF,ATP5PB,ATP5PF,ATP5PO,ATRX,B2M,BASP1,CASP6,CCL5,CD74,Cdc42,CELF2,CETN2,CKB,COX5A,COX6B1,CTSS,DRC1,DTX3L,EIF2AK2,EIF3E,FBL,GBP6,Gm12250,GNB1,GRIK2,HLA-DRB5,Ifi47,IFIT3,Iigp1,IMPA1,ISG15,JUNB,LAMP2,LGALS3BP,NDRG1,NDUFB6,NDUFS3,NDUFV2,NDUFV3,NPM1,OPRM1,PCNA,PPIA,PPP1CB,PPP3CA,PPP3R1,PRDX2,PRKCB,PSAP,PSAT1,PSMB6,PSME1,RANBP1,RHOG,RIPK2,RNF213,SDHB,SGTA,Slc25a1,Sp100,…	76
Cell Death and Survival	Cell death of lymphoid cells	6.4e-05		1.729	ARHGEF1,ATF3,ATG3,ATG5,BAK1,BCL10,BID,BIRC6,BRCA1,CASP6,CASP7,CASP8,CBL,CD1D,CD274,CD38,CD40,CD44,CD47,Cdc42,CDK2,CORO1A,CRKL,CTSB,DEF6,DNAJA3,DNMT3B,EIF4E,FCGR2B,Gm21596/Hmgb1,GNAS,GPX4,HSPA5,IKBKB,IKBKE,IL2RA,IRF4,Irgm1,ITGB2,LGALS1,LYN,MAP2K3,MAPK14,MAVS,MCL1,MSH2,NFKB2,NR3C1,PARP1,PIK3R2,PNP,PPP3CB,PRKCB,PRKCD,PTPN6,PTPRC,RAC2,RAP1GDS1,SFN,SGPL1,SHC1,SLC46A2,SMARCA5,SMARCC1,SPI1,STAT1,STAT5A,…	73
Neurological Disease,Organismal Injury and Abnormalities	Degeneration of brain	6.55e-05		0.489	AFG3L2,AGA,ANK3,APP,BECN1,CAPN1,CAV1,CLCN7,CTSB,CTSV,CYBB,DNAJC5,DNM1L,GBA1,GLB1,GMPPA,HSD17B4,IREB2,MANF,NAGLU,NPC2,PPT1,PPT2,PSAP,PTGS2,SH3GL1,SOD1,SOD2,STAMBP,STAT1,VIM,VPS18,ZFYVE26	33
Cardiovascular Disease,Organismal Injury and Abnormalities	Occlusion of artery	6.73e-05	Decreased	-2.234	AKAP13,APOA1,APP,ATP2A2,CAV1,CBLB,CD1D,CD36,CD40,CD44,CD47,Cdc42,CLU,COMT,CTSS,CTSV,DNM2,ENTPD1,F8,FABP4,FABP5,FCGR2B,GCLM,GPX1,HMOX1,HSPD1,ICAM1,IKBKB,IKBKG,IL1A,ITGAM,ITGAX,LGALS3,LRP1,MAPKAPK2,MIF,MSR1,NCEH1,PAPPA,PARP1,PFN1,PLA2G15,PLAUR,PON3,PRKCB,PROCR,PTGS2,PTK2B,RGS10,RHOG,SCP2,SHC1,SOAT1,SRC,SREBF1,SURF4,THBS1	57
Cellular Compromise,Inflammatory Response	Degranulation of cells	6.78e-05		-0.754	ANPEP,ANXA1,APP,ARHGEF7,ATF3,CAPN1,CD63,CORO1A,CORO1B,FCGR2A,FCGR2B,GAB2,GIT1,GRK2,ITGAM,ITGB2,JUNB,LCP2,LILRB4,LYN,MDP1,MYO1F,PAK2,PEBP1,PPP3R1,PTPN20,PTPN6,PTPRC,RABGEF1,RAC2,SIRPA,SPHK2,SPI1,STAT5A,STIM1,SWAP70,SYK,VAMP8,VTI1B,WIPF1	40
Molecular Transport,Protein Trafficking	Internalization of protein	6.84e-05	Decreased	-2.219	BID,CAP1,ELAVL1,IPO5,IPO7,IPO9,KPNA4,KPNB1,LMNA,MAPK14,NUP155,NUTF2,PIK3R2,PPP3CA,PPP3R1,RAN,SQSTM1,SYK,TARDBP,TNPO2,TRAF3IP2,ZPR1	22
Cell Death and Survival	Apoptosis of fibroblasts	6.94e-05		-1.567	APP,ATF3,BAK1,BID,BIRC6,CAPNS1,CASP7,CASP8,CCDC47,CD1D,Cdc42,CLIC4,CRKL,CYCS,Cyct,EIF2AK2,ELOA,EMD,GNL3,IDH1,IKBKB,IKBKG,MAP4,MAPK14,MAVS,MCL1,MSH2,OPA1,PLRG1,PRKAR2B,PTPN1,PYCARD,QKI,SGPL1,SH3GLB1,SLK,SMARCC1,SOD1,SPHK2,STK4,TOP2B,TRADD	42
Cell Death and Survival	Cell death of neuroblastoma cell lines	7.14e-05		0.377	APP,ATG5,BECN1,CAPN1,CCT2,CCT3,CCT5,CCT6A,DCTN1,GAS7,LRP1,MIF,OXR1,SOD1,SRC,TARDBP,TCP1,UBE3A,XDH	19
Cardiovascular System Development and Function,Organ Development,Organ Morphology	Contractility of heart ventricle	7.56e-05		-1.594	ANXA6,ARRB1,ATG5,ATP2A2,CAV1,Cdc42,CNOT3,CREG1,CTSV,DES,EMD,FKBP1A,GLP1R,GRK2,LMNA,MARCKSL1,MCL1,PNPLA2,PPP3R1,Tpm1,VCL	21
Cell-To-Cell Signaling and Interaction	Adhesion of lymphatic system cells	7.56e-05		0.458	ANXA1,ANXA2,CBLB,CCR7,CD44,DIAPH1,GNAI2,HSP90AA1,HSP90AB1,ICAM1,ITGAL,ITGB1,ITGB2,LCP2,PTPN6,RAC2,RAP1A,RAP1B,SWAP70,UBE2I,WAS	21
Cellular Movement,Hematological System Development and Function,Immune Cell Trafficking	Migration of granulocytes	7.68e-05		-1.324	ANXA1,ARHGAP25,CCL5,CCR7,CD44,CD47,Cdc42,CNN2,CORO1A,CYBB,Gm21596/Hmgb1,GNAI2,GNAI3,ICAM1,ITGAL,ITGAM,ITGB1,ITGB2,LGALS1,LGALS3,LSP1,MAPKAPK2,MYH9,MYO1F,PLAUR,PTPN6,RAP1B,ROCK1,S100A8,S100A9,SWAP70,TLN1	32
Cardiovascular System Development and Function	Morphology of cardiovascular system	7.69e-05			ABI1,ACADL,ACADVL,ACSL1,ACTA2,ACTN4,ADAM10,AKAP13,ALDH1A2,ANK3,APP,ARAF,ARHGEF6,ATF3,ATG5,ATP2A2,BECN1,BIN1,CALR,CAMK2G,CAPNS1,CARD6,CASP7,CASP8,CAST,CAV1,CBFB,CCDC134,CD2AP,CD36,CD44,CDK2,CDO1,CIAPIN1,CKM,CLIC4,CLU,CNOT3,CRK,CRKL,CSDE1,CSNK2A1,CTSA,CTSB,CTSC,CTSV,CTTN,CYBB,DDAH1,DES,DGUOK,DNAJC3,EEF1D,EHD3,EHD4,ELOA,EMD,ERBIN,ETV6,FES,FKBP1A,FLNA,FUBP1,G6PD,GBE1,GLP1R,GNA13,GNAI2,GNAQ,GNAS,GPX1,…	175
Inflammatory Response,Neurological Disease	Inflammation of central nervous system	7.77e-05		-0.747	ALCAM,APP,ARG1,ARRB1,B2M,BSG,CALR,CAV1,CBLB,CCL5,CCR7,CD1D,CD274,CD300LF,CD36,CD40,CD44,CD47,CD68,CD74,CD86,CORO1A,CTSB,CTTN,DEF6,EHD1,EHD3,EHD4,ELAVL1,FCGR2A,FDPS,GPX4,GRN,GSDMD,HLA-A,HLA-DMA,HLA-DQA1,HSD17B7,HSPA5,IDI1,IFI30,IFI35,IFIT2,IKBKB,IKBKG,IL2RA,IRF4,Irgm1,ISG15,ITGAX,ITGB1,LAMTOR1,LCP2,LGALS1,LGALS3,LGALS9B,LRP1,LRPAP1,LYN,MAPK14,MAVS,MGLL,MIF,MVD,MVK,NFKB2,NR3C1,NSDHL,PARP1,PDCD4,PHB…	94
Cellular Assembly and Organization,Cellular Function and Maintenance,Cellular Movement,Nervous System Development and Function	Axonal transport	7.84e-05			AP3D1,AP3M1,APP,ARL8A,ARL8B,BLOC1S1,BLOC1S2,BLOC1S5,FMR1,KLC1,KLC2,KLC3,PAFAH1B1,SNAPIN,SOD1,SPTBN1,UCHL1	17
Cell-mediated Immune Response,Cell-To-Cell Signaling and Interaction,Cellular Movement,Hematological System Development and Function,Immune Cell Trafficking	Adhesion of T lymphocytes	7.95e-05		0.301	ANXA1,CBLB,CCR7,DIAPH1,GNAI2,HSP90AA1,HSP90AB1,ICAM1,ITGAL,ITGB1,ITGB2,LCP2,RAC2,RAP1A,RAP1B,UBE2I	16
Cell Morphology,Digestive System Development and Function,Gastrointestinal Disease,Hepatic System Development and Function,Hepatic System Disease,Organ Morphology,Organismal Development,Organismal Injury and Abnormalities,Tissue Morphology	Abnormal morphology of hepatocytes	7.98e-05			ABCB11,AGL,ARG1,ATG5,BPNT1,DGUOK,GRN,HADHA,HEXA,IKBKB,IKBKG,IQGAP2,KRT8,LGALS3,LIPA,MAN2B1,MAN2C1,MANBA,MMUT,NAGLU,PSAP,SCP2,SOD2,VTI1B	24
Lipid Metabolism,Small Molecule Biochemistry	Fatty acid metabolism	8.04e-05	Decreased	-2.157	ABCB11,ABCD1,ABCD3,ACAA1,ACADL,ACADVL,ACBD3,ACOT8,ACOT9,ACSL1,ACSL5,ACSS2,AKR1B1,ALOX5AP,ANXA1,APOA1,CAMK2G,CAV1,CD14,CD36,CEBPB,CLU,CTSS,ECI2,EEPD1,FABP4,FABP5,FCGR2B,Gk,GPAT4,GPX1,HMOX2,HSD17B4,IL1A,LIPA,LPCAT3,LRP1,LYN,MAP2K3,MDH2,MGLL,MIF,MSR1,NCEH1,NPC2,PARP1,PCYT1A,PHGDH,PLIN2,PRKAR2B,PRKCD,PTGES3,PTGS1,PTGS2,PTK2B,PTPN7,QKI,RAP1A,RAP1B,S100A8,S100A9,SCARB2,SCP2,SGPL1,SLC25A13,SLC9A3R1,SOAT…	75
Lipid Metabolism,Molecular Transport,Small Molecule Biochemistry	Concentration of cholesterol	8.18e-05		0.695	ABCB11,ACOT11,Akap9,Akr1b7,Anp32b,APOA1,APP,ATG5,ATXN2,BAG3,BPNT1,CAV1,CD36,CISD1,CTSS,CYBB,DBI,DGUOK,DLG2,DNAJC7,FABP4,FABP5,FLOT2,GAS7,GBP5,GNAS,HADHA,ICAM1,IDH1,IL1RN,KPNA1,LGALS3,LIMA1,LIPA,LNPEP,LPCAT3,LRP1,LRPAP1,MAPKAPK2,MBOAT7,MGLL,MSR1,MTARC2,NCEH1,NDRG1,NPC2,NSUN2,PARP1,Pcmt1,PCYT1A,PKM,PLA2G15,PLIN2,PON3,PPP3CA,PRDX3,PRKAR2B,PRKCB,PTGS2,ROCK2,SAR1B,SCP2,SGPL1,SOAT1,SRC,SREBF1,SRSF2,STA…	71
Neurological Disease	Degeneration of nervous system	8.18e-05		1.725	ABCD1,AFG3L2,AGA,ANK3,APP,BECN1,CAPN1,CASP6,CASP8,CAV1,CCL5,CLCN7,CTSB,CTSV,CYBB,DCTN2,DNAJC5,DNM1L,GBA1,GLB1,GMPPA,GPX1,GPX4,GRN,HSD17B4,IREB2,LRP1,LRP8,LRPAP1,MAFG,MAN2C1,MANF,MAP2K1,MAVS,NAGLU,NDRG1,NPC2,PPT1,PPT2,PRPH,PSAP,PSMC1,PTGS2,PYCARD,RAB1A,SCARB2,SCYL1,SH3GL1,SLC19A2,SLC9A1,SOD1,SOD2,SPTAN1,SQSTM1,STAMBP,STAT1,STMN1,TARDBP,TBCE,UBQLN1,UCHL1,VIM,VPS18,VPS35,VTI1B,ZFYVE26,ZPR1	67
Cell-To-Cell Signaling and Interaction	Response of granulocytes	8.28e-05		-1.917	ANXA1,CD40,CD47,CLEC6A,CSF2RB,GLRX,Gm21596/Hmgb1,GNAQ,ICAM1,ITGAL,ITGAM,ITGB1,ITGB2,LILRB3,LYN,NOD2,PLAUR,STIM1,SYK,WAS	20
Cellular Assembly and Organization	Accumulation of lysosome	8.3e-05		0.539	APP,BECN1,CTSB,CTSV,MYOF,SMCR8,UBR4,VTI1B	8
Connective Tissue Disorders,Hematological Disease,Organismal Injury and Abnormalities	Macrothrombocytopenia	8.3e-05	Increased	2.219	Cdc42,FLNA,MYH9,PAK2,RAP1A,RAP1B,STIM1,TWF2	8
Lipid Metabolism,Molecular Transport,Small Molecule Biochemistry	Transport of sterol	8.4e-05		-0.31	ACBD3,APOA1,CD36,CLU,CTSS,EEPD1,FABP4,LIPA,LPCAT3,LRP1,MAP2K3,MSR1,NCEH1,NPC2,PARP1,PCYT1A,PRKCD,S100A8,S100A9,SCP2,SLC9A3R1,SRC,SREBF1,STARD5,VPS4B	25
Cell-mediated Immune Response,Cellular Movement,Hematological System Development and Function,Immune Cell Trafficking	T cell migration	8.91e-05	Decreased	-2.48	ACTB,APP,BSG,CAV1,CCDC134,CCL5,CCR7,CD274,CD40,CD44,CD69,CD74,CD86,Chil3/Chil4,CRK,CRKL,CTSV,CTTN,DEF6,DIAPH1,ELMO1,GNAI2,GNAI3,GSDMD,HLA-A,HNRNPL,HSP90AA1,HSP90AB1,HSPD1,ICAM1,IKBKB,IKBKG,IL16,IL2RA,IRF5,ITGAL,ITGB2,LCP1,LGALS1,LGALS9B,LILRB4,MIF,MYO9B,NR3C1,PIK3R2,PLCB2,PLEC,PTGS2,PYCARD,RAC2,S100A4,SGPL1,SLC9A3R1,STAT1,STK4,TRAF3IP2,WAS	57
Cellular Assembly and Organization,Cellular Function and Maintenance	Endocytosis of vesicles	8.93e-05	Decreased	-2	AAK1,ACTB,ACTG1,CANX,DNM1,DNM2,DNM3,FCHO2,LRP1,SYNJ1,XDH	11
Cardiovascular Disease,Organismal Injury and Abnormalities	Vaso-occlusion	9.05e-05	Decreased	-2.46	AKAP13,APOA1,APP,ATP2A2,CAV1,CBLB,CD1D,CD36,CD40,CD44,CD47,Cdc42,CLU,COMT,CTSS,CTSV,DNM2,ENTPD1,F8,FABP4,FABP5,FCGR2B,GCLM,GNAQ,GPX1,HMOX1,HSPD1,ICAM1,IKBKB,IKBKG,IL1A,ITGAM,ITGAX,LGALS3,LRP1,MAPKAPK2,MIF,MSR1,NCEH1,PAPPA,PARP1,PFN1,PLA2G15,PLAUR,PON3,PRKCB,PROCR,PTGS2,PTK2B,RGS10,RHOG,SCP2,SHC1,SOAT1,SRC,SREBF1,SURF4,THBS1	58
Inflammatory Response	Immune response of brain	9.22e-05		-0.833	ALCAM,APP,ARG1,ARRB1,B2M,BSG,CALR,CAV1,CBLB,CCL5,CCR7,CD1D,CD274,CD300LF,CD36,CD40,CD44,CD47,CD68,CD74,CD86,CORO1A,CTSB,CTTN,DEF6,EHD1,EHD3,EHD4,ELAVL1,FCGR2A,FDPS,GRN,GSDMD,HLA-A,HLA-DMA,HLA-DQA1,HSD17B7,HSPA5,IDI1,IFI30,IFI35,IFIT2,IKBKB,IKBKG,IL2RA,IRF4,Irgm1,ISG15,ITGAX,ITGB1,LAMTOR1,LCP2,LGALS1,LGALS3,LGALS9B,LYN,MAPK14,MAVS,MGLL,MIF,MVD,MVK,NFKB2,NR3C1,NSDHL,PARP1,PDCD4,PHB2,PPID,PPT1,PROCR…	92
Molecular Transport,Protein Trafficking	Import of protein	9.3e-05	Decreased	-2.219	BID,ELAVL1,IPO5,IPO7,IPO9,KPNA4,KPNB1,LMNA,MAPK14,NUP155,NUTF2,PIK3R2,PPP3CA,PPP3R1,RAN,SQSTM1,SYK,TARDBP,TNPO2,TRAF3IP2,ZPR1	21
Gene Expression	Initiation of expression of mRNA	9.69e-05			EIF3C,EIF3E,EIF3G,EIF3I,EIF3K,EIF4G2,FMR1,IMPACT,REXO2	9
Infectious Diseases	Release of virus	0.000101		-1.121	Bst2,CSNK2A1,FDPS,RBPJ,RSAD2	5
Cell-To-Cell Signaling and Interaction,Hematological System Development and Function,Immune Cell Trafficking	Detachment of leukocytes	0.000101		-0.882	ANXA1,ITGAL,NCKAP1L,PTPN6,PTPRC	5
Lipid Metabolism,Molecular Transport,Small Molecule Biochemistry	Transport of steroid	0.000103		-0.529	ABCB11,ACBD3,APOA1,CD36,CLU,CTSS,EEPD1,FABP4,LIPA,LPCAT3,LRP1,MAP2K3,MSR1,NCEH1,NPC2,PARP1,PCYT1A,PRKCD,S100A8,S100A9,SCP2,SLC9A3R1,SRC,SREBF1,STARD5,VPS4B	26
Cell Death and Survival	Cell death of lymphocytes	0.000103		1.63	ARHGEF1,ATF3,ATG3,ATG5,BAK1,BCL10,BID,BIRC6,BRCA1,CASP6,CASP7,CASP8,CBL,CD1D,CD274,CD38,CD40,CD44,CD47,Cdc42,CDK2,CORO1A,CRKL,CTSB,DEF6,DNAJA3,DNMT3B,EIF4E,FCGR2B,Gm21596/Hmgb1,GNAS,GPX4,IKBKB,IKBKE,IL2RA,IRF4,Irgm1,ITGB2,LGALS1,LYN,MAP2K3,MAPK14,MAVS,MCL1,MSH2,NFKB2,NR3C1,PARP1,PIK3R2,PNP,PPP3CB,PRKCB,PRKCD,PTPN6,PTPRC,RAC2,RAP1GDS1,SFN,SGPL1,SHC1,SLC46A2,SMARCA5,SMARCC1,SPI1,STAT1,STAT5A,SWAP70…	72
Cellular Movement,Hematological System Development and Function,Immune Cell Trafficking,Inflammatory Response	Cellular infiltration by phagocytes	0.000104		-0.411	ALOX5AP,ANXA1,ANXA2,APOA1,APP,ARHGAP25,ARRB1,B4GALT1,BECN1,BSG,CASP8,CAST,CAV1,CD300LF,CD36,CD44,CD86,CORO1A,CSF2RB,CTSB,CTSC,CTTN,CYBB,FABP4,GBA1,GRK2,HMOX1,HSPA5,ICAM1,IKBKB,IKBKE,IKBKG,IL16,IL1A,IL1RN,IL2RA,IRF5,ITGAL,ITGAM,ITGB2,KPNA4,LGALS1,LGALS3,MAPK14,MAVS,MIF,NAAA,NDRG1,OPA1,PARP1,PLCB2,PPIA,PPT2,PRKCD,PROCR,PTGS2,PTK2B,PTPN1,PTPN6,RAC2,RPL13A,S100A10,SERPINA1,SLC9A3R1,STAT1,STIM1,Tmsb4x…	70
Cell Death and Survival	Cell death of lymphatic system cells	0.000105		1.72	ARHGEF1,ATF3,ATG3,ATG5,BAK1,BCL10,BID,BIRC6,BRCA1,CASP6,CASP7,CASP8,CBL,CD1D,CD274,CD38,CD40,CD44,CD47,Cdc42,CDK2,CORO1A,CRKL,CTSB,DEF6,DNAJA3,DNMT3B,EIF4E,FCGR2B,Gm21596/Hmgb1,GNAS,GPX4,HDAC1,HMGA1,HSPA5,IKBKB,IKBKE,IL2RA,IRF4,Irgm1,ITGB2,KRT8,LGALS1,LYN,MAP2K3,MAPK14,MAVS,MCL1,MSH2,NFKB2,NR3C1,OPRM1,PARP1,PIK3R2,PNP,PPP3CB,PRKCB,PRKCD,PTPN6,PTPRC,RAC2,RAP1GDS1,SFN,SGPL1,SHC1,SLC46A2,SMARCA5,SMA…	79
Free Radical Scavenging	Generation of reactive oxygen species	0.000106	Decreased	-3.381	Acp5,APP,BECN1,CD36,CD40,CLU,CYBB,ERBIN,GPR132,HSD17B10,IKBKB,ITGAM,LYN,MAP2K3,NCF2,PON3,PPP3CB,PRDX6,PTPN1,PYCARD,RAC2,SOD1,SOD2,SRC,STK24,SYK,TRADD,TRAF3IP2	28
Cellular Movement	Transmigration of cells	0.000106		-0.448	ARHGAP25,CAV1,CCR7,CD40,CD44,CD47,CD74,CNN2,CTSS,CTSV,CYBB,FERMT3,GNAI2,GNAI3,HSP90AA1,HSP90AB1,ICAM1,ITGAL,ITGAM,ITGB2,LIPA,LSP1,MIF,MYO1F,PAFAH1B1,PTPN6,RAB7A,RAC2,STAT2	29
Cell Death and Survival	Apoptosis of phagocytes	0.000107		-0.666	ANXA1,ATF3,BAK1,BID,CAMK2G,CASP8,CCL5,CD40,CEBPB,CYBB,EIF2AK2,GPR132,GSN,HSP90AB1,IRF5,ISG15,ITGAM,ITGB2,LAMTOR2,LGALS3,LRP1,MAP2K3,MAPK14,MCL1,MIF,MSR1,NAMPT,NCEH1,PLEKHO2,PTPN6,SERPINA1,SOAT1,STAT1,STAT5A,ZBP1	35
Lipid Metabolism,Molecular Transport,Small Molecule Biochemistry	Concentration of sterol	0.00011		0.676	ABCB11,ACOT11,Akap9,Akr1b7,Anp32b,APOA1,APP,ATG5,ATXN2,BAG3,BPNT1,CAV1,CD36,CISD1,CLU,CTSS,CYBB,DBI,DGUOK,DLG2,DNAJC7,EPB41,FABP4,FABP5,FLOT2,GAS7,GBP5,GNAS,HADHA,ICAM1,IDH1,IL1RN,KPNA1,LGALS3,LIMA1,LIPA,LNPEP,LPCAT3,LRP1,LRPAP1,MAPKAPK2,MBOAT7,MGLL,MSR1,MTARC2,NCEH1,NDRG1,NPC2,NSUN2,PARP1,Pcmt1,PCYT1A,PKM,PLA2G15,PLIN2,PON3,PPP3CA,PRDX3,PRKAR2B,PRKCB,PTGS2,ROCK2,SAR1B,SCP2,SGPL1,SLC9A3R1,SOAT1,S…	74
Neurological Disease	Degeneration of central nervous system	0.000111		0.716	AFG3L2,AGA,ANK3,APP,BECN1,CAPN1,CAV1,CLCN7,CTSB,CTSV,CYBB,DNAJC5,DNM1L,GBA1,GLB1,GMPPA,HSD17B4,IREB2,MANF,NAGLU,NPC2,PPT1,PPT2,PSAP,PTGS2,SH3GL1,SOD1,SOD2,SQSTM1,STAMBP,STAT1,VIM,VPS18,ZFYVE26	34
Cellular Movement,Hematological System Development and Function,Immune Cell Trafficking	Transmigration of mononuclear leukocytes	0.000112		-0.572	CAV1,CD40,CD44,CTSS,CTSV,HSP90AA1,HSP90AB1,ICAM1,ITGAL,ITGB2,MIF,RAC2	12
Cellular Assembly and Organization	Aggregation of mitochondria	0.000112		-1.561	ACTB,APP,BID,DES,DNM1L,KIF5B,TARDBP	7
Organismal Injury and Abnormalities	Fibrosis	0.000116		-0.135	ACADL,ACSL1,ACTA2,ADAM10,ADGRE1,AGA,APRT,ARG1,ATF3,ATP2A2,BCS1L,BECN1,BID,CALR,CAMK2G,CAPNS1,CARD6,CAV1,CD1D,CD36,CD40,CD44,CD68,CD74,CDC37,CEBPB,CLU,CNOT3,COQ9,CTSA,CTSB,CTSS,CTSV,CYBB,DES,DNM1L,ELAVL1,ENTPD1,EXOC5,FCGR2B,FSTL1,GFUS,GLRX,GNAS,GPX1,GRB2,GSN,HDGF,HMOX1,ICAM1,IKBKB,IKBKE,IKBKG,IL16,IL1RN,IRF5,ITGA5,ITGB1,KRT8,LGALS1,LGALS3,LGMN,LIMS1,LMNA,LRP1,MAN2C1,MAPK14,MIF,MTSS1,NCOA5,NEXN,PLA…	107
Cancer,Gastrointestinal Disease,Organismal Injury and Abnormalities	Tumorigenesis of gastrointestinal tumor	0.000118		0.726	ARID1A,ARID2,ATP2A2,CD274,CHD7,CNOT1,CSNK2A1,CTNND1,DHX15,ELAVL1,ERBIN,ERGIC1,GNAI2,GNAS,GNB1,GSTP1,IKBKB,KDM3B,LUC7L2,MAPKAPK2,MIF,MSH2,NCK1,NDUFV2,PICALM,PPP1R12A,PPP2CA,PRKCB,SAE1,SMARCA4,SMARCC1,SNX9	32
Cell Death and Survival,Embryonic Development	Cell viability of embryonic cell lines	0.000119	Decreased	-2.191	ATG5,BRCA1,CAV1,FH,IKBKB,ITGB1,LMNA,MSH2,NUP54,NUP93,PARP1,PRPF3,PSMA6,PSMC2,PSMD1,PSMD12,PSMD14,RPL24,RPN2,SF3B1,SHC1,SIRT2,THBS1,TOP1,TRIM28	25
Digestive System Development and Function,Gastrointestinal Disease,Hepatic System Development and Function,Hepatic System Disease,Organismal Development,Organismal Injury and Abnormalities	Abnormal morphology of hepatobiliary system	0.00012			ABCB11,ABCD3,AGL,APEX1,APOA1,ARG1,ASAH1,ATG5,BID,BPNT1,BSG,CCDC134,CD1D,CDK2,CIAPIN1,CNOT3,CRKL,CTBS,CTSA,DGUOK,FUBP1,GBA1,GLMP,GRN,HADHA,HEXA,IGF2R,IKBKB,IKBKG,IQGAP2,KRT8,LGALS3,LIPA,LMNA,MAN2B1,MAN2C1,MANBA,MAPK14,MIF,MMUT,MTHFD2,NAGLU,NCOA5,PPT1,PPT2,PSAP,PTGS2,SAFB,SCP2,SLC22A1,SOAT1,SOD2,SPI1,SPTBN1,STAT1,THBS1,TXNRD2,VTI1B,YBX1	59
Cell Death and Survival,Skeletal and Muscular Disorders	Cell death of muscle cells	0.00012		0.788	ACSL1,ALDOA,BECN1,CALR,CASP8,COQ6,CREG1,CTSS,CYBB,EEF1D,ELAVL1,FSTL1,GMPPA,GNAI2,GNAQ,GNAS,GNB1,GPX1,GSN,HADHA,HLA-DMA,HMOX1,HSPD1,IKBKE,IKBKG,IL1RN,LIMS1,LMNA,MAOA,MAP2K1,MAPK14,MAPKAPK2,MYH11,NAMPT,NDUFV2,NR3C1,PLEC,PLRG1,PNPLA2,PPP3CA,PRDX3,PRKAB1,PRKAR1A,PRKCB,PRKCD,RAP1GDS1,SCYL1,SLK,SOD1,SOD2,STK4,TPT1,ZYX	53
Neurological Disease,Organismal Injury and Abnormalities	Gliosis	0.000122		1.312	ABCD1,ADAM10,AGA,APOA1,APP,ATG5,BCS1L,BID,CAST,CAV1,CLCN7,COQ9,CTSB,CTSV,DNAJC5,GRN,GYS1,HSD17B4,ITGAL,LAMP1,LRPAP1,NAMPT,OSTM1,PDCD6IP,PPT1,PSAP,PSMC4,SCARB2,SCYL1,SH3GLB1,SOD1,SOD2,SQSTM1,SSB,STMN1,TARDBP,UBQLN2,ZFYVE26	38
DNA Replication, Recombination, and Repair	DNA damage	0.000122		1.724	ALDH2,APEX1,APP,ARID1A,ATG5,BECN1,BRCA1,CALR,CASP8,CAT,CMPK2,CTSS,EIF2AK2,G6PD,GNAI2,GSR,HDAC1,IKBKB,IKBKG,LMNA,LMNB2,LRP1,NPM1,PARP1,PDIA3,PRDX1,PTGS2,SH3GLB1,SOD1,SOD2,STAT5A,STK24,SUN2,TOP2B,ZMPSTE24	35
Lymphoid Tissue Structure and Development,Tissue Morphology	Quantity of lymphoid cells	0.000123	Decreased	-3.814	ADAM10,ADH5,AKAP13,ALDH2,ANPEP,AP1G1,APOA1,APP,ARHGEF1,ARHGEF6,ATG5,B2M,B4GALT1,BAG3,BAK1,BCL10,BCLAF1,BID,BSG,BST1,Bst2,CAMK2G,CASP8,CAV1,CBFB,CBL,CBLB,CCL5,CCR7,CD180,CD1D,CD274,CD300LF,CD36,CD38,CD40,CD44,CD47,CD69,CD74,CD84,CD86,Cdc42,CEBPB,COMT,CORO1A,CSF2RB,CTSB,CTSS,CTSV,DEF6,DIAPH1,DNAJA3,DNASE2,DOCK11,EEF1D,ELAVL1,EPS15,FABP5,FCGR1A,FCGR2A,FCGR2B,FES,FKBP1A,FUBP1,Gm15807/Hmgn5,Gm21596/Hm…	168
Cellular Movement,Hematological System Development and Function,Immune Cell Trafficking,Inflammatory Response	Migration of neutrophils	0.000124		-0.954	ANXA1,ARHGAP25,CCL5,CCR7,CD44,CD47,Cdc42,CNN2,CORO1A,CYBB,Gm21596/Hmgb1,GNAI3,ICAM1,ITGAL,ITGAM,ITGB1,ITGB2,LGALS3,LSP1,MAPKAPK2,MYH9,MYO1F,PTPN6,RAP1B,ROCK1,S100A8,S100A9,TLN1	28
Cell-To-Cell Signaling and Interaction,Hematological System Development and Function,Immune Cell Trafficking	Adhesion of lymphocytes	0.000126		0.658	ANXA1,CBLB,CCR7,CD44,DIAPH1,GNAI2,HSP90AA1,HSP90AB1,ICAM1,ITGAL,ITGB1,ITGB2,LCP2,PTPN6,RAC2,RAP1A,RAP1B,SWAP70,UBE2I,WAS	20
RNA Post-Transcriptional Modification	Processing of mRNA	0.000126		0.447	APP,DDX17,FMR1,Hnrnpa1,HNRNPA2B1,HNRNPK,HNRNPL,NPM1,PCBP1,PQBP1,PRPF31,RBM15,RBM42,SF3B1,SF3B6,Srrm1,SRSF2,STRAP,SUPT6H,TRA2B	20
Cardiovascular Disease,Organismal Injury and Abnormalities	Interstitial fibrosis of heart	0.000129		-1.161	ACSL1,BECN1,CAMK2G,CAPNS1,CARD6,CTSA,CYBB,GPX1,POSTN,PPP1CB,PRDX3,PRKCB,RGS10,SIRPA,STAT1,STK4,TRAF3IP2	17
Cell Death and Survival	Cell death of brain	0.00013		0.725	APP,ATF3,ATXN2,BAK1,BECN1,CAPN1,CAPNS1,CASP6,CASP7,CASP8,CAST,CLU,CR1L,DNM1L,FEN1,GRK2,HIP1,HK2,HYOU1,IL1RN,LILRB3,MAOA,MCL1,MIF,MTSS1,PA2G4,PEA15,PRKCD,PTGS2,ROCK2,SH3GLB1,SLC25A12,SLC6A3,SOD1,SRC,STAT1,STIP1,TARDBP,TCERG1,TCP1,UBE2L3,UBQLN1,UCHL1	43
Inflammatory Response	Degranulation of lysosome	0.000131		-0.64	CORO1A,CORO1B,CYBB,GLRX,SNAP23,WAS	6
Cellular Movement	Arrest in movement of cells	0.000131			FLNA,GNAI2,ICAM1,ITGAM,ITGB2,TLN1	6
Cell Morphology,Hematological System Development and Function,Inflammatory Response	Shape change of macrophages	0.000131		-1.414	CAPG,CNN2,ICAM1,MYO9B,RHOB,SIRPA	6
Inflammatory Response,Skeletal and Muscular Disorders	Inflammation of footpad	0.000131		1.067	CARD9,ITGB2,MIF,PPIA,PTGS2,PTPN6	6
Inflammatory Disease,Inflammatory Response,Neurological Disease,Organismal Injury and Abnormalities	Encephalitis	0.000131		-0.943	ALCAM,APP,ARG1,ARRB1,B2M,BSG,CALR,CAV1,CBLB,CCL5,CCR7,CD1D,CD274,CD300LF,CD36,CD40,CD44,CD47,CD68,CD74,CD86,CORO1A,CTSB,CTTN,DEF6,EHD1,EHD3,EHD4,ELAVL1,FCGR2A,FDPS,GRN,GSDMD,HLA-A,HLA-DMA,HLA-DQA1,HSD17B7,HSPA5,IDI1,IFI30,IFI35,IFIT2,IKBKB,IKBKG,IL2RA,IRF4,Irgm1,ISG15,ITGAX,ITGB1,LAMTOR1,LCP2,LGALS1,LGALS3,LGALS9B,LYN,MAPK14,MAVS,MGLL,MIF,MVD,MVK,NFKB2,NR3C1,NSDHL,PARP1,PDCD4,PHB2,PPID,PPT1,PROCR…	91
Embryonic Development,Organismal Development,Tissue Morphology	Morphology of visceral endoderm	0.000134			BRCA1,CTSV,DAB2,DLD,FLRT3,ITGB1,LAMTOR1,MESD,MYH9,POFUT2,RAB7A,SNX1,SNX2,TSG101	14
Nervous System Development and Function,Organ Morphology,Organismal Development	Morphology of brain	0.000136			AGA,AKAP13,ALDH1A2,ANK3,Anp32b,APEX1,APP,ARID1A,ARL6,ATG5,ATRX,ATXN2,B2M,BAG6,BAK1,BID,BLOC1S2,CAMK2A,CASP6,CAV1,CCDC134,CD40,CEBPB,CEP290,CETN2,CHMP4B,CKB,CLN5,CR1L,CSNK2A1,CTSB,CTSV,DIAPH1,ENTPD1,EPB41L1,EPB41L2,EPS15,EPS15L1,FES,FKBP8,FLNA,FMR1,FUBP1,GCLM,GLB1,GM2A,GMFB,GMPPA,GNAS,GOLGA2,GRN,HEXA,HSPA4,IFT172,IGF2R,IKBKB,IL1RN,IREB2,ITGB1,KIF5C,KRT1,LAMP1,LAMP2,LGALS1,LILRB3,LIPA,LMNB2,LRP8,MA…	122
Neurological Disease,Skeletal and Muscular Disorders	Neuromuscular disease	0.00014		0.478	ADGRE1,ARPP19,ATP5F1D,ATP5MF,ATP5PB,ATP5PF,ATP5PO,ATRX,B2M,BASP1,CASP6,CCAR2,CCL5,CD74,CD86,Cdc42,CELF2,CETN2,CKB,COX5A,COX6B1,CSNK2B,CTSS,DRC1,DTX3L,EIF2AK2,EIF3E,FBL,GBP6,Gm12250,GNB1,GRIK2,HLA-DRB5,Ifi47,IFIT3,Iigp1,IL1RN,IMPA1,ISG15,JUNB,LAMP2,LGALS3BP,MVK,NDRG1,NDUFB6,NDUFS3,NDUFV2,NDUFV3,NPM1,OPRM1,PCNA,PPIA,PPP1CB,PPP3CA,PPP3R1,PPT2,PRDX2,PRKCB,PSAT1,PSMB6,PSME1,RANBP1,RHOG,RIPK2,RNF213,SD…	79
Cell Morphology,Digestive System Development and Function,Hepatic System Development and Function,Organ Morphology,Organismal Development,Tissue Morphology	Morphology of hepatocytes	0.000141			ABCB11,AGL,ARG1,ATG5,BPNT1,DGUOK,GRN,HADHA,HEXA,IKBKB,IKBKG,IQGAP2,KRT8,LGALS3,LIPA,LRP1,MAN2B1,MAN2C1,MANBA,MMUT,NAGLU,PSAP,SCP2,SOD2,VTI1B	25
Cellular Function and Maintenance	Lymphocyte homeostasis	0.000141		-1.972	ADAM10,ANXA1,AP3D1,ARG1,ARRB1,ATG5,B2M,BAK1,BCL10,BRCA1,BSG,CARD9,CBFB,CBL,CBLB,CCL5,CCR7,CD1D,CD274,CD38,CD40,CD69,CD74,CD86,CDK2,CHD4,CLEC6A,CORO1A,CSNK2A1,CTSV,CYCS,DEF6,DNAJA3,DNASE2,DOCK11,EEF1D,EIF4E,ELAVL1,ENTPD1,FCGR2A,FCGR2B,FKBP1A,GBA1,GRB2,HDAC1,HECTD1,HLA-A,HLA-DMA,HLA-DQA1,HMGA1,HNRNPL,HS1BP3,HSP90AA1,HSP90B1,HSPD1,ICAM1,IGF2R,IKBKB,IKBKG,IL1A,IL2RA,IRF4,IRF5,ITGAL,ITGB2,LAMP1,LCP2,L…	117
Cell-To-Cell Signaling and Interaction,Hematological System Development and Function	Immune response of lymphocytes	0.000143		-1.324	APOA1,CASP8,CCR7,CD180,CD274,CD40,CD86,CTSS,F8,FCGR2A,Gm21596/Hmgb1,GNAS,HMOX1,ICAM1,IL2RA,LCP2,MSR1,NR3C1,PARP1,PFDN6,PLAUR,PNP,POSTN,PYCARD,SRC,TRAF3IP2	26
Cell Morphology,Cellular Movement,Hematological System Development and Function,Immune Cell Trafficking,Inflammatory Response	Cell spreading of neutrophils	0.000149		-1.698	CORO1A,FERMT3,ICAM1,ITGAM,ITGB2,LYN,SYK,TLN1	8
Cell-To-Cell Signaling and Interaction,Cellular Function and Maintenance,Hematological System Development and Function,Inflammatory Response	Phagocytosis of red blood cells	0.00015		-1.417	CD44,Cdc42,FCGR1A,ITGAM,ITGB2,LYN,NCKAP1L,RAC2,SIRPA,WAS	10
Hereditary Disorder,Neurological Disease,Organismal Injury and Abnormalities,Psychological Disorders,Skeletal and Muscular Disorders	Huntington Disease	0.00015			ADGRE1,ARPP19,ATP5F1D,ATP5MF,ATP5PB,ATP5PF,ATP5PO,ATRX,B2M,BASP1,CASP6,CCL5,CD74,Cdc42,CELF2,CETN2,CKB,COX5A,COX6B1,CTSS,DRC1,DTX3L,EIF2AK2,EIF3E,FBL,GBP6,Gm12250,GNB1,GRIK2,HLA-DRB5,Ifi47,IFIT3,Iigp1,IMPA1,ISG15,JUNB,LAMP2,LGALS3BP,NDRG1,NDUFB6,NDUFS3,NDUFV2,NDUFV3,NPM1,OPRM1,PCNA,PPIA,PPP1CB,PPP3CA,PPP3R1,PRDX2,PRKCB,PSAT1,PSMB6,PSME1,RANBP1,RHOG,RIPK2,RNF213,SDHB,SGTA,Slc25a1,Sp100,SPTBN1,SPTB…	73
Connective Tissue Disorders,Inflammatory Disease,Inflammatory Response,Organismal Injury and Abnormalities,Skeletal and Muscular Disorders	Experimentally-induced arthritis	0.000151		-1.455	ANXA1,APOA1,ARRB1,CAST,CD180,CD44,CD69,CTSS,FCGR1A,FCGR2A,FCGR2B,Gm21596/Hmgb1,HMMR,HMOX1,IL1RN,ITGAM,LBH,LYN,MAPK14,MAPKAPK2,MCL1,MIF,MSR1,NAMPT,NOD2,PARP1,PIN1,PTGS1,PTGS2,PYCARD,RIPK2,SNX9,SPHK2,STAT1,STAT4,TCIRG1	36
Cancer,Gastrointestinal Disease,Hepatic System Disease,Organismal Injury and Abnormalities	Liver cancer	0.000152	Increased	2.488	ACSS2,ACTN4,ADH5,ALDH2,ANXA7,ARID1A,BECN1,BRCA1,BSG,CAMK2G,CCNDBP1,CDCA8,CDK2,DNM1L,Gm21596/Hmgb1,HMMR,IKBKB,IKBKG,IL1A,IQGAP1,IQGAP2,LGALS3,LIMS1,MAPK14,MSH2,NCAPG,NCOA5,NDRG1,PARP1,PKM,PNPLA2,PRDX1,PRKAR1A,PSMB9,PSME3,PTGS2,RAD50,RBPJ,S100A4,SIRT2,SOD1,SPTBN1,THBS1,TRIM28	44
Free Radical Scavenging,Molecular Transport	Quantity of reactive oxygen species	0.000158	Increased	2.605	AKR1B1,APEX1,APP,ATG5,BID,CAT,CTSA,CYBB,DNM1L,ELMO1,G6PD,GLO1,GMFB,GPX1,GSTP1,HMOX1,HMOX2,HSPA9,PFN1,PON2,PON3,PRDX1,PRDX2,PRDX6,SDHB,SHC1,SLC2A1,SOD1,SOD2,SPI1,STAT5A,TXN2,UBQLN1,VDAC3,XDH	35
Organismal Development,Organismal Injury and Abnormalities	Abnormal morphology of abdomen	0.000159			ABCB11,ABCD1,ABCD3,ACP3,Acp5,ACTN4,AGA,AGK,AGL,AKAP13,AKR1B1,Anp32b,ANXA7,APEX1,APOA1,APRT,ARAF,ARG1,ARHGEF1,ARL8B,ASAH1,ATF3,ATG5,ATXN2,B2M,B4GALT1,BAG6,BAK1,BCAT2,BCS1L,BECN1,BID,BPNT1,BRCA1,BSG,Bst2,CACNA2D1,CALR,CASP8,CAV1,CBL,CCDC134,CCR7,CD1D,CD2AP,CD36,CD38,CD40,CD44,CD47,CD86,Cdc42,CDK2,CEBPB,CIAPIN1,CLEC6A,CLU,CNOT3,COMT,CR1L,CRKL,CSF2RB,CTBS,CTSA,CYBB,DACH1,DGUOK,DIAPH1,DMC1,DNAJC3,DOCK…	204
Lipid Metabolism,Molecular Transport,Small Molecule Biochemistry	Cholesterol transport	0.000162		-0.032	ACBD3,APOA1,CD36,CLU,CTSS,EEPD1,FABP4,LIPA,LPCAT3,LRP1,MAP2K3,MSR1,NCEH1,NPC2,PARP1,PCYT1A,PRKCD,S100A8,S100A9,SCP2,SRC,SREBF1,STARD5,VPS4B	24
Neurological Disease,Organismal Injury and Abnormalities	Neurodegeneration of cerebellum	0.000163		0.077	AFG3L2,AGA,ANK3,CTSB,CTSV,DNM1L,GMPPA,HSD17B4,IREB2,MANF,NAGLU,NPC2,PPT1,PPT2,PSAP,VIM,ZFYVE26	17
RNA Post-Transcriptional Modification	Splicing of mRNA	0.000163		0.447	DDX17,FMR1,Hnrnpa1,HNRNPA2B1,HNRNPK,HNRNPL,NPM1,PQBP1,PRPF31,RBM15,RBM42,SF3B1,SF3B6,Srrm1,SRSF2,STRAP,TRA2B	17
Cell-To-Cell Signaling and Interaction	Detachment of myeloid cells	0.000165		-0.762	ANXA1,NCKAP1L,PTPN6,PTPRC	4
Cellular Assembly and Organization,Cellular Compromise,Nervous System Development and Function	Formation of intermediate filament inclusions	0.000165			DNAJB6,NEFL,PRPH,SOD1	4
Cancer,Endocrine System Disorders,Gastrointestinal Disease,Organismal Injury and Abnormalities,Tumor Morphology	Invasion of pancreatic endocrine tumor	0.000165		0.152	CTSB,CTSS,CTSV,CTSZ	4
Cellular Function and Maintenance	Homeostasis of leukocytes	0.000166		-1.869	ADAM10,ANXA1,AP3D1,ARG1,ARRB1,ATG5,B2M,BAK1,BCL10,BRCA1,BSG,CARD9,CBFB,CBL,CBLB,CCL5,CCR7,CD1D,CD274,CD38,CD40,CD69,CD74,CD86,CDK2,CHD4,CLEC6A,CORO1A,CSF2RB,CSNK2A1,CTSV,CYCS,DEF6,DNAJA3,DNASE2,DOCK11,EEF1D,EIF4E,ELAVL1,ENTPD1,FCGR2A,FCGR2B,FKBP1A,GBA1,GRB2,HDAC1,HECTD1,HLA-A,HLA-DMA,HLA-DQA1,HMGA1,HNRNPL,HS1BP3,HSP90AA1,HSP90B1,HSPD1,ICAM1,IGF2R,IKBKB,IKBKG,IL1A,IL2RA,IRF4,IRF5,ITGAL,ITGB2,LAMP1…	119
Carbohydrate Metabolism	Catabolism of carbohydrate	0.000172		0.373	AKR1A1,AMDHD2,CD44,CEBPB,CKM,DHDH,FCGR2B,Gm21596/Hmgb1,GM2A,NAGK,PLA2G15,PNPLA7,POSTN,PRDX6,RENBP,SPI1	16
Hematological System Development and Function,Tissue Morphology	Quantity of mononuclear leukocytes	0.000176	Decreased	-3.614	ABRAXAS2,ADAM10,AKAP13,ANPEP,AP1G1,APOA1,APP,ARHGEF1,ARHGEF6,ATG5,B2M,B4GALT1,BAG3,BAK1,BCL10,BCLAF1,BID,BRCA1,BRCC3,BSG,BST1,Bst2,CAMK2G,CASP8,CAV1,CBFB,CBL,CBLB,CCL5,CCR7,CD180,CD1D,CD274,CD300LF,CD36,CD38,CD40,CD44,CD47,CD69,CD74,CD84,CD86,Cdc42,CEBPB,CLU,CNN2,COMT,CORO1A,CSF2RB,CTSB,CTSS,CTSV,DEF6,DIAPH1,DNAJA3,DNASE2,DOCK11,EEF1D,ELAVL1,EPS15,FABP5,FCGR1A,FCGR2A,FCGR2B,FES,FKBP1A,FUBP1,Gm158…	173
Embryonic Development,Organismal Development,Tissue Morphology	Morphology of endoderm	0.000178			BRCA1,CTSV,DAB2,DLD,FLRT3,ITGB1,LAMTOR1,MESD,MYH9,POFUT2,RAB7A,SMARCC1,SNX1,SNX2,TSG101	15
Cellular Function and Maintenance,Hematological System Development and Function	Function of T lymphocytes	0.000179		0.277	ADGRE1,AHNAK,ARHGEF6,ATF3,B2M,BCL10,CBL,CBLB,CCR7,CD274,CD44,CD69,CD74,CD84,CD86,CEBPB,CSF2RB,CTSC,CTSS,GNAI2,GNAI3,HLA-A,HLA-DMA,ICAM1,IL16,IL2RA,IRF5,ITGAL,LGALS1,LILRB3,MAP2K3,MCL1,NOD2,NPC2,PLEC,PPIA,PPP3CB,PSMB10,PSME2,PSTPIP1,PTPRC,RHOG,RIPK2,SLC2A1,SPHK2,STAT4,STAT5A,STK4,TAGLN2,TAPBP,TAX1BP1,TPP2,TRIP10,WAS,WIPF1	55
Cancer,Hematological Disease,Immunological Disease,Organismal Injury and Abnormalities	B-cell neoplasm	0.000183		-0.826	BECN1,BRCA1,BUB3,CASP8,CAT,CD274,CD74,CDK2,CRK,CTSC,DEK,DNMT3B,EMB,ENAH,FCGR2A,FEN1,FIGNL1,GRB2,GSN,HIP1,HK2,HMGB2,HMMR,IGF2R,LCP1,LGALS9B,MAP4K4,MCL1,MPEG1,MSH2,MTA3,NASP,NCAPG,NFKB2,NIBAN1,PCNA,PDCD4,PIK3R2,POSTN,PRC1,PRDX1,PRPF19,PSIP1,PTGS2,PTPN1,RACGAP1,S100A10,SIRT2,SLC2A1,SOD1,SPI1,STMN1,Tpm1,TRADD,UBE3A,UCHL1,WASF2	57
Gastrointestinal Disease,Hepatic System Disease,Metabolic Disease,Organismal Injury and Abnormalities	Hepatic steatosis	0.000186		1.043	ABCB11,ACADL,ACADVL,ACLY,ACOT11,ACSS2,Akr1b7,ATP2A2,ATP5F1A,ATXN2,BAG3,BID,BLVRA,CD14,CD36,CD40,CD44,CLPP,CLU,CNPY2,DNAJC7,DPP7,F8,Gk,HADHA,HMOX1,HSD17B13,HSD17B4,IKBKB,IKBKG,KRT8,LGALS3,LIPA,LMNA,LPCAT3,MAN2C1,MAPK14,MBOAT7,MGLL,MMUT,NCOA5,PAFAH1B1,PARP1,PKM,PLA2G15,PLIN2,PLIN3,PNPLA2,PRKAR2B,PSME3,RBPJ,RIPK2,S100A10,SIRPA,SIRT2,SLC25A13,SOD1,SOD2,SREBF1,SRSF2,STEAP4,STK24,UPP1	63
Cellular Movement,Hematological System Development and Function,Immune Cell Trafficking	Cell rolling of leukocytes	0.000189		0.446	ARHGAP25,CD14,CD44,CD63,CTTN,FCGR2A,GNAI2,ICAM1,ITGAL,ITGAM,ITGB2,LCP2,LGALS3,LYN,PRDX1,RAC2,SWAP70,TLN1	18
Neurological Disease,Organismal Injury and Abnormalities	Gliosis of central nervous system	0.000189		1.029	ADAM10,AGA,APP,ATG5,CAST,CLCN7,GRN,GYS1,ITGAL,LAMP1,NAMPT,PPT1,PSMC4,SH3GLB1,SOD1,SOD2,SQSTM1,SSB,TARDBP,UBQLN2	20
Hematological System Development and Function,Lymphoid Tissue Structure and Development,Tissue Morphology	Quantity of lymphocytes	0.000196	Decreased	-3.684	ADAM10,AKAP13,ANPEP,AP1G1,APOA1,APP,ARHGEF1,ARHGEF6,ATG5,B2M,B4GALT1,BAG3,BAK1,BCL10,BCLAF1,BID,BSG,BST1,Bst2,CAMK2G,CASP8,CAV1,CBFB,CBL,CBLB,CCL5,CCR7,CD180,CD1D,CD274,CD300LF,CD36,CD38,CD40,CD44,CD47,CD69,CD74,CD84,CD86,Cdc42,CEBPB,COMT,CORO1A,CSF2RB,CTSB,CTSS,CTSV,DEF6,DIAPH1,DNAJA3,DNASE2,DOCK11,EEF1D,ELAVL1,EPS15,FABP5,FCGR1A,FCGR2A,FCGR2B,FES,FKBP1A,FUBP1,Gm15807/Hmgn5,Gm21596/Hmgb1,GNA12,G…	166
Cancer,Hematological Disease,Immunological Disease,Organismal Injury and Abnormalities	B cell cancer	0.000198		-0.597	BECN1,BRCA1,BUB3,CASP8,CAT,CD274,CD74,CDK2,CRK,CTSC,DEK,DNMT3B,EMB,ENAH,FCGR2A,FEN1,FIGNL1,GRB2,GSN,HIP1,HK2,HMGB2,HMMR,IGF2R,LCP1,LGALS9B,MAP4K4,MCL1,MPEG1,MSH2,MTA3,NASP,NCAPG,NFKB2,NIBAN1,PCNA,PDCD4,POSTN,PRC1,PRDX1,PRPF19,PSIP1,PTGS2,PTPN1,RACGAP1,S100A10,SIRT2,SLC2A1,SOD1,SPI1,STMN1,Tpm1,TRADD,UBE3A,UCHL1,WASF2	56
Cellular Function and Maintenance,Hematological System Development and Function	Function of lymphocytes	0.000202		0.239	ADGRE1,AHNAK,AKAP13,ARHGEF1,ARHGEF6,ATF3,B2M,BCL10,CBL,CBLB,CCR7,CD274,CD44,CD69,CD74,CD84,CD86,CEBPB,CNPY3,CSF2RB,CTSC,CTSS,GNAI2,GNAI3,HLA-A,HLA-DMA,ICAM1,IL16,IL2RA,IRF5,ITGAL,LDHA,LGALS1,LGMN,LILRB3,MAP2K3,MCL1,NOD2,NPC2,PLEC,PPIA,PPP3CB,PSMB10,PSME2,PSTPIP1,PTPRC,RHOG,RIPK2,SLC2A1,SPHK2,STAT1,STAT4,STAT5A,STK4,TAGLN2,TAP1,TAPBP,TAX1BP1,TPP2,TRIP10,WAS,WIPF1	62
Post-Translational Modification	Dephosphorylation of protein	0.000205			Acp5,DUSP3,NCEH1,PPM1A,PPM1G,PPP1CB,PPP1R12A,PPP2CA,PPP3CA,PPP3CB,PPP3R1,PTPN1,PTPN12,PTPN6,PTPN7,PTPRC,SDHAF2	17
Inflammatory Response	Acute inflammation	0.000219		0.554	ALOX5AP,B4GALT1,CD1D,CD44,CYBB,ICAM1,IKBKB,IL1RN,ITGB2,PPM1A,PRKCD,PTGS1,PTK2B,PYCARD,STIP1,TRADD	16
Cell Death and Survival	Cell viability of neuroblastoma cell lines	0.00022		0.785	APEX1,APP,CYBB,HSP90AB1,MAP2K1,PSAP,TARDBP	7
Cell-To-Cell Signaling and Interaction,Cellular Movement,Hematological System Development and Function,Immune Cell Trafficking	Recruitment of antigen presenting cells	0.000221		-0.176	ANXA1,APP,B4GALT1,CBLB,CCL5,CD274,CD36,CD40,CD44,CD74,Cdc42,CNN2,GAB2,ICAM1,IKBKB,IL1RN,IRF5,ITGAM,ITGB2,LAMTOR2,LSP1,LYN,PLGRKT,RHOB,ROCK1,S100A4,STAT5A,TAX1BP1,THBS1	29
Cellular Assembly and Organization,Cellular Function and Maintenance,Cellular Movement,Nervous System Development and Function	Anterograde axonal transport	0.000224			AP3D1,AP3M1,ARL8A,ARL8B,BLOC1S1,BLOC1S2,BLOC1S5,FMR1,SNAPIN,SOD1	10
Cell-To-Cell Signaling and Interaction,Hematological System Development and Function	Binding of lymphocytes	0.000227		0.334	ANXA1,CBLB,CCR7,CD44,DIAPH1,EVL,GNAI2,HLA-DMA,HSP90AA1,HSP90AB1,ICAM1,ITGAL,ITGB1,ITGB2,LCP2,PTPN6,RAC2,RAP1A,RAP1B,STK4,SWAP70,UBE2I,VASP,WAS	24
Cell-To-Cell Signaling and Interaction,Cellular Movement,Hematological System Development and Function,Immune Cell Trafficking	Recruitment of granulocytes	0.000227	Decreased	-2.549	ADAM10,ALOX5AP,ANXA1,APOA1,B4GALT1,CAMK1,CARD9,CAV1,CCL5,CCR7,CD14,CD274,CD44,CD47,CD69,CLEC10A,CSF2RB,CTSC,FCGR2A,FCGR2B,FERMT3,GLRX,GPR132,GSN,HDAC1,ICAM1,IKBKB,IL1A,IL1RN,ITGAM,ITGB2,LGALS1,LGALS3,LSP1,LYN,MAP2K3,NOD2,PYCARD,RAP1B,RIPK2,ROCK1,RTN4,S100A8,STAT5A,SWAP70,TPT1,TRAF3IP2	47
Gastrointestinal Disease,Inflammatory Response	Inflammation of gastrointestinal tract	0.000228		1.734	ADGRE1,B2M,BID,CAMK2G,CASP8,CAV1,CCL5,CCR7,CD180,CD274,CD40,CD44,CD47,CD69,CD74,CORO1A,CTSB,CTSS,CTSV,CYBB,ENTPD1,FCGR2B,GBP2,GBP5,GBP6,GFUS,Gm21596/Hmgb1,GNAI2,GPNMB,GPR132,GPX1,GSDMD,HLA-DMA,HLA-DMB,HLA-DQA1,HLA-DRB5,HMOX1,HSP90B1,ICAM1,IFI16,Iigp1,IKBKB,IKBKG,IL1A,IL1RN,IL2RA,ITGB5,KMO,LGALS1,LGALS3,LILRB4,MAPK14,MAPKAPK2,MAVS,MPEG1,NAAA,NOD2,OPRM1,PARP1,PKM,PLS1,PTGS1,PTGS2,PTPRC,PYCARD,RAC3,…	86
RNA Post-Transcriptional Modification	Processing of RNA	0.000229		0.447	AHNAK,APP,DDX17,FMR1,Fus,Hnrnpa1,HNRNPA2B1,HNRNPK,HNRNPL,NPM1,PCBP1,PQBP1,PRPF31,RBM15,RBM42,SF3B1,SF3B6,Srrm1,SRSF1,SRSF2,SRSF3,STRAP,SUPT6H,TARDBP,TRA2B	25
Cell Morphology,Digestive System Development and Function,Hepatic System Development and Function,Organ Morphology,Organismal Development	Morphology of liver cells	0.00023			ABCB11,AGL,ARG1,ATG5,BPNT1,CTBS,DGUOK,GRN,HADHA,HEXA,IKBKB,IKBKG,IQGAP2,KRT8,LGALS3,LIPA,LRP1,MAN2B1,MAN2C1,MANBA,MMUT,NAGLU,PSAP,SCP2,SOD2,VTI1B	26
Cell-To-Cell Signaling and Interaction,Cellular Function and Maintenance,Hematological System Development and Function	Phagocytosis of granulocytes	0.000232		-1.636	ANXA1,CD47,CLEC6A,CSF2RB,GLRX,Gm21596/Hmgb1,ICAM1,ITGAM,NOD2,PLAUR,STIM1,SYK,WAS	13
Developmental Disorder,Hereditary Disorder,Metabolic Disease,Organismal Injury and Abnormalities	Lysosomal storage disease	0.000232		1.903	ACADL,AGA,ASAH1,ATP5F1A,CLCN7,GBA1,GLB1,GRN,GUSB,HEXA,NPC2,PPT2,PSAP	13
Cellular Function and Maintenance	Function of lymphatic system cells	0.000234		0.239	ADGRE1,AHNAK,AKAP13,ARHGEF1,ARHGEF6,ATF3,B2M,BAK1,BCL10,CBL,CBLB,CCR7,CD274,CD44,CD69,CD74,CD84,CD86,CEBPB,CNPY3,CSF2RB,CTSC,CTSS,GNAI2,GNAI3,HLA-A,HLA-DMA,HLA-DQA1,ICAM1,IL16,IL2RA,IRF5,ITGAL,LDHA,LGALS1,LGMN,LILRB3,MAP2K3,MCL1,NOD2,NPC2,OPRM1,PLEC,PPIA,PPP3CB,PSMB10,PSME2,PSTPIP1,PTPRC,RHOG,RIPK2,SLC2A1,SPHK2,STAT1,STAT4,STAT5A,STK4,TAGLN2,TAP1,TAPBP,TAX1BP1,TPP2,TRIP10,WAS,WIPF1	65
Inflammatory Response	Acute inflammation of tissue	0.000235		1.072	ALOX5AP,B4GALT1,CD1D,CD44,CYBB,ICAM1,IKBKB,IL1RN,ITGB2,PPM1A,PRKCD,PTK2B,STIP1,TRADD	14
Cellular Assembly and Organization,Cellular Function and Maintenance	Organization of filaments	0.000251			ANXA2,ATP2A2,BIN1,Cdc42,CFL1,CLN8,CORO1A,CORO7/CORO7-PAM16,ENAH,EPPK1,FES,IFT172,ITGB1,Krt10,KRT6B,MAPK14,MIA3,MTSS1,MYOF,NCK1,NEFL,P4HA1,PLEC,PLOD3,PPIB,RUFY3,SIRPA,SOD1,SPIRE1,SYPL2,TUBB,VIM,VIPAS39	33
Cell-To-Cell Signaling and Interaction,Hematological System Development and Function	Interaction of mononuclear leukocytes	0.000254		0.205	ANXA1,B4GALT1,CBLB,CCR7,CD44,CD86,DIAPH1,EVL,GNAI2,HLA-DMA,HSP90AA1,HSP90AB1,ICAM1,ITGAL,ITGAX,ITGB1,ITGB2,LCP2,LGALS3,MIF,PTPN6,RAC2,RAP1A,RAP1B,STK4,SWAP70,UBE2I,VASP,WAS	29
Cell-To-Cell Signaling and Interaction,Nervous System Development and Function	Long-term potentiation of cerebral cortex	0.000254		-1.494	APP,B2M,CAMK2A,CAPN1,CAPNS1,CKAP5,CYBB,FMR1,GNAQ,HSD17B10,IL1RN,ITGA5,LGMN,LILRB3,LRP1,LRP8,MGLL,PPP3CA,PRKAR1A,PTPRA,RHOB,SLC6A3,STAT1,STIP1,SYNJ1,TAP1,UBE3A,UBQLN2,VPS26A	29
Cellular Assembly and Organization	Formation of vacuole	0.000256		-1.131	APP,ATG12,ATG3,ATG5,BECN1,CD36,COQ9,Irgm1,KRT8,LAMP1,LAMP2,MAN2C1,RAB33B,SOD1,SOD2,TCIRG1,UPP1	17
Cell Death and Survival	Cell death of T lymphocytes	0.000258		0.73	ARHGEF1,ATF3,ATG3,ATG5,BAK1,BCL10,BID,BIRC6,BRCA1,CASP6,CASP7,CASP8,CBL,CD1D,CD274,CD38,CD40,CD44,CD47,Cdc42,CDK2,CORO1A,DEF6,DNAJA3,DNMT3B,EIF4E,Gm21596/Hmgb1,GNAS,GPX4,IKBKB,IKBKE,IL2RA,IRF4,Irgm1,ITGB2,LGALS1,MAP2K3,MAPK14,MCL1,NR3C1,PARP1,PIK3R2,PNP,PPP3CB,PTPN6,PTPRC,RAC2,RAP1GDS1,SGPL1,SHC1,SLC46A2,SMARCA5,SMARCC1,STAT1,STAT5A,THBS1,TLN1,TPP2,WAS	59
Tissue Development	Accumulation of cells	0.00026		-0.703	APOA1,B2M,BCL10,BID,CARD9,CASP8,CBFB,CCL5,CCR7,CD274,CD40,CD44,CD86,CLU,CR1L,CTSC,CYBB,DEF6,ELAVL1,ENTPD1,FCGR2A,FCGR2B,FSTL1,GATAD2A,Gm21596/Hmgb1,GNAI2,GNAQ,GRN,HMOX1,ICAM1,IKBKB,IL1RN,IRF4,IRF5,ITGA5,ITGAL,ITGAM,ITGAX,ITGB1,ITGB2,LRP8,LYN,MIF,NCSTN,NFKB2,NR3C1,P4HB,PAFAH1B1,PFN1,PNPLA2,PPM1G,PTGS2,PTPN1,RAC2,RBPJ,RGS10,ROCK1,S100A8,S100A9,SEMA7A,SGPL1,SHC1,SOD1,SPI1,SPPL2A,STAT1,STAT5A,STK4,TL…	70
Neurological Disease	Neurodegeneration	0.000263	Increased	2.166	ABCD1,AFG3L2,AGA,ANK3,APP,ATG5,BECN1,CAPN1,CASP6,CAV1,CCL5,CLCN7,CTSB,CTSV,CYBB,DCTN2,DNAJC5,DNM1L,GBA1,GLB1,GMPPA,GPX1,GPX4,GRN,HPRT1,HSD17B4,IREB2,LRP1,LRP8,LRPAP1,MAFG,MAN2C1,MANF,MAP2K1,MAVS,NAGLU,NDRG1,NPC2,OXR1,PPT1,PPT2,PRPH,PSAP,PSMC1,PTGS2,RAB1A,SCARB2,SCYL1,SH3GL1,SLC19A2,SLC9A1,SOD1,SOD2,SPTAN1,SQSTM1,STAMBP,STAT1,STMN1,TARDBP,TBCE,UBE3A,UBQLN1,UCHL1,VIM,VPS18,VPS35,VTI1B,ZFYVE26,ZPR1	69
Cell Death and Survival	Necroptosis	0.000267		-0.354	ATG5,BAK1,CAPNS1,CASP8,COMMD4,DNM1L,EPHX1,GPX1,GRB2,HSP90AA1,HSP90AB1,IKBKB,IKBKG,MAPK14,PARP1,PLRG1,PSMD6,PYGL,RAI14,RASA4,SF3B6,SOD2,SRSF2,TARDBP,UCHL1,ZBP1	26
Cellular Compromise	Fragmentation of mitochondria	0.000271		0.355	ADH5,ANXA6,APP,ATG3,BAK1,DNM1L,HSPA9,OPA1,PHB2,SH3GLB1,VPS35	11
Cell Death and Survival,Skeletal and Muscular Disorders	Necrosis of muscle	0.000276		0.656	ACSL1,ALDOA,BECN1,CALR,CASP8,COQ6,CREG1,CTSS,CYBB,DES,EEF1D,ELAVL1,FSTL1,GMPPA,GNAI2,GNAQ,GNAS,GNB1,GPX1,GSN,HADHA,HLA-DMA,HMOX1,HSPD1,IKBKE,IKBKG,IL1RN,LIMS1,LMNA,MAOA,MAP2K1,MAPK14,MAPKAPK2,MYH11,NAMPT,NDUFV2,NR3C1,PLEC,PLRG1,PNPLA2,PPP3CA,PRDX3,PRKAB1,PRKAR1A,PRKCB,PRKCD,RAP1GDS1,SCYL1,SLK,SOD1,SOD2,STK4,TPT1,ZYX	54
Cell Morphology	Cell polarity formation	0.000277			CCR7,Cdc42,CFL1,CLASP2,CORO7/CORO7-PAM16,CRK,CRKL,HSP90AA1,HSP90AB1,LIMS1,Macf1,MYH9,MYO9B,PARD3,TCIRG1,TRAF3IP2	16
Hematological System Development and Function,Tissue Morphology	Quantity of antigen presenting cells	0.000289		-1.486	ADAM10,APP,ARG1,ATG5,ATP6V0A2,B2M,BID,CASP8,CCR7,CD1D,CD300LF,CD36,CD40,CD86,Cdc42,CEBPB,CLIC4,CLU,CNN2,CTSS,CTSV,CYBB,DUSP3,ELMO1,FCGR2B,GBA1,GNAS,GPR132,GRN,HINT1,HMOX1,IKBKB,IKBKG,IL1A,IL1RN,IL2RA,IRF4,ITGB2,KPNA4,LGALS1,LGALS3,LILRB4,LSP1,MAPKAPK2,MAVS,MCL1,MIF,NEFL,NFKB2,PARD3,PARP1,PLA2G15,PLET1,PPT2,PRKCD,PTPN6,RBPJ,RGS10,RPS6KA1,SIRPA,SLC9A1,SOAT1,SOD1,SPI1,SPPL2A,SRC,SREBF1,STAT4,STAT5A,…	73
Hematological System Development and Function,Immunological Disease,Lymphoid Tissue Structure and Development,Organ Morphology,Organismal Development,Organismal Injury and Abnormalities,Tissue Morphology	Abnormal morphology of spleen	0.000289			AGK,AKAP13,ARHGEF1,B4GALT1,BAK1,Bst2,CALR,CASP8,CBL,CCR7,CD40,CD47,CD86,Cdc42,CEBPB,CSF2RB,CTSA,DIAPH1,DOCK11,EPS15,FCGR2B,GBA1,GIT2,GRK2,HMOX1,IKBKG,IL2RA,IRF4,IRF5,ITGB2,KRT8,LCP2,LGMN,LIPA,LMNA,LYN,MAFG,MAN2B1,MAVS,MIF,MSR1,NFKB2,Pcmt1,PICALM,PLA2G15,PLD4,PPT1,PPT2,PRDX1,PRDX2,PRKCD,PROCR,PSAP,PTGS1,PTGS2,PTPN6,PTPRC,PTPRJ,PURA,RASSF2,SFN,SMCR8,SPI1,SPPL2A,SRC,STAT5A,STK4,TCIRG1,TPP2,TRADD,TRA…	73
Cardiovascular Disease,Organismal Injury and Abnormalities	Infarction	0.000293		-0.873	ACTA2,ANXA1,APP,ARRB1,BAK1,BECN1,BID,CAMK2A,CAV1,CD36,CD38,CD40,CD44,CD74,CREG1,CYBA,CYBB,ELAVL1,ENTPD1,FSTL1,GNAI2,GPX1,GRN,GSN,HLA-A,HMOX1,HSPH1,IKBKB,IL1A,IL1RN,ITGAM,KRT8,MAOA,MAP2K2,MAPK14,MAPKAPK2,MIF,NAMPT,NCF2,PARP1,PDCD4,PPIA,PPID,PROCR,PTGS2,SH3GLB1,SOD1,SRC,STIM1,STIP1,UBQLN1	51
Molecular Transport	Release of mitochondrial DNA	0.000295	Decreased	-2.401	CMPK2,CYBB,GLRX,PPID,TARDBP,WAS	6
Connective Tissue Disorders,Inflammatory Disease,Organismal Injury and Abnormalities,Skeletal and Muscular Disorders	Rheumatic Disease	0.000297		-0.58	ALOX5AP,ANXA1,APOA1,ARRB1,B2M,BID,BSG,CAST,CCL5,CD180,CD1D,CD274,CD40,CD44,CD69,CDK2,COL9A1,CSF2RB,CTSC,CTSS,DEF6,DNASE2,FCGR1A,FCGR2A,FCGR2B,Gm21596/Hmgb1,GRN,HLA-A,HLA-DMA,HLA-DMB,HLA-DQA1,HLA-DRB5,HMMR,HMOX1,HSPA5,IL1A,IL1RN,ITGAM,JUNB,LBH,LGALS9B,LYN,MAPK14,MAPKAPK2,MCL1,MIF,MSR1,NAMPT,NOD2,PARP1,PIN1,POSTN,PROCR,PSMB9,PTGS1,PTGS2,PTPN6,PYCARD,RBPJ,RIPK2,Slfn1,SNX9,SPHK2,SPI1,STAT1,STAT4,TAP1…	71
Cardiovascular System Development and Function,Organ Morphology,Organismal Development,Skeletal and Muscular System Development and Function	Morphology of cardiac muscle	0.000301			ABI1,ACADVL,AKAP13,ALDH1A2,ATP2A2,BECN1,BIN1,CALR,CAPNS1,CASP8,CAV1,CDK2,CLU,CTSA,CTSV,CYBB,DES,EMD,FES,FKBP1A,GNAQ,GRK2,HADHA,HSD17B7,HSP90B1,IGF2R,ITPA,LAMP2,LIMS1,MAP1S,MAP2K3,MAPK14,MARCKSL1,PDCD10,PLEC,PNPLA2,PPP3CA,PTGS2,PTPRJ,RAB1A,RAP1GDS1,RBPJ,SHC1,SLC9A1,SOD2,SPTAN1,SPTBN1,SRI,Tmsb4x (includes others),TRAF3IP2,TXN2,UBP1,USP4,VCL	54
Neurological Disease,Organismal Injury and Abnormalities	Abnormality of cerebrum	0.000304		1.223	AGA,APP,ARG1,ARL6,ATF3,BECN1,BID,BLOC1S2,CAMK2A,CAPN1,CASP6,CAV1,CD36,CEBPB,CKB,CLCN7,CR1L,CTSB,CTSV,DIAPH1,DNAJC5,FKBP8,FMR1,FUBP1,GLB1,GM2A,GMPPA,GRK2,IKBKB,IREB2,LMNB2,LRP8,MAN2B1,MAN2C1,MANBA,Marcks,MARCKSL1,MBOAT7,NAGLU,NAMPT,PAFAH1B1,Pcmt1,PDCD6IP,PEX11B,PHB2,PLAUR,PPT1,PPT2,PTGS2,PTPRA,PURA,PYCARD,SH3GL1,SOD1,SOD2,STAMBP,TARDBP,UBE3A,VIM	59
Hereditary Disorder,Neurological Disease,Organismal Injury and Abnormalities	Familial encephalopathy	0.000305			ABCD1,ADGRE1,ARPP19,ATP5F1D,ATP5MF,ATP5PB,ATP5PF,ATP5PO,ATRX,B2M,BASP1,CASP6,CCL5,CD74,Cdc42,CELF2,CETN2,CKB,COX5A,COX6B1,CTSS,DRC1,DTX3L,EIF2AK2,EIF3E,FBL,GBP6,Gm12250,GNB1,GNB4,GRIK2,HLA-DRB5,Ifi47,IFIT3,Iigp1,IMPA1,ISG15,JUNB,LAMP2,LGALS3BP,NDRG1,NDUFB6,NDUFS3,NDUFV2,NDUFV3,NPM1,OPRM1,PCNA,PPIA,PPP1CB,PPP3CA,PPP3R1,PRDX2,PRKCB,PSAP,PSAT1,PSMB6,PSME1,RANBP1,RHOG,RIPK2,RNF213,SDHB,SGTA,Slc25a1,S…	78
Cancer,Organismal Injury and Abnormalities	Abdominal cancer	0.000305		1.701	ACP3,ACSS2,ACTN4,ADAM10,ADH5,ALDH2,ANXA7,ARID1A,ATF3,B2M,BECN1,BRCA1,BSG,CAMK2G,CCL5,CCNDBP1,CD274,CD44,CDCA8,CDK2,CLU,CTSS,DNM1L,Gm21596/Hmgb1,GNAI2,GNAS,GRB2,HINT1,HIP1,HMMR,HSP90B1,HSPA5,IKBKB,IKBKG,IL16,IL1A,IQGAP1,IQGAP2,LGALS1,LGALS3,LIMS1,MAP2K1,MAPK14,MAPKAPK2,MAPKAPK3,MIF,MSH2,MYO1C,NCAPG,NCOA5,NDRG1,PARP1,PKM,PNPLA2,PRDX1,PRKAR1A,PRKCB,PRKCD,PSMB9,PSME3,PTGS2,PTPN1,RAD50,RBPJ,S100A4,SIR…	74
Cell-To-Cell Signaling and Interaction	Attachment of cells	0.000308		-0.426	CBL,CSF2RB,IPO9,ITGAL,ITGB1,LRP1,PTK2B,RHOB,SIRPA,SPI1,SRC,STK4,TLN1	13
Cardiovascular Disease,Hematological Disease,Organismal Injury and Abnormalities	Formation of thrombus	0.000318		-1.571	F8,FCGR2A,ITGB2,LCP2,LRP8,PLCB2,PRDX2,PTK2B,PTPRJ,RAP1A,RAP1B,RHOG,ROCK2,SERPINC1,STIM1,SYK,TWF2	17
Cell-To-Cell Signaling and Interaction,Cellular Movement,Hematological System Development and Function,Immune Cell Trafficking,Nervous System Development and Function	Recruitment of microglia	0.000321		0.277	APP,CD36,Cdc42,IKBKB,LYN	5
Cell Morphology,Cellular Movement,Hematological System Development and Function,Immune Cell Trafficking,Inflammatory Response	Cell spreading of macrophages	0.000321			CNN2,ICAM1,MYO9B,RHOB,SIRPA	5
Cellular Movement,Hematological System Development and Function,Immune Cell Trafficking	Arrest in cell rolling of leukocytes	0.000321			GNAI2,ICAM1,ITGAM,ITGB2,TLN1	5
Cell Morphology,Cellular Function and Maintenance	Autophagy of cells	0.000324	Decreased	-2.179	ATG12,ATG3,ATG5,BAG6,BECN1,CAMK1,CAPNS1,CD274,CHMP4B,DNAJA3,DNM1L,EIF2AK2,ERBIN,GBA1,Gm21596/Hmgb1,HMOX1,Iigp1,IKBKB,IKBKG,Irgm1,LAMP2,MAP1LC3B,MCL1,OPTN,PRKCD,PYCARD,RAB9A,RACK1,ROCK1,ROCK2,SH3GLB1,SLC9A1,SMCR8,SOD1,SQSTM1,STAT1,TCIRG1,UBR4,UFL1,VMP1,WASHC1,ZMPSTE24	42
Carbohydrate Metabolism	Uptake of carbohydrate	0.000326		-1.858	ACSL1,APP,ARHGAP4,ASPSCR1,CAMK2A,CBL,CD36,CEBPB,CLU,EXOC5,EXOC7,GAPVD1,GGA2,GNAQ,GNAS,GOLGA3,GSTP1,H6PD,IKBKB,IKBKG,IRF5,LNPEP,LRP1,MAPK14,MIF,MYO1C,NPC2,NR3C1,PARD3,PARP1,PEA15,PKM,PLAUR,PNPLA2,PPM1A,PRKAB1,PRKCB,PTGS2,PTPN1,RAB10,RALA,RBPJ,SLC2A1,STEAP4,STX4,VPS35	46
