# Supplementary material for: Immune synapse formation promotes lipid peroxidation and MHC-I upregulation in licensed dendritic cells for efficient priming of CD8+ T cells
Source: Nat Commun. 2023 Oct 25;14:6772. doi: 10.1038/s41467-023-42480-3 (PMC10600134; doi:10.1038/s41467-023-42480-3)
Supplement: Supplementary file 8 — Source Data [file 41467_2023_42480_MOESM8_ESM.zip]

Archive with 26 entries (25 files):
- SOURCE DATA ZIP/
- __MACOSX/._SOURCE DATA ZIP
- SOURCE DATA ZIP/Figure S6.xlsx
- SOURCE DATA ZIP/Figure 1.xlsx
- __MACOSX/SOURCE DATA ZIP/._Figure 1.xlsx
- SOURCE DATA ZIP/Figure S1.xlsx
- SOURCE DATA ZIP/Figure 6.xlsx
- __MACOSX/SOURCE DATA ZIP/._Figure 6.xlsx
- SOURCE DATA ZIP/Figure 7.xlsx
- __MACOSX/SOURCE DATA ZIP/._Figure 7.xlsx
- SOURCE DATA ZIP/Figure S3.xlsx
- __MACOSX/SOURCE DATA ZIP/._Figure S3.xlsx
- SOURCE DATA ZIP/Figure 4.xlsx
- __MACOSX/SOURCE DATA ZIP/._Figure 4.xlsx
- SOURCE DATA ZIP/Figure 5.xlsx
- __MACOSX/SOURCE DATA ZIP/._Figure 5.xlsx
- SOURCE DATA ZIP/Figure S2.xlsx
- __MACOSX/SOURCE DATA ZIP/._Figure S2.xlsx
- SOURCE DATA ZIP/Figure 2.xlsx
- __MACOSX/SOURCE DATA ZIP/._Figure 2.xlsx
- SOURCE DATA ZIP/Figure S5.xlsx
- __MACOSX/SOURCE DATA ZIP/._Figure S5.xlsx
- SOURCE DATA ZIP/Figure S4.xlsx
- __MACOSX/SOURCE DATA ZIP/._Figure S4.xlsx
- SOURCE DATA ZIP/Figure 3.xlsx
- __MACOSX/SOURCE DATA ZIP/._Figure 3.xlsx
