# Supplementary material for: Immune synapse formation promotes lipid peroxidation and MHC-I upregulation in licensed dendritic cells for efficient priming of CD8+ T cells
Source: Nat Commun. 2023 Oct 25;14:6772. doi: 10.1038/s41467-023-42480-3 (PMC10600134; doi:10.1038/s41467-023-42480-3)
Supplement: Supplementary file 8 — Source Data [file 41467_2023_42480_MOESM8_ESM.zip › SOURCE DATA ZIP/Figure S6.xlsx]

## Sheet: B
	biotin-LPETG	biotin-LPETG	biotin-LPETG	biotin-LPETG	biotin-LPETG	biotin-LPETG	PBS	PBS	PBS	PBS	PBS	PBS
Left	18.9251	26.1872	32.2812	27.1936	2.03417	61.9504	4.4603	14.1015	55.9238	19.2308	22.1843	157.167
Right	682.095	596.505	1557.85	1528.32	762.238	2039.97	1047.72	1352.46	2059.29	1317.2	3580.03	10780.08915*
