# Supplementary material for: Immune synapse formation promotes lipid peroxidation and MHC-I upregulation in licensed dendritic cells for efficient priming of CD8+ T cells
Source: Nat Commun. 2023 Oct 25;14:6772. doi: 10.1038/s41467-023-42480-3 (PMC10600134; doi:10.1038/s41467-023-42480-3)
Supplement: Supplementary file 8 — Source Data [file 41467_2023_42480_MOESM8_ESM.zip › SOURCE DATA ZIP/Figure 1.xlsx]

## Sheet: B
	-LOG10(FDR)		FDR		Number of proteins		Zc
Immunproteasome 11S regulator subunit	2.11589		0.0076579		3		3.72343
MHC class I	1.63363		0.0232471		6		3.27596
ERAD	1.61998		0.0239896		10		3.25838
Cross-presentation: Endosomal-vacuolar pathway	1.40729		0.0391478		4		2.97198
Cross-presentation: ER-phagosome pathway	1.32439		0.0473821		12		2.88342
TCA cycle	1.43693		0.0365654		16		-2.99862
Histones	1.52615		0.0297748		15		-3.09335
Synthesis of very long chain fatty acids	1.55203		0.0280527		6		-3.1127
Peroxiredoxins (non mitochondrial)	2.0285		0.00936477		4		-3.63093
Peroxiredoxins (all)	2.21136		0.00614663		5		-3.8353
Fatty AcylCoA Biosynthesis	2.64861		0.00224591		12		-4.10058
Ribosome 40S	2.65774		0.00219915		38		-4.1087
Fatty acid metabolism	2.7783		0.00166611		49		-4.18565
Pyruvate metabolism	6.2192		6.03675e-07		5		-5.87375
Ribosome 60S	6.46433		3.43296e-07		41		-5.97572
Ribosome and translation	6.87666		1.32842e-07		99		-6.15159
Eukaryotic ribosome	9.54851		2.82807e-10		79		-7.15535

## Sheet: C
rank/n	MHCI		rank/n	MHCII		rank/n	All proteins
0.701832	0.0833333		-0.815319	0.0833333		-7.42755	0.000142653
0.744904	0.25		-0.719442	0.25		-7.11516	0.00042796
0.919711	0.416667		-0.497864	0.416667		-6.13373	0.000713267
1.42439	0.583333		-0.347071	0.583333		-5.81548	0.000998573
1.64622	0.75		0.726622	0.75		-5.60304	0.00128388
2.33289	0.916667		1.37274	0.916667		-5.38902	0.00156919
						-5.31604	0.00185449
						-5.06065	0.0021398
						-4.99942	0.00242511
						-4.94839	0.00271041
						-4.82683	0.00299572
						-4.82632	0.00328103
						-4.54549	0.00356633
						-4.41248	0.00385164
						-4.19976	0.00413695
						-4.05403	0.00442225
						-4.03847	0.00470756
						-3.95605	0.00499287
						-3.86253	0.00527817
						-3.81103	0.00556348
						-3.8026	0.00584879
						-3.7896	0.00613409
						-3.7204	0.0064194
						-3.71476	0.00670471
						-3.70228	0.00699001
						-3.68733	0.00727532
						-3.68143	0.00756063
						-3.68134	0.00784593
						-3.66084	0.00813124
						-3.61778	0.00841655
						-3.55845	0.00870185
						-3.48751	0.00898716
						-3.36204	0.00927247
						-3.30315	0.00955777
						-3.29911	0.00984308
						-3.25653	0.0101284
						-3.25419	0.0104137
						-3.23961	0.010699
						-3.22124	0.0109843
						-3.21539	0.0112696
						-3.1833	0.0115549
						-3.17318	0.0118402
						-3.13298	0.0121255
						-3.12787	0.0124108
						-3.12447	0.0126961
						-3.1013	0.0129815
						-3.09678	0.0132668
						-3.00931	0.0135521
						-2.99127	0.0138374
						-2.9353	0.0141227
						-2.92987	0.014408
						-2.92409	0.0146933
						-2.92242	0.0149786
						-2.79692	0.0152639
						-2.77318	0.0155492
						-2.76749	0.0158345
						-2.74492	0.0161198
						-2.69647	0.0164051
						-2.63977	0.0166904
						-2.63297	0.0169757
						-2.63195	0.0172611
						-2.62625	0.0175464
						-2.62409	0.0178317
						-2.61935	0.018117
						-2.58183	0.0184023
						-2.55106	0.0186876
						-2.547	0.0189729
						-2.54214	0.0192582
						-2.53908	0.0195435
						-2.53894	0.0198288
						-2.51837	0.0201141
						-2.5112	0.0203994
						-2.50706	0.0206847
						-2.50071	0.02097
						-2.50042	0.0212553
						-2.48254	0.0215407
						-2.47468	0.021826
						-2.46772	0.0221113
						-2.46535	0.0223966
						-2.45417	0.0226819
						-2.45402	0.0229672
						-2.44171	0.0232525
						-2.40469	0.0235378
						-2.39724	0.0238231
						-2.38455	0.0241084
						-2.37485	0.0243937
						-2.37225	0.024679
						-2.3703	0.0249643
						-2.33125	0.0252496
						-2.32875	0.025535
						-2.32575	0.0258203
						-2.32173	0.0261056
						-2.32159	0.0263909
						-2.31989	0.0266762
						-2.306	0.0269615
						-2.29535	0.0272468
						-2.28951	0.0275321
						-2.28199	0.0278174
						-2.26971	0.0281027
						-2.26928	0.028388
						-2.26918	0.0286733
						-2.26431	0.0289586
						-2.2627	0.0292439
						-2.25116	0.0295292
						-2.24566	0.0298146
						-2.23916	0.0300999
						-2.22669	0.0303852
						-2.22448	0.0306705
						-2.22193	0.0309558
						-2.21791	0.0312411
						-2.21192	0.0315264
						-2.2109	0.0318117
						-2.2049	0.032097
						-2.19445	0.0323823
						-2.17842	0.0326676
						-2.1784	0.0329529
						-2.16007	0.0332382
						-2.15672	0.0335235
						-2.14297	0.0338088
						-2.14081	0.0340942
						-2.13742	0.0343795
						-2.13623	0.0346648
						-2.13588	0.0349501
						-2.10858	0.0352354
						-2.10271	0.0355207
						-2.10096	0.035806
						-2.09894	0.0360913
						-2.09789	0.0363766
						-2.09498	0.0366619
						-2.09164	0.0369472
						-2.09077	0.0372325
						-2.086	0.0375178
						-2.08155	0.0378031
						-2.06536	0.0380884
						-2.06478	0.0383738
						-2.06309	0.0386591
						-2.05864	0.0389444
						-2.05598	0.0392297
						-2.03274	0.039515
						-2.032	0.0398003
						-1.9983	0.0400856
						-1.99769	0.0403709
						-1.99041	0.0406562
						-1.98709	0.0409415
						-1.98587	0.0412268
						-1.98367	0.0415121
						-1.9832	0.0417974
						-1.98069	0.0420827
						-1.97762	0.042368
						-1.97226	0.0426534
						-1.96744	0.0429387
						-1.94207	0.043224
						-1.94206	0.0435093
						-1.93936	0.0437946
						-1.93524	0.0440799
						-1.93195	0.0443652
						-1.92789	0.0446505
						-1.92653	0.0449358
						-1.91994	0.0452211
						-1.91883	0.0455064
						-1.91576	0.0457917
						-1.90836	0.046077
						-1.90813	0.0463623
						-1.90636	0.0466476
						-1.90131	0.046933
						-1.90117	0.0472183
						-1.89538	0.0475036
						-1.89471	0.0477889
						-1.8925	0.0480742
						-1.88713	0.0483595
						-1.88501	0.0486448
						-1.87777	0.0489301
						-1.87449	0.0492154
						-1.8639	0.0495007
						-1.86223	0.049786
						-1.85812	0.0500713
						-1.85747	0.0503566
						-1.84722	0.0506419
						-1.83795	0.0509272
						-1.83057	0.0512126
						-1.82562	0.0514979
						-1.82335	0.0517832
						-1.81739	0.0520685
						-1.81269	0.0523538
						-1.80573	0.0526391
						-1.80478	0.0529244
						-1.80386	0.0532097
						-1.7998	0.053495
						-1.79953	0.0537803
						-1.79843	0.0540656
						-1.78977	0.0543509
						-1.78575	0.0546362
						-1.78359	0.0549215
						-1.7787	0.0552068
						-1.7766	0.0554922
						-1.77486	0.0557775
						-1.773	0.0560628
						-1.7701	0.0563481
						-1.76905	0.0566334
						-1.76869	0.0569187
						-1.76661	0.057204
						-1.76624	0.0574893
						-1.7573	0.0577746
						-1.74794	0.0580599
						-1.74207	0.0583452
						-1.73086	0.0586305
						-1.72823	0.0589158
						-1.7244	0.0592011
						-1.72421	0.0594864
						-1.71151	0.0597718
						-1.71039	0.0600571
						-1.70544	0.0603424
						-1.70506	0.0606277
						-1.70392	0.060913
						-1.70236	0.0611983
						-1.69851	0.0614836
						-1.69517	0.0617689
						-1.69498	0.0620542
						-1.69409	0.0623395
						-1.6933	0.0626248
						-1.69114	0.0629101
						-1.68428	0.0631954
						-1.68036	0.0634807
						-1.67436	0.063766
						-1.67206	0.0640514
						-1.67059	0.0643367
						-1.66936	0.064622
						-1.66392	0.0649073
						-1.66262	0.0651926
						-1.66096	0.0654779
						-1.65865	0.0657632
						-1.6569	0.0660485
						-1.65643	0.0663338
						-1.64606	0.0666191
						-1.64557	0.0669044
						-1.64163	0.0671897
						-1.64068	0.067475
						-1.63942	0.0677603
						-1.63885	0.0680456
						-1.63856	0.068331
						-1.633	0.0686163
						-1.63195	0.0689016
						-1.63163	0.0691869
						-1.6299	0.0694722
						-1.6279	0.0697575
						-1.62528	0.0700428
						-1.6225	0.0703281
						-1.61555	0.0706134
						-1.6123	0.0708987
						-1.61199	0.071184
						-1.61111	0.0714693
						-1.60673	0.0717546
						-1.60553	0.0720399
						-1.60321	0.0723252
						-1.60199	0.0726106
						-1.59841	0.0728959
						-1.59017	0.0731812
						-1.58959	0.0734665
						-1.58113	0.0737518
						-1.58046	0.0740371
						-1.58037	0.0743224
						-1.57883	0.0746077
						-1.57424	0.074893
						-1.57379	0.0751783
						-1.57329	0.0754636
						-1.5727	0.0757489
						-1.57221	0.0760342
						-1.57195	0.0763195
						-1.56708	0.0766049
						-1.56669	0.0768902
						-1.56631	0.0771755
						-1.56012	0.0774608
						-1.55999	0.0777461
						-1.55323	0.0780314
						-1.54719	0.0783167
						-1.54652	0.078602
						-1.54335	0.0788873
						-1.54285	0.0791726
						-1.54275	0.0794579
						-1.54154	0.0797432
						-1.5398	0.0800285
						-1.53792	0.0803138
						-1.53492	0.0805991
						-1.53491	0.0808845
						-1.53246	0.0811698
						-1.53149	0.0814551
						-1.5277	0.0817404
						-1.52643	0.0820257
						-1.52602	0.082311
						-1.52497	0.0825963
						-1.52333	0.0828816
						-1.52222	0.0831669
						-1.52079	0.0834522
						-1.52029	0.0837375
						-1.51964	0.0840228
						-1.51829	0.0843081
						-1.51598	0.0845934
						-1.51018	0.0848787
						-1.5078	0.0851641
						-1.50565	0.0854494
						-1.50461	0.0857347
						-1.50247	0.08602
						-1.50246	0.0863053
						-1.50014	0.0865906
						-1.50003	0.0868759
						-1.49964	0.0871612
						-1.49886	0.0874465
						-1.49863	0.0877318
						-1.49683	0.0880171
						-1.49546	0.0883024
						-1.49415	0.0885877
						-1.48753	0.088873
						-1.48382	0.0891583
						-1.48127	0.0894437
						-1.47974	0.089729
						-1.47964	0.0900143
						-1.47855	0.0902996
						-1.47855	0.0905849
						-1.47818	0.0908702
						-1.47775	0.0911555
						-1.47464	0.0914408
						-1.47084	0.0917261
						-1.47078	0.0920114
						-1.47002	0.0922967
						-1.46632	0.092582
						-1.46447	0.0928673
						-1.46282	0.0931526
						-1.45775	0.0934379
						-1.45195	0.0937233
						-1.44979	0.0940086
						-1.4487	0.0942939
						-1.44792	0.0945792
						-1.44748	0.0948645
						-1.44628	0.0951498
						-1.44356	0.0954351
						-1.44133	0.0957204
						-1.44061	0.0960057
						-1.44057	0.096291
						-1.44012	0.0965763
						-1.43942	0.0968616
						-1.43537	0.0971469
						-1.43035	0.0974322
						-1.4279	0.0977175
						-1.42652	0.0980029
						-1.41658	0.0982882
						-1.41582	0.0985735
						-1.41548	0.0988588
						-1.41369	0.0991441
						-1.41327	0.0994294
						-1.41084	0.0997147
						-1.41033	0.1
						-1.40812	0.100285
						-1.40734	0.100571
						-1.40605	0.100856
						-1.40517	0.101141
						-1.40286	0.101427
						-1.39781	0.101712
						-1.39208	0.101997
						-1.39164	0.102282
						-1.38541	0.102568
						-1.38268	0.102853
						-1.38243	0.103138
						-1.38099	0.103424
						-1.38018	0.103709
						-1.38017	0.103994
						-1.37578	0.10428
						-1.37444	0.104565
						-1.37368	0.10485
						-1.37332	0.105136
						-1.36821	0.105421
						-1.36683	0.105706
						-1.3655	0.105991
						-1.36427	0.106277
						-1.36289	0.106562
						-1.36282	0.106847
						-1.35971	0.107133
						-1.35778	0.107418
						-1.35493	0.107703
						-1.35434	0.107989
						-1.35335	0.108274
						-1.35288	0.108559
						-1.35264	0.108845
						-1.35196	0.10913
						-1.35081	0.109415
						-1.35013	0.1097
						-1.34806	0.109986
						-1.34257	0.110271
						-1.34172	0.110556
						-1.34154	0.110842
						-1.3405	0.111127
						-1.33965	0.111412
						-1.33852	0.111698
						-1.33737	0.111983
						-1.33707	0.112268
						-1.33378	0.112553
						-1.33309	0.112839
						-1.33118	0.113124
						-1.3268	0.113409
						-1.32671	0.113695
						-1.32667	0.11398
						-1.32515	0.114265
						-1.32297	0.114551
						-1.32138	0.114836
						-1.32087	0.115121
						-1.32062	0.115407
						-1.31784	0.115692
						-1.31667	0.115977
						-1.30941	0.116262
						-1.30824	0.116548
						-1.30127	0.116833
						-1.29853	0.117118
						-1.2984	0.117404
						-1.29737	0.117689
						-1.29735	0.117974
						-1.29666	0.11826
						-1.29494	0.118545
						-1.29266	0.11883
						-1.29187	0.119116
						-1.28958	0.119401
						-1.28755	0.119686
						-1.2866	0.119971
						-1.28603	0.120257
						-1.28266	0.120542
						-1.28192	0.120827
						-1.28145	0.121113
						-1.28131	0.121398
						-1.27523	0.121683
						-1.2749	0.121969
						-1.27353	0.122254
						-1.27344	0.122539
						-1.27323	0.122825
						-1.2717	0.12311
						-1.27115	0.123395
						-1.26877	0.12368
						-1.26492	0.123966
						-1.2642	0.124251
						-1.25836	0.124536
						-1.25805	0.124822
						-1.25533	0.125107
						-1.25418	0.125392
						-1.25356	0.125678
						-1.2533	0.125963
						-1.25061	0.126248
						-1.24726	0.126534
						-1.24645	0.126819
						-1.24515	0.127104
						-1.24511	0.127389
						-1.24484	0.127675
						-1.24445	0.12796
						-1.24114	0.128245
						-1.23827	0.128531
						-1.23656	0.128816
						-1.23521	0.129101
						-1.23448	0.129387
						-1.23378	0.129672
						-1.23283	0.129957
						-1.23235	0.130243
						-1.23123	0.130528
						-1.23085	0.130813
						-1.23079	0.131098
						-1.2275	0.131384
						-1.22563	0.131669
						-1.22167	0.131954
						-1.21934	0.13224
						-1.21644	0.132525
						-1.21498	0.13281
						-1.2096	0.133096
						-1.20887	0.133381
						-1.20771	0.133666
						-1.2059	0.133951
						-1.2015	0.134237
						-1.20028	0.134522
						-1.1985	0.134807
						-1.19792	0.135093
						-1.19731	0.135378
						-1.19524	0.135663
						-1.19393	0.135949
						-1.19374	0.136234
						-1.18612	0.136519
						-1.18474	0.136805
						-1.18425	0.13709
						-1.18352	0.137375
						-1.18321	0.13766
						-1.18316	0.137946
						-1.17706	0.138231
						-1.17655	0.138516
						-1.17157	0.138802
						-1.17119	0.139087
						-1.17102	0.139372
						-1.17056	0.139658
						-1.16916	0.139943
						-1.16742	0.140228
						-1.16604	0.140514
						-1.16603	0.140799
						-1.1658	0.141084
						-1.16379	0.141369
						-1.16335	0.141655
						-1.16293	0.14194
						-1.16271	0.142225
						-1.16075	0.142511
						-1.15991	0.142796
						-1.15771	0.143081
						-1.1577	0.143367
						-1.15733	0.143652
						-1.15571	0.143937
						-1.15443	0.144223
						-1.15342	0.144508
						-1.151	0.144793
						-1.14993	0.145078
						-1.14784	0.145364
						-1.14399	0.145649
						-1.14136	0.145934
						-1.1409	0.14622
						-1.14041	0.146505
						-1.13987	0.14679
						-1.1394	0.147076
						-1.13582	0.147361
						-1.13512	0.147646
						-1.13483	0.147932
						-1.13209	0.148217
						-1.13185	0.148502
						-1.13068	0.148787
						-1.1284	0.149073
						-1.12639	0.149358
						-1.12307	0.149643
						-1.1229	0.149929
						-1.12161	0.150214
						-1.12038	0.150499
						-1.1197	0.150785
						-1.11922	0.15107
						-1.1191	0.151355
						-1.11264	0.151641
						-1.11215	0.151926
						-1.10924	0.152211
						-1.10915	0.152496
						-1.10848	0.152782
						-1.1084	0.153067
						-1.10835	0.153352
						-1.10829	0.153638
						-1.10762	0.153923
						-1.10536	0.154208
						-1.10522	0.154494
						-1.10454	0.154779
						-1.10404	0.155064
						-1.10372	0.15535
						-1.10332	0.155635
						-1.10081	0.15592
						-1.09954	0.156205
						-1.0984	0.156491
						-1.09632	0.156776
						-1.09213	0.157061
						-1.09185	0.157347
						-1.09143	0.157632
						-1.08709	0.157917
						-1.08658	0.158203
						-1.0857	0.158488
						-1.08198	0.158773
						-1.08156	0.159058
						-1.08022	0.159344
						-1.07945	0.159629
						-1.07917	0.159914
						-1.07785	0.1602
						-1.0757	0.160485
						-1.07556	0.16077
						-1.0739	0.161056
						-1.0737	0.161341
						-1.07267	0.161626
						-1.06952	0.161912
						-1.0685	0.162197
						-1.06541	0.162482
						-1.06516	0.162767
						-1.06506	0.163053
						-1.06194	0.163338
						-1.05926	0.163623
						-1.05907	0.163909
						-1.05904	0.164194
						-1.05565	0.164479
						-1.05531	0.164765
						-1.05295	0.16505
						-1.05294	0.165335
						-1.05156	0.165621
						-1.05067	0.165906
						-1.0467	0.166191
						-1.04491	0.166476
						-1.04194	0.166762
						-1.04191	0.167047
						-1.04054	0.167332
						-1.03966	0.167618
						-1.033	0.167903
						-1.03292	0.168188
						-1.0327	0.168474
						-1.03255	0.168759
						-1.03193	0.169044
						-1.03091	0.16933
						-1.02834	0.169615
						-1.02821	0.1699
						-1.02774	0.170185
						-1.0275	0.170471
						-1.02748	0.170756
						-1.02606	0.171041
						-1.02454	0.171327
						-1.0237	0.171612
						-1.02117	0.171897
						-1.01998	0.172183
						-1.01997	0.172468
						-1.01918	0.172753
						-1.01781	0.173039
						-1.01416	0.173324
						-1.014	0.173609
						-1.01387	0.173894
						-1.01135	0.17418
						-1.01103	0.174465
						-1.01088	0.17475
						-1.00824	0.175036
						-1.00803	0.175321
						-1.00683	0.175606
						-1.00616	0.175892
						-1.00576	0.176177
						-1.0052	0.176462
						-1.00511	0.176748
						-1.00504	0.177033
						-1.00475	0.177318
						-1.00375	0.177603
						-1.00233	0.177889
						-1.00134	0.178174
						-1.00113	0.178459
						-1.00042	0.178745
						-1.00027	0.17903
						-0.99873	0.179315
						-0.997652	0.179601
						-0.996483	0.179886
						-0.994136	0.180171
						-0.99238	0.180456
						-0.990099	0.180742
						-0.988728	0.181027
						-0.988141	0.181312
						-0.985518	0.181598
						-0.984269	0.181883
						-0.981641	0.182168
						-0.98103	0.182454
						-0.976982	0.182739
						-0.976846	0.183024
						-0.976476	0.18331
						-0.973955	0.183595
						-0.972406	0.18388
						-0.971613	0.184165
						-0.970695	0.184451
						-0.969615	0.184736
						-0.968778	0.185021
						-0.968737	0.185307
						-0.965821	0.185592
						-0.964473	0.185877
						-0.961679	0.186163
						-0.959274	0.186448
						-0.958915	0.186733
						-0.958267	0.187019
						-0.957622	0.187304
						-0.954922	0.187589
						-0.953135	0.187874
						-0.952317	0.18816
						-0.950841	0.188445
						-0.949978	0.18873
						-0.948585	0.189016
						-0.947817	0.189301
						-0.947247	0.189586
						-0.945705	0.189872
						-0.943504	0.190157
						-0.943329	0.190442
						-0.939544	0.190728
						-0.939333	0.191013
						-0.938804	0.191298
						-0.937445	0.191583
						-0.937395	0.191869
						-0.936713	0.192154
						-0.936282	0.192439
						-0.933295	0.192725
						-0.931869	0.19301
						-0.93122	0.193295
						-0.930184	0.193581
						-0.928193	0.193866
						-0.928099	0.194151
						-0.928025	0.194437
						-0.927559	0.194722
						-0.924861	0.195007
						-0.922765	0.195292
						-0.92142	0.195578
						-0.92109	0.195863
						-0.919147	0.196148
						-0.918288	0.196434
						-0.91647	0.196719
						-0.915012	0.197004
						-0.91326	0.19729
						-0.912686	0.197575
						-0.912266	0.19786
						-0.91185	0.198146
						-0.911622	0.198431
						-0.9097	0.198716
						-0.908875	0.199001
						-0.907405	0.199287
						-0.906283	0.199572
						-0.90508	0.199857
						-0.903349	0.200143
						-0.902758	0.200428
						-0.902572	0.200713
						-0.900645	0.200999
						-0.899875	0.201284
						-0.89904	0.201569
						-0.89697	0.201854
						-0.895862	0.20214
						-0.895806	0.202425
						-0.89554	0.20271
						-0.895338	0.202996
						-0.894593	0.203281
						-0.891252	0.203566
						-0.890806	0.203852
						-0.887808	0.204137
						-0.887361	0.204422
						-0.886812	0.204708
						-0.885419	0.204993
						-0.884232	0.205278
						-0.883687	0.205563
						-0.882465	0.205849
						-0.881643	0.206134
						-0.880525	0.206419
						-0.880496	0.206705
						-0.879206	0.20699
						-0.87879	0.207275
						-0.870995	0.207561
						-0.870394	0.207846
						-0.86477	0.208131
						-0.863101	0.208417
						-0.862919	0.208702
						-0.861762	0.208987
						-0.861662	0.209272
						-0.858705	0.209558
						-0.85746	0.209843
						-0.857442	0.210128
						-0.856359	0.210414
						-0.855363	0.210699
						-0.854311	0.210984
						-0.854301	0.21127
						-0.850331	0.211555
						-0.8446	0.21184
						-0.843581	0.212126
						-0.843196	0.212411
						-0.842424	0.212696
						-0.842089	0.212981
						-0.841512	0.213267
						-0.841206	0.213552
						-0.840999	0.213837
						-0.839343	0.214123
						-0.837697	0.214408
						-0.83754	0.214693
						-0.837363	0.214979
						-0.835938	0.215264
						-0.835836	0.215549
						-0.835805	0.215835
						-0.835695	0.21612
						-0.835688	0.216405
						-0.83522	0.21669
						-0.829605	0.216976
						-0.829237	0.217261
						-0.828317	0.217546
						-0.825556	0.217832
						-0.822744	0.218117
						-0.82239	0.218402
						-0.821879	0.218688
						-0.820742	0.218973
						-0.819294	0.219258
						-0.815319	0.219544
						-0.813893	0.219829
						-0.813199	0.220114
						-0.811841	0.220399
						-0.809841	0.220685
						-0.80891	0.22097
						-0.807918	0.221255
						-0.807554	0.221541
						-0.806821	0.221826
						-0.806787	0.222111
						-0.805215	0.222397
						-0.804982	0.222682
						-0.804071	0.222967
						-0.802535	0.223252
						-0.802529	0.223538
						-0.801976	0.223823
						-0.801139	0.224108
						-0.800196	0.224394
						-0.796071	0.224679
						-0.793739	0.224964
						-0.793125	0.22525
						-0.792145	0.225535
						-0.791811	0.22582
						-0.791675	0.226106
						-0.790236	0.226391
						-0.788629	0.226676
						-0.787329	0.226961
						-0.786616	0.227247
						-0.785412	0.227532
						-0.784831	0.227817
						-0.784096	0.228103
						-0.783592	0.228388
						-0.781197	0.228673
						-0.779886	0.228959
						-0.778649	0.229244
						-0.775384	0.229529
						-0.77272	0.229815
						-0.771219	0.2301
						-0.771108	0.230385
						-0.769017	0.23067
						-0.76864	0.230956
						-0.767898	0.231241
						-0.764445	0.231526
						-0.764291	0.231812
						-0.76161	0.232097
						-0.761097	0.232382
						-0.759753	0.232668
						-0.759175	0.232953
						-0.758121	0.233238
						-0.756915	0.233524
						-0.755535	0.233809
						-0.753428	0.234094
						-0.752909	0.234379
						-0.750318	0.234665
						-0.750202	0.23495
						-0.747641	0.235235
						-0.746994	0.235521
						-0.746292	0.235806
						-0.744092	0.236091
						-0.743879	0.236377
						-0.739435	0.236662
						-0.738113	0.236947
						-0.737672	0.237233
						-0.73701	0.237518
						-0.73697	0.237803
						-0.734833	0.238088
						-0.73383	0.238374
						-0.731515	0.238659
						-0.729303	0.238944
						-0.726261	0.23923
						-0.723544	0.239515
						-0.721535	0.2398
						-0.721289	0.240086
						-0.719442	0.240371
						-0.719027	0.240656
						-0.71892	0.240942
						-0.717618	0.241227
						-0.717586	0.241512
						-0.716942	0.241797
						-0.71649	0.242083
						-0.716427	0.242368
						-0.716385	0.242653
						-0.714897	0.242939
						-0.713576	0.243224
						-0.710931	0.243509
						-0.708742	0.243795
						-0.708012	0.24408
						-0.701788	0.244365
						-0.701613	0.24465
						-0.700434	0.244936
						-0.699879	0.245221
						-0.698037	0.245506
						-0.696789	0.245792
						-0.695409	0.246077
						-0.695351	0.246362
						-0.694905	0.246648
						-0.694818	0.246933
						-0.69382	0.247218
						-0.693427	0.247504
						-0.691492	0.247789
						-0.690606	0.248074
						-0.69057	0.248359
						-0.690534	0.248645
						-0.689772	0.24893
						-0.689395	0.249215
						-0.687046	0.249501
						-0.686726	0.249786
						-0.685801	0.250071
						-0.685399	0.250357
						-0.685105	0.250642
						-0.684029	0.250927
						-0.683411	0.251213
						-0.682912	0.251498
						-0.68289	0.251783
						-0.6819	0.252068
						-0.68044	0.252354
						-0.678405	0.252639
						-0.677565	0.252924
						-0.676875	0.25321
						-0.674995	0.253495
						-0.674767	0.25378
						-0.672419	0.254066
						-0.670616	0.254351
						-0.668678	0.254636
						-0.668419	0.254922
						-0.667732	0.255207
						-0.666791	0.255492
						-0.666692	0.255777
						-0.665151	0.256063
						-0.664788	0.256348
						-0.664718	0.256633
						-0.664129	0.256919
						-0.663771	0.257204
						-0.662872	0.257489
						-0.662374	0.257775
						-0.66202	0.25806
						-0.661408	0.258345
						-0.661215	0.258631
						-0.659825	0.258916
						-0.658931	0.259201
						-0.657879	0.259486
						-0.657194	0.259772
						-0.657084	0.260057
						-0.65655	0.260342
						-0.655828	0.260628
						-0.655198	0.260913
						-0.654089	0.261198
						-0.653083	0.261484
						-0.652753	0.261769
						-0.652707	0.262054
						-0.652284	0.26234
						-0.652156	0.262625
						-0.650365	0.26291
						-0.650173	0.263195
						-0.647973	0.263481
						-0.647433	0.263766
						-0.645286	0.264051
						-0.644196	0.264337
						-0.643074	0.264622
						-0.642949	0.264907
						-0.641906	0.265193
						-0.64094	0.265478
						-0.636997	0.265763
						-0.636661	0.266049
						-0.636263	0.266334
						-0.635899	0.266619
						-0.635375	0.266904
						-0.634835	0.26719
						-0.634756	0.267475
						-0.634124	0.26776
						-0.63163	0.268046
						-0.629902	0.268331
						-0.629796	0.268616
						-0.629356	0.268902
						-0.629012	0.269187
						-0.628075	0.269472
						-0.625907	0.269757
						-0.625062	0.270043
						-0.623102	0.270328
						-0.622166	0.270613
						-0.622057	0.270899
						-0.622015	0.271184
						-0.621318	0.271469
						-0.620984	0.271755
						-0.620334	0.27204
						-0.620038	0.272325
						-0.619234	0.272611
						-0.619193	0.272896
						-0.618749	0.273181
						-0.618714	0.273466
						-0.61853	0.273752
						-0.616325	0.274037
						-0.615996	0.274322
						-0.615794	0.274608
						-0.613368	0.274893
						-0.613217	0.275178
						-0.612779	0.275464
						-0.611682	0.275749
						-0.611368	0.276034
						-0.611286	0.27632
						-0.606139	0.276605
						-0.605105	0.27689
						-0.604829	0.277175
						-0.604146	0.277461
						-0.604034	0.277746
						-0.603817	0.278031
						-0.596933	0.278317
						-0.595584	0.278602
						-0.595246	0.278887
						-0.594504	0.279173
						-0.592796	0.279458
						-0.592015	0.279743
						-0.591984	0.280029
						-0.591631	0.280314
						-0.589	0.280599
						-0.586477	0.280884
						-0.586239	0.28117
						-0.582958	0.281455
						-0.58218	0.28174
						-0.581627	0.282026
						-0.581252	0.282311
						-0.579631	0.282596
						-0.577234	0.282882
						-0.575818	0.283167
						-0.575388	0.283452
						-0.57516	0.283738
						-0.574373	0.284023
						-0.57214	0.284308
						-0.571705	0.284593
						-0.570101	0.284879
						-0.568744	0.285164
						-0.568037	0.285449
						-0.566367	0.285735
						-0.564992	0.28602
						-0.564318	0.286305
						-0.563815	0.286591
						-0.562776	0.286876
						-0.561834	0.287161
						-0.561643	0.287447
						-0.560676	0.287732
						-0.560673	0.288017
						-0.560225	0.288302
						-0.559926	0.288588
						-0.559197	0.288873
						-0.557434	0.289158
						-0.557427	0.289444
						-0.556426	0.289729
						-0.553398	0.290014
						-0.552735	0.2903
						-0.552542	0.290585
						-0.551728	0.29087
						-0.551098	0.291155
						-0.550853	0.291441
						-0.55038	0.291726
						-0.548793	0.292011
						-0.548359	0.292297
						-0.54743	0.292582
						-0.547338	0.292867
						-0.547332	0.293153
						-0.543297	0.293438
						-0.542837	0.293723
						-0.542752	0.294009
						-0.542109	0.294294
						-0.54205	0.294579
						-0.541527	0.294864
						-0.540802	0.29515
						-0.54058	0.295435
						-0.538481	0.29572
						-0.536348	0.296006
						-0.534726	0.296291
						-0.533703	0.296576
						-0.533495	0.296862
						-0.529803	0.297147
						-0.52801	0.297432
						-0.527962	0.297718
						-0.526894	0.298003
						-0.524906	0.298288
						-0.524505	0.298573
						-0.524409	0.298859
						-0.523383	0.299144
						-0.52248	0.299429
						-0.522423	0.299715
						-0.521839	0.3
						-0.521142	0.300285
						-0.521075	0.300571
						-0.521015	0.300856
						-0.520938	0.301141
						-0.520314	0.301427
						-0.519822	0.301712
						-0.518295	0.301997
						-0.518263	0.302282
						-0.518233	0.302568
						-0.517796	0.302853
						-0.516563	0.303138
						-0.516453	0.303424
						-0.513789	0.303709
						-0.512761	0.303994
						-0.512303	0.30428
						-0.511914	0.304565
						-0.51097	0.30485
						-0.510825	0.305136
						-0.510565	0.305421
						-0.50775	0.305706
						-0.507608	0.305991
						-0.507371	0.306277
						-0.506838	0.306562
						-0.506723	0.306847
						-0.505648	0.307133
						-0.504782	0.307418
						-0.504554	0.307703
						-0.503976	0.307989
						-0.503522	0.308274
						-0.502344	0.308559
						-0.501534	0.308845
						-0.49942	0.30913
						-0.498594	0.309415
						-0.49791	0.3097
						-0.497868	0.309986
						-0.497864	0.310271
						-0.497497	0.310556
						-0.497149	0.310842
						-0.495833	0.311127
						-0.495633	0.311412
						-0.495165	0.311698
						-0.494368	0.311983
						-0.49249	0.312268
						-0.489551	0.312553
						-0.488928	0.312839
						-0.48634	0.313124
						-0.486321	0.313409
						-0.484848	0.313695
						-0.483746	0.31398
						-0.483498	0.314265
						-0.481344	0.314551
						-0.481053	0.314836
						-0.479947	0.315121
						-0.479494	0.315407
						-0.478591	0.315692
						-0.477221	0.315977
						-0.476416	0.316262
						-0.475309	0.316548
						-0.47494	0.316833
						-0.474711	0.317118
						-0.474471	0.317404
						-0.473014	0.317689
						-0.472749	0.317974
						-0.472418	0.31826
						-0.472064	0.318545
						-0.471736	0.31883
						-0.471686	0.319116
						-0.471111	0.319401
						-0.470421	0.319686
						-0.470347	0.319971
						-0.469132	0.320257
						-0.467013	0.320542
						-0.466938	0.320827
						-0.464691	0.321113
						-0.464685	0.321398
						-0.463509	0.321683
						-0.462368	0.321969
						-0.459814	0.322254
						-0.459298	0.322539
						-0.458866	0.322825
						-0.458691	0.32311
						-0.458001	0.323395
						-0.456822	0.32368
						-0.456597	0.323966
						-0.455449	0.324251
						-0.455426	0.324536
						-0.453978	0.324822
						-0.453583	0.325107
						-0.453459	0.325392
						-0.453322	0.325678
						-0.453142	0.325963
						-0.452842	0.326248
						-0.45252	0.326534
						-0.451964	0.326819
						-0.450882	0.327104
						-0.450286	0.327389
						-0.448784	0.327675
						-0.447612	0.32796
						-0.447593	0.328245
						-0.447497	0.328531
						-0.446923	0.328816
						-0.445654	0.329101
						-0.445153	0.329387
						-0.444857	0.329672
						-0.443984	0.329957
						-0.4433	0.330243
						-0.442097	0.330528
						-0.441197	0.330813
						-0.44118	0.331098
						-0.440811	0.331384
						-0.440611	0.331669
						-0.439276	0.331954
						-0.438855	0.33224
						-0.43879	0.332525
						-0.43849	0.33281
						-0.437689	0.333096
						-0.436159	0.333381
						-0.433474	0.333666
						-0.433427	0.333951
						-0.432867	0.334237
						-0.432044	0.334522
						-0.431453	0.334807
						-0.430901	0.335093
						-0.430727	0.335378
						-0.430196	0.335663
						-0.429064	0.335949
						-0.428321	0.336234
						-0.428082	0.336519
						-0.425905	0.336805
						-0.42581	0.33709
						-0.424276	0.337375
						-0.423705	0.33766
						-0.422705	0.337946
						-0.420855	0.338231
						-0.420577	0.338516
						-0.419535	0.338802
						-0.415866	0.339087
						-0.415397	0.339372
						-0.414188	0.339658
						-0.41349	0.339943
						-0.412605	0.340228
						-0.412434	0.340514
						-0.410903	0.340799
						-0.410091	0.341084
						-0.408419	0.341369
						-0.408372	0.341655
						-0.407829	0.34194
						-0.407744	0.342225
						-0.407678	0.342511
						-0.407426	0.342796
						-0.406507	0.343081
						-0.404741	0.343367
						-0.40451	0.343652
						-0.40439	0.343937
						-0.40274	0.344223
						-0.401578	0.344508
						-0.400972	0.344793
						-0.400248	0.345078
						-0.398949	0.345364
						-0.398603	0.345649
						-0.398574	0.345934
						-0.397806	0.34622
						-0.397428	0.346505
						-0.397304	0.34679
						-0.396969	0.347076
						-0.393964	0.347361
						-0.393826	0.347646
						-0.393082	0.347932
						-0.392666	0.348217
						-0.390398	0.348502
						-0.389257	0.348787
						-0.389033	0.349073
						-0.387542	0.349358
						-0.387006	0.349643
						-0.386189	0.349929
						-0.385833	0.350214
						-0.385804	0.350499
						-0.385687	0.350785
						-0.385184	0.35107
						-0.384722	0.351355
						-0.383546	0.351641
						-0.38329	0.351926
						-0.38273	0.352211
						-0.379397	0.352496
						-0.378737	0.352782
						-0.378363	0.353067
						-0.378248	0.353352
						-0.377991	0.353638
						-0.377571	0.353923
						-0.376388	0.354208
						-0.376024	0.354494
						-0.375264	0.354779
						-0.371075	0.355064
						-0.37103	0.35535
						-0.370256	0.355635
						-0.368186	0.35592
						-0.367067	0.356205
						-0.366871	0.356491
						-0.365607	0.356776
						-0.36304	0.357061
						-0.361026	0.357347
						-0.36079	0.357632
						-0.360242	0.357917
						-0.357714	0.358203
						-0.357619	0.358488
						-0.357337	0.358773
						-0.35619	0.359058
						-0.355938	0.359344
						-0.355557	0.359629
						-0.353756	0.359914
						-0.353477	0.3602
						-0.353425	0.360485
						-0.353365	0.36077
						-0.35315	0.361056
						-0.352586	0.361341
						-0.352236	0.361626
						-0.352028	0.361912
						-0.351849	0.362197
						-0.35166	0.362482
						-0.351518	0.362767
						-0.349977	0.363053
						-0.349342	0.363338
						-0.347556	0.363623
						-0.347071	0.363909
						-0.346629	0.364194
						-0.346492	0.364479
						-0.345675	0.364765
						-0.344887	0.36505
						-0.343556	0.365335
						-0.341943	0.365621
						-0.341655	0.365906
						-0.340386	0.366191
						-0.339479	0.366476
						-0.339207	0.366762
						-0.338421	0.367047
						-0.337889	0.367332
						-0.337608	0.367618
						-0.337472	0.367903
						-0.337471	0.368188
						-0.336762	0.368474
						-0.334895	0.368759
						-0.334251	0.369044
						-0.331985	0.36933
						-0.329108	0.369615
						-0.329086	0.3699
						-0.328433	0.370185
						-0.328238	0.370471
						-0.327574	0.370756
						-0.327323	0.371041
						-0.327298	0.371327
						-0.327096	0.371612
						-0.327014	0.371897
						-0.326867	0.372183
						-0.325697	0.372468
						-0.325314	0.372753
						-0.323975	0.373039
						-0.323733	0.373324
						-0.323313	0.373609
						-0.322653	0.373894
						-0.319828	0.37418
						-0.31932	0.374465
						-0.31874	0.37475
						-0.318668	0.375036
						-0.318321	0.375321
						-0.316953	0.375606
						-0.316652	0.375892
						-0.31632	0.376177
						-0.314396	0.376462
						-0.313395	0.376748
						-0.312209	0.377033
						-0.311694	0.377318
						-0.311312	0.377603
						-0.308983	0.377889
						-0.3088	0.378174
						-0.308508	0.378459
						-0.308284	0.378745
						-0.307484	0.37903
						-0.307417	0.379315
						-0.305672	0.379601
						-0.305476	0.379886
						-0.302972	0.380171
						-0.302847	0.380456
						-0.301973	0.380742
						-0.301586	0.381027
						-0.298603	0.381312
						-0.297696	0.381598
						-0.297633	0.381883
						-0.296749	0.382168
						-0.296726	0.382454
						-0.294767	0.382739
						-0.294369	0.383024
						-0.293784	0.38331
						-0.292819	0.383595
						-0.291599	0.38388
						-0.291095	0.384165
						-0.290738	0.384451
						-0.290719	0.384736
						-0.289742	0.385021
						-0.289018	0.385307
						-0.287388	0.385592
						-0.287308	0.385877
						-0.286853	0.386163
						-0.285955	0.386448
						-0.285487	0.386733
						-0.285083	0.387019
						-0.28504	0.387304
						-0.282889	0.387589
						-0.281396	0.387874
						-0.280947	0.38816
						-0.280524	0.388445
						-0.280337	0.38873
						-0.278238	0.389016
						-0.278137	0.389301
						-0.277617	0.389586
						-0.277109	0.389872
						-0.276022	0.390157
						-0.273662	0.390442
						-0.272915	0.390728
						-0.272244	0.391013
						-0.272125	0.391298
						-0.272022	0.391583
						-0.269905	0.391869
						-0.269675	0.392154
						-0.269388	0.392439
						-0.269272	0.392725
						-0.266818	0.39301
						-0.266498	0.393295
						-0.266416	0.393581
						-0.265836	0.393866
						-0.262289	0.394151
						-0.259965	0.394437
						-0.259692	0.394722
						-0.25907	0.395007
						-0.256719	0.395292
						-0.25583	0.395578
						-0.255615	0.395863
						-0.254875	0.396148
						-0.254615	0.396434
						-0.2545	0.396719
						-0.254297	0.397004
						-0.254015	0.39729
						-0.253116	0.397575
						-0.252956	0.39786
						-0.252867	0.398146
						-0.251791	0.398431
						-0.251119	0.398716
						-0.250813	0.399001
						-0.25064	0.399287
						-0.250316	0.399572
						-0.250199	0.399857
						-0.250175	0.400143
						-0.247656	0.400428
						-0.247024	0.400713
						-0.246975	0.400999
						-0.244589	0.401284
						-0.241546	0.401569
						-0.241144	0.401854
						-0.241013	0.40214
						-0.238292	0.402425
						-0.237561	0.40271
						-0.236939	0.402996
						-0.236413	0.403281
						-0.235693	0.403566
						-0.234972	0.403852
						-0.23375	0.404137
						-0.232974	0.404422
						-0.232257	0.404708
						-0.231564	0.404993
						-0.231158	0.405278
						-0.230519	0.405563
						-0.229408	0.405849
						-0.229006	0.406134
						-0.22839	0.406419
						-0.227562	0.406705
						-0.225109	0.40699
						-0.223819	0.407275
						-0.223356	0.407561
						-0.223117	0.407846
						-0.222499	0.408131
						-0.221159	0.408417
						-0.220562	0.408702
						-0.219485	0.408987
						-0.219022	0.409272
						-0.217922	0.409558
						-0.217143	0.409843
						-0.215831	0.410128
						-0.212082	0.410414
						-0.211962	0.410699
						-0.211637	0.410984
						-0.211582	0.41127
						-0.210605	0.411555
						-0.210338	0.41184
						-0.210104	0.412126
						-0.208198	0.412411
						-0.208136	0.412696
						-0.207832	0.412981
						-0.207361	0.413267
						-0.205418	0.413552
						-0.20473	0.413837
						-0.201912	0.414123
						-0.201817	0.414408
						-0.20128	0.414693
						-0.200633	0.414979
						-0.200373	0.415264
						-0.198785	0.415549
						-0.198223	0.415835
						-0.197685	0.41612
						-0.196032	0.416405
						-0.19565	0.41669
						-0.195141	0.416976
						-0.194826	0.417261
						-0.192493	0.417546
						-0.192327	0.417832
						-0.191476	0.418117
						-0.191179	0.418402
						-0.189256	0.418688
						-0.188031	0.418973
						-0.187902	0.419258
						-0.18762	0.419544
						-0.187437	0.419829
						-0.185044	0.420114
						-0.183609	0.420399
						-0.182048	0.420685
						-0.181673	0.42097
						-0.180851	0.421255
						-0.179566	0.421541
						-0.177649	0.421826
						-0.177326	0.422111
						-0.177095	0.422397
						-0.174974	0.422682
						-0.173952	0.422967
						-0.172732	0.423252
						-0.172333	0.423538
						-0.171911	0.423823
						-0.171712	0.424108
						-0.171426	0.424394
						-0.170667	0.424679
						-0.169871	0.424964
						-0.169561	0.42525
						-0.168219	0.425535
						-0.167987	0.42582
						-0.16717	0.426106
						-0.166803	0.426391
						-0.16519	0.426676
						-0.164341	0.426961
						-0.164301	0.427247
						-0.162918	0.427532
						-0.162852	0.427817
						-0.161772	0.428103
						-0.161053	0.428388
						-0.159976	0.428673
						-0.159212	0.428959
						-0.158333	0.429244
						-0.158248	0.429529
						-0.157269	0.429815
						-0.15673	0.4301
						-0.156132	0.430385
						-0.150632	0.43067
						-0.150489	0.430956
						-0.150228	0.431241
						-0.149906	0.431526
						-0.149255	0.431812
						-0.149152	0.432097
						-0.148425	0.432382
						-0.147141	0.432668
						-0.145882	0.432953
						-0.145775	0.433238
						-0.145282	0.433524
						-0.144623	0.433809
						-0.142311	0.434094
						-0.141343	0.434379
						-0.139384	0.434665
						-0.13859	0.43495
						-0.137153	0.435235
						-0.136872	0.435521
						-0.135594	0.435806
						-0.135546	0.436091
						-0.135049	0.436377
						-0.133655	0.436662
						-0.132269	0.436947
						-0.132135	0.437233
						-0.131725	0.437518
						-0.131578	0.437803
						-0.131175	0.438088
						-0.13091	0.438374
						-0.129732	0.438659
						-0.129692	0.438944
						-0.128525	0.43923
						-0.127819	0.439515
						-0.127459	0.4398
						-0.126749	0.440086
						-0.126224	0.440371
						-0.12547	0.440656
						-0.124346	0.440942
						-0.12425	0.441227
						-0.123389	0.441512
						-0.123344	0.441797
						-0.123008	0.442083
						-0.12141	0.442368
						-0.121086	0.442653
						-0.118295	0.442939
						-0.117392	0.443224
						-0.114376	0.443509
						-0.112285	0.443795
						-0.111564	0.44408
						-0.110882	0.444365
						-0.109686	0.44465
						-0.108542	0.444936
						-0.108176	0.445221
						-0.106447	0.445506
						-0.106339	0.445792
						-0.105688	0.446077
						-0.105639	0.446362
						-0.103634	0.446648
						-0.102686	0.446933
						-0.10165	0.447218
						-0.10125	0.447504
						-0.100779	0.447789
						-0.100667	0.448074
						-0.100469	0.448359
						-0.0987178	0.448645
						-0.0976021	0.44893
						-0.0964969	0.449215
						-0.0953007	0.449501
						-0.0948219	0.449786
						-0.0944116	0.450071
						-0.0929905	0.450357
						-0.0912551	0.450642
						-0.090149	0.450927
						-0.0900557	0.451213
						-0.0897033	0.451498
						-0.0896857	0.451783
						-0.0879486	0.452068
						-0.0877727	0.452354
						-0.0871851	0.452639
						-0.0843472	0.452924
						-0.0842998	0.45321
						-0.0835102	0.453495
						-0.0824689	0.45378
						-0.0821756	0.454066
						-0.0815327	0.454351
						-0.0809733	0.454636
						-0.0792888	0.454922
						-0.078708	0.455207
						-0.078422	0.455492
						-0.0782244	0.455777
						-0.0771797	0.456063
						-0.0771045	0.456348
						-0.0768999	0.456633
						-0.0766594	0.456919
						-0.0760431	0.457204
						-0.0757308	0.457489
						-0.0725151	0.457775
						-0.072325	0.45806
						-0.0710922	0.458345
						-0.0662136	0.458631
						-0.0648724	0.458916
						-0.0638396	0.459201
						-0.0633569	0.459486
						-0.0633477	0.459772
						-0.0629549	0.460057
						-0.0628089	0.460342
						-0.0618215	0.460628
						-0.0612278	0.460913
						-0.0588615	0.461198
						-0.0575101	0.461484
						-0.0568868	0.461769
						-0.0557535	0.462054
						-0.0552394	0.46234
						-0.0530431	0.462625
						-0.0530145	0.46291
						-0.052685	0.463195
						-0.0523152	0.463481
						-0.0514072	0.463766
						-0.0514064	0.464051
						-0.0513417	0.464337
						-0.0505011	0.464622
						-0.0504942	0.464907
						-0.0502473	0.465193
						-0.0499752	0.465478
						-0.0497523	0.465763
						-0.0494777	0.466049
						-0.0491505	0.466334
						-0.0488337	0.466619
						-0.0469832	0.466904
						-0.0463474	0.46719
						-0.0450617	0.467475
						-0.0440575	0.46776
						-0.0439533	0.468046
						-0.0429674	0.468331
						-0.0416908	0.468616
						-0.0409187	0.468902
						-0.0400911	0.469187
						-0.039766	0.469472
						-0.0382092	0.469757
						-0.0370463	0.470043
						-0.036226	0.470328
						-0.0353133	0.470613
						-0.0340185	0.470899
						-0.033485	0.471184
						-0.0333766	0.471469
						-0.0327752	0.471755
						-0.0323527	0.47204
						-0.0308746	0.472325
						-0.0307464	0.472611
						-0.0284278	0.472896
						-0.0277214	0.473181
						-0.0275609	0.473466
						-0.0272067	0.473752
						-0.0267685	0.474037
						-0.0259106	0.474322
						-0.0247875	0.474608
						-0.0240956	0.474893
						-0.022657	0.475178
						-0.0219196	0.475464
						-0.0217248	0.475749
						-0.0216641	0.476034
						-0.01876	0.47632
						-0.0180063	0.476605
						-0.0157181	0.47689
						-0.0148869	0.477175
						-0.0140507	0.477461
						-0.011464	0.477746
						-0.0108596	0.478031
						-0.0107506	0.478317
						-0.0102933	0.478602
						-0.00935479	0.478887
						-0.00879051	0.479173
						-0.00860783	0.479458
						-0.00814476	0.479743
						-0.00800701	0.480029
						-0.00603687	0.480314
						-0.00542144	0.480599
						-0.00519055	0.480884
						-0.00402283	0.48117
						-0.00285608	0.481455
						-0.000975464	0.48174
						0.00159469	0.482026
						0.00216169	0.482311
						0.00398703	0.482596
						0.00800128	0.482882
						0.00877018	0.483167
						0.00906729	0.483452
						0.00912078	0.483738
						0.00940583	0.484023
						0.011656	0.484308
						0.0118304	0.484593
						0.0121332	0.484879
						0.012897	0.485164
						0.0129931	0.485449
						0.0130027	0.485735
						0.0137955	0.48602
						0.0138612	0.486305
						0.0143315	0.486591
						0.0169905	0.486876
						0.0171114	0.487161
						0.0180698	0.487447
						0.0188707	0.487732
						0.0195067	0.488017
						0.0206051	0.488302
						0.0206658	0.488588
						0.0220606	0.488873
						0.0221083	0.489158
						0.0239828	0.489444
						0.0256459	0.489729
						0.0257475	0.490014
						0.0262094	0.4903
						0.0267663	0.490585
						0.0296165	0.49087
						0.0300607	0.491155
						0.0322615	0.491441
						0.032959	0.491726
						0.0336511	0.492011
						0.0341848	0.492297
						0.0349236	0.492582
						0.0355154	0.492867
						0.0356101	0.493153
						0.0357355	0.493438
						0.036335	0.493723
						0.0372141	0.494009
						0.0377765	0.494294
						0.0407009	0.494579
						0.0407282	0.494864
						0.0413963	0.49515
						0.0414632	0.495435
						0.0421809	0.49572
						0.0426521	0.496006
						0.04558	0.496291
						0.0457376	0.496576
						0.0459623	0.496862
						0.046381	0.497147
						0.0480329	0.497432
						0.0480558	0.497718
						0.0487567	0.498003
						0.0488312	0.498288
						0.0488912	0.498573
						0.0489844	0.498859
						0.0513601	0.499144
						0.0522269	0.499429
						0.0534835	0.499715
						0.0554641	0.5
						0.0560718	0.500285
						0.0564632	0.500571
						0.0568666	0.500856
						0.0588179	0.501141
						0.059063	0.501427
						0.0597926	0.501712
						0.0598887	0.501997
						0.06045	0.502282
						0.063617	0.502568
						0.0639141	0.502853
						0.0650614	0.503138
						0.0662497	0.503424
						0.0683743	0.503709
						0.0698687	0.503994
						0.0706629	0.50428
						0.0710966	0.504565
						0.0738245	0.50485
						0.0746485	0.505136
						0.0774207	0.505421
						0.0780026	0.505706
						0.078096	0.505991
						0.0786743	0.506277
						0.0791719	0.506562
						0.0792416	0.506847
						0.0792709	0.507133
						0.0818566	0.507418
						0.0823927	0.507703
						0.0835047	0.507989
						0.0840337	0.508274
						0.0845198	0.508559
						0.0859451	0.508845
						0.0862678	0.50913
						0.0872112	0.509415
						0.0872503	0.5097
						0.0883277	0.509986
						0.0902836	0.510271
						0.0905316	0.510556
						0.0907367	0.510842
						0.0911015	0.511127
						0.0912098	0.511412
						0.0936429	0.511698
						0.0937491	0.511983
						0.0948267	0.512268
						0.0953491	0.512553
						0.0961277	0.512839
						0.0966422	0.513124
						0.0967323	0.513409
						0.0984001	0.513695
						0.0995142	0.51398
						0.0995813	0.514265
						0.100793	0.514551
						0.101046	0.514836
						0.101167	0.515121
						0.1028	0.515407
						0.102838	0.515692
						0.103504	0.515977
						0.105624	0.516262
						0.106846	0.516548
						0.107018	0.516833
						0.107092	0.517118
						0.107389	0.517404
						0.107432	0.517689
						0.109784	0.517974
						0.109826	0.51826
						0.109923	0.518545
						0.110621	0.51883
						0.111408	0.519116
						0.112017	0.519401
						0.112716	0.519686
						0.113338	0.519971
						0.113846	0.520257
						0.114341	0.520542
						0.11453	0.520827
						0.114648	0.521113
						0.116287	0.521398
						0.116311	0.521683
						0.116789	0.521969
						0.117157	0.522254
						0.118192	0.522539
						0.118668	0.522825
						0.118986	0.52311
						0.11905	0.523395
						0.119496	0.52368
						0.120279	0.523966
						0.120353	0.524251
						0.120777	0.524536
						0.121432	0.524822
						0.122333	0.525107
						0.122469	0.525392
						0.122928	0.525678
						0.12316	0.525963
						0.123653	0.526248
						0.124375	0.526534
						0.124464	0.526819
						0.124988	0.527104
						0.125297	0.527389
						0.125794	0.527675
						0.126198	0.52796
						0.126243	0.528245
						0.126376	0.528531
						0.127357	0.528816
						0.127465	0.529101
						0.129598	0.529387
						0.129861	0.529672
						0.13023	0.529957
						0.130373	0.530243
						0.1313	0.530528
						0.131356	0.530813
						0.131393	0.531098
						0.13259	0.531384
						0.132752	0.531669
						0.132822	0.531954
						0.13305	0.53224
						0.133308	0.532525
						0.133673	0.53281
						0.133848	0.533096
						0.134146	0.533381
						0.135695	0.533666
						0.136041	0.533951
						0.138734	0.534237
						0.139051	0.534522
						0.139088	0.534807
						0.14028	0.535093
						0.14127	0.535378
						0.141313	0.535663
						0.14275	0.535949
						0.143251	0.536234
						0.143571	0.536519
						0.144269	0.536805
						0.146666	0.53709
						0.146839	0.537375
						0.147171	0.53766
						0.148203	0.537946
						0.148341	0.538231
						0.148696	0.538516
						0.148705	0.538802
						0.149192	0.539087
						0.149288	0.539372
						0.149316	0.539658
						0.149629	0.539943
						0.150086	0.540228
						0.151088	0.540514
						0.151425	0.540799
						0.1516	0.541084
						0.152769	0.541369
						0.154754	0.541655
						0.155004	0.54194
						0.155089	0.542225
						0.155655	0.542511
						0.156849	0.542796
						0.157844	0.543081
						0.157909	0.543367
						0.158833	0.543652
						0.159786	0.543937
						0.160654	0.544223
						0.160797	0.544508
						0.160802	0.544793
						0.161268	0.545078
						0.161326	0.545364
						0.161525	0.545649
						0.162372	0.545934
						0.162791	0.54622
						0.164982	0.546505
						0.165441	0.54679
						0.165541	0.547076
						0.167095	0.547361
						0.167508	0.547646
						0.167845	0.547932
						0.168491	0.548217
						0.17085	0.548502
						0.173119	0.548787
						0.174813	0.549073
						0.175571	0.549358
						0.175716	0.549643
						0.176043	0.549929
						0.176216	0.550214
						0.178023	0.550499
						0.178197	0.550785
						0.181045	0.55107
						0.182317	0.551355
						0.184642	0.551641
						0.184689	0.551926
						0.185364	0.552211
						0.185477	0.552496
						0.186009	0.552782
						0.186929	0.553067
						0.188053	0.553352
						0.188498	0.553638
						0.18993	0.553923
						0.190893	0.554208
						0.191595	0.554494
						0.19224	0.554779
						0.192691	0.555064
						0.192844	0.55535
						0.193088	0.555635
						0.193511	0.55592
						0.194409	0.556205
						0.195303	0.556491
						0.195367	0.556776
						0.196841	0.557061
						0.197059	0.557347
						0.197198	0.557632
						0.19845	0.557917
						0.198493	0.558203
						0.198499	0.558488
						0.199449	0.558773
						0.201485	0.559058
						0.202901	0.559344
						0.203059	0.559629
						0.203366	0.559914
						0.203948	0.5602
						0.204099	0.560485
						0.204178	0.56077
						0.205528	0.561056
						0.206151	0.561341
						0.207879	0.561626
						0.208183	0.561912
						0.208209	0.562197
						0.20953	0.562482
						0.209936	0.562767
						0.211207	0.563053
						0.212024	0.563338
						0.212333	0.563623
						0.212759	0.563909
						0.212806	0.564194
						0.214026	0.564479
						0.216021	0.564765
						0.216061	0.56505
						0.217471	0.565335
						0.218028	0.565621
						0.218371	0.565906
						0.219637	0.566191
						0.219858	0.566476
						0.220619	0.566762
						0.220741	0.567047
						0.221016	0.567332
						0.221667	0.567618
						0.221729	0.567903
						0.222802	0.568188
						0.223932	0.568474
						0.226052	0.568759
						0.229471	0.569044
						0.229937	0.56933
						0.229965	0.569615
						0.231162	0.5699
						0.23296	0.570185
[truncated: 1,518 more rows]

## Sheet: D
		MHC class I molecules
H2-Q10 (H2-Q10)		1.15686	-1.85125	0.724355	-0.212467	2.17304	2.54486	2.59781	2.28658
H2-Kb (H2-K1)		-0.242566	-1.28321	2.28513	-0.543905	1.82442	1.85833	1.60626	1.37613
H2 alpha chain (H2-D1, P01896)		0.59967	-0.805669	-0.215665	0.58447	1.15471	1.338	1.52727	1.64386
H2 alpha chain (H2-D1, P01895)		-1.49039	-0.354426	3.15703	-0.737688	0.720456	1.06478	1.14613	0.946698
H2-Db (H2-D1)		1.59076	0.0852331	-0.845828	-1.27977	0.618468	1.20125	0.531157	0.42571
Beta-2-microglobulin		-1.69188	-1.86359	4.14427	-0.189771	-0.208372	1.86275	0.617247	0.466959
		MHC class Ib molecules
H2-D-37 (H2-T23)		-1.65497	0.357823	2.27499	-0.480644	-1.08794	-0.670714	0.740382	-0.387118
		MHC-II molecules
I-A-k alpha chain (H2-Aa)		1.12186	-0.911901	-1.18233	0.303846	1.29604	2.08493	0.8082	1.15883
CD74 gamma chain		-0.476349	-1.74424	0.914642	1.58175	0.939346	0.803082	0.706866	0.551515
I-E-b beta chain (H2-Eb1)		0.235617	0.868885	-1.24114	0.198224	-0.612445	0.120238	-0.419661	-0.172242
I-A-u beta chain		-0.53414	1.47341	0.0912026	-0.891018	-0.98291	-0.0469867	-0.518255	-0.481408
I-A-d beta chain (H2-Ab1)		0.399977	0.767993	-1.47852	-0.115158	-0.965838	-0.54331	-0.930352	-0.800441
I-A-b alpha chain (H2-Aa)		0.274881	-0.876143	-0.765467	0.901515	-0.391755	-1.56777	-0.735315	-0.942748

## Sheet: E
Surface			Total
psDC	nsDC		psDC	nsDC
2207	1899		2612	2365
1907	1859		2384	2242
2118	1961		2592	2306
2179	1998		2853	2247
1974	1674		2331	2144
2087	1871		2412	2356
1984	1577		2272	2020
1926	1470		2268	2078

## Sheet: F
Surface			Total
psDC	nsDC		psDC	nsDC
6492	5860		8387	7444
6320	7651		7951	7173
7296	6913		8908	8727
7788	8280		10297	9651
6941	6467		8922	8858
6243	6110		9093	8716
6589	4121		8924	11241
