# Supplementary material for: Immune synapse formation promotes lipid peroxidation and MHC-I upregulation in licensed dendritic cells for efficient priming of CD8+ T cells
Source: Nat Commun. 2023 Oct 25;14:6772. doi: 10.1038/s41467-023-42480-3 (PMC10600134; doi:10.1038/s41467-023-42480-3)
Supplement: Supplementary file 8 — Source Data [file 41467_2023_42480_MOESM8_ESM.zip › SOURCE DATA ZIP/Figure 6.xlsx]

## Sheet: B
	psDC	psDC	psDC	psDC	psDC	psDC	psDC	psDC	psDC	psDC	psDC	psDC	psDC	psDC	psDC	psDC	psDC	psDC	nsDC	nsDC	nsDC	nsDC	nsDC	nsDC	nsDC	nsDC	nsDC	nsDC	nsDC	nsDC	nsDC	nsDC	nsDC	nsDC	nsDC	nsDC
5	17.4	29.9	22.5	29.3	20.3	26.1	17	24.7	20.4	24.9	30.5	28.9	20.2	26.3	26.9	30.6	33.2		27.6	28.9	27.7	23.3	22.1	21.1	20.1	22.3	22.6	20.4	16.3	27.5	22	26.2	25.1	30.3	28.7	15.9
9	42.4	48.2	53.1	38.8	48.1	51.5	65.4	51.6	60.1	43.1	63.8	37.7	57.5	50.4	34.3	48.7			51.3	44.7	42.3	45.6	46.3	41.3	57.9	51.1	42.1	42.6	49.4	41.5	47.6	37.3	36.9	43.1	45.1	41.4

## Sheet: C
	psDC	psDC	psDC	psDC	psDC	psDC	psDC	psDC	psDC	psDC	psDC	psDC	psDC	psDC	psDC	psDC	psDC	psDC	nsDC	nsDC	nsDC	nsDC	nsDC	nsDC	nsDC	nsDC	nsDC	nsDC	nsDC	nsDC	nsDC	nsDC	nsDC	nsDC	nsDC	nsDC
5	0.69	0.15	0	0	0.3	0.083	1.54	0.38	0.95	0.18	0.36	0.083	0	0.5	0.077	0.4	0.084		0.22	0.095	0.1	0.61	0.34	0	0	0	0.51	0.45	0.29	0.18	0.27	0.12	0.43	0.2	0.098	0.37
9	18.6	17.2	16.3	19.1	14	23.3	31.5	27.8	35.4	15.9	19	16.7	38.9	23.2	8.81	20.3			25.4	18	11.6	20.5	24.9	14.4	26.2	19	14.6	14.8	16.5	11.1	21.7	5.83	8.79	19.6	22	10.8

## Sheet: D
	psDC	psDC	psDC	psDC	psDC	psDC	psDC	psDC	psDC	psDC	psDC	psDC	psDC	psDC	psDC	psDC	psDC	psDC	nsDC	nsDC	nsDC	nsDC	nsDC	nsDC	nsDC	nsDC	nsDC	nsDC	nsDC	nsDC	nsDC	nsDC	nsDC	nsDC	nsDC	nsDC
5	10.3	2.25	4.41	2.54	5.55	2.57	6.67	5.95	7.14	4.17	5.09	1.94	4.85	5.19	1.98	5.79	5.57		4.52	3.62	5.76	9.15	7.28	5.34	16.7	10.7	5.9	6.73	7.2	8.21	4.44	2.18	3.97	4.29	5.57	19.5
9	37.9	47.3	56	44	66.1	70.6	82.4	72.6	69.1	46.2	47.9	42.5	83.7	51.9	27.2	45.8			56.4	46	41.8	67.2	51	46.5	69.9	50.3	39.7	47.6	46.4	37.8	62.1	21	23	51.5	92.7*	35.3

## Sheet: E
	psDC	psDC	psDC	psDC	psDC	psDC	psDC	psDC	psDC	psDC	psDC	psDC	psDC	psDC	psDC	psDC	psDC	psDC	nsDC	nsDC	nsDC	nsDC	nsDC	nsDC	nsDC	nsDC	nsDC	nsDC	nsDC	nsDC	nsDC	nsDC	nsDC	nsDC	nsDC	nsDC
5	6.67	0	0	0	0	3.23	0	3.23	6.67	2.17	0	0	0	1.61	0	1.15	0.75		0	1.32	0	0	0	0	0	0	4.35	1.9	0	1.09	2	5.36	3.57	0.77	1.75	0
9	45.6	34.8	27.8	41.2	20.2	31.6	37.2	36.5	49.3	32.7	38.7	38	46.1	42.7	30.5	42.9			43.5	37.9	26.7	29.9	47.4	29.5	35.8	35.5	34.7	29.6	32.2	26.9	33.2	23.9	36.1	36.2	23.7	29.1

## Sheet: F
psDC	nsDC
4.5	12.7																									100	100	100	100	100	100	100	100	100	100	100	100	100	100	100	100	100	100	100	100	100	100	100	100
5.12	12.6																									97.0238	98.8701	101.049	98.4542	96.0139	100.9	98.5237	102.305	98.3082	98.8491	101.31	100.943	98.1561	102.49	97.3668	100.489	99.4802	99.399	100	98.3974	98.6111	99.2471	99.8805	105.315
4.86	13.7																																			95.5357	90.7744	95.083	95.194	89.9571	90.7821	93.5031	90.625	92.25	90.1282	92.1528	89.0486	91.1536	92.2041
5.61	14.8																									86.1905	88.3475	87.9012	85.1962	81.167	90.102	88.0616	89.7196	87.7341	85.6777	93.2143	90.7071	91.6411	91.2565	87.9976	86.4525	91.4761	88.0409	91.4375	90.4487	89.1667	82.9569	88.1052	86.5344
4.77	13.1																									82.0833	87.9944	84.5679	81.3317	80.3004	87.7624	86.7779	89.9065	86.1027	83.376	88.3333	87.4747	88.0762	88.535	81.0165	86.243	88.6175	85.5168	87.125	87.6923	86.4583	81.7248	87.5672	80.4394
6.75	9.95
4.59	10.5
7.22	7.89
7.3	10.4
5.48	13.5
7.61	12
7.81	12.3
7.54	10.1
7.92	11.2
6.44	14.4
[truncated: 25 more columns]

## Sheet: G
psDC	nsDC
0.63	0.65
0.59	0.53
0.63	0.5
0.6	0.4
0.66	0.39
0.81	0.44
0.63	0.59
0.57	0.46
0.5	0.66
0.8	0.45
0.66	0.63
0.64	0.37
0.73	0.55
0.48	0.37
0.5	0.36

## Sheet: H
psDC	nsDC
0.29	1.26*
0.26	0.38
0.66	0.19
0.39	0.15
0.73	0.54
0.49	0.27
0.56	0.46
0.47	0.23
0.3	0.53
0.17	0.27
0.34	0.42
0.49	0.33
0.38	0.21
0.51	0.36
0.31	0.12
0.5	0.11

## Sheet: I
psDC	nsDC
0.32	0.16
0.2	0.075
0.22	0.17
0.14	0.088
0.23	0.12
0.15	0.14
0.17	0.11
0.17	0.11
0.14	0.061
0.083	0.12
0.1	0.069
0.16	0.059
0.24	0.096
0.13	0.049
0.015	0.021
0.16

## Sheet: J
psDC	nsDC
76	89.6
84.3	81.3
86.3	80
87.9	72.2
89.2	91.9
80.4	79.6
81.1	74.9
78.9	72.7
86.9	72.8
90.2	68.7
79	80.5
73.9	82.3
75.5	72
72.3	73.9
65.3	69
72.3	63.8
