# Supplementary material for: Immune synapse formation promotes lipid peroxidation and MHC-I upregulation in licensed dendritic cells for efficient priming of CD8+ T cells
Source: Nat Commun. 2023 Oct 25;14:6772. doi: 10.1038/s41467-023-42480-3 (PMC10600134; doi:10.1038/s41467-023-42480-3)
Supplement: Supplementary file 8 — Source Data [file 41467_2023_42480_MOESM8_ESM.zip › SOURCE DATA ZIP/Figure 7.xlsx]

## Sheet: B
	biotin-LPETG	biotin-LPETG	biotin-LPETG	biotin-LPETG	biotin-LPETG	biotin-LPETG	PBS	PBS	PBS	PBS	PBS	PBS
Left	7.57002	6.98324	12.5538	7.25163	20.3417	21.9824	8.92061	32.2321	35.2113	12.0192	18.7713	37.72
Right	331.912	1041.03	479.339	903.32	667.832	965.309	909.405	2277.52	809.295	1505.38	2551.64	1103.27

## Sheet: C
	biotin-LPETG	biotin-LPETG	biotin-LPETG	biotin-LPETG	biotin-LPETG	biotin-LPETG	PBS	PBS	PBS	PBS	PBS	PBS
Left	3.78501	3.49162	12.5538	7.25163	20.3417	15.9872	8.92061	26.1886	31.0688	9.61538	13.6519	31.4334
Right	234.47	360.942	338.843	434.57	353.147	358.22	342.324	667.447	368.59	548.387	611.015	286.033

## Sheet: D
	biotin-LPETG	biotin-LPETG	biotin-LPETG	biotin-LPETG	biotin-LPETG	biotin-LPETG	PBS	PBS	PBS	PBS	PBS	PBS
Left	1.89251	3.49162	0	0	0	3.9968	0	6.04351	4.1425	2.40385	3.41297	6.28667
Right	97.4421	649.696	128.099	439.453	279.72	580.694	556.708	1533.96	424.679	924.731	1897.59	802.377

## Sheet: E
	biotin-LPETG	biotin-LPETG	biotin-LPETG	biotin-LPETG	biotin-LPETG	biotin-LPETG	PBS	PBS	PBS	PBS	PBS	PBS
Left	17789.6	7014.66	5527.26	14575.8	9648.09	26940.4	8084.3	26565.3	24639.6	11814.9	11575.1	35102.7
Right	148657	178541	219116	249722	127510	193243	303600	330316	204491	328909	256308	266322
