# Supplementary material for: Immune synapse formation promotes lipid peroxidation and MHC-I upregulation in licensed dendritic cells for efficient priming of CD8+ T cells
Source: Nat Commun. 2023 Oct 25;14:6772. doi: 10.1038/s41467-023-42480-3 (PMC10600134; doi:10.1038/s41467-023-42480-3)
Supplement: Supplementary file 8 — Source Data [file 41467_2023_42480_MOESM8_ESM.zip › SOURCE DATA ZIP/Figure S3.xlsx]

## Sheet: B
No substrate	SMARTA	OTII
0.1	0.1	30.5
0.11	0.13	21.6
0.083	0.24	30.8
0.074	0.21	30.9
0.13	0.21	28.9
0.12	0.31	27.1

## Sheet: D
Alum	OVA:Alum
0	17.1
0	31.2
10	59.8
0	36.2
7.69	54.7
10	60.3

## Sheet: E
Alum	OVA:Alum
1.12	0.76
2.06	0.83
0.52	0.8
1.72	1.23
1.33	1.42
1.25	1.2

## Sheet: F
Alum	OVA:Alum
0.28	0.26
0.24	0.24
0.25	0.17
0.28	0.28
0.29	0.19
0.65	0.26

## Sheet: G
mDCs	rDCs
7.92	0.78
4.87	0.72
12	0.98
1.78	0.093
2.88	0
8.15	1.99

## Sheet: K
	No peptide (surface)	No peptide (surface)	No peptide (surface)	No peptide (surface)	No peptide (surface)	No peptide (surface)	No peptide (surface)	No peptide (surface)	No peptide (surface)	No peptide (surface)	OT-II (surface)	OT-II (surface)	OT-II (surface)	OT-II (surface)	OT-II (surface)	OT-II (surface)	OT-II (surface)	OT-II (surface)	OT-II (surface)	OT-II (surface)
Isotype	2349	2405	2391	2431	2462	2374	2454	2440	2441	2436	2992	2994	2892	2876	2985	3041	2969	2889	2960	2954
a-CD40L	2199	2127	2219	2275	2249	2255	2285	2307	2307	2246	2762	2787	2787	2803	2885	2803	2916	2853	2860	2844

## Sheet: L
	No peptide	No peptide	No peptide	No peptide	No peptide	No peptide	No peptide	No peptide	No peptide	No peptide	OT-II	OT-II	OT-II	OT-II	OT-II	OT-II	OT-II	OT-II	OT-II	OT-II
Isotype	1857	1912	1885	1967	1985	2014	2057	2016	2066	2174	2336	2140	2239	2268	2011	2268	2274	2198	2153	2430
a-CD40L	2552	2388	2570	2615	2502	2434	2514	2467	2796	2577	2072	1945	1923	2022	2005	2009	1953	2179	2154	2212
