# Supplementary material for: Immune synapse formation promotes lipid peroxidation and MHC-I upregulation in licensed dendritic cells for efficient priming of CD8+ T cells
Source: Nat Commun. 2023 Oct 25;14:6772. doi: 10.1038/s41467-023-42480-3 (PMC10600134; doi:10.1038/s41467-023-42480-3)
Supplement: Supplementary file 8 — Source Data [file 41467_2023_42480_MOESM8_ESM.zip › SOURCE DATA ZIP/Figure 4.xlsx]

## Sheet: B
No substrate	SMARTA	OTII
0.37	0.38	19.5
0.24	0.45	10.9
0.14	0.43	17.7
0.47	0.41	17.7
0.48	0.26	14.9
0.42	0.26	12.4

## Sheet: C
OTII biotin +	OTII biotin -	SMARTA
3971	3318	3690
4206	3252	3701
4307	3581	3868
4363	3461	3752
4033	3148	3467
4108	3422	3218

## Sheet: D
OTII biotin +	OTII biotin -	SMARTA
3245	2808	3054
3368	2900	2867
3171	2838	2844
3160	2849	3043
3454	3032	3023

## Sheet: F
Alum	OVA:Alum
0.31	7.92
0.31	4.87
0.57	12
0.24	1.78
0.87	2.88
0.62	8.15

## Sheet: G
Alum	OVA:Alum (biotin+)	OVA:Alum (biotin-)
6357	6061	5317
5286	9480	8258
9440	10333	8748
4459	9517	7642
4616	9014	7293
9844	10141	8250
4547	12793	9969

## Sheet: H
PBS:Alum	OVA:Alum (biotin+)	OVA:Alum (biotin-)
2574	5671	2507
2950	7021	2105
2197	5506	1810
2799	3934	2023
2904	7573	2880
3153	8007	3121
	5628	2810
	6230	3314
	6582	3543
	2841	2061
	6616	3508
