# Supplementary material for: Immune synapse formation promotes lipid peroxidation and MHC-I upregulation in licensed dendritic cells for efficient priming of CD8+ T cells
Source: Nat Commun. 2023 Oct 25;14:6772. doi: 10.1038/s41467-023-42480-3 (PMC10600134; doi:10.1038/s41467-023-42480-3)
Supplement: Supplementary file 8 — Source Data [file 41467_2023_42480_MOESM8_ESM.zip › SOURCE DATA ZIP/Figure 5.xlsx]

## Sheet: B
	d.p.i.	PBS	PS+	PS-
4I-N	8	1
4I-D	5	1
4I-I	8	1
4I-DI	6	1
4I-DD	5	1
5K-N	8		1
5K-D	14		0
5K-I	9		1
5K-DI	14		0
5K-DD	14		0
5N-N	10		1
5N-D	6		1
5N-I	7		1
5N-DI	14		0
5N-DD	14		0
5P-N	7			1
5P-D	8			1
5P-I	8			1
5P-DI	14			0
5PDD	8			1
5J-N	8			1
5J-D	5			1
5J-I	6			1
5J-DI	5	1
5J-DD	8	1
5O-N	5	1
5O-D	6	1
5O-I	8	1
5O-DI	8	1
5O-DD	8	1
1H-N	6	1
1H-D	5	1
1H-I	5	1
1H-DI	5	1
1H-DD	7	1
5G-N	14		0
5G-D	14		0
5G-I	14		0
5G-DI	9		1
5G-DD	6		1
5H-N	9		1
5H-D	10		1
5H-I	7		1
5H-DI	10		1
5H-DD	14		0
2H-N	6			1
2H-D	5			1
2H-I	6			1
2H-DI	6			1
2H-DD	14			0
2G-N	14			0
2G-D	8			1
2G-I	8			1
2G-DI	14		0
2G-DD	7	1
3H-N	5	1
3H-D	4	1
3H-I	5	1
3H-DI	6	1
3H-DD	6	1
3E N*	5*	1*
3E D*	5*	1*
3E I*	5*	1*
3E DI*	5*	1*
3E DD*	6*	1*
4F D*	6*			1*
4F I*	6*			1*
4F DI*	5*			1*
4F DD*	5*			1*
4C N*	5*			1*
4C D*	8*			1*
4C I*	6*			1*
4C DI*	7*			1*
4C DD*	8*			1*
6D N*	8*		1*
6D D*	6*		1*
6D I*	7*		1*
6D DI*	7*		1*
6D DD*	7*		1*
3G N*	6*		1*
3G D*	8*		1*
3G I*	7*		1*
3G DI*	7*		1*
9B N	6	1
9B D	5	1
9B I	4	1
9B DI	6	1
9B DD	7	1
9G N	6
9G D	5
9G I	6
9G DI	4
9G DD	5
10C N	6
D	7
I	7
DI	6
DD	6
3B N	8			1
D	14			0
I	14			0
DI	5			1
DD	14			0
9H N	14			0
D	14			0
I	14			0
DI	8			1
DD	14			0
9D N	7		1
D	14		0
I	14		0
DI	14		0
DD	14		0
10H N	14		0
D	14		0
I	14		0
DI	14		0
DD	14		0

## Sheet: C
Liver		psDC	psDC	psDC	psDC	psDC	psDC	psDC	psDC	nsDC	nsDC	nsDC	nsDC	nsDC	nsDC	nsDC	nsDC	CD4+ Act.	CD4+ Act.	CD4+ Act.	CD4+ Act.	CD4+ Act.	CD4+ Act.	CD4+ Act.	CD4+ Act.
	1	13842.7	11251.3	12348.9	16736.7	16932.4				21784.8	23477.4	31054.1	28893.5	23488.6	13838.6	14205.8	19457.9	27730	23118.6	11577.1	28242	12755.1	25862.9	27608
	3	430446	106982	176489	162009	153132	317383			126024	213002	132412	124267	274789	103933	3.46566e+06	39798.4	1.93465e+06	5.61673e+06	1.16303e+06	1.15123e+06	265623	1.54964e+06
Spleen		psDC	psDC	psDC	psDC	psDC	psDC	psDC	psDC	nsDC	nsDC	nsDC	nsDC	nsDC	nsDC	nsDC	nsDC	CD4+ Act.	CD4+ Act.	CD4+ Act.	CD4+ Act.	CD4+ Act.	CD4+ Act.	CD4+ Act.	CD4+ Act.
	1	495841	1.00702e+06	859107	1.66031e+06	975039				1.09382e+06	1.1236e+06	1.15776e+06	1.15881e+06	1.31944e+06	690556	1.37012e+06	1.31386e+06	2.07486e+06	1.56878e+06	1.33408e+06	2.05387e+06	1.77678e+06	3.90485e+06	1.9822e+06
	3	2.21088e+07	1.93603e+07	9.14316e+06	2.41109e+07	1.79739e+07	3.45215e+07			1.56611e+07	2.54767e+07	1.38249e+07	1.21322e+07	3.86905e+07	1.83727e+07	4.66667e+07	1.07962e+07	5.80524e+07	6.10094e+07	4.39147e+07	8.91426e+07	2.87687e+07	9.11458e+07

## Sheet: D
	PBS	PBS	PBS	PBS	PBS	PBS	PBS	PBS	PBS	PBS	PBS	PBS	PBS	PBS	PBS	PBS	PBS	PBS	PBS	PBS	PBS	PBS	PBS	PBS	PBS	PBS	PBS	PBS	PBS	PBS	PBS	psDC	psDC	psDC	psDC	psDC	psDC	psDC	psDC	psDC	psDC	psDC	psDC	psDC	psDC	psDC	psDC	psDC	psDC
0	100	100	100	100	100	100	100	100	100	100	100	100	100	100	100	100	100	100	100	100	100	100	100	100	100	100	100	100				100	100	100	100	100	100	100	100	100	100	100	100	100	100	100	100	100	100
1	100	101.673	97.751	99.3018	101.374	102.567	99.6008	101.104	100.125	103.71	103.345	101.582	99.3921	101.577	100.563	98.4615	97.6953	96.9176	96.9457	96.4612	99.0315	99.1779	97.0907	96.8441	97.5904	96.3542	95.3846	94.2329				103.007	103.894	102.834	103.787	100.69	103.574	109.385	103.831	100.185	101.438	103.018	103.173	99.8672	103.792	103.784	97.9897	102.086	99.8858
2	88.141	88.0293	88.2611	88.1847	88.1253	89.7889	87.3586	92.8834	87.9751	91.8261	93.5154	92.2141	89.9696	91.7981	91.0423	90.4	90.781	88.3225	88.0656	87.6142	89.6489	86.377	91.9566	88.4901	87.4589	86.8056	88.3692	86.9423				91.8301	97.0149	96.9894	96.0904	92.0955	98.5354	99.3528	99.4624	93.8964	90.5639	94.4882	93.655	89.243	109.126	94.4954	88.6272	91.0012	88.9269
3	85.4487	82.1223	81.7334	86.0365	83.8922	80.6047	78.5096	82.3926	79.9377	84.3478	88.1911	83.2117	80.4863	82.3975	82.3662	85.4154	87.0679	79.3124	84.3326	80.5365	84.322	77.3341	84.5978	81.6213	79.5728	81.1921	86.9538	80.5223				90.5229	94.4192	97.9929	95.6628	90.8223	98.1839	99.2233	99.7984	93.6498	87.8596	89.042	88.764	83.3333	88.7532	85.6078	83.745	83.6114	83.6187
4	76.0256	73.5494		80.7734	80.5388	74.9572	73.2535	76.135	75.6386	81.971	83.3447	77.4939	75.1368	77.0978	76.2254	79.9385	82.7145	71.9621	79.4683	76.9406	80.0242	70.229	77.8095	77.8465	75.0274	74.5949	79.0769	76.605				83.7255	93.316	95.6316	93.3415	86.4721	98.4183	99.6117	101.075	92.6017	87.5719	84.9081	87.2439	81.2749	84.7044	80.3326	79.6669	79.9166	80.9932
[truncated: 44 more columns]

## Sheet: E
	d.p.i.	PBS	psDC	nsDC
9G	7		1
D	10		1
I	6		1
DI	8		1
DD	12		0
7H	9		1
D	8		1
I	12		0
DI	12		0
DD	8		1
10H D	7			1
D	8			1
I	5			1
DI	6			1
DD	7			1
10A	12			0
D	8			1
I	9			1
DI	7			1
6A	4	1
D	4	1
I	4	1
DI	5			1
6B	4	1
D	5	1
I	4	1
DI	4	1
10D	7		1
D	14		0
I	14		0
DI	13		1
DD	7		1
3E	10		1
D	12		1
I	12		1
DI	10		1
DD	7		1
9G	7			1
D	12			1
I	13			1
DI	8			1
10H	8			1
D	8			1
I	7			1
DI	8			1
DD	8			1
7D	4	1
D	4	1
I	4	1
DI	4	1
DD	4	1
4H	9		1
D	9		1
DI	9			1
DD	9			1
4F	4	1
D	4	1
I	5	1
DI	4	1
DD	4	1
4G	8			1
D	8			1
I	14			0
DI	6		1
DD	8		1

## Sheet: F
0	100	100	100	100	100	100	100	100	100	100	100	100	100	100	100	100	100									100	100	100	100	100	100	100	100	100	100	100	100	100	100	100	100	100	100	100	100	100	100	100	100
1	93.1977	92.1197	92.7691	93.8058	93.9166	95.4654	93.1056	93.4256	93.6034	94.3214	92.3623	96.2242	101.742	97.3701	96.3582	98.549	99.0313									97.0238	98.8701	101.049	98.4542	96.0139	100.9	98.5237	102.305	98.3082	98.8491	101.31	100.943	98.1561	102.49	97.3668	100.489	99.4802	99.399	100	98.3974	98.6111	99.2471	99.8805	105.315
2								84.4867	83.6887	84.0432	82.238	87.6106	89.0323	87.727	86.6269	87.6663	89.0028																			95.5357	90.7744	95.083	95.194	89.9571	90.7821	93.5031	90.625	92.25	90.1282	92.1528	89.0486	91.1536	92.2041
3	76.2791	72.2663	80.7175	76.891	77.6362	77.4463	76.2733	75.5479	76.4925	76.8881	74.1859	77.2271	82.129	79.7746	80.2388	79.2019	81.7664									86.1905	88.3475	87.9012	85.1962	81.167	90.102	88.0616	89.7196	87.7341	85.6777	93.2143	90.7071	91.6411	91.2565	87.9976	86.4525	91.4761	88.0409	91.4375	90.4487	89.1667	82.9569	88.1052	86.5344
4					73.5805										77.9701											82.0833	87.9944	84.5679	81.3317	80.3004	87.7624	86.7779	89.9065	86.1027	83.376	88.3333	87.4747	88.0762	88.535	81.0165	86.243	88.6175	85.5168	87.125	87.6923	86.4583	81.7248	87.5672	80.4394
[truncated: 25 more columns]

## Sheet: G
	d.p.i.	PBS	PS+	PS-
7D	9		1
D	14		0
I	14		0
DI	14		0
DD	7		1
7A	8		1
D	14		0
I	14		0
DI	14		0
DD	14		0
7H	14		0
D	5	1
I	5	1
DI	6	1
DD	5	1
8E	14			0
D	14			0
I	5	1
DI	5	1
DD	5	1
9F	14			0
D	14			0
I	8			1
DI	14			0
DD	10			1
8B	14			0
D	14			0
I	7			1
DI	8			1
DD	14			0
10B N	14		0
10B D	14		0
10B I	14		0
10B DI	14		0
10B DD	5		1
10D N	14		0
10D D	14		0
10D I	14		0
10D DI	14		0
10D DD	6	1
10C N	5	1
10C D	5	1
10C I	5	1
10C DI	5	1
10C DD	4	1
8F N	4	1
8F D	5	1
8F I	6	1
8F DI	6	1
8F DD	5	1
9F N	4	1
9F D	5	1
9F I	5	1
9F DI	5	1
10A N	8			1
10A D	14			0
10A I	14			0
10A DI	14			0
10A DD	14			0
9B N	14			0
9B D	14			0
9B I	14			0
9B DI	14			0
9B DD	14			0

## Sheet: H
	PBS	PBS	PBS	PBS	PBS	PBS	PBS	PBS	PBS	PBS	PBS	PBS	PBS	PBS	PBS	PBS	PBS	PBS	PBS	PBS	PBS	PBS	PBS	PBS	PBS	PBS	PBS	PS+	PS+	PS+	PS+	PS+	PS+	PS+	PS+	PS+	PS+	PS+	PS+	PS+	PS+	PS+	PS+	PS+	PS+	PS+	PS+	PS+	PS+
0	100	100	100	100	100	100	100	100	100	100	100	100	100	100	100	100	100	100	100	100	100	100						100	100	100	100	100	100	100	100	100	100	100	100	100	100	100	100	100	100	100	100
1	99.0061	95.5255	98.8901	98.0358	97.9128	99.4376	98.3276	100.222	95.504	95.6293	96.0271	96.7056	92.7759	96.5068	96.1117	98.062	96.5147	97.7011	99.2028	94.6231	99.6005	96.9388						99.4026	100.68	101.098	100.745	103.229	107.481	100.689	101.956	102.507	102.155	102.16	98.4874	98.2857	101.861	100.554	99.4044	101.078	101.591	102.506	98.6559
2	88.7355	84.8595	86.8479	87.8105	88.6433	92.2947	89.7347	93.4928	85.1285	85.4134	85.2713	86.8225	82.2526	89.5204	85.9255	84.7545	87.5603	88.558	88.9885	84.4789	89.6689	87.0569						91.9355	93.41	94.6213	95.528	93.3711	97.7727	96.0551	93.7042	92.2006	95.1838	94.7211	89.2437	90.5143	93.6375	90.3548	92.4955	91.7565	95.5114	94.8586	88.8172
3	80.8945	76.3788	79.9112	80.9936	79.7422	83.7458	80.4498	87.5417	76.9269	77.5145	77.0349	76.5143	74.6871	82.1788	78.7514	83.8501	78.1769	80.512	80.4185	76.3304	79.3379	77.8733						87.5747	90.1674	91.9319	92.0497	90.9915	93.8892	91.1083	90.9535	89.3036	91.2548	93.2214	89.1317	87.7714	94.8379			92.5108	93.4659	94.6015	88.6022
4	75.0966	71.5921	75.6382	73.5991	75.1995	78.8526	73.5294	82.8699	72.2826	71.4587	72.4806	72.423			75.4655	79.522	77.4799	75.2874		72.3392	75	74.5972						84.767	87.4477	87.2119	90.6832	83.1161	90.177	86.2242	86.4914	86.1281	88.9734	91.2418	84.93	85.3714	92.1369		75.1042	89.3858	89.2045	89.2674	84.1398
[truncated: 32 more columns]
