# Supplementary material for: Immune synapse formation promotes lipid peroxidation and MHC-I upregulation in licensed dendritic cells for efficient priming of CD8+ T cells
Source: Nat Commun. 2023 Oct 25;14:6772. doi: 10.1038/s41467-023-42480-3 (PMC10600134; doi:10.1038/s41467-023-42480-3)
Supplement: Supplementary file 8 — Source Data [file 41467_2023_42480_MOESM8_ESM.zip › SOURCE DATA ZIP/Figure S2.xlsx]

## Sheet: A
rank/n	All proteins	All proteins	Glycolysis	Glycolysis	Piruvate metabolism (no basigin no pdhx)	Piruvate metabolism (no basigin no pdhx)	TCA cycle	TCA cycle		rank/n	All proteins	All proteins	Fatty acyl-CoA biosynthesis	Fatty acyl-CoA biosynthesis	Peroxisomal lipid metabolism	Peroxisomal lipid metabolism	Mitochondrial fatty acid β-oxidation	Mitochondrial fatty acid β-oxidation
-7.42755	0.000142653									-7.42755	0.000142653
-7.11516	0.00042796									-7.11516	0.00042796
-6.13373	0.000713267									-6.13373	0.000713267
-5.81548	0.000998573									-5.81548	0.000998573
-5.60304	0.00128388									-5.60304	0.00128388
-5.38902	0.00156919									-5.38902	0.00156919
-5.31604	0.00185449									-5.31604	0.00185449
-5.06065	0.0021398									-5.06065	0.0021398
-4.99942	0.00242511									-4.99942	0.00242511
-4.94839	0.00271041									-4.94839	0.00271041
-4.82683	0.00299572									-4.82683	0.00299572
-4.82632	0.00328103									-4.82632	0.00328103
-4.54549	0.00356633									-4.54549	0.00356633
-4.41248	0.00385164									-4.41248	0.00385164
-4.19976	0.00413695									-4.19976	0.00413695
-4.05403	0.00442225									-4.05403	0.00442225
-4.03847	0.00470756									-4.03847	0.00470756
-3.95605	0.00499287									-3.95605	0.00499287
-3.86253	0.00527817									-3.86253	0.00527817
-3.81103	0.00556348									-3.81103	0.00556348
-3.8026	0.00584879									-3.8026	0.00584879
-3.7896	0.00613409									-3.7896	0.00613409
-3.7204	0.0064194									-3.7204	0.0064194
-3.71476	0.00670471									-3.71476	0.00670471
-3.70228	0.00699001									-3.70228	0.00699001
-3.68733	0.00727532									-3.68733	0.00727532
-3.68143	0.00756063									-3.68143	0.00756063
-3.68134	0.00784593									-3.68134	0.00784593
-3.66084	0.00813124									-3.66084	0.00813124
-3.61778	0.00841655									-3.61778	0.00841655
-3.55845	0.00870185									-3.55845	0.00870185
-3.48751	0.00898716									-3.48751	0.00898716
-3.36204	0.00927247									-3.36204	0.00927247
-3.30315	0.00955777									-3.30315	0.00955777
-3.29911	0.00984308									-3.29911	0.00984308
-3.25653	0.0101284									-3.25653	0.0101284
-3.25419	0.0104137									-3.25419	0.0104137
-3.23961	0.010699									-3.23961	0.010699
-3.22124	0.0109843									-3.22124	0.0109843
-3.21539	0.0112696									-3.21539	0.0112696
-3.1833	0.0115549									-3.1833	0.0115549
-3.17318	0.0118402									-3.17318	0.0118402
-3.13298	0.0121255									-3.13298	0.0121255
-3.12787	0.0124108									-3.12787	0.0124108
-3.12447	0.0126961									-3.12447	0.0126961
-3.1013	0.0129815									-3.1013	0.0129815
-3.09678	0.0132668									-3.09678	0.0132668
-3.00931	0.0135521									-3.00931	0.0135521
-2.99127	0.0138374									-2.99127	0.0138374
-2.9353	0.0141227									-2.9353	0.0141227
-2.92987	0.014408									-2.92987	0.014408
-2.92409	0.0146933									-2.92409	0.0146933
-2.92242	0.0149786									-2.92242	0.0149786
-2.79692	0.0152639									-2.79692	0.0152639
-2.77318	0.0155492									-2.77318	0.0155492
-2.76749	0.0158345									-2.76749	0.0158345
-2.74492	0.0161198									-2.74492	0.0161198
-2.69647	0.0164051									-2.69647	0.0164051
-2.63977	0.0166904									-2.63977	0.0166904
-2.63297	0.0169757									-2.63297	0.0169757
-2.63195	0.0172611									-2.63195	0.0172611
-2.62625	0.0175464									-2.62625	0.0175464
-2.62409	0.0178317									-2.62409	0.0178317
-2.61935	0.018117									-2.61935	0.018117
-2.58183	0.0184023									-2.58183	0.0184023
-2.55106	0.0186876									-2.55106	0.0186876
-2.547	0.0189729									-2.547	0.0189729
-2.54214	0.0192582									-2.54214	0.0192582
-2.53908	0.0195435									-2.53908	0.0195435
-2.53894	0.0198288									-2.53894	0.0198288
-2.51837	0.0201141									-2.51837	0.0201141
-2.5112	0.0203994									-2.5112	0.0203994
-2.50706	0.0206847									-2.50706	0.0206847
-2.50071	0.02097									-2.50071	0.02097
-2.50042	0.0212553									-2.50042	0.0212553
-2.48254	0.0215407									-2.48254	0.0215407
-2.47468	0.021826									-2.47468	0.021826
-2.46772	0.0221113									-2.46772	0.0221113
-2.46535	0.0223966									-2.46535	0.0223966
-2.45417	0.0226819									-2.45417	0.0226819
-2.45402	0.0229672									-2.45402	0.0229672
-2.44171	0.0232525									-2.44171	0.0232525
-2.40469	0.0235378									-2.40469	0.0235378
-2.39724	0.0238231									-2.39724	0.0238231
-2.38455	0.0241084									-2.38455	0.0241084
-2.37485	0.0243937									-2.37485	0.0243937
-2.37225	0.024679									-2.37225	0.024679
-2.3703	0.0249643									-2.3703	0.0249643
-2.33125	0.0252496									-2.33125	0.0252496
-2.32875	0.025535									-2.32875	0.025535
-2.32575	0.0258203									-2.32575	0.0258203
-2.32173	0.0261056									-2.32173	0.0261056
-2.32159	0.0263909									-2.32159	0.0263909
-2.31989	0.0266762									-2.31989	0.0266762
-2.306	0.0269615									-2.306	0.0269615
-2.29535	0.0272468									-2.29535	0.0272468
-2.28951	0.0275321									-2.28951	0.0275321
-2.28199	0.0278174									-2.28199	0.0278174
-2.26971	0.0281027									-2.26971	0.0281027
-2.26928	0.028388									-2.26928	0.028388
-2.26918	0.0286733									-2.26918	0.0286733
-2.26431	0.0289586									-2.26431	0.0289586
-2.2627	0.0292439									-2.2627	0.0292439
-2.25116	0.0295292									-2.25116	0.0295292
-2.24566	0.0298146									-2.24566	0.0298146
-2.23916	0.0300999									-2.23916	0.0300999
-2.22669	0.0303852									-2.22669	0.0303852
-2.22448	0.0306705									-2.22448	0.0306705
-2.22193	0.0309558									-2.22193	0.0309558
-2.21791	0.0312411									-2.21791	0.0312411
-2.21192	0.0315264									-2.21192	0.0315264
-2.2109	0.0318117									-2.2109	0.0318117
-2.2049	0.032097									-2.2049	0.032097
-2.19445	0.0323823									-2.19445	0.0323823
-2.17842	0.0326676									-2.17842	0.0326676
-2.1784	0.0329529									-2.1784	0.0329529
-2.16007	0.0332382									-2.16007	0.0332382
-2.15672	0.0335235									-2.15672	0.0335235
-2.14297	0.0338088									-2.14297	0.0338088
-2.14081	0.0340942									-2.14081	0.0340942
-2.13742	0.0343795									-2.13742	0.0343795
-2.13623	0.0346648									-2.13623	0.0346648
-2.13588	0.0349501									-2.13588	0.0349501
-2.10858	0.0352354									-2.10858	0.0352354
-2.10271	0.0355207									-2.10271	0.0355207
-2.10096	0.035806									-2.10096	0.035806
-2.09894	0.0360913									-2.09894	0.0360913
-2.09789	0.0363766									-2.09789	0.0363766
-2.09498	0.0366619									-2.09498	0.0366619
-2.09164	0.0369472									-2.09164	0.0369472
-2.09077	0.0372325									-2.09077	0.0372325
-2.086	0.0375178									-2.086	0.0375178
-2.08155	0.0378031									-2.08155	0.0378031
-2.06536	0.0380884									-2.06536	0.0380884
-2.06478	0.0383738									-2.06478	0.0383738
-2.06309	0.0386591									-2.06309	0.0386591
-2.05864	0.0389444									-2.05864	0.0389444
-2.05598	0.0392297									-2.05598	0.0392297
-2.03274	0.039515									-2.03274	0.039515
-2.032	0.0398003									-2.032	0.0398003
-1.9983	0.0400856									-1.9983	0.0400856
-1.99769	0.0403709									-1.99769	0.0403709
-1.99041	0.0406562									-1.99041	0.0406562
-1.98709	0.0409415									-1.98709	0.0409415
-1.98587	0.0412268									-1.98587	0.0412268
-1.98367	0.0415121									-1.98367	0.0415121
-1.9832	0.0417974									-1.9832	0.0417974
-1.98069	0.0420827									-1.98069	0.0420827
-1.97762	0.042368									-1.97762	0.042368
-1.97226	0.0426534									-1.97226	0.0426534
-1.96744	0.0429387									-1.96744	0.0429387
-1.94207	0.043224									-1.94207	0.043224
-1.94206	0.0435093									-1.94206	0.0435093
-1.93936	0.0437946									-1.93936	0.0437946
-1.93524	0.0440799									-1.93524	0.0440799
-1.93195	0.0443652									-1.93195	0.0443652
-1.92789	0.0446505									-1.92789	0.0446505
-1.92653	0.0449358									-1.92653	0.0449358
-1.91994	0.0452211									-1.91994	0.0452211
-1.91883	0.0455064									-1.91883	0.0455064
-1.91576	0.0457917									-1.91576	0.0457917
-1.90836	0.046077									-1.90836	0.046077
-1.90813	0.0463623									-1.90813	0.0463623
-1.90636	0.0466476									-1.90636	0.0466476
-1.90131	0.046933									-1.90131	0.046933
-1.90117	0.0472183									-1.90117	0.0472183
-1.89538	0.0475036									-1.89538	0.0475036
-1.89471	0.0477889									-1.89471	0.0477889
-1.8925	0.0480742									-1.8925	0.0480742
-1.88713	0.0483595									-1.88713	0.0483595
-1.88501	0.0486448									-1.88501	0.0486448
-1.87777	0.0489301									-1.87777	0.0489301
-1.87449	0.0492154									-1.87449	0.0492154
-1.8639	0.0495007									-1.8639	0.0495007
-1.86223	0.049786									-1.86223	0.049786
-1.85812	0.0500713									-1.85812	0.0500713
-1.85747	0.0503566									-1.85747	0.0503566
-1.84722	0.0506419									-1.84722	0.0506419
-1.83795	0.0509272									-1.83795	0.0509272
-1.83057	0.0512126									-1.83057	0.0512126
-1.82562	0.0514979									-1.82562	0.0514979
-1.82335	0.0517832									-1.82335	0.0517832
-1.81739	0.0520685									-1.81739	0.0520685
-1.81269	0.0523538									-1.81269	0.0523538
-1.80573	0.0526391									-1.80573	0.0526391
-1.80478	0.0529244									-1.80478	0.0529244
-1.80386	0.0532097									-1.80386	0.0532097
-1.7998	0.053495									-1.7998	0.053495
-1.79953	0.0537803									-1.79953	0.0537803
-1.79843	0.0540656									-1.79843	0.0540656
-1.78977	0.0543509									-1.78977	0.0543509
-1.78575	0.0546362									-1.78575	0.0546362
-1.78359	0.0549215									-1.78359	0.0549215
-1.7787	0.0552068									-1.7787	0.0552068
-1.7766	0.0554922									-1.7766	0.0554922
-1.77486	0.0557775									-1.77486	0.0557775
-1.773	0.0560628									-1.773	0.0560628
-1.7701	0.0563481									-1.7701	0.0563481
-1.76905	0.0566334									-1.76905	0.0566334
-1.76869	0.0569187									-1.76869	0.0569187
-1.76661	0.057204									-1.76661	0.057204
-1.76624	0.0574893									-1.76624	0.0574893
-1.7573	0.0577746									-1.7573	0.0577746
-1.74794	0.0580599									-1.74794	0.0580599
-1.74207	0.0583452									-1.74207	0.0583452
-1.73086	0.0586305									-1.73086	0.0586305
-1.72823	0.0589158									-1.72823	0.0589158
-1.7244	0.0592011									-1.7244	0.0592011
-1.72421	0.0594864									-1.72421	0.0594864
-1.71151	0.0597718									-1.71151	0.0597718
-1.71039	0.0600571									-1.71039	0.0600571
-1.70544	0.0603424									-1.70544	0.0603424
-1.70506	0.0606277									-1.70506	0.0606277
-1.70392	0.060913									-1.70392	0.060913
-1.70236	0.0611983									-1.70236	0.0611983
-1.69851	0.0614836									-1.69851	0.0614836
-1.69517	0.0617689									-1.69517	0.0617689
-1.69498	0.0620542									-1.69498	0.0620542
-1.69409	0.0623395									-1.69409	0.0623395
-1.6933	0.0626248									-1.6933	0.0626248
-1.69114	0.0629101									-1.69114	0.0629101
-1.68428	0.0631954									-1.68428	0.0631954
-1.68036	0.0634807									-1.68036	0.0634807
-1.67436	0.063766									-1.67436	0.063766
-1.67206	0.0640514									-1.67206	0.0640514
-1.67059	0.0643367									-1.67059	0.0643367
-1.66936	0.064622									-1.66936	0.064622
-1.66392	0.0649073									-1.66392	0.0649073
-1.66262	0.0651926									-1.66262	0.0651926
-1.66096	0.0654779									-1.66096	0.0654779
-1.65865	0.0657632									-1.65865	0.0657632
-1.6569	0.0660485									-1.6569	0.0660485
-1.65643	0.0663338									-1.65643	0.0663338
-1.64606	0.0666191									-1.64606	0.0666191
-1.64557	0.0669044									-1.64557	0.0669044
-1.64163	0.0671897									-1.64163	0.0671897
-1.64068	0.067475									-1.64068	0.067475
-1.63942	0.0677603									-1.63942	0.0677603
-1.63885	0.0680456									-1.63885	0.0680456
-1.63856	0.068331									-1.63856	0.068331
-1.633	0.0686163									-1.633	0.0686163
-1.63195	0.0689016									-1.63195	0.0689016
-1.63163	0.0691869									-1.63163	0.0691869
-1.6299	0.0694722									-1.6299	0.0694722
-1.6279	0.0697575									-1.6279	0.0697575
-1.62528	0.0700428									-1.62528	0.0700428
-1.6225	0.0703281									-1.6225	0.0703281
-1.61555	0.0706134									-1.61555	0.0706134
-1.6123	0.0708987									-1.6123	0.0708987
-1.61199	0.071184									-1.61199	0.071184
-1.61111	0.0714693									-1.61111	0.0714693
-1.60673	0.0717546									-1.60673	0.0717546
-1.60553	0.0720399									-1.60553	0.0720399
-1.60321	0.0723252									-1.60321	0.0723252
-1.60199	0.0726106									-1.60199	0.0726106
-1.59841	0.0728959									-1.59841	0.0728959
-1.59017	0.0731812									-1.59017	0.0731812
-1.58959	0.0734665									-1.58959	0.0734665
-1.58113	0.0737518									-1.58113	0.0737518
-1.58046	0.0740371									-1.58046	0.0740371
-1.58037	0.0743224									-1.58037	0.0743224
-1.57883	0.0746077									-1.57883	0.0746077
-1.57424	0.074893									-1.57424	0.074893
-1.57379	0.0751783									-1.57379	0.0751783
-1.57329	0.0754636									-1.57329	0.0754636
-1.5727	0.0757489									-1.5727	0.0757489
-1.57221	0.0760342									-1.57221	0.0760342
-1.57195	0.0763195									-1.57195	0.0763195
-1.56708	0.0766049									-1.56708	0.0766049
-1.56669	0.0768902									-1.56669	0.0768902
-1.56631	0.0771755									-1.56631	0.0771755
-1.56012	0.0774608									-1.56012	0.0774608
-1.55999	0.0777461									-1.55999	0.0777461
-1.55323	0.0780314									-1.55323	0.0780314
-1.54719	0.0783167									-1.54719	0.0783167
-1.54652	0.078602									-1.54652	0.078602
-1.54335	0.0788873									-1.54335	0.0788873
-1.54285	0.0791726									-1.54285	0.0791726
-1.54275	0.0794579									-1.54275	0.0794579
-1.54154	0.0797432									-1.54154	0.0797432
-1.5398	0.0800285									-1.5398	0.0800285
-1.53792	0.0803138									-1.53792	0.0803138
-1.53492	0.0805991									-1.53492	0.0805991
-1.53491	0.0808845									-1.53491	0.0808845
-1.53246	0.0811698									-1.53246	0.0811698
-1.53149	0.0814551									-1.53149	0.0814551
-1.5277	0.0817404									-1.5277	0.0817404
-1.52643	0.0820257									-1.52643	0.0820257
-1.52602	0.082311									-1.52602	0.082311
-1.52497	0.0825963									-1.52497	0.0825963
-1.52333	0.0828816									-1.52333	0.0828816
-1.52222	0.0831669									-1.52222	0.0831669
-1.52079	0.0834522									-1.52079	0.0834522
-1.52029	0.0837375									-1.52029	0.0837375
-1.51964	0.0840228									-1.51964	0.0840228
-1.51829	0.0843081									-1.51829	0.0843081
-1.51598	0.0845934									-1.51598	0.0845934
-1.51018	0.0848787									-1.51018	0.0848787
-1.5078	0.0851641									-1.5078	0.0851641
-1.50565	0.0854494									-1.50565	0.0854494
-1.50461	0.0857347									-1.50461	0.0857347
-1.50247	0.08602									-1.50247	0.08602
-1.50246	0.0863053									-1.50246	0.0863053
-1.50014	0.0865906									-1.50014	0.0865906
-1.50003	0.0868759									-1.50003	0.0868759
-1.49964	0.0871612									-1.49964	0.0871612
-1.49886	0.0874465									-1.49886	0.0874465
-1.49863	0.0877318									-1.49863	0.0877318
-1.49683	0.0880171									-1.49683	0.0880171
-1.49546	0.0883024									-1.49546	0.0883024
-1.49415	0.0885877									-1.49415	0.0885877
-1.48753	0.088873									-1.48753	0.088873
-1.48382	0.0891583									-1.48382	0.0891583
-1.48127	0.0894437									-1.48127	0.0894437
-1.47974	0.089729									-1.47974	0.089729
-1.47964	0.0900143									-1.47964	0.0900143
-1.47855	0.0902996									-1.47855	0.0902996
-1.47855	0.0905849									-1.47855	0.0905849
-1.47818	0.0908702									-1.47818	0.0908702
-1.47775	0.0911555									-1.47775	0.0911555
-1.47464	0.0914408									-1.47464	0.0914408
-1.47084	0.0917261									-1.47084	0.0917261
-1.47078	0.0920114									-1.47078	0.0920114
-1.47002	0.0922967									-1.47002	0.0922967
-1.46632	0.092582									-1.46632	0.092582
-1.46447	0.0928673									-1.46447	0.0928673
-1.46282	0.0931526									-1.46282	0.0931526
-1.45775	0.0934379									-1.45775	0.0934379
-1.45195	0.0937233									-1.45195	0.0937233
-1.44979	0.0940086									-1.44979	0.0940086
-1.4487	0.0942939									-1.4487	0.0942939
-1.44792	0.0945792									-1.44792	0.0945792
-1.44748	0.0948645									-1.44748	0.0948645
-1.44628	0.0951498									-1.44628	0.0951498
-1.44356	0.0954351									-1.44356	0.0954351
-1.44133	0.0957204									-1.44133	0.0957204
-1.44061	0.0960057									-1.44061	0.0960057
-1.44057	0.096291									-1.44057	0.096291
-1.44012	0.0965763									-1.44012	0.0965763
-1.43942	0.0968616									-1.43942	0.0968616
-1.43537	0.0971469									-1.43537	0.0971469
-1.43035	0.0974322									-1.43035	0.0974322
-1.4279	0.0977175									-1.4279	0.0977175
-1.42652	0.0980029									-1.42652	0.0980029
-1.41658	0.0982882									-1.41658	0.0982882
-1.41582	0.0985735									-1.41582	0.0985735
-1.41548	0.0988588									-1.41548	0.0988588
-1.41369	0.0991441									-1.41369	0.0991441
-1.41327	0.0994294									-1.41327	0.0994294
-1.41084	0.0997147									-1.41084	0.0997147
-1.41033	0.1									-1.41033	0.1
-1.40812	0.100285									-1.40812	0.100285
-1.40734	0.100571									-1.40734	0.100571
-1.40605	0.100856									-1.40605	0.100856
-1.40517	0.101141									-1.40517	0.101141
-1.40286	0.101427									-1.40286	0.101427
-1.39781	0.101712									-1.39781	0.101712
-1.39208	0.101997									-1.39208	0.101997
-1.39164	0.102282									-1.39164	0.102282
-1.38541	0.102568									-1.38541	0.102568
-1.38268	0.102853									-1.38268	0.102853
-1.38243	0.103138									-1.38243	0.103138
-1.38099	0.103424									-1.38099	0.103424
-1.38018	0.103709									-1.38018	0.103709
-1.38017	0.103994									-1.38017	0.103994
-1.37578	0.10428									-1.37578	0.10428
-1.37444	0.104565									-1.37444	0.104565
-1.37368	0.10485									-1.37368	0.10485
-1.37332	0.105136									-1.37332	0.105136
-1.36821	0.105421									-1.36821	0.105421
-1.36683	0.105706									-1.36683	0.105706
-1.3655	0.105991									-1.3655	0.105991
-1.36427	0.106277									-1.36427	0.106277
-1.36289	0.106562									-1.36289	0.106562
-1.36282	0.106847									-1.36282	0.106847
-1.35971	0.107133									-1.35971	0.107133
-1.35778	0.107418									-1.35778	0.107418
-1.35493	0.107703									-1.35493	0.107703
-1.35434	0.107989									-1.35434	0.107989
-1.35335	0.108274									-1.35335	0.108274
-1.35288	0.108559									-1.35288	0.108559
-1.35264	0.108845									-1.35264	0.108845
-1.35196	0.10913									-1.35196	0.10913
-1.35081	0.109415									-1.35081	0.109415
-1.35013	0.1097									-1.35013	0.1097
-1.34806	0.109986									-1.34806	0.109986
-1.34257	0.110271									-1.34257	0.110271
-1.34172	0.110556									-1.34172	0.110556
-1.34154	0.110842									-1.34154	0.110842
-1.3405	0.111127									-1.3405	0.111127
-1.33965	0.111412									-1.33965	0.111412
-1.33852	0.111698									-1.33852	0.111698
-1.33737	0.111983									-1.33737	0.111983
-1.33707	0.112268									-1.33707	0.112268
-1.33378	0.112553									-1.33378	0.112553
-1.33309	0.112839									-1.33309	0.112839
-1.33118	0.113124									-1.33118	0.113124
-1.3268	0.113409									-1.3268	0.113409
-1.32671	0.113695									-1.32671	0.113695
-1.32667	0.11398									-1.32667	0.11398
-1.32515	0.114265									-1.32515	0.114265
-1.32297	0.114551									-1.32297	0.114551
-1.32138	0.114836									-1.32138	0.114836
-1.32087	0.115121									-1.32087	0.115121
-1.32062	0.115407									-1.32062	0.115407
-1.31784	0.115692									-1.31784	0.115692
-1.31667	0.115977									-1.31667	0.115977
-1.30941	0.116262									-1.30941	0.116262
-1.30824	0.116548									-1.30824	0.116548
-1.30127	0.116833									-1.30127	0.116833
-1.29853	0.117118									-1.29853	0.117118
-1.2984	0.117404									-1.2984	0.117404
-1.29737	0.117689									-1.29737	0.117689
-1.29735	0.117974									-1.29735	0.117974
-1.29666	0.11826									-1.29666	0.11826
-1.29494	0.118545									-1.29494	0.118545
-1.29266	0.11883									-1.29266	0.11883
-1.29187	0.119116									-1.29187	0.119116
-1.28958	0.119401									-1.28958	0.119401
-1.28755	0.119686									-1.28755	0.119686
-1.2866	0.119971									-1.2866	0.119971
-1.28603	0.120257									-1.28603	0.120257
-1.28266	0.120542									-1.28266	0.120542
-1.28192	0.120827									-1.28192	0.120827
-1.28145	0.121113									-1.28145	0.121113
-1.28131	0.121398									-1.28131	0.121398
-1.27523	0.121683									-1.27523	0.121683
-1.2749	0.121969									-1.2749	0.121969
-1.27353	0.122254									-1.27353	0.122254
-1.27344	0.122539									-1.27344	0.122539
-1.27323	0.122825									-1.27323	0.122825
-1.2717	0.12311									-1.2717	0.12311
-1.27115	0.123395									-1.27115	0.123395
-1.26877	0.12368									-1.26877	0.12368
-1.26492	0.123966									-1.26492	0.123966
-1.2642	0.124251									-1.2642	0.124251
-1.25836	0.124536									-1.25836	0.124536
-1.25805	0.124822									-1.25805	0.124822
-1.25533	0.125107									-1.25533	0.125107
-1.25418	0.125392									-1.25418	0.125392
-1.25356	0.125678									-1.25356	0.125678
-1.2533	0.125963									-1.2533	0.125963
-1.25061	0.126248									-1.25061	0.126248
-1.24726	0.126534									-1.24726	0.126534
-1.24645	0.126819									-1.24645	0.126819
-1.24515	0.127104									-1.24515	0.127104
-1.24511	0.127389									-1.24511	0.127389
-1.24484	0.127675									-1.24484	0.127675
-1.24445	0.12796									-1.24445	0.12796
-1.24114	0.128245									-1.24114	0.128245
-1.23827	0.128531									-1.23827	0.128531
-1.23656	0.128816									-1.23656	0.128816
-1.23521	0.129101									-1.23521	0.129101
-1.23448	0.129387									-1.23448	0.129387
-1.23378	0.129672									-1.23378	0.129672
-1.23283	0.129957									-1.23283	0.129957
-1.23235	0.130243									-1.23235	0.130243
-1.23123	0.130528									-1.23123	0.130528
-1.23085	0.130813									-1.23085	0.130813
-1.23079	0.131098									-1.23079	0.131098
-1.2275	0.131384									-1.2275	0.131384
-1.22563	0.131669									-1.22563	0.131669
-1.22167	0.131954									-1.22167	0.131954
-1.21934	0.13224									-1.21934	0.13224
-1.21644	0.132525									-1.21644	0.132525
-1.21498	0.13281									-1.21498	0.13281
-1.2096	0.133096									-1.2096	0.133096
-1.20887	0.133381									-1.20887	0.133381
-1.20771	0.133666									-1.20771	0.133666
-1.2059	0.133951									-1.2059	0.133951
-1.2015	0.134237									-1.2015	0.134237
-1.20028	0.134522									-1.20028	0.134522
-1.1985	0.134807									-1.1985	0.134807
-1.19792	0.135093									-1.19792	0.135093
-1.19731	0.135378									-1.19731	0.135378
-1.19524	0.135663									-1.19524	0.135663
-1.19393	0.135949									-1.19393	0.135949
-1.19374	0.136234									-1.19374	0.136234
-1.18612	0.136519									-1.18612	0.136519
-1.18474	0.136805									-1.18474	0.136805
-1.18425	0.13709									-1.18425	0.13709
-1.18352	0.137375									-1.18352	0.137375
-1.18321	0.13766									-1.18321	0.13766
-1.18316	0.137946									-1.18316	0.137946
-1.17706	0.138231									-1.17706	0.138231
-1.17655	0.138516									-1.17655	0.138516
-1.17157	0.138802									-1.17157	0.138802
-1.17119	0.139087									-1.17119	0.139087
-1.17102	0.139372									-1.17102	0.139372
-1.17056	0.139658									-1.17056	0.139658
-1.16916	0.139943									-1.16916	0.139943
-1.16742	0.140228									-1.16742	0.140228
-1.16604	0.140514									-1.16604	0.140514
-1.16603	0.140799									-1.16603	0.140799
-1.1658	0.141084									-1.1658	0.141084
-1.16379	0.141369									-1.16379	0.141369
-1.16335	0.141655									-1.16335	0.141655
-1.16293	0.14194									-1.16293	0.14194
-1.16271	0.142225									-1.16271	0.142225
-1.16075	0.142511									-1.16075	0.142511
-1.15991	0.142796									-1.15991	0.142796
-1.15771	0.143081									-1.15771	0.143081
-1.1577	0.143367									-1.1577	0.143367
-1.15733	0.143652									-1.15733	0.143652
-1.15571	0.143937									-1.15571	0.143937
-1.15443	0.144223									-1.15443	0.144223
-1.15342	0.144508									-1.15342	0.144508
-1.151	0.144793									-1.151	0.144793
-1.14993	0.145078									-1.14993	0.145078
-1.14784	0.145364									-1.14784	0.145364
-1.14399	0.145649									-1.14399	0.145649
-1.14136	0.145934									-1.14136	0.145934
-1.1409	0.14622									-1.1409	0.14622
-1.14041	0.146505									-1.14041	0.146505
-1.13987	0.14679									-1.13987	0.14679
-1.1394	0.147076									-1.1394	0.147076
-1.13582	0.147361									-1.13582	0.147361
-1.13512	0.147646									-1.13512	0.147646
-1.13483	0.147932									-1.13483	0.147932
-1.13209	0.148217									-1.13209	0.148217
-1.13185	0.148502									-1.13185	0.148502
-1.13068	0.148787									-1.13068	0.148787
-1.1284	0.149073									-1.1284	0.149073
-1.12639	0.149358									-1.12639	0.149358
-1.12307	0.149643									-1.12307	0.149643
-1.1229	0.149929									-1.1229	0.149929
-1.12161	0.150214									-1.12161	0.150214
-1.12038	0.150499									-1.12038	0.150499
-1.1197	0.150785									-1.1197	0.150785
-1.11922	0.15107									-1.11922	0.15107
-1.1191	0.151355									-1.1191	0.151355
-1.11264	0.151641									-1.11264	0.151641
-1.11215	0.151926									-1.11215	0.151926
-1.10924	0.152211									-1.10924	0.152211
-1.10915	0.152496									-1.10915	0.152496
-1.10848	0.152782									-1.10848	0.152782
-1.1084	0.153067									-1.1084	0.153067
-1.10835	0.153352									-1.10835	0.153352
-1.10829	0.153638									-1.10829	0.153638
-1.10762	0.153923									-1.10762	0.153923
-1.10536	0.154208									-1.10536	0.154208
-1.10522	0.154494									-1.10522	0.154494
-1.10454	0.154779									-1.10454	0.154779
-1.10404	0.155064									-1.10404	0.155064
-1.10372	0.15535									-1.10372	0.15535
-1.10332	0.155635									-1.10332	0.155635
-1.10081	0.15592									-1.10081	0.15592
-1.09954	0.156205									-1.09954	0.156205
-1.0984	0.156491									-1.0984	0.156491
-1.09632	0.156776									-1.09632	0.156776
-1.09213	0.157061									-1.09213	0.157061
-1.09185	0.157347									-1.09185	0.157347
-1.09143	0.157632									-1.09143	0.157632
-1.08709	0.157917									-1.08709	0.157917
-1.08658	0.158203									-1.08658	0.158203
-1.0857	0.158488									-1.0857	0.158488
-1.08198	0.158773									-1.08198	0.158773
-1.08156	0.159058									-1.08156	0.159058
-1.08022	0.159344									-1.08022	0.159344
-1.07945	0.159629									-1.07945	0.159629
-1.07917	0.159914									-1.07917	0.159914
-1.07785	0.1602									-1.07785	0.1602
-1.0757	0.160485									-1.0757	0.160485
-1.07556	0.16077									-1.07556	0.16077
-1.0739	0.161056									-1.0739	0.161056
-1.0737	0.161341									-1.0737	0.161341
-1.07267	0.161626									-1.07267	0.161626
-1.06952	0.161912									-1.06952	0.161912
-1.0685	0.162197									-1.0685	0.162197
-1.06541	0.162482									-1.06541	0.162482
-1.06516	0.162767									-1.06516	0.162767
-1.06506	0.163053									-1.06506	0.163053
-1.06194	0.163338									-1.06194	0.163338
-1.05926	0.163623									-1.05926	0.163623
-1.05907	0.163909									-1.05907	0.163909
-1.05904	0.164194									-1.05904	0.164194
-1.05565	0.164479									-1.05565	0.164479
-1.05531	0.164765									-1.05531	0.164765
-1.05295	0.16505									-1.05295	0.16505
-1.05294	0.165335									-1.05294	0.165335
-1.05156	0.165621									-1.05156	0.165621
-1.05067	0.165906									-1.05067	0.165906
-1.0467	0.166191									-1.0467	0.166191
-1.04491	0.166476									-1.04491	0.166476
-1.04194	0.166762									-1.04194	0.166762
-1.04191	0.167047									-1.04191	0.167047
-1.04054	0.167332									-1.04054	0.167332
-1.03966	0.167618									-1.03966	0.167618
-1.033	0.167903									-1.033	0.167903
-1.03292	0.168188									-1.03292	0.168188
-1.0327	0.168474									-1.0327	0.168474
-1.03255	0.168759									-1.03255	0.168759
-1.03193	0.169044									-1.03193	0.169044
-1.03091	0.16933									-1.03091	0.16933
-1.02834	0.169615									-1.02834	0.169615
-1.02821	0.1699									-1.02821	0.1699
-1.02774	0.170185									-1.02774	0.170185
-1.0275	0.170471									-1.0275	0.170471
-1.02748	0.170756									-1.02748	0.170756
-1.02606	0.171041									-1.02606	0.171041
-1.02454	0.171327									-1.02454	0.171327
-1.0237	0.171612									-1.0237	0.171612
-1.02117	0.171897									-1.02117	0.171897
-1.01998	0.172183									-1.01998	0.172183
-1.01997	0.172468									-1.01997	0.172468
-1.01918	0.172753									-1.01918	0.172753
-1.01781	0.173039									-1.01781	0.173039
-1.01416	0.173324									-1.01416	0.173324
-1.014	0.173609									-1.014	0.173609
-1.01387	0.173894									-1.01387	0.173894
-1.01135	0.17418									-1.01135	0.17418
-1.01103	0.174465									-1.01103	0.174465
-1.01088	0.17475									-1.01088	0.17475
-1.00824	0.175036									-1.00824	0.175036
-1.00803	0.175321									-1.00803	0.175321
-1.00683	0.175606									-1.00683	0.175606
-1.00616	0.175892									-1.00616	0.175892
-1.00576	0.176177									-1.00576	0.176177
-1.0052	0.176462									-1.0052	0.176462
-1.00511	0.176748									-1.00511	0.176748
-1.00504	0.177033									-1.00504	0.177033
-1.00475	0.177318									-1.00475	0.177318
-1.00375	0.177603									-1.00375	0.177603
-1.00233	0.177889									-1.00233	0.177889
-1.00134	0.178174									-1.00134	0.178174
-1.00113	0.178459									-1.00113	0.178459
-1.00042	0.178745									-1.00042	0.178745
-1.00027	0.17903									-1.00027	0.17903
-0.99873	0.179315									-0.99873	0.179315
-0.997652	0.179601									-0.997652	0.179601
-0.996483	0.179886									-0.996483	0.179886
-0.994136	0.180171									-0.994136	0.180171
-0.99238	0.180456									-0.99238	0.180456
-0.990099	0.180742									-0.990099	0.180742
-0.988728	0.181027									-0.988728	0.181027
-0.988141	0.181312									-0.988141	0.181312
-0.985518	0.181598									-0.985518	0.181598
-0.984269	0.181883									-0.984269	0.181883
-0.981641	0.182168									-0.981641	0.182168
-0.98103	0.182454									-0.98103	0.182454
-0.976982	0.182739									-0.976982	0.182739
-0.976846	0.183024									-0.976846	0.183024
-0.976476	0.18331									-0.976476	0.18331
-0.973955	0.183595									-0.973955	0.183595
-0.972406	0.18388									-0.972406	0.18388
-0.971613	0.184165									-0.971613	0.184165
-0.970695	0.184451									-0.970695	0.184451
-0.969615	0.184736									-0.969615	0.184736
-0.968778	0.185021									-0.968778	0.185021
-0.968737	0.185307									-0.968737	0.185307
-0.965821	0.185592									-0.965821	0.185592
-0.964473	0.185877									-0.964473	0.185877
-0.961679	0.186163									-0.961679	0.186163
-0.959274	0.186448									-0.959274	0.186448
-0.958915	0.186733									-0.958915	0.186733
-0.958267	0.187019									-0.958267	0.187019
-0.957622	0.187304									-0.957622	0.187304
-0.954922	0.187589									-0.954922	0.187589
-0.953135	0.187874									-0.953135	0.187874
-0.952317	0.18816									-0.952317	0.18816
-0.950841	0.188445									-0.950841	0.188445
-0.949978	0.18873									-0.949978	0.18873
-0.948585	0.189016									-0.948585	0.189016
-0.947817	0.189301									-0.947817	0.189301
-0.947247	0.189586									-0.947247	0.189586
-0.945705	0.189872									-0.945705	0.189872
-0.943504	0.190157									-0.943504	0.190157
-0.943329	0.190442									-0.943329	0.190442
-0.939544	0.190728									-0.939544	0.190728
-0.939333	0.191013									-0.939333	0.191013
-0.938804	0.191298									-0.938804	0.191298
-0.937445	0.191583									-0.937445	0.191583
-0.937395	0.191869									-0.937395	0.191869
-0.936713	0.192154									-0.936713	0.192154
-0.936282	0.192439									-0.936282	0.192439
-0.933295	0.192725									-0.933295	0.192725
-0.931869	0.19301									-0.931869	0.19301
-0.93122	0.193295									-0.93122	0.193295
-0.930184	0.193581									-0.930184	0.193581
-0.928193	0.193866									-0.928193	0.193866
-0.928099	0.194151									-0.928099	0.194151
-0.928025	0.194437									-0.928025	0.194437
-0.927559	0.194722									-0.927559	0.194722
-0.924861	0.195007									-0.924861	0.195007
-0.922765	0.195292									-0.922765	0.195292
-0.92142	0.195578									-0.92142	0.195578
-0.92109	0.195863									-0.92109	0.195863
-0.919147	0.196148									-0.919147	0.196148
-0.918288	0.196434									-0.918288	0.196434
-0.91647	0.196719									-0.91647	0.196719
-0.915012	0.197004									-0.915012	0.197004
-0.91326	0.19729									-0.91326	0.19729
-0.912686	0.197575									-0.912686	0.197575
-0.912266	0.19786									-0.912266	0.19786
-0.91185	0.198146									-0.91185	0.198146
-0.911622	0.198431									-0.911622	0.198431
-0.9097	0.198716									-0.9097	0.198716
-0.908875	0.199001									-0.908875	0.199001
-0.907405	0.199287									-0.907405	0.199287
-0.906283	0.199572									-0.906283	0.199572
-0.90508	0.199857									-0.90508	0.199857
-0.903349	0.200143									-0.903349	0.200143
-0.902758	0.200428									-0.902758	0.200428
-0.902572	0.200713									-0.902572	0.200713
-0.900645	0.200999									-0.900645	0.200999
-0.899875	0.201284									-0.899875	0.201284
-0.89904	0.201569									-0.89904	0.201569
-0.89697	0.201854									-0.89697	0.201854
-0.895862	0.20214									-0.895862	0.20214
-0.895806	0.202425									-0.895806	0.202425
-0.89554	0.20271									-0.89554	0.20271
-0.895338	0.202996									-0.895338	0.202996
-0.894593	0.203281									-0.894593	0.203281
-0.891252	0.203566									-0.891252	0.203566
-0.890806	0.203852									-0.890806	0.203852
-0.887808	0.204137									-0.887808	0.204137
-0.887361	0.204422									-0.887361	0.204422
-0.886812	0.204708									-0.886812	0.204708
-0.885419	0.204993									-0.885419	0.204993
-0.884232	0.205278									-0.884232	0.205278
-0.883687	0.205563									-0.883687	0.205563
-0.882465	0.205849									-0.882465	0.205849
-0.881643	0.206134									-0.881643	0.206134
-0.880525	0.206419									-0.880525	0.206419
-0.880496	0.206705									-0.880496	0.206705
-0.879206	0.20699									-0.879206	0.20699
-0.87879	0.207275									-0.87879	0.207275
-0.870995	0.207561									-0.870995	0.207561
-0.870394	0.207846									-0.870394	0.207846
-0.86477	0.208131									-0.86477	0.208131
-0.863101	0.208417									-0.863101	0.208417
-0.862919	0.208702									-0.862919	0.208702
-0.861762	0.208987									-0.861762	0.208987
-0.861662	0.209272									-0.861662	0.209272
-0.858705	0.209558									-0.858705	0.209558
-0.85746	0.209843									-0.85746	0.209843
-0.857442	0.210128									-0.857442	0.210128
-0.856359	0.210414									-0.856359	0.210414
-0.855363	0.210699									-0.855363	0.210699
-0.854311	0.210984									-0.854311	0.210984
-0.854301	0.21127									-0.854301	0.21127
-0.850331	0.211555									-0.850331	0.211555
-0.8446	0.21184									-0.8446	0.21184
-0.843581	0.212126									-0.843581	0.212126
-0.843196	0.212411									-0.843196	0.212411
-0.842424	0.212696									-0.842424	0.212696
-0.842089	0.212981									-0.842089	0.212981
-0.841512	0.213267									-0.841512	0.213267
-0.841206	0.213552									-0.841206	0.213552
-0.840999	0.213837									-0.840999	0.213837
-0.839343	0.214123									-0.839343	0.214123
-0.837697	0.214408									-0.837697	0.214408
-0.83754	0.214693									-0.83754	0.214693
-0.837363	0.214979									-0.837363	0.214979
-0.835938	0.215264									-0.835938	0.215264
-0.835836	0.215549									-0.835836	0.215549
-0.835805	0.215835									-0.835805	0.215835
-0.835695	0.21612									-0.835695	0.21612
-0.835688	0.216405									-0.835688	0.216405
-0.83522	0.21669									-0.83522	0.21669
-0.829605	0.216976									-0.829605	0.216976
-0.829237	0.217261									-0.829237	0.217261
-0.828317	0.217546									-0.828317	0.217546
-0.825556	0.217832									-0.825556	0.217832
-0.822744	0.218117									-0.822744	0.218117
-0.82239	0.218402									-0.82239	0.218402
-0.821879	0.218688									-0.821879	0.218688
-0.820742	0.218973									-0.820742	0.218973
-0.819294	0.219258									-0.819294	0.219258
-0.815319	0.219544									-0.815319	0.219544
-0.813893	0.219829									-0.813893	0.219829
-0.813199	0.220114									-0.813199	0.220114
-0.811841	0.220399									-0.811841	0.220399
-0.809841	0.220685									-0.809841	0.220685
-0.80891	0.22097									-0.80891	0.22097
-0.807918	0.221255									-0.807918	0.221255
-0.807554	0.221541									-0.807554	0.221541
-0.806821	0.221826									-0.806821	0.221826
-0.806787	0.222111									-0.806787	0.222111
-0.805215	0.222397									-0.805215	0.222397
-0.804982	0.222682									-0.804982	0.222682
-0.804071	0.222967									-0.804071	0.222967
-0.802535	0.223252									-0.802535	0.223252
-0.802529	0.223538									-0.802529	0.223538
-0.801976	0.223823									-0.801976	0.223823
-0.801139	0.224108									-0.801139	0.224108
-0.800196	0.224394									-0.800196	0.224394
-0.796071	0.224679									-0.796071	0.224679
-0.793739	0.224964									-0.793739	0.224964
-0.793125	0.22525									-0.793125	0.22525
-0.792145	0.225535									-0.792145	0.225535
-0.791811	0.22582									-0.791811	0.22582
-0.791675	0.226106									-0.791675	0.226106
-0.790236	0.226391									-0.790236	0.226391
-0.788629	0.226676									-0.788629	0.226676
-0.787329	0.226961									-0.787329	0.226961
-0.786616	0.227247									-0.786616	0.227247
-0.785412	0.227532									-0.785412	0.227532
-0.784831	0.227817									-0.784831	0.227817
-0.784096	0.228103									-0.784096	0.228103
-0.783592	0.228388									-0.783592	0.228388
-0.781197	0.228673									-0.781197	0.228673
-0.779886	0.228959									-0.779886	0.228959
-0.778649	0.229244									-0.778649	0.229244
-0.775384	0.229529									-0.775384	0.229529
-0.77272	0.229815									-0.77272	0.229815
-0.771219	0.2301									-0.771219	0.2301
-0.771108	0.230385									-0.771108	0.230385
-0.769017	0.23067									-0.769017	0.23067
-0.76864	0.230956									-0.76864	0.230956
-0.767898	0.231241									-0.767898	0.231241
-0.764445	0.231526									-0.764445	0.231526
-0.764291	0.231812									-0.764291	0.231812
-0.76161	0.232097									-0.76161	0.232097
-0.761097	0.232382									-0.761097	0.232382
-0.759753	0.232668									-0.759753	0.232668
-0.759175	0.232953									-0.759175	0.232953
-0.758121	0.233238									-0.758121	0.233238
-0.756915	0.233524									-0.756915	0.233524
-0.755535	0.233809									-0.755535	0.233809
-0.753428	0.234094									-0.753428	0.234094
-0.752909	0.234379									-0.752909	0.234379
-0.750318	0.234665									-0.750318	0.234665
-0.750202	0.23495									-0.750202	0.23495
-0.747641	0.235235									-0.747641	0.235235
-0.746994	0.235521									-0.746994	0.235521
-0.746292	0.235806									-0.746292	0.235806
-0.744092	0.236091									-0.744092	0.236091
-0.743879	0.236377									-0.743879	0.236377
-0.739435	0.236662									-0.739435	0.236662
-0.738113	0.236947									-0.738113	0.236947
-0.737672	0.237233									-0.737672	0.237233
-0.73701	0.237518									-0.73701	0.237518
-0.73697	0.237803									-0.73697	0.237803
-0.734833	0.238088									-0.734833	0.238088
-0.73383	0.238374									-0.73383	0.238374
-0.731515	0.238659									-0.731515	0.238659
-0.729303	0.238944									-0.729303	0.238944
-0.726261	0.23923									-0.726261	0.23923
-0.723544	0.239515									-0.723544	0.239515
-0.721535	0.2398									-0.721535	0.2398
-0.721289	0.240086									-0.721289	0.240086
-0.719442	0.240371									-0.719442	0.240371
-0.719027	0.240656									-0.719027	0.240656
-0.71892	0.240942									-0.71892	0.240942
-0.717618	0.241227									-0.717618	0.241227
-0.717586	0.241512									-0.717586	0.241512
-0.716942	0.241797									-0.716942	0.241797
-0.71649	0.242083									-0.71649	0.242083
-0.716427	0.242368									-0.716427	0.242368
-0.716385	0.242653									-0.716385	0.242653
-0.714897	0.242939									-0.714897	0.242939
-0.713576	0.243224									-0.713576	0.243224
-0.710931	0.243509									-0.710931	0.243509
-0.708742	0.243795									-0.708742	0.243795
-0.708012	0.24408									-0.708012	0.24408
-0.701788	0.244365									-0.701788	0.244365
-0.701613	0.24465									-0.701613	0.24465
-0.700434	0.244936									-0.700434	0.244936
-0.699879	0.245221									-0.699879	0.245221
-0.698037	0.245506									-0.698037	0.245506
-0.696789	0.245792									-0.696789	0.245792
-0.695409	0.246077									-0.695409	0.246077
-0.695351	0.246362									-0.695351	0.246362
-0.694905	0.246648									-0.694905	0.246648
-0.694818	0.246933									-0.694818	0.246933
-0.69382	0.247218									-0.69382	0.247218
-0.693427	0.247504									-0.693427	0.247504
-0.691492	0.247789									-0.691492	0.247789
-0.690606	0.248074									-0.690606	0.248074
-0.69057	0.248359									-0.69057	0.248359
-0.690534	0.248645									-0.690534	0.248645
-0.689772	0.24893									-0.689772	0.24893
-0.689395	0.249215									-0.689395	0.249215
-0.687046	0.249501									-0.687046	0.249501
-0.686726	0.249786									-0.686726	0.249786
-0.685801	0.250071									-0.685801	0.250071
-0.685399	0.250357									-0.685399	0.250357
-0.685105	0.250642									-0.685105	0.250642
-0.684029	0.250927									-0.684029	0.250927
-0.683411	0.251213									-0.683411	0.251213
-0.682912	0.251498									-0.682912	0.251498
-0.68289	0.251783									-0.68289	0.251783
-0.6819	0.252068									-0.6819	0.252068
-0.68044	0.252354									-0.68044	0.252354
-0.678405	0.252639									-0.678405	0.252639
-0.677565	0.252924									-0.677565	0.252924
-0.676875	0.25321									-0.676875	0.25321
-0.674995	0.253495									-0.674995	0.253495
-0.674767	0.25378									-0.674767	0.25378
-0.672419	0.254066									-0.672419	0.254066
-0.670616	0.254351									-0.670616	0.254351
-0.668678	0.254636									-0.668678	0.254636
-0.668419	0.254922									-0.668419	0.254922
-0.667732	0.255207									-0.667732	0.255207
-0.666791	0.255492									-0.666791	0.255492
-0.666692	0.255777									-0.666692	0.255777
-0.665151	0.256063									-0.665151	0.256063
-0.664788	0.256348									-0.664788	0.256348
-0.664718	0.256633									-0.664718	0.256633
-0.664129	0.256919									-0.664129	0.256919
-0.663771	0.257204									-0.663771	0.257204
-0.662872	0.257489									-0.662872	0.257489
-0.662374	0.257775									-0.662374	0.257775
-0.66202	0.25806									-0.66202	0.25806
-0.661408	0.258345									-0.661408	0.258345
-0.661215	0.258631									-0.661215	0.258631
-0.659825	0.258916									-0.659825	0.258916
-0.658931	0.259201									-0.658931	0.259201
-0.657879	0.259486									-0.657879	0.259486
-0.657194	0.259772									-0.657194	0.259772
-0.657084	0.260057									-0.657084	0.260057
-0.65655	0.260342									-0.65655	0.260342
-0.655828	0.260628									-0.655828	0.260628
-0.655198	0.260913									-0.655198	0.260913
-0.654089	0.261198									-0.654089	0.261198
-0.653083	0.261484									-0.653083	0.261484
-0.652753	0.261769									-0.652753	0.261769
-0.652707	0.262054									-0.652707	0.262054
-0.652284	0.26234									-0.652284	0.26234
-0.652156	0.262625									-0.652156	0.262625
-0.650365	0.26291									-0.650365	0.26291
-0.650173	0.263195									-0.650173	0.263195
-0.647973	0.263481									-0.647973	0.263481
-0.647433	0.263766									-0.647433	0.263766
-0.645286	0.264051									-0.645286	0.264051
-0.644196	0.264337									-0.644196	0.264337
-0.643074	0.264622									-0.643074	0.264622
-0.642949	0.264907									-0.642949	0.264907
-0.641906	0.265193									-0.641906	0.265193
-0.64094	0.265478									-0.64094	0.265478
-0.636997	0.265763									-0.636997	0.265763
-0.636661	0.266049									-0.636661	0.266049
-0.636263	0.266334									-0.636263	0.266334
-0.635899	0.266619									-0.635899	0.266619
-0.635375	0.266904									-0.635375	0.266904
-0.634835	0.26719									-0.634835	0.26719
-0.634756	0.267475									-0.634756	0.267475
-0.634124	0.26776									-0.634124	0.26776
-0.63163	0.268046									-0.63163	0.268046
-0.629902	0.268331									-0.629902	0.268331
-0.629796	0.268616									-0.629796	0.268616
-0.629356	0.268902									-0.629356	0.268902
-0.629012	0.269187									-0.629012	0.269187
-0.628075	0.269472									-0.628075	0.269472
-0.625907	0.269757									-0.625907	0.269757
-0.625062	0.270043									-0.625062	0.270043
-0.623102	0.270328									-0.623102	0.270328
-0.622166	0.270613									-0.622166	0.270613
-0.622057	0.270899									-0.622057	0.270899
-0.622015	0.271184									-0.622015	0.271184
-0.621318	0.271469									-0.621318	0.271469
-0.620984	0.271755									-0.620984	0.271755
-0.620334	0.27204									-0.620334	0.27204
-0.620038	0.272325									-0.620038	0.272325
-0.619234	0.272611									-0.619234	0.272611
-0.619193	0.272896									-0.619193	0.272896
-0.618749	0.273181									-0.618749	0.273181
-0.618714	0.273466									-0.618714	0.273466
-0.61853	0.273752									-0.61853	0.273752
-0.616325	0.274037									-0.616325	0.274037
-0.615996	0.274322									-0.615996	0.274322
-0.615794	0.274608									-0.615794	0.274608
-0.613368	0.274893									-0.613368	0.274893
-0.613217	0.275178									-0.613217	0.275178
-0.612779	0.275464									-0.612779	0.275464
-0.611682	0.275749									-0.611682	0.275749
-0.611368	0.276034									-0.611368	0.276034
-0.611286	0.27632									-0.611286	0.27632
-0.606139	0.276605									-0.606139	0.276605
-0.605105	0.27689									-0.605105	0.27689
-0.604829	0.277175									-0.604829	0.277175
-0.604146	0.277461									-0.604146	0.277461
-0.604034	0.277746									-0.604034	0.277746
-0.603817	0.278031									-0.603817	0.278031
-0.596933	0.278317									-0.596933	0.278317
-0.595584	0.278602									-0.595584	0.278602
-0.595246	0.278887									-0.595246	0.278887
-0.594504	0.279173									-0.594504	0.279173
-0.592796	0.279458									-0.592796	0.279458
-0.592015	0.279743									-0.592015	0.279743
-0.591984	0.280029									-0.591984	0.280029
-0.591631	0.280314									-0.591631	0.280314
-0.589	0.280599									-0.589	0.280599
-0.586477	0.280884									-0.586477	0.280884
-0.586239	0.28117									-0.586239	0.28117
-0.582958	0.281455									-0.582958	0.281455
-0.58218	0.28174									-0.58218	0.28174
-0.581627	0.282026									-0.581627	0.282026
-0.581252	0.282311									-0.581252	0.282311
-0.579631	0.282596									-0.579631	0.282596
-0.577234	0.282882									-0.577234	0.282882
-0.575818	0.283167									-0.575818	0.283167
-0.575388	0.283452									-0.575388	0.283452
-0.57516	0.283738									-0.57516	0.283738
-0.574373	0.284023									-0.574373	0.284023
-0.57214	0.284308									-0.57214	0.284308
-0.571705	0.284593									-0.571705	0.284593
-0.570101	0.284879									-0.570101	0.284879
-0.568744	0.285164									-0.568744	0.285164
-0.568037	0.285449									-0.568037	0.285449
-0.566367	0.285735									-0.566367	0.285735
-0.564992	0.28602									-0.564992	0.28602
-0.564318	0.286305									-0.564318	0.286305
-0.563815	0.286591									-0.563815	0.286591
-0.562776	0.286876									-0.562776	0.286876
-0.561834	0.287161									-0.561834	0.287161
-0.561643	0.287447									-0.561643	0.287447
-0.560676	0.287732									-0.560676	0.287732
-0.560673	0.288017									-0.560673	0.288017
-0.560225	0.288302									-0.560225	0.288302
-0.559926	0.288588									-0.559926	0.288588
-0.559197	0.288873									-0.559197	0.288873
-0.557434	0.289158									-0.557434	0.289158
-0.557427	0.289444									-0.557427	0.289444
-0.556426	0.289729									-0.556426	0.289729
-0.553398	0.290014									-0.553398	0.290014
-0.552735	0.2903									-0.552735	0.2903
-0.552542	0.290585									-0.552542	0.290585
-0.551728	0.29087									-0.551728	0.29087
-0.551098	0.291155									-0.551098	0.291155
-0.550853	0.291441									-0.550853	0.291441
-0.55038	0.291726									-0.55038	0.291726
-0.548793	0.292011									-0.548793	0.292011
-0.548359	0.292297									-0.548359	0.292297
-0.54743	0.292582									-0.54743	0.292582
-0.547338	0.292867									-0.547338	0.292867
-0.547332	0.293153									-0.547332	0.293153
-0.543297	0.293438									-0.543297	0.293438
-0.542837	0.293723									-0.542837	0.293723
-0.542752	0.294009									-0.542752	0.294009
-0.542109	0.294294									-0.542109	0.294294
-0.54205	0.294579									-0.54205	0.294579
-0.541527	0.294864									-0.541527	0.294864
-0.540802	0.29515									-0.540802	0.29515
-0.54058	0.295435									-0.54058	0.295435
-0.538481	0.29572									-0.538481	0.29572
-0.536348	0.296006									-0.536348	0.296006
-0.534726	0.296291									-0.534726	0.296291
-0.533703	0.296576									-0.533703	0.296576
-0.533495	0.296862									-0.533495	0.296862
-0.529803	0.297147									-0.529803	0.297147
-0.52801	0.297432									-0.52801	0.297432
-0.527962	0.297718									-0.527962	0.297718
-0.526894	0.298003									-0.526894	0.298003
-0.524906	0.298288									-0.524906	0.298288
-0.524505	0.298573									-0.524505	0.298573
-0.524409	0.298859									-0.524409	0.298859
-0.523383	0.299144									-0.523383	0.299144
-0.52248	0.299429									-0.52248	0.299429
-0.522423	0.299715									-0.522423	0.299715
-0.521839	0.3									-0.521839	0.3
-0.521142	0.300285									-0.521142	0.300285
-0.521075	0.300571									-0.521075	0.300571
-0.521015	0.300856									-0.521015	0.300856
-0.520938	0.301141									-0.520938	0.301141
-0.520314	0.301427									-0.520314	0.301427
-0.519822	0.301712									-0.519822	0.301712
-0.518295	0.301997									-0.518295	0.301997
-0.518263	0.302282									-0.518263	0.302282
-0.518233	0.302568									-0.518233	0.302568
-0.517796	0.302853									-0.517796	0.302853
-0.516563	0.303138									-0.516563	0.303138
-0.516453	0.303424									-0.516453	0.303424
-0.513789	0.303709									-0.513789	0.303709
-0.512761	0.303994									-0.512761	0.303994
-0.512303	0.30428									-0.512303	0.30428
-0.511914	0.304565									-0.511914	0.304565
-0.51097	0.30485									-0.51097	0.30485
-0.510825	0.305136									-0.510825	0.305136
-0.510565	0.305421									-0.510565	0.305421
-0.50775	0.305706									-0.50775	0.305706
-0.507608	0.305991									-0.507608	0.305991
-0.507371	0.306277									-0.507371	0.306277
-0.506838	0.306562									-0.506838	0.306562
-0.506723	0.306847									-0.506723	0.306847
-0.505648	0.307133									-0.505648	0.307133
-0.504782	0.307418									-0.504782	0.307418
-0.504554	0.307703									-0.504554	0.307703
-0.503976	0.307989									-0.503976	0.307989
-0.503522	0.308274									-0.503522	0.308274
-0.502344	0.308559									-0.502344	0.308559
-0.501534	0.308845									-0.501534	0.308845
-0.49942	0.30913									-0.49942	0.30913
-0.498594	0.309415									-0.498594	0.309415
-0.49791	0.3097									-0.49791	0.3097
-0.497868	0.309986									-0.497868	0.309986
-0.497864	0.310271									-0.497864	0.310271
-0.497497	0.310556									-0.497497	0.310556
-0.497149	0.310842									-0.497149	0.310842
-0.495833	0.311127									-0.495833	0.311127
-0.495633	0.311412									-0.495633	0.311412
-0.495165	0.311698									-0.495165	0.311698
-0.494368	0.311983									-0.494368	0.311983
-0.49249	0.312268									-0.49249	0.312268
-0.489551	0.312553									-0.489551	0.312553
-0.488928	0.312839									-0.488928	0.312839
-0.48634	0.313124									-0.48634	0.313124
-0.486321	0.313409									-0.486321	0.313409
-0.484848	0.313695									-0.484848	0.313695
-0.483746	0.31398									-0.483746	0.31398
-0.483498	0.314265									-0.483498	0.314265
-0.481344	0.314551									-0.481344	0.314551
-0.481053	0.314836									-0.481053	0.314836
-0.479947	0.315121									-0.479947	0.315121
-0.479494	0.315407									-0.479494	0.315407
-0.478591	0.315692									-0.478591	0.315692
-0.477221	0.315977									-0.477221	0.315977
-0.476416	0.316262									-0.476416	0.316262
-0.475309	0.316548									-0.475309	0.316548
-0.47494	0.316833									-0.47494	0.316833
-0.474711	0.317118									-0.474711	0.317118
-0.474471	0.317404									-0.474471	0.317404
-0.473014	0.317689									-0.473014	0.317689
-0.472749	0.317974									-0.472749	0.317974
-0.472418	0.31826									-0.472418	0.31826
-0.472064	0.318545									-0.472064	0.318545
-0.471736	0.31883									-0.471736	0.31883
-0.471686	0.319116									-0.471686	0.319116
-0.471111	0.319401									-0.471111	0.319401
-0.470421	0.319686									-0.470421	0.319686
-0.470347	0.319971									-0.470347	0.319971
-0.469132	0.320257									-0.469132	0.320257
-0.467013	0.320542									-0.467013	0.320542
-0.466938	0.320827									-0.466938	0.320827
-0.464691	0.321113									-0.464691	0.321113
-0.464685	0.321398									-0.464685	0.321398
-0.463509	0.321683									-0.463509	0.321683
-0.462368	0.321969									-0.462368	0.321969
-0.459814	0.322254									-0.459814	0.322254
-0.459298	0.322539									-0.459298	0.322539
-0.458866	0.322825									-0.458866	0.322825
-0.458691	0.32311									-0.458691	0.32311
-0.458001	0.323395									-0.458001	0.323395
-0.456822	0.32368									-0.456822	0.32368
-0.456597	0.323966									-0.456597	0.323966
-0.455449	0.324251									-0.455449	0.324251
-0.455426	0.324536									-0.455426	0.324536
-0.453978	0.324822									-0.453978	0.324822
-0.453583	0.325107									-0.453583	0.325107
-0.453459	0.325392									-0.453459	0.325392
-0.453322	0.325678									-0.453322	0.325678
-0.453142	0.325963									-0.453142	0.325963
-0.452842	0.326248									-0.452842	0.326248
-0.45252	0.326534									-0.45252	0.326534
-0.451964	0.326819									-0.451964	0.326819
-0.450882	0.327104									-0.450882	0.327104
-0.450286	0.327389									-0.450286	0.327389
-0.448784	0.327675									-0.448784	0.327675
-0.447612	0.32796									-0.447612	0.32796
-0.447593	0.328245									-0.447593	0.328245
-0.447497	0.328531									-0.447497	0.328531
-0.446923	0.328816									-0.446923	0.328816
-0.445654	0.329101									-0.445654	0.329101
-0.445153	0.329387									-0.445153	0.329387
-0.444857	0.329672									-0.444857	0.329672
-0.443984	0.329957									-0.443984	0.329957
-0.4433	0.330243									-0.4433	0.330243
-0.442097	0.330528									-0.442097	0.330528
-0.441197	0.330813									-0.441197	0.330813
-0.44118	0.331098									-0.44118	0.331098
-0.440811	0.331384									-0.440811	0.331384
-0.440611	0.331669									-0.440611	0.331669
-0.439276	0.331954									-0.439276	0.331954
-0.438855	0.33224									-0.438855	0.33224
-0.43879	0.332525									-0.43879	0.332525
-0.43849	0.33281									-0.43849	0.33281
-0.437689	0.333096									-0.437689	0.333096
-0.436159	0.333381									-0.436159	0.333381
-0.433474	0.333666									-0.433474	0.333666
-0.433427	0.333951									-0.433427	0.333951
-0.432867	0.334237									-0.432867	0.334237
-0.432044	0.334522									-0.432044	0.334522
-0.431453	0.334807									-0.431453	0.334807
-0.430901	0.335093									-0.430901	0.335093
-0.430727	0.335378									-0.430727	0.335378
-0.430196	0.335663									-0.430196	0.335663
-0.429064	0.335949									-0.429064	0.335949
-0.428321	0.336234									-0.428321	0.336234
-0.428082	0.336519									-0.428082	0.336519
-0.425905	0.336805									-0.425905	0.336805
-0.42581	0.33709									-0.42581	0.33709
-0.424276	0.337375									-0.424276	0.337375
-0.423705	0.33766									-0.423705	0.33766
-0.422705	0.337946									-0.422705	0.337946
-0.420855	0.338231									-0.420855	0.338231
-0.420577	0.338516									-0.420577	0.338516
-0.419535	0.338802									-0.419535	0.338802
-0.415866	0.339087									-0.415866	0.339087
-0.415397	0.339372									-0.415397	0.339372
-0.414188	0.339658									-0.414188	0.339658
-0.41349	0.339943									-0.41349	0.339943
-0.412605	0.340228									-0.412605	0.340228
-0.412434	0.340514									-0.412434	0.340514
-0.410903	0.340799									-0.410903	0.340799
-0.410091	0.341084									-0.410091	0.341084
-0.408419	0.341369									-0.408419	0.341369
-0.408372	0.341655									-0.408372	0.341655
-0.407829	0.34194									-0.407829	0.34194
-0.407744	0.342225									-0.407744	0.342225
-0.407678	0.342511									-0.407678	0.342511
-0.407426	0.342796									-0.407426	0.342796
-0.406507	0.343081									-0.406507	0.343081
-0.404741	0.343367									-0.404741	0.343367
-0.40451	0.343652									-0.40451	0.343652
-0.40439	0.343937									-0.40439	0.343937
-0.40274	0.344223									-0.40274	0.344223
-0.401578	0.344508									-0.401578	0.344508
-0.400972	0.344793									-0.400972	0.344793
-0.400248	0.345078									-0.400248	0.345078
-0.398949	0.345364									-0.398949	0.345364
-0.398603	0.345649									-0.398603	0.345649
-0.398574	0.345934									-0.398574	0.345934
-0.397806	0.34622									-0.397806	0.34622
-0.397428	0.346505									-0.397428	0.346505
-0.397304	0.34679									-0.397304	0.34679
-0.396969	0.347076									-0.396969	0.347076
-0.393964	0.347361									-0.393964	0.347361
-0.393826	0.347646									-0.393826	0.347646
-0.393082	0.347932									-0.393082	0.347932
-0.392666	0.348217									-0.392666	0.348217
-0.390398	0.348502									-0.390398	0.348502
-0.389257	0.348787									-0.389257	0.348787
-0.389033	0.349073									-0.389033	0.349073
-0.387542	0.349358									-0.387542	0.349358
-0.387006	0.349643									-0.387006	0.349643
-0.386189	0.349929									-0.386189	0.349929
-0.385833	0.350214									-0.385833	0.350214
-0.385804	0.350499									-0.385804	0.350499
-0.385687	0.350785									-0.385687	0.350785
-0.385184	0.35107									-0.385184	0.35107
-0.384722	0.351355									-0.384722	0.351355
-0.383546	0.351641									-0.383546	0.351641
-0.38329	0.351926									-0.38329	0.351926
-0.38273	0.352211									-0.38273	0.352211
-0.379397	0.352496									-0.379397	0.352496
-0.378737	0.352782									-0.378737	0.352782
-0.378363	0.353067									-0.378363	0.353067
-0.378248	0.353352									-0.378248	0.353352
-0.377991	0.353638									-0.377991	0.353638
-0.377571	0.353923									-0.377571	0.353923
-0.376388	0.354208									-0.376388	0.354208
-0.376024	0.354494									-0.376024	0.354494
-0.375264	0.354779									-0.375264	0.354779
-0.371075	0.355064									-0.371075	0.355064
-0.37103	0.35535									-0.37103	0.35535
-0.370256	0.355635									-0.370256	0.355635
-0.368186	0.35592									-0.368186	0.35592
-0.367067	0.356205									-0.367067	0.356205
-0.366871	0.356491									-0.366871	0.356491
-0.365607	0.356776									-0.365607	0.356776
-0.36304	0.357061									-0.36304	0.357061
-0.361026	0.357347									-0.361026	0.357347
-0.36079	0.357632									-0.36079	0.357632
-0.360242	0.357917									-0.360242	0.357917
-0.357714	0.358203									-0.357714	0.358203
-0.357619	0.358488									-0.357619	0.358488
-0.357337	0.358773									-0.357337	0.358773
-0.35619	0.359058									-0.35619	0.359058
-0.355938	0.359344									-0.355938	0.359344
-0.355557	0.359629									-0.355557	0.359629
-0.353756	0.359914									-0.353756	0.359914
-0.353477	0.3602									-0.353477	0.3602
-0.353425	0.360485									-0.353425	0.360485
-0.353365	0.36077									-0.353365	0.36077
-0.35315	0.361056									-0.35315	0.361056
-0.352586	0.361341									-0.352586	0.361341
-0.352236	0.361626									-0.352236	0.361626
-0.352028	0.361912									-0.352028	0.361912
-0.351849	0.362197									-0.351849	0.362197
-0.35166	0.362482									-0.35166	0.362482
-0.351518	0.362767									-0.351518	0.362767
-0.349977	0.363053									-0.349977	0.363053
-0.349342	0.363338									-0.349342	0.363338
-0.347556	0.363623									-0.347556	0.363623
-0.347071	0.363909									-0.347071	0.363909
-0.346629	0.364194									-0.346629	0.364194
-0.346492	0.364479									-0.346492	0.364479
-0.345675	0.364765									-0.345675	0.364765
-0.344887	0.36505									-0.344887	0.36505
-0.343556	0.365335									-0.343556	0.365335
-0.341943	0.365621									-0.341943	0.365621
-0.341655	0.365906									-0.341655	0.365906
-0.340386	0.366191									-0.340386	0.366191
-0.339479	0.366476									-0.339479	0.366476
-0.339207	0.366762									-0.339207	0.366762
-0.338421	0.367047									-0.338421	0.367047
-0.337889	0.367332									-0.337889	0.367332
-0.337608	0.367618									-0.337608	0.367618
-0.337472	0.367903									-0.337472	0.367903
-0.337471	0.368188									-0.337471	0.368188
-0.336762	0.368474									-0.336762	0.368474
-0.334895	0.368759									-0.334895	0.368759
-0.334251	0.369044									-0.334251	0.369044
-0.331985	0.36933									-0.331985	0.36933
-0.329108	0.369615									-0.329108	0.369615
-0.329086	0.3699									-0.329086	0.3699
-0.328433	0.370185									-0.328433	0.370185
-0.328238	0.370471									-0.328238	0.370471
-0.327574	0.370756									-0.327574	0.370756
-0.327323	0.371041									-0.327323	0.371041
-0.327298	0.371327									-0.327298	0.371327
-0.327096	0.371612									-0.327096	0.371612
-0.327014	0.371897									-0.327014	0.371897
-0.326867	0.372183									-0.326867	0.372183
-0.325697	0.372468									-0.325697	0.372468
-0.325314	0.372753									-0.325314	0.372753
-0.323975	0.373039									-0.323975	0.373039
-0.323733	0.373324									-0.323733	0.373324
-0.323313	0.373609									-0.323313	0.373609
-0.322653	0.373894									-0.322653	0.373894
-0.319828	0.37418									-0.319828	0.37418
-0.31932	0.374465									-0.31932	0.374465
-0.31874	0.37475									-0.31874	0.37475
-0.318668	0.375036									-0.318668	0.375036
-0.318321	0.375321									-0.318321	0.375321
-0.316953	0.375606									-0.316953	0.375606
-0.316652	0.375892									-0.316652	0.375892
-0.31632	0.376177									-0.31632	0.376177
-0.314396	0.376462									-0.314396	0.376462
-0.313395	0.376748									-0.313395	0.376748
-0.312209	0.377033									-0.312209	0.377033
-0.311694	0.377318									-0.311694	0.377318
-0.311312	0.377603									-0.311312	0.377603
-0.308983	0.377889									-0.308983	0.377889
-0.3088	0.378174									-0.3088	0.378174
-0.308508	0.378459									-0.308508	0.378459
-0.308284	0.378745									-0.308284	0.378745
-0.307484	0.37903									-0.307484	0.37903
-0.307417	0.379315									-0.307417	0.379315
-0.305672	0.379601									-0.305672	0.379601
-0.305476	0.379886									-0.305476	0.379886
-0.302972	0.380171									-0.302972	0.380171
-0.302847	0.380456									-0.302847	0.380456
-0.301973	0.380742									-0.301973	0.380742
-0.301586	0.381027									-0.301586	0.381027
-0.298603	0.381312									-0.298603	0.381312
-0.297696	0.381598									-0.297696	0.381598
-0.297633	0.381883									-0.297633	0.381883
-0.296749	0.382168									-0.296749	0.382168
-0.296726	0.382454									-0.296726	0.382454
-0.294767	0.382739									-0.294767	0.382739
-0.294369	0.383024									-0.294369	0.383024
-0.293784	0.38331									-0.293784	0.38331
-0.292819	0.383595									-0.292819	0.383595
-0.291599	0.38388									-0.291599	0.38388
-0.291095	0.384165									-0.291095	0.384165
-0.290738	0.384451									-0.290738	0.384451
-0.290719	0.384736									-0.290719	0.384736
-0.289742	0.385021									-0.289742	0.385021
-0.289018	0.385307									-0.289018	0.385307
-0.287388	0.385592									-0.287388	0.385592
-0.287308	0.385877									-0.287308	0.385877
-0.286853	0.386163									-0.286853	0.386163
-0.285955	0.386448									-0.285955	0.386448
-0.285487	0.386733									-0.285487	0.386733
-0.285083	0.387019									-0.285083	0.387019
-0.28504	0.387304									-0.28504	0.387304
-0.282889	0.387589									-0.282889	0.387589
-0.281396	0.387874									-0.281396	0.387874
-0.280947	0.38816									-0.280947	0.38816
-0.280524	0.388445									-0.280524	0.388445
-0.280337	0.38873									-0.280337	0.38873
-0.278238	0.389016									-0.278238	0.389016
-0.278137	0.389301									-0.278137	0.389301
-0.277617	0.389586									-0.277617	0.389586
-0.277109	0.389872									-0.277109	0.389872
-0.276022	0.390157									-0.276022	0.390157
-0.273662	0.390442									-0.273662	0.390442
-0.272915	0.390728									-0.272915	0.390728
-0.272244	0.391013									-0.272244	0.391013
-0.272125	0.391298									-0.272125	0.391298
-0.272022	0.391583									-0.272022	0.391583
-0.269905	0.391869									-0.269905	0.391869
-0.269675	0.392154									-0.269675	0.392154
-0.269388	0.392439									-0.269388	0.392439
-0.269272	0.392725									-0.269272	0.392725
-0.266818	0.39301									-0.266818	0.39301
-0.266498	0.393295									-0.266498	0.393295
-0.266416	0.393581									-0.266416	0.393581
-0.265836	0.393866									-0.265836	0.393866
-0.262289	0.394151									-0.262289	0.394151
-0.259965	0.394437									-0.259965	0.394437
-0.259692	0.394722									-0.259692	0.394722
-0.25907	0.395007									-0.25907	0.395007
-0.256719	0.395292									-0.256719	0.395292
-0.25583	0.395578									-0.25583	0.395578
-0.255615	0.395863									-0.255615	0.395863
-0.254875	0.396148									-0.254875	0.396148
-0.254615	0.396434									-0.254615	0.396434
-0.2545	0.396719									-0.2545	0.396719
-0.254297	0.397004									-0.254297	0.397004
-0.254015	0.39729									-0.254015	0.39729
-0.253116	0.397575									-0.253116	0.397575
-0.252956	0.39786									-0.252956	0.39786
-0.252867	0.398146									-0.252867	0.398146
-0.251791	0.398431									-0.251791	0.398431
-0.251119	0.398716									-0.251119	0.398716
-0.250813	0.399001									-0.250813	0.399001
-0.25064	0.399287									-0.25064	0.399287
-0.250316	0.399572									-0.250316	0.399572
-0.250199	0.399857									-0.250199	0.399857
-0.250175	0.400143									-0.250175	0.400143
-0.247656	0.400428									-0.247656	0.400428
-0.247024	0.400713									-0.247024	0.400713
-0.246975	0.400999									-0.246975	0.400999
-0.244589	0.401284									-0.244589	0.401284
-0.241546	0.401569									-0.241546	0.401569
-0.241144	0.401854									-0.241144	0.401854
-0.241013	0.40214									-0.241013	0.40214
-0.238292	0.402425									-0.238292	0.402425
-0.237561	0.40271									-0.237561	0.40271
-0.236939	0.402996									-0.236939	0.402996
-0.236413	0.403281									-0.236413	0.403281
-0.235693	0.403566									-0.235693	0.403566
-0.234972	0.403852									-0.234972	0.403852
-0.23375	0.404137									-0.23375	0.404137
-0.232974	0.404422									-0.232974	0.404422
-0.232257	0.404708									-0.232257	0.404708
-0.231564	0.404993									-0.231564	0.404993
-0.231158	0.405278									-0.231158	0.405278
-0.230519	0.405563									-0.230519	0.405563
-0.229408	0.405849									-0.229408	0.405849
-0.229006	0.406134									-0.229006	0.406134
-0.22839	0.406419									-0.22839	0.406419
-0.227562	0.406705									-0.227562	0.406705
-0.225109	0.40699									-0.225109	0.40699
-0.223819	0.407275									-0.223819	0.407275
-0.223356	0.407561									-0.223356	0.407561
-0.223117	0.407846									-0.223117	0.407846
-0.222499	0.408131									-0.222499	0.408131
-0.221159	0.408417									-0.221159	0.408417
-0.220562	0.408702									-0.220562	0.408702
-0.219485	0.408987									-0.219485	0.408987
-0.219022	0.409272									-0.219022	0.409272
-0.217922	0.409558									-0.217922	0.409558
-0.217143	0.409843									-0.217143	0.409843
-0.215831	0.410128									-0.215831	0.410128
-0.212082	0.410414									-0.212082	0.410414
-0.211962	0.410699									-0.211962	0.410699
-0.211637	0.410984									-0.211637	0.410984
-0.211582	0.41127									-0.211582	0.41127
-0.210605	0.411555									-0.210605	0.411555
-0.210338	0.41184									-0.210338	0.41184
-0.210104	0.412126									-0.210104	0.412126
-0.208198	0.412411									-0.208198	0.412411
-0.208136	0.412696									-0.208136	0.412696
-0.207832	0.412981									-0.207832	0.412981
-0.207361	0.413267									-0.207361	0.413267
-0.205418	0.413552									-0.205418	0.413552
-0.20473	0.413837									-0.20473	0.413837
-0.201912	0.414123									-0.201912	0.414123
-0.201817	0.414408									-0.201817	0.414408
-0.20128	0.414693									-0.20128	0.414693
-0.200633	0.414979									-0.200633	0.414979
-0.200373	0.415264									-0.200373	0.415264
-0.198785	0.415549									-0.198785	0.415549
-0.198223	0.415835									-0.198223	0.415835
-0.197685	0.41612									-0.197685	0.41612
-0.196032	0.416405									-0.196032	0.416405
-0.19565	0.41669									-0.19565	0.41669
-0.195141	0.416976									-0.195141	0.416976
-0.194826	0.417261									-0.194826	0.417261
-0.192493	0.417546									-0.192493	0.417546
-0.192327	0.417832									-0.192327	0.417832
-0.191476	0.418117									-0.191476	0.418117
-0.191179	0.418402									-0.191179	0.418402
-0.189256	0.418688									-0.189256	0.418688
-0.188031	0.418973									-0.188031	0.418973
-0.187902	0.419258									-0.187902	0.419258
-0.18762	0.419544									-0.18762	0.419544
-0.187437	0.419829									-0.187437	0.419829
-0.185044	0.420114									-0.185044	0.420114
-0.183609	0.420399									-0.183609	0.420399
-0.182048	0.420685									-0.182048	0.420685
-0.181673	0.42097									-0.181673	0.42097
-0.180851	0.421255									-0.180851	0.421255
-0.179566	0.421541									-0.179566	0.421541
-0.177649	0.421826									-0.177649	0.421826
-0.177326	0.422111									-0.177326	0.422111
-0.177095	0.422397									-0.177095	0.422397
-0.174974	0.422682									-0.174974	0.422682
-0.173952	0.422967									-0.173952	0.422967
-0.172732	0.423252									-0.172732	0.423252
-0.172333	0.423538									-0.172333	0.423538
-0.171911	0.423823									-0.171911	0.423823
-0.171712	0.424108									-0.171712	0.424108
-0.171426	0.424394									-0.171426	0.424394
-0.170667	0.424679									-0.170667	0.424679
-0.169871	0.424964									-0.169871	0.424964
-0.169561	0.42525									-0.169561	0.42525
-0.168219	0.425535									-0.168219	0.425535
-0.167987	0.42582									-0.167987	0.42582
-0.16717	0.426106									-0.16717	0.426106
-0.166803	0.426391									-0.166803	0.426391
-0.16519	0.426676									-0.16519	0.426676
-0.164341	0.426961									-0.164341	0.426961
-0.164301	0.427247									-0.164301	0.427247
-0.162918	0.427532									-0.162918	0.427532
-0.162852	0.427817									-0.162852	0.427817
-0.161772	0.428103									-0.161772	0.428103
-0.161053	0.428388									-0.161053	0.428388
-0.159976	0.428673									-0.159976	0.428673
-0.159212	0.428959									-0.159212	0.428959
-0.158333	0.429244									-0.158333	0.429244
-0.158248	0.429529									-0.158248	0.429529
-0.157269	0.429815									-0.157269	0.429815
-0.15673	0.4301									-0.15673	0.4301
-0.156132	0.430385									-0.156132	0.430385
-0.150632	0.43067									-0.150632	0.43067
-0.150489	0.430956									-0.150489	0.430956
-0.150228	0.431241									-0.150228	0.431241
-0.149906	0.431526									-0.149906	0.431526
-0.149255	0.431812									-0.149255	0.431812
-0.149152	0.432097									-0.149152	0.432097
-0.148425	0.432382									-0.148425	0.432382
-0.147141	0.432668									-0.147141	0.432668
-0.145882	0.432953									-0.145882	0.432953
-0.145775	0.433238									-0.145775	0.433238
-0.145282	0.433524									-0.145282	0.433524
-0.144623	0.433809									-0.144623	0.433809
-0.142311	0.434094									-0.142311	0.434094
-0.141343	0.434379									-0.141343	0.434379
-0.139384	0.434665									-0.139384	0.434665
-0.13859	0.43495									-0.13859	0.43495
-0.137153	0.435235									-0.137153	0.435235
-0.136872	0.435521									-0.136872	0.435521
-0.135594	0.435806									-0.135594	0.435806
-0.135546	0.436091									-0.135546	0.436091
-0.135049	0.436377									-0.135049	0.436377
-0.133655	0.436662									-0.133655	0.436662
-0.132269	0.436947									-0.132269	0.436947
-0.132135	0.437233									-0.132135	0.437233
-0.131725	0.437518									-0.131725	0.437518
-0.131578	0.437803									-0.131578	0.437803
-0.131175	0.438088									-0.131175	0.438088
-0.13091	0.438374									-0.13091	0.438374
-0.129732	0.438659									-0.129732	0.438659
-0.129692	0.438944									-0.129692	0.438944
-0.128525	0.43923									-0.128525	0.43923
-0.127819	0.439515									-0.127819	0.439515
-0.127459	0.4398									-0.127459	0.4398
-0.126749	0.440086									-0.126749	0.440086
-0.126224	0.440371									-0.126224	0.440371
-0.12547	0.440656									-0.12547	0.440656
-0.124346	0.440942									-0.124346	0.440942
-0.12425	0.441227									-0.12425	0.441227
-0.123389	0.441512									-0.123389	0.441512
-0.123344	0.441797									-0.123344	0.441797
-0.123008	0.442083									-0.123008	0.442083
-0.12141	0.442368									-0.12141	0.442368
-0.121086	0.442653									-0.121086	0.442653
-0.118295	0.442939									-0.118295	0.442939
-0.117392	0.443224									-0.117392	0.443224
-0.114376	0.443509									-0.114376	0.443509
-0.112285	0.443795									-0.112285	0.443795
-0.111564	0.44408									-0.111564	0.44408
-0.110882	0.444365									-0.110882	0.444365
-0.109686	0.44465									-0.109686	0.44465
-0.108542	0.444936									-0.108542	0.444936
-0.108176	0.445221									-0.108176	0.445221
-0.106447	0.445506									-0.106447	0.445506
-0.106339	0.445792									-0.106339	0.445792
-0.105688	0.446077									-0.105688	0.446077
-0.105639	0.446362									-0.105639	0.446362
-0.103634	0.446648									-0.103634	0.446648
-0.102686	0.446933									-0.102686	0.446933
-0.10165	0.447218									-0.10165	0.447218
-0.10125	0.447504									-0.10125	0.447504
-0.100779	0.447789									-0.100779	0.447789
-0.100667	0.448074									-0.100667	0.448074
-0.100469	0.448359									-0.100469	0.448359
-0.0987178	0.448645									-0.0987178	0.448645
-0.0976021	0.44893									-0.0976021	0.44893
-0.0964969	0.449215									-0.0964969	0.449215
-0.0953007	0.449501									-0.0953007	0.449501
-0.0948219	0.449786									-0.0948219	0.449786
-0.0944116	0.450071									-0.0944116	0.450071
-0.0929905	0.450357									-0.0929905	0.450357
-0.0912551	0.450642									-0.0912551	0.450642
-0.090149	0.450927									-0.090149	0.450927
-0.0900557	0.451213									-0.0900557	0.451213
-0.0897033	0.451498									-0.0897033	0.451498
-0.0896857	0.451783									-0.0896857	0.451783
-0.0879486	0.452068									-0.0879486	0.452068
-0.0877727	0.452354									-0.0877727	0.452354
-0.0871851	0.452639									-0.0871851	0.452639
-0.0843472	0.452924									-0.0843472	0.452924
-0.0842998	0.45321									-0.0842998	0.45321
-0.0835102	0.453495									-0.0835102	0.453495
-0.0824689	0.45378									-0.0824689	0.45378
-0.0821756	0.454066									-0.0821756	0.454066
-0.0815327	0.454351									-0.0815327	0.454351
-0.0809733	0.454636									-0.0809733	0.454636
-0.0792888	0.454922									-0.0792888	0.454922
-0.078708	0.455207									-0.078708	0.455207
-0.078422	0.455492									-0.078422	0.455492
-0.0782244	0.455777									-0.0782244	0.455777
-0.0771797	0.456063									-0.0771797	0.456063
-0.0771045	0.456348									-0.0771045	0.456348
-0.0768999	0.456633									-0.0768999	0.456633
-0.0766594	0.456919									-0.0766594	0.456919
-0.0760431	0.457204									-0.0760431	0.457204
-0.0757308	0.457489									-0.0757308	0.457489
-0.0725151	0.457775									-0.0725151	0.457775
-0.072325	0.45806									-0.072325	0.45806
-0.0710922	0.458345									-0.0710922	0.458345
-0.0662136	0.458631									-0.0662136	0.458631
-0.0648724	0.458916									-0.0648724	0.458916
-0.0638396	0.459201									-0.0638396	0.459201
-0.0633569	0.459486									-0.0633569	0.459486
-0.0633477	0.459772									-0.0633477	0.459772
-0.0629549	0.460057									-0.0629549	0.460057
-0.0628089	0.460342									-0.0628089	0.460342
-0.0618215	0.460628									-0.0618215	0.460628
-0.0612278	0.460913									-0.0612278	0.460913
-0.0588615	0.461198									-0.0588615	0.461198
-0.0575101	0.461484									-0.0575101	0.461484
-0.0568868	0.461769									-0.0568868	0.461769
-0.0557535	0.462054									-0.0557535	0.462054
-0.0552394	0.46234									-0.0552394	0.46234
-0.0530431	0.462625									-0.0530431	0.462625
-0.0530145	0.46291									-0.0530145	0.46291
-0.052685	0.463195									-0.052685	0.463195
-0.0523152	0.463481									-0.0523152	0.463481
-0.0514072	0.463766									-0.0514072	0.463766
-0.0514064	0.464051									-0.0514064	0.464051
-0.0513417	0.464337									-0.0513417	0.464337
-0.0505011	0.464622									-0.0505011	0.464622
-0.0504942	0.464907									-0.0504942	0.464907
-0.0502473	0.465193									-0.0502473	0.465193
-0.0499752	0.465478									-0.0499752	0.465478
-0.0497523	0.465763									-0.0497523	0.465763
-0.0494777	0.466049									-0.0494777	0.466049
-0.0491505	0.466334									-0.0491505	0.466334
-0.0488337	0.466619									-0.0488337	0.466619
-0.0469832	0.466904									-0.0469832	0.466904
-0.0463474	0.46719									-0.0463474	0.46719
-0.0450617	0.467475									-0.0450617	0.467475
-0.0440575	0.46776									-0.0440575	0.46776
-0.0439533	0.468046									-0.0439533	0.468046
-0.0429674	0.468331									-0.0429674	0.468331
-0.0416908	0.468616									-0.0416908	0.468616
-0.0409187	0.468902									-0.0409187	0.468902
-0.0400911	0.469187									-0.0400911	0.469187
-0.039766	0.469472									-0.039766	0.469472
-0.0382092	0.469757									-0.0382092	0.469757
-0.0370463	0.470043									-0.0370463	0.470043
-0.036226	0.470328									-0.036226	0.470328
-0.0353133	0.470613									-0.0353133	0.470613
-0.0340185	0.470899									-0.0340185	0.470899
-0.033485	0.471184									-0.033485	0.471184
-0.0333766	0.471469									-0.0333766	0.471469
-0.0327752	0.471755									-0.0327752	0.471755
-0.0323527	0.47204									-0.0323527	0.47204
-0.0308746	0.472325									-0.0308746	0.472325
-0.0307464	0.472611									-0.0307464	0.472611
-0.0284278	0.472896									-0.0284278	0.472896
-0.0277214	0.473181									-0.0277214	0.473181
-0.0275609	0.473466									-0.0275609	0.473466
-0.0272067	0.473752									-0.0272067	0.473752
-0.0267685	0.474037									-0.0267685	0.474037
-0.0259106	0.474322									-0.0259106	0.474322
-0.0247875	0.474608									-0.0247875	0.474608
-0.0240956	0.474893									-0.0240956	0.474893
-0.022657	0.475178									-0.022657	0.475178
-0.0219196	0.475464									-0.0219196	0.475464
-0.0217248	0.475749									-0.0217248	0.475749
-0.0216641	0.476034									-0.0216641	0.476034
-0.01876	0.47632									-0.01876	0.47632
-0.0180063	0.476605									-0.0180063	0.476605
-0.0157181	0.47689									-0.0157181	0.47689
-0.0148869	0.477175									-0.0148869	0.477175
-0.0140507	0.477461									-0.0140507	0.477461
-0.011464	0.477746									-0.011464	0.477746
-0.0108596	0.478031									-0.0108596	0.478031
-0.0107506	0.478317									-0.0107506	0.478317
-0.0102933	0.478602									-0.0102933	0.478602
-0.00935479	0.478887									-0.00935479	0.478887
-0.00879051	0.479173									-0.00879051	0.479173
-0.00860783	0.479458									-0.00860783	0.479458
-0.00814476	0.479743									-0.00814476	0.479743
-0.00800701	0.480029									-0.00800701	0.480029
-0.00603687	0.480314									-0.00603687	0.480314
-0.00542144	0.480599									-0.00542144	0.480599
-0.00519055	0.480884									-0.00519055	0.480884
-0.00402283	0.48117									-0.00402283	0.48117
-0.00285608	0.481455									-0.00285608	0.481455
-0.000975464	0.48174									-0.000975464	0.48174
0.00159469	0.482026									0.00159469	0.482026
0.00216169	0.482311									0.00216169	0.482311
0.00398703	0.482596									0.00398703	0.482596
0.00800128	0.482882									0.00800128	0.482882
0.00877018	0.483167									0.00877018	0.483167
0.00906729	0.483452									0.00906729	0.483452
0.00912078	0.483738									0.00912078	0.483738
0.00940583	0.484023									0.00940583	0.484023
0.011656	0.484308									0.011656	0.484308
0.0118304	0.484593									0.0118304	0.484593
0.0121332	0.484879									0.0121332	0.484879
0.012897	0.485164									0.012897	0.485164
0.0129931	0.485449									0.0129931	0.485449
0.0130027	0.485735									0.0130027	0.485735
0.0137955	0.48602									0.0137955	0.48602
0.0138612	0.486305									0.0138612	0.486305
0.0143315	0.486591									0.0143315	0.486591
0.0169905	0.486876									0.0169905	0.486876
0.0171114	0.487161									0.0171114	0.487161
0.0180698	0.487447									0.0180698	0.487447
0.0188707	0.487732									0.0188707	0.487732
0.0195067	0.488017									0.0195067	0.488017
0.0206051	0.488302									0.0206051	0.488302
0.0206658	0.488588									0.0206658	0.488588
0.0220606	0.488873									0.0220606	0.488873
0.0221083	0.489158									0.0221083	0.489158
0.0239828	0.489444									0.0239828	0.489444
0.0256459	0.489729									0.0256459	0.489729
0.0257475	0.490014									0.0257475	0.490014
0.0262094	0.4903									0.0262094	0.4903
0.0267663	0.490585									0.0267663	0.490585
0.0296165	0.49087									0.0296165	0.49087
0.0300607	0.491155									0.0300607	0.491155
0.0322615	0.491441									0.0322615	0.491441
0.032959	0.491726									0.032959	0.491726
0.0336511	0.492011									0.0336511	0.492011
0.0341848	0.492297									0.0341848	0.492297
0.0349236	0.492582									0.0349236	0.492582
0.0355154	0.492867									0.0355154	0.492867
0.0356101	0.493153									0.0356101	0.493153
0.0357355	0.493438									0.0357355	0.493438
0.036335	0.493723									0.036335	0.493723
0.0372141	0.494009									0.0372141	0.494009
0.0377765	0.494294									0.0377765	0.494294
0.0407009	0.494579									0.0407009	0.494579
0.0407282	0.494864									0.0407282	0.494864
0.0413963	0.49515									0.0413963	0.49515
0.0414632	0.495435									0.0414632	0.495435
0.0421809	0.49572									0.0421809	0.49572
0.0426521	0.496006									0.0426521	0.496006
0.04558	0.496291									0.04558	0.496291
0.0457376	0.496576									0.0457376	0.496576
0.0459623	0.496862									0.0459623	0.496862
0.046381	0.497147									0.046381	0.497147
0.0480329	0.497432									0.0480329	0.497432
0.0480558	0.497718									0.0480558	0.497718
0.0487567	0.498003									0.0487567	0.498003
0.0488312	0.498288									0.0488312	0.498288
0.0488912	0.498573									0.0488912	0.498573
0.0489844	0.498859									0.0489844	0.498859
0.0513601	0.499144									0.0513601	0.499144
0.0522269	0.499429									0.0522269	0.499429
0.0534835	0.499715									0.0534835	0.499715
0.0554641	0.5									0.0554641	0.5
0.0560718	0.500285									0.0560718	0.500285
0.0564632	0.500571									0.0564632	0.500571
0.0568666	0.500856									0.0568666	0.500856
0.0588179	0.501141									0.0588179	0.501141
0.059063	0.501427									0.059063	0.501427
0.0597926	0.501712									0.0597926	0.501712
0.0598887	0.501997									0.0598887	0.501997
0.06045	0.502282									0.06045	0.502282
0.063617	0.502568									0.063617	0.502568
0.0639141	0.502853									0.0639141	0.502853
0.0650614	0.503138									0.0650614	0.503138
0.0662497	0.503424									0.0662497	0.503424
0.0683743	0.503709									0.0683743	0.503709
0.0698687	0.503994									0.0698687	0.503994
0.0706629	0.50428									0.0706629	0.50428
0.0710966	0.504565									0.0710966	0.504565
0.0738245	0.50485									0.0738245	0.50485
0.0746485	0.505136									0.0746485	0.505136
0.0774207	0.505421									0.0774207	0.505421
0.0780026	0.505706									0.0780026	0.505706
0.078096	0.505991									0.078096	0.505991
0.0786743	0.506277									0.0786743	0.506277
0.0791719	0.506562									0.0791719	0.506562
0.0792416	0.506847									0.0792416	0.506847
0.0792709	0.507133									0.0792709	0.507133
0.0818566	0.507418									0.0818566	0.507418
0.0823927	0.507703									0.0823927	0.507703
0.0835047	0.507989									0.0835047	0.507989
0.0840337	0.508274									0.0840337	0.508274
0.0845198	0.508559									0.0845198	0.508559
0.0859451	0.508845									0.0859451	0.508845
0.0862678	0.50913									0.0862678	0.50913
0.0872112	0.509415									0.0872112	0.509415
0.0872503	0.5097									0.0872503	0.5097
0.0883277	0.509986									0.0883277	0.509986
0.0902836	0.510271									0.0902836	0.510271
0.0905316	0.510556									0.0905316	0.510556
0.0907367	0.510842									0.0907367	0.510842
0.0911015	0.511127									0.0911015	0.511127
0.0912098	0.511412									0.0912098	0.511412
0.0936429	0.511698									0.0936429	0.511698
0.0937491	0.511983									0.0937491	0.511983
0.0948267	0.512268									0.0948267	0.512268
0.0953491	0.512553									0.0953491	0.512553
0.0961277	0.512839									0.0961277	0.512839
0.0966422	0.513124									0.0966422	0.513124
0.0967323	0.513409									0.0967323	0.513409
0.0984001	0.513695									0.0984001	0.513695
0.0995142	0.51398									0.0995142	0.51398
0.0995813	0.514265									0.0995813	0.514265
0.100793	0.514551									0.100793	0.514551
0.101046	0.514836									0.101046	0.514836
0.101167	0.515121									0.101167	0.515121
0.1028	0.515407									0.1028	0.515407
0.102838	0.515692									0.102838	0.515692
0.103504	0.515977									0.103504	0.515977
0.105624	0.516262									0.105624	0.516262
0.106846	0.516548									0.106846	0.516548
0.107018	0.516833									0.107018	0.516833
0.107092	0.517118									0.107092	0.517118
0.107389	0.517404									0.107389	0.517404
0.107432	0.517689									0.107432	0.517689
0.109784	0.517974									0.109784	0.517974
0.109826	0.51826									0.109826	0.51826
0.109923	0.518545									0.109923	0.518545
0.110621	0.51883									0.110621	0.51883
0.111408	0.519116									0.111408	0.519116
0.112017	0.519401									0.112017	0.519401
0.112716	0.519686									0.112716	0.519686
0.113338	0.519971									0.113338	0.519971
0.113846	0.520257									0.113846	0.520257
0.114341	0.520542									0.114341	0.520542
0.11453	0.520827									0.11453	0.520827
0.114648	0.521113									0.114648	0.521113
0.116287	0.521398									0.116287	0.521398
0.116311	0.521683									0.116311	0.521683
0.116789	0.521969									0.116789	0.521969
0.117157	0.522254									0.117157	0.522254
0.118192	0.522539									0.118192	0.522539
0.118668	0.522825									0.118668	0.522825
0.118986	0.52311									0.118986	0.52311
0.11905	0.523395									0.11905	0.523395
0.119496	0.52368									0.119496	0.52368
0.120279	0.523966									0.120279	0.523966
0.120353	0.524251									0.120353	0.524251
0.120777	0.524536									0.120777	0.524536
0.121432	0.524822									0.121432	0.524822
0.122333	0.525107									0.122333	0.525107
0.122469	0.525392									0.122469	0.525392
0.122928	0.525678									0.122928	0.525678
0.12316	0.525963									0.12316	0.525963
0.123653	0.526248									0.123653	0.526248
0.124375	0.526534									0.124375	0.526534
0.124464	0.526819									0.124464	0.526819
0.124988	0.527104									0.124988	0.527104
0.125297	0.527389									0.125297	0.527389
0.125794	0.527675									0.125794	0.527675
0.126198	0.52796									0.126198	0.52796
0.126243	0.528245									0.126243	0.528245
0.126376	0.528531									0.126376	0.528531
0.127357	0.528816									0.127357	0.528816
0.127465	0.529101									0.127465	0.529101
0.129598	0.529387									0.129598	0.529387
0.129861	0.529672									0.129861	0.529672
0.13023	0.529957									0.13023	0.529957
0.130373	0.530243									0.130373	0.530243
0.1313	0.530528									0.1313	0.530528
0.131356	0.530813									0.131356	0.530813
0.131393	0.531098									0.131393	0.531098
0.13259	0.531384									0.13259	0.531384
0.132752	0.531669									0.132752	0.531669
0.132822	0.531954									0.132822	0.531954
0.13305	0.53224									0.13305	0.53224
0.133308	0.532525									0.133308	0.532525
0.133673	0.53281									0.133673	0.53281
0.133848	0.533096									0.133848	0.533096
0.134146	0.533381									0.134146	0.533381
0.135695	0.533666									0.135695	0.533666
0.136041	0.533951									0.136041	0.533951
0.138734	0.534237									0.138734	0.534237
0.139051	0.534522									0.139051	0.534522
0.139088	0.534807									0.139088	0.534807
0.14028	0.535093									0.14028	0.535093
0.14127	0.535378									0.14127	0.535378
0.141313	0.535663									0.141313	0.535663
0.14275	0.535949									0.14275	0.535949
0.143251	0.536234									0.143251	0.536234
0.143571	0.536519									0.143571	0.536519
0.144269	0.536805									0.144269	0.536805
0.146666	0.53709									0.146666	0.53709
0.146839	0.537375									0.146839	0.537375
0.147171	0.53766									0.147171	0.53766
0.148203	0.537946									0.148203	0.537946
0.148341	0.538231									0.148341	0.538231
0.148696	0.538516									0.148696	0.538516
0.148705	0.538802									0.148705	0.538802
0.149192	0.539087									0.149192	0.539087
0.149288	0.539372									0.149288	0.539372
0.149316	0.539658									0.149316	0.539658
0.149629	0.539943									0.149629	0.539943
0.150086	0.540228									0.150086	0.540228
0.151088	0.540514									0.151088	0.540514
0.151425	0.540799									0.151425	0.540799
0.1516	0.541084									0.1516	0.541084
0.152769	0.541369									0.152769	0.541369
0.154754	0.541655									0.154754	0.541655
0.155004	0.54194									0.155004	0.54194
0.155089	0.542225									0.155089	0.542225
0.155655	0.542511									0.155655	0.542511
0.156849	0.542796									0.156849	0.542796
0.157844	0.543081									0.157844	0.543081
0.157909	0.543367									0.157909	0.543367
0.158833	0.543652									0.158833	0.543652
0.159786	0.543937									0.159786	0.543937
0.160654	0.544223									0.160654	0.544223
0.160797	0.544508									0.160797	0.544508
0.160802	0.544793									0.160802	0.544793
0.161268	0.545078									0.161268	0.545078
0.161326	0.545364									0.161326	0.545364
0.161525	0.545649									0.161525	0.545649
0.162372	0.545934									0.162372	0.545934
0.162791	0.54622									0.162791	0.54622
0.164982	0.546505									0.164982	0.546505
0.165441	0.54679									0.165441	0.54679
0.165541	0.547076									0.165541	0.547076
0.167095	0.547361									0.167095	0.547361
0.167508	0.547646									0.167508	0.547646
0.167845	0.547932									0.167845	0.547932
0.168491	0.548217									0.168491	0.548217
0.17085	0.548502									0.17085	0.548502
0.173119	0.548787									0.173119	0.548787
0.174813	0.549073									0.174813	0.549073
0.175571	0.549358									0.175571	0.549358
0.175716	0.549643									0.175716	0.549643
0.176043	0.549929									0.176043	0.549929
0.176216	0.550214									0.176216	0.550214
0.178023	0.550499									0.178023	0.550499
0.178197	0.550785									0.178197	0.550785
0.181045	0.55107									0.181045	0.55107
0.182317	0.551355									0.182317	0.551355
0.184642	0.551641									0.184642	0.551641
0.184689	0.551926									0.184689	0.551926
0.185364	0.552211									0.185364	0.552211
0.185477	0.552496									0.185477	0.552496
0.186009	0.552782									0.186009	0.552782
0.186929	0.553067									0.186929	0.553067
0.188053	0.553352									0.188053	0.553352
0.188498	0.553638									0.188498	0.553638
0.18993	0.553923									0.18993	0.553923
0.190893	0.554208									0.190893	0.554208
0.191595	0.554494									0.191595	0.554494
0.19224	0.554779									0.19224	0.554779
0.192691	0.555064									0.192691	0.555064
0.192844	0.55535									0.192844	0.55535
0.193088	0.555635									0.193088	0.555635
0.193511	0.55592									0.193511	0.55592
0.194409	0.556205									0.194409	0.556205
0.195303	0.556491									0.195303	0.556491
0.195367	0.556776									0.195367	0.556776
0.196841	0.557061									0.196841	0.557061
0.197059	0.557347									0.197059	0.557347
0.197198	0.557632									0.197198	0.557632
0.19845	0.557917									0.19845	0.557917
0.198493	0.558203									0.198493	0.558203
0.198499	0.558488									0.198499	0.558488
0.199449	0.558773									0.199449	0.558773
0.201485	0.559058									0.201485	0.559058
0.202901	0.559344									0.202901	0.559344
0.203059	0.559629									0.203059	0.559629
0.203366	0.559914									0.203366	0.559914
0.203948	0.5602									0.203948	0.5602
0.204099	0.560485									0.204099	0.560485
0.204178	0.56077									0.204178	0.56077
0.205528	0.561056									0.205528	0.561056
0.206151	0.561341									0.206151	0.561341
0.207879	0.561626									0.207879	0.561626
0.208183	0.561912									0.208183	0.561912
0.208209	0.562197									0.208209	0.562197
0.20953	0.562482									0.20953	0.562482
0.209936	0.562767									0.209936	0.562767
0.211207	0.563053									0.211207	0.563053
0.212024	0.563338									0.212024	0.563338
0.212333	0.563623									0.212333	0.563623
0.212759	0.563909									0.212759	0.563909
0.212806	0.564194									0.212806	0.564194
0.214026	0.564479									0.214026	0.564479
0.216021	0.564765									0.216021	0.564765
0.216061	0.56505									0.216061	0.56505
0.217471	0.565335									0.217471	0.565335
0.218028	0.565621									0.218028	0.565621
0.218371	0.565906									0.218371	0.565906
0.219637	0.566191									0.219637	0.566191
0.219858	0.566476									0.219858	0.566476
0.220619	0.566762									0.220619	0.566762
0.220741	0.567047									0.220741	0.567047
0.221016	0.567332									0.221016	0.567332
0.221667	0.567618									0.221667	0.567618
0.221729	0.567903									0.221729	0.567903
0.222802	0.568188									0.222802	0.568188
0.223932	0.568474									0.223932	0.568474
0.226052	0.568759									0.226052	0.568759
0.229471	0.569044									0.229471	0.569044
0.229937	0.56933									0.229937	0.56933
0.229965	0.569615									0.229965	0.569615
0.231162	0.5699									0.231162	0.5699
0.23296	0.570185									0.23296	0.570185
[truncated: 1,543 more rows]

## Sheet: B
		Fatty acyl-CoA biosynthesis
Acly		1.82494	-0.187281	-2.13156	0.149885	-1.16993	-2.36024	-2.33561	-2.04697					Pyruvate metabolism
Tecr		1.9914	-1.272	-1.42775	0.328897	-3.54028	-2.02974	-2.66035	-3.6012			Ldha		-0.517687	-4.23214	1.22535	3.70763	-4.36726	-3.92376	-4.46623	-3.9986
Slc25a1		0.106584	-1.95496	0.147639	1.7432	-1.74844	-1.99895	-1.77714	-2.08243			Vdac1		2.63461	-3.9225	-0.945036	1.37379	-1.3925	-2.05651	-2.35786	-2.38583
Hsd17b12		1.50376	0.584849	-1.61332	-0.994664	-2.1814	-2.58369	-2.1749	-2.37997			Dld		0.979962	-1.19482	0.453692	-0.437933	-1.10276	-1.56443	-2.25325	-2.74136
Acsl1		-1.46811	-4.65032	5.71336	0.809346	-2.7444	-2.18755	-1.41415	-1.65115			Pdhb		0.729352	-0.861104	-0.449993	0.610467	-1.69231	-1.04979	-1.26943	-1.84422
Hacd3		0.162009	-0.0963223	-0.586127	0.43128	-1.71678	-0.78797	0.130497	-1.0687			Dlat		0.271445	0.13458	-0.188961	-0.259962	-0.81924	-1.7691	-0.831692	-0.85644
Fasn		1.45111	2.10458	-1.75078	-2.27082	0.153549	-0.848162	-1.06891	-1.11941
Hsd17b8		-0.463542	-0.519525	0.871528	0.280649	-1.15225	0.0227805	-0.173501	-0.499145
Acsl4		-0.429903	0.462885	0.0591226	0.0210537	-0.3132	-0.705574	-0.407918	-0.199069
Acaca		-0.0267739	0.996005	0.0238962	-0.864362	-0.614917	-0.137651	-0.418065	-0.393814
Acsl3		-1.5099	0.865721	1.01645	-0.134274	-1.65441	0.805532	1.13151	1.04999					TCA cycle
Ppt2		0.326128	0.229262	0.251749	-0.82112	0.647848	0.552315	0.464358	0.315414			Sdhc		-0.261065	0.605679	-0.331574	0.00410323	-1.35612	-1.36566	-3.57986	-1.80864
												Mdh2		0.278084	-1.03101	0.0212873	0.790431	-2.46667	-2.38898	-2.12778	-2.3909
												Dld		0.979962	-1.19482	0.453692	-0.437933	-1.10276	-1.56443	-2.25325	-2.74136
		Peroxisomal lipid metabolism										Suclg1		-0.0328806	-0.358982	0.26148	0.26315	-1.09444	-1.86744	-0.828179	-1.83173
Hsd17b4		-0.377212	0.111342	0.550637	0.0151584	-1.03365	-1.32851	-1.48662	-1.69128			Sucla2		0.0215135	0.0288561	0.494004	-0.454947	-0.794298	-1.05103	-1.01863	-0.870447
Acox3		-1.43838	-0.70335	0.764922	1.78379	-2.24507	-1.21389	-0.857888	-1.15177			Sdha		-0.37382	-0.576064	1.37549	0.0748912	-1.20782	-0.931013	-0.76336	-0.737254
Crat		-0.614808	-0.443551	0.388057	0.829044	-0.449474	-1.79853	-1.18232	-0.880592			Ogdh		0.228251	-0.220564	-0.276874	0.349563	-0.575907	-1.08278	-0.807672	-0.863234
Aldh3a2		-0.836759	0.994656	0.457655	-0.261838	-0.900758	-1.65687	-0.637969	-1.0766			Cs		2.15381	-0.129848	-1.83052	-0.706868	1.11982	-1.07637	-1.52606	-1.04997
Acox1		0.503091	-1.0548	0.295337	0.220054	-0.252677	-0.303405	-0.49959	-0.33853			Aco2		-0.617492	-0.570257	0.558093	1.04352	-0.621777	-0.694255	-0.792913	-0.331779
Abcd1		0.505941	-0.0178268	0.227384	-0.754992	0.507816	0.58615	0.0428597	-0.413218			Me2		0.153191	-1.76181	0.83046	0.987146	-1.37953	-0.479479	-0.348423	-0.052732
Acaa1a		0.161275	1.99953	-0.580497	-1.24479	0.987355	1.06754	0.763561	0.61554			Nnt		-0.432553	0.358981	0.443872	-0.0514255	-0.417296	-0.023135	0.188018	0.227869
Eci2		-1.28675	-0.495526	0.790002	1.36303	0.0302119	1.45297	1.67248	1.47314			Sdhb		0.272323	0.438957	-0.422254	-0.270772	-0.477495	0.149934	0.0542106	0.906832
												Idh3a		1.12539	0.105961	-0.487156	-0.832864	-0.0742885	0.636583	0.198878	0.147176
		Mitochondrial fatty acid b-oxidation										Dlst		1.62192	-1.12756	-0.436919	-0.193749	0.139473	0.185282	0.693998	0.518378
Hadha		1.01728	-1.26504	-0.0165344	0.18103	-1.83346	-1.31506	-1.41529	-1.63363			Fh		0.978022	1.79539	-1.78142	-1.26307	0.779317	1.00336	-0.235467	0.261598
Acot9		1.20233	-1.09021	-0.130949	-0.267751	-0.608123	-1.73728	-1.57546	-1.80535			Idh2		-0.500049	1.13084	-0.201992	-0.169397	0.515754	0.766722	0.453913	0.800601
Acadl		-0.345062	-0.800194	0.352572	1.27414	-1.78839	-1.18604	-0.888566	-1.05026
Acads		0.968333	-0.782034	-0.367126	0.0745191	-0.857745	-1.57505	-0.70396	-0.642981
Acot7		1.29543	1.23636	-2.0135	-1.03049	-0.328358	-0.701089	-1.09981	-1.36322					Glycolysis
Eci1		0.171538	-1.28276	0.740611	0.439564	-2.2262	-0.43022	0.170504	-0.244666			Pkm		-0.898267	-1.84877	0.331433	2.34962	-2.48555	-2.52642	-2.53703	-2.84565
Echs1		-0.782701	0.533685	0.812649	-0.311822	0.421271	-1.01255	-1.2475	-1.2874			Gnpda1		-0.784516	-1.36856	0.687367	1.83364	-1.98554	-1.8273	-2.23818	-2.11136
Acadm		0.0834487	-0.710082	0.561028	-0.0443046	-0.456913	-0.769794	-0.205026	-0.0385185			Pfkl		-2.78946	-2.89559	2.66387	3.63312	-3.23062	-2.20976	-1.41863	-1.35222
Hadhb		-0.210505	-1.05067	0.748481	0.630096	-0.263632	-0.0942319	-0.106752	0.33089			Pfkp		0.912301	1.24882	-1.11285	-1.41176	-0.966544	-0.740858	-1.02632	-1.25979
Acadvl		0.462358	1.33135	-0.356117	-1.56698	1.27799	0.0175246	-0.759388	-0.573796			Eno3		-0.555329	-1.9707	0.332253	2.28094	-0.653471	-0.816453	-1.44235	-0.554703
Pccb		-1.11913	-0.266964	2.02655	-0.375426	-0.356288	0.424547	0.195875	0.502505			Gapdh		-0.303223	-2.07765	0.579697	1.99709	-1.0886	-1.0881	-0.731166	-0.334503
Mmut		-0.779311	-0.166021	0.229099	0.860275	-0.833667	0.40729	0.729107	0.877617			Hk1		0.727985	-0.255143	-0.297002	-0.17001	0.311487	-0.86394	-1.00252	-0.710344
Acaa2		0.117081	0.313409	-0.717913	0.442662	0.812367	0.652893	0.13039	0.562387			Adpgk		-2.98621	1.2439	2.29683	-0.114025	-0.759021	-0.989471	0.23192	-0.31367
Hadh		0.225722	-0.695775	0.105838	0.458635	0.427976	0.580104	0.622011	1.08997			Pgk2		-1.6341	-1.5297	1.60566	2.18313	-0.593939	-0.215622	-0.467066	-0.0095036
												Gpi		-1.89486	-3.08988	1.9249	3.55441	-1.60952	-0.82978	0.233536	0.553532
												Pfkm		0.548929	2.30173	-2.28598	-0.925026	-0.227308	0.508442	-0.172304	-0.439818
												Hk3		-1.3241	-2.06497	1.82131	2.03764	-0.0743041	-0.299654	0.0581298	0.273606
												Tpi1		-0.0949281	-1.92097	-0.242006	2.26906	0.22462	0.25465	0.550503	0.943616
												Pgk1		-0.950524	-2.43714	1.19438	2.66145	-0.79254	0.379562	1.18322	1.37975
												Aldoc		-0.662807	-1.72427	0.699883	1.70331	-0.483899	0.646722	1.02306	1.41662
												Hk2		-0.989828	-0.46474	1.59215	0.279222	0.123985	0.997083	0.829969	1.20024

## Sheet: C-D
Measurement	Well	Group	Time	OCR	ECAR	PER
1	A01	Background	1.88333	0	0	0
1	A02	DC PS	1.88333	114.338	50.5046	0
1	A03	DC PS	1.88333	123.799	50.092	0
1	A04	DC PS	1.88333	118.725	54.7943	0
1	A05	DC PS	1.88333	105.841	49.255	0
1	A06	DC PS	1.88333	135.813	53.1339	0
1	A07	DC NS	1.88333	102.647	45.9675	0
1	A08	DC NS	1.88333	93.1268	46.3161	0
1	A09	DC NS	1.88333	96.677	45.7893	0
1	A10	DC NS	1.88333	107.44	43.8407	0
1	A11	DC NS	1.88333	111.743	48.3947	0
1	A12	Background	1.88333	0	0	0
1	B01	DC PS	1.88333	108.057	49.0318	0
1	B02	DC PS	1.88333	115.051	51.801	0
1	B03	DC PS	1.88333	103.136	48.4788	0
1	B04	DC PS	1.88333	106.967	46.287	0
1	B05	DC PS	1.88333	99.3791	46.6784	0
1	B06	DC PS	1.88333	104.175	48.9803	0
1	B07	DC NS	1.88333	140.068	59.7622	0
1	B08	DC NS	1.88333	125.446	60.7083	0
1	B09	DC NS	1.88333	137.161	61.286	0
1	B10	DC NS	1.88333	141.588	59.6326	0
1	B11	DC NS	1.88333	126.856	63.5132	0
1	B12	DC NS	1.88333	92.6414	47.7044	0
1	C01	DC PS	1.88333	92.2616	40.9277	0
1	C02	DC PS	1.88333	112.028	52.5823	0
1	C03	DC PS	1.88333	122.749	54.5405	0
1	C04	DC PS	1.88333	112.03	50.7339	0
1	C05	DC PS	1.88333	114.239	50.4995	0
1	C06	DC PS	1.88333	121.934	56.1661	0
1	C07	DC NS	1.88333	135.707	57.0084	0
1	C08	DC NS	1.88333	134.353	57.8823	0
1	C09	DC NS	1.88333	131.299	58.7728	0
1	C10	DC NS	1.88333	116.466	38.5489	0
1	C11	DC NS	1.88333	125.28	52.986	0
1	C12	DC NS	1.88333	119.143	54.927	0
1	D01	DC PS	1.88333	98.1353	50.1132	0
1	D02	DC PS	1.88333	129.481	57.4699	0
1	D03	DC PS	1.88333	133.661	60.661	0
1	D04	DC PS	1.88333	128.29	57.1096	0
1	D05	DC PS	1.88333	124.765	60.5415	0
1	D06	DC PS	1.88333	131.293	58.9651	0
1	D07	DC NS	1.88333	79.8048	36.7385	0
1	D08	DC NS	1.88333	74.1496	37.0729	0
1	D09	DC NS	1.88333	74.5512	37.9992	0
1	D10	DC NS	1.88333	73.4027	36.9943	0
1	D11	DC NS	1.88333	86.9105	40.5135	0
1	D12	DC NS	1.88333	69.5905	34.5925	0
1	E01	DC PS	1.88333	109.884	58.3635	0
1	E02	DC PS	1.88333	106.715	57.1623	0
1	E03	DC PS	1.88333	107.95	59.7101	0
1	E04	DC PS	1.88333	126.039	57.1781	0
1	E05	DC PS	1.88333	108.397	59.0422	0
1	E06	DC PS	1.88333	110.962	56.172	0
1	E07	DC NS	1.88333	116.935	55.3783	0
1	E08	DC NS	1.88333	121.346	57.0439	0
1	E09	DC NS	1.88333	110.607	58.2693	0
1	E10	DC NS	1.88333	111.026	58.0053	0
1	E11	DC NS	1.88333	128.266	59.2317	0
1	E12	DC NS	1.88333	121.929	56.6718	0
1	F01	DC PS	1.88333	99.1734	52.6712	0
1	F02	DC PS	1.88333	97.79	46.3698	0
1	F03	DC PS	1.88333	93.2786	42.6108	0
1	F04	DC PS	1.88333	93.9996	41.8076	0
1	F05	DC PS	1.88333	88.7326	43.2637	0
1	F06	DC PS	1.88333	91.9791	43.0954	0
1	F07	DC NS	1.88333	140.588	51.3986	0
1	F08	DC NS	1.88333	140.248	53.6654	0
1	F09	DC NS	1.88333	147.455	54.0613	0
1	F10	DC NS	1.88333	136.466	38.6741	0
1	F11	DC NS	1.88333	152.704	50.3072	0
1	F12	DC NS	1.88333	139.891	55.1141	0
1	G01	DC PS	1.88333	83.0734	42.0507	0
1	G02	DC PS	1.88333	110.081	61.5641	0
1	G03	DC PS	1.88333	116.036	54.3861	0
1	G04	DC PS	1.88333	111.024	59.8866	0
1	G05	DC PS	1.88333	110.722	58.4248	0
1	G06	DC PS	1.88333	102.881	57.1001	0
1	G07	DC NS	1.88333	127.504	54.7837	0
1	G08	DC NS	1.88333	120.936	53.8945	0
1	G09	DC NS	1.88333	126.311	55.0601	0
1	G10	DC NS	1.88333	102.736	37.5753	0
1	G11	DC NS	1.88333	135.626	58.1455	0
1	G12	DC NS	1.88333	128.022	63.1243	0
1	H01	Background	1.88333	0	0	0
1	H02	DC PS	1.88333	107.04	49.6621	0
1	H03	DC PS	1.88333	117.531	53.1765	0
1	H04	DC PS	1.88333	115.206	54.6267	0
1	H05	DC PS	1.88333	105.512	53.7868	0
1	H06	DC PS	1.88333	113.601	53.7671	0
1	H07	DC NS	1.88333	100.896	55.5206	0
1	H08	DC NS	1.88333	105.579	49.0184	0
1	H09	DC NS	1.88333	105.702	54.2033	0
1	H10	DC NS	1.88333	102.486	47.2006	0
1	H11	DC NS	1.88333	112.414	51.9388	0
1	H12	Background	1.88333	0	0	0
2	A01	Background	9.63333	0	0	0
2	A02	DC PS	9.63333	110.086	48.8137	0
2	A03	DC PS	9.63333	118.987	48.8017	0
2	A04	DC PS	9.63333	113.246	50.2868	0
2	A05	DC PS	9.63333	102.333	47.2549	0
2	A06	DC PS	9.63333	127.116	50.4067	0
2	A07	DC NS	9.63333	98.605	43.1525	0
2	A08	DC NS	9.63333	89.5096	42.9215	0
2	A09	DC NS	9.63333	93.2073	43.0892	0
2	A10	DC NS	9.63333	103.923	40.7296	0
2	A11	DC NS	9.63333	107.479	45.8649	0
2	A12	Background	9.63333	0	0	0
2	B01	DC PS	9.63333	104.47	48.1614	0
2	B02	DC PS	9.63333	111.449	48.4463	0
2	B03	DC PS	9.63333	100.673	44.7666	0
2	B04	DC PS	9.63333	102.931	43.0176	0
2	B05	DC PS	9.63333	93.7978	42.6987	0
2	B06	DC PS	9.63333	101.502	44.8543	0
2	B07	DC NS	9.63333	136.107	53.8829	0
2	B08	DC NS	9.63333	125.764	56.0968	0
2	B09	DC NS	9.63333	134.755	56.3812	0
2	B10	DC NS	9.63333	139.024	56.1649	0
2	B11	DC NS	9.63333	127.16	56.6987	0
2	B12	DC NS	9.63333	90.5341	44.8574	0
2	C01	DC PS	9.63333	89.7115	37.4952	0
2	C02	DC PS	9.63333	110.286	50.24	0
2	C03	DC PS	9.63333	122.362	54.1834	0
2	C04	DC PS	9.63333	110.263	49.3298	0
2	C05	DC PS	9.63333	108.71	47.7902	0
2	C06	DC PS	9.63333	117.592	54.0013	0
2	C07	DC NS	9.63333	131.98	52.3633	0
2	C08	DC NS	9.63333	130.512	51.951	0
2	C09	DC NS	9.63333	127.642	54.7851	0
2	C10	DC NS	9.63333	106.08	36.0114	0
2	C11	DC NS	9.63333	122.144	50.3306	0
2	C12	DC NS	9.63333	116.862	51.4867	0
2	D01	DC PS	9.63333	94.9976	46.4223	0
2	D02	DC PS	9.63333	125.034	55.6019	0
2	D03	DC PS	9.63333	126.613	60.2685	0
2	D04	DC PS	9.63333	124.409	54.6301	0
2	D05	DC PS	9.63333	120.46	53.4982	0
2	D06	DC PS	9.63333	126.421	58.9582	0
2	D07	DC NS	9.63333	75.6092	34.6166	0
2	D08	DC NS	9.63333	70.8866	34.9672	0
2	D09	DC NS	9.63333	72.8367	35.0228	0
2	D10	DC NS	9.63333	69.5792	32.8024	0
2	D11	DC NS	9.63333	83.3138	36.4179	0
2	D12	DC NS	9.63333	67.3283	29.6928	0
2	E01	DC PS	9.63333	106.749	54.5886	0
2	E02	DC PS	9.63333	103.118	54.8966	0
2	E03	DC PS	9.63333	102.601	56.4824	0
2	E04	DC PS	9.63333	121.145	54.09	0
2	E05	DC PS	9.63333	103.994	51.7561	0
2	E06	DC PS	9.63333	107.5	56.8307	0
2	E07	DC NS	9.63333	114.571	54.8749	0
2	E08	DC NS	9.63333	117.434	55.7891	0
2	E09	DC NS	9.63333	108.976	53.5112	0
2	E10	DC NS	9.63333	108.823	53.8994	0
2	E11	DC NS	9.63333	125.096	53.931	0
2	E12	DC NS	9.63333	119.901	53.8903	0
2	F01	DC PS	9.63333	96.2983	52.7385	0
2	F02	DC PS	9.63333	94.709	43.0789	0
2	F03	DC PS	9.63333	90.1179	40.6296	0
2	F04	DC PS	9.63333	90.7058	38.5116	0
2	F05	DC PS	9.63333	85.0424	39.4448	0
2	F06	DC PS	9.63333	88.857	41.643	0
2	F07	DC NS	9.63333	136.614	50.5928	0
2	F08	DC NS	9.63333	135.815	50.8754	0
2	F09	DC NS	9.63333	142.869	53.5234	0
2	F10	DC NS	9.63333	125.679	34.8403	0
2	F11	DC NS	9.63333	145.446	51.0114	0
2	F12	DC NS	9.63333	132.709	54.3983	0
2	G01	DC PS	9.63333	82.013	39.5712	0
2	G02	DC PS	9.63333	107.226	58.7674	0
2	G03	DC PS	9.63333	111.216	51.9151	0
2	G04	DC PS	9.63333	107.242	53.7765	0
2	G05	DC PS	9.63333	109.66	53.2534	0
2	G06	DC PS	9.63333	99.5271	53.2664	0
2	G07	DC NS	9.63333	125.586	52.0723	0
2	G08	DC NS	9.63333	117.631	50.0182	0
2	G09	DC NS	9.63333	123.17	50.6986	0
2	G10	DC NS	9.63333	92.0527	30.7197	0
2	G11	DC NS	9.63333	128.223	51.7053	0
2	G12	DC NS	9.63333	123.49	58.5306	0
2	H01	Background	9.63333	0	0	0
2	H02	DC PS	9.63333	105.639	47.2667	0
2	H03	DC PS	9.63333	115.991	50.7694	0
2	H04	DC PS	9.63333	112.162	52.5643	0
2	H05	DC PS	9.63333	104.581	50.3979	0
2	H06	DC PS	9.63333	111.965	51.2605	0
2	H07	DC NS	9.63333	99.9156	50.4607	0
2	H08	DC NS	9.63333	103.22	47.418	0
2	H09	DC NS	9.63333	103.02	50.1276	0
2	H10	DC NS	9.63333	96.7269	42.6856	0
2	H11	DC NS	9.63333	109.955	50.0779	0
2	H12	Background	9.63333	0	0	0
3	A01	Background	17.3667	0	0	0
3	A02	DC PS	17.3667	106.801	47.1693	0
3	A03	DC PS	17.3667	115.186	46.3753	0
3	A04	DC PS	17.3667	110.668	48.8377	0
3	A05	DC PS	17.3667	99.9162	44.9958	0
3	A06	DC PS	17.3667	126.381	47.8084	0
3	A07	DC NS	17.3667	95.5915	41.1447	0
3	A08	DC NS	17.3667	87.1207	41.2319	0
3	A09	DC NS	17.3667	89.9322	40.6628	0
3	A10	DC NS	17.3667	101.554	39.2474	0
3	A11	DC NS	17.3667	105.628	44.3464	0
3	A12	Background	17.3667	0	0	0
3	B01	DC PS	17.3667	102.082	45.9142	0
3	B02	DC PS	17.3667	110.656	45.7915	0
3	B03	DC PS	17.3667	99.2915	42.3507	0
3	B04	DC PS	17.3667	102.575	40.3724	0
3	B05	DC PS	17.3667	93.2512	40.3931	0
3	B06	DC PS	17.3667	100.665	42.3191	0
3	B07	DC NS	17.3667	141.451	51.8935	0
3	B08	DC NS	17.3667	128.189	53.6769	0
3	B09	DC NS	17.3667	138.712	55.3241	0
3	B10	DC NS	17.3667	146.391	54.3349	0
3	B11	DC NS	17.3667	127.532	55.2767	0
3	B12	DC NS	17.3667	89.3134	43.1082	0
3	C01	DC PS	17.3667	89.9948	35.708	0
3	C02	DC PS	17.3667	110.876	48.4328	0
3	C03	DC PS	17.3667	119.908	51.6097	0
3	C04	DC PS	17.3667	110.154	47.3599	0
3	C05	DC PS	17.3667	107.886	45.715	0
3	C06	DC PS	17.3667	116.572	51.5884	0
3	C07	DC NS	17.3667	131.215	50.4075	0
3	C08	DC NS	17.3667	129.772	50.0917	0
3	C09	DC NS	17.3667	127.189	53.0295	0
3	C10	DC NS	17.3667	101.049	36.6994	0
3	C11	DC NS	17.3667	121.837	48.6227	0
3	C12	DC NS	17.3667	117.09	50.0952	0
3	D01	DC PS	17.3667	94.491	44.7703	0
3	D02	DC PS	17.3667	123.28	53.7885	0
3	D03	DC PS	17.3667	125.951	57.7314	0
3	D04	DC PS	17.3667	123.945	52.7459	0
3	D05	DC PS	17.3667	118.895	51.4208	0
3	D06	DC PS	17.3667	125.595	57.551	0
3	D07	DC NS	17.3667	75.0796	33.0322	0
3	D08	DC NS	17.3667	70.0431	33.4062	0
3	D09	DC NS	17.3667	71.5797	33.026	0
3	D10	DC NS	17.3667	68.8905	31.3476	0
3	D11	DC NS	17.3667	82.7397	34.8389	0
3	D12	DC NS	17.3667	66.2838	28.599	0
3	E01	DC PS	17.3667	106.687	53.4542	0
3	E02	DC PS	17.3667	103.03	52.679	0
3	E03	DC PS	17.3667	103.214	53.9175	0
3	E04	DC PS	17.3667	119.948	53.297	0
3	E05	DC PS	17.3667	103.255	49.7978	0
3	E06	DC PS	17.3667	107.253	55.99	0
3	E07	DC NS	17.3667	115.56	52.8228	0
3	E08	DC NS	17.3667	117.343	53.7589	0
3	E09	DC NS	17.3667	106.983	52.1366	0
3	E10	DC NS	17.3667	109.149	51.96	0
3	E11	DC NS	17.3667	126.109	52.157	0
3	E12	DC NS	17.3667	119.762	51.7721	0
3	F01	DC PS	17.3667	96.7419	50.9543	0
3	F02	DC PS	17.3667	94.8998	41.1409	0
3	F03	DC PS	17.3667	90.0483	38.936	0
3	F04	DC PS	17.3667	89.238	37.1959	0
3	F05	DC PS	17.3667	84.7626	37.8024	0
3	F06	DC PS	17.3667	88.0457	39.9481	0
3	F07	DC NS	17.3667	136.242	50.9214	0
3	F08	DC NS	17.3667	135.037	49.7395	0
3	F09	DC NS	17.3667	141.113	51.3575	0
3	F10	DC NS	17.3667	115.096	33.2656	0
3	F11	DC NS	17.3667	143.692	47.917	0
3	F12	DC NS	17.3667	129.772	50.6977	0
3	G01	DC PS	17.3667	82.7315	37.7453	0
3	G02	DC PS	17.3667	107.562	56.1933	0
3	G03	DC PS	17.3667	110.698	49.2513	0
3	G04	DC PS	17.3667	105.942	51.2133	0
3	G05	DC PS	17.3667	109.597	50.2278	0
3	G06	DC PS	17.3667	99.1042	50.8884	0
3	G07	DC NS	17.3667	126.623	50.736	0
3	G08	DC NS	17.3667	116.711	50.2029	0
3	G09	DC NS	17.3667	122.24	48.3666	0
3	G10	DC NS	17.3667	87.6021	30.0725	0
3	G11	DC NS	17.3667	127.3	50.6145	0
3	G12	DC NS	17.3667	122.526	55.5802	0
3	H01	Background	17.3667	0	0	0
3	H02	DC PS	17.3667	105.944	45.0958	0
3	H03	DC PS	17.3667	115.573	49.1951	0
3	H04	DC PS	17.3667	112.24	50.9077	0
3	H05	DC PS	17.3667	104.049	47.3187	0
3	H06	DC PS	17.3667	111.647	49.7092	0
3	H07	DC NS	17.3667	100.153	49.2676	0
3	H08	DC NS	17.3667	103.75	46.0597	0
3	H09	DC NS	17.3667	102.329	48.1811	0
3	H10	DC NS	17.3667	91.6695	39.7351	0
3	H11	DC NS	17.3667	109.289	49.0366	0
3	H12	Background	17.3667	0	0	0
4	A01	Background	26.2833	0	0	0
4	A02	DC PS	26.2833	124.506	64.3754	0
4	A03	DC PS	26.2833	131.675	63.1928	0
4	A04	DC PS	26.2833	113.007	66.5125	0
4	A05	DC PS	26.2833	106.251	61.541	0
4	A06	DC PS	26.2833	126.515	62.5561	0
4	A07	DC NS	26.2833	132.42	91.9205	0
4	A08	DC NS	26.2833	123.252	90.7309	0
4	A09	DC NS	26.2833	112.685	89.4076	0
4	A10	DC NS	26.2833	120.546	82.4152	0
4	A11	DC NS	26.2833	146.933	100.897	0
4	A12	Background	26.2833	0	0	0
4	B01	DC PS	26.2833	135.411	70.3954	0
4	B02	DC PS	26.2833	89.9145	143.313	0
4	B03	DC PS	26.2833	93.9689	148.364	0
4	B04	DC PS	26.2833	97.4582	154.645	0
4	B05	DC PS	26.2833	83.907	146.548	0
4	B06	DC PS	26.2833	99.5152	157.616	0
4	B07	DC NS	26.2833	154.588	166.131	0
4	B08	DC NS	26.2833	150.124	175.905	0
4	B09	DC NS	26.2833	159.446	174.702	0
4	B10	DC NS	26.2833	155.686	163.244	0
4	B11	DC NS	26.2833	167.125	177.342	0
4	B12	DC NS	26.2833	124.723	99.7928	0
4	C01	DC PS	26.2833	97.2667	145.296	0
4	C02	DC PS	26.2833	99.0718	105.154	0
4	C03	DC PS	26.2833	111.516	110.053	0
4	C04	DC PS	26.2833	107.805	118.478	0
4	C05	DC PS	26.2833	101.871	106.265	0
4	C06	DC PS	26.2833	115.988	121.714	0
4	C07	DC NS	26.2833	150.402	130.019	0
4	C08	DC NS	26.2833	159.432	134.625	0
4	C09	DC NS	26.2833	154.014	123.904	0
4	C10	DC NS	26.2833	146.768	66.1653	0
4	C11	DC NS	26.2833	125.108	115.285	0
4	C12	DC NS	26.2833	152.642	128.068	0
4	D01	DC PS	26.2833	104.217	110.6	0
4	D02	DC PS	26.2833	115.516	107.615	0
4	D03	DC PS	26.2833	124.226	121.242	0
4	D04	DC PS	26.2833	123.237	115.118	0
4	D05	DC PS	26.2833	108.142	95.7538	0
4	D06	DC PS	26.2833	124.26	119.96	0
4	D07	DC NS	26.2833	87.7675	83.8982	0
4	D08	DC NS	26.2833	77.0959	78.3514	0
4	D09	DC NS	26.2833	78.1628	84.3544	0
4	D10	DC NS	26.2833	80.286	85.4246	0
4	D11	DC NS	26.2833	84.8161	85.4687	0
4	D12	DC NS	26.2833	85.0819	83.5693	0
4	E01	DC PS	26.2833	114.001	116.958	0
4	E02	DC PS	26.2833	92.6415	115.434	0
4	E03	DC PS	26.2833	106.829	142.636	0
4	E04	DC PS	26.2833	123.392	146.045	0
4	E05	DC PS	26.2833	109.628	130.236	0
4	E06	DC PS	26.2833	109.181	140.391	0
4	E07	DC NS	26.2833	127.365	147.108	0
4	E08	DC NS	26.2833	110.508	154.822	0
4	E09	DC NS	26.2833	112.868	154.94	0
4	E10	DC NS	26.2833	125.373	156.211	0
4	E11	DC NS	26.2833	143.406	175.412	0
4	E12	DC NS	26.2833	115.318	152.386	0
4	F01	DC PS	26.2833	102.123	121.906	0
4	F02	DC PS	26.2833	91.5826	98.8929	0
4	F03	DC PS	26.2833	91.0539	99.3132	0
4	F04	DC PS	26.2833	93.6091	93.2232	0
4	F05	DC PS	26.2833	72.4646	87.063	0
4	F06	DC PS	26.2833	94.3647	103.386	0
4	F07	DC NS	26.2833	143.005	126.481	0
4	F08	DC NS	26.2833	144.756	130.31	0
4	F09	DC NS	26.2833	136.177	125.667	0
4	F10	DC NS	26.2833	127.959	52.116	0
4	F11	DC NS	26.2833	141.077	119.162	0
4	F12	DC NS	26.2833	140.758	98.9056	0
4	G01	DC PS	26.2833	82.7991	88.7026	0
4	G02	DC PS	26.2833	83.3213	148.43	0
4	G03	DC PS	26.2833	108.124	152.395	0
4	G04	DC PS	26.2833	105.284	171.291	0
4	G05	DC PS	26.2833	93.2071	134.288	0
4	G06	DC PS	26.2833	99.4856	151.057	0
4	G07	DC NS	26.2833	136.219	148.844	0
4	G08	DC NS	26.2833	134.202	147.934	0
4	G09	DC NS	26.2833	129.659	150.085	0
4	G10	DC NS	26.2833	101.197	52.3804	0
4	G11	DC NS	26.2833	130.537	158.544	0
4	G12	DC NS	26.2833	130.793	168.726	0
4	H01	Background	26.2833	0	0	0
4	H02	DC PS	26.2833	112.655	101.11	0
4	H03	DC PS	26.2833	104.299	99.1994	0
4	H04	DC PS	26.2833	119.902	115.709	0
4	H05	DC PS	26.2833	110.182	108.008	0
4	H06	DC PS	26.2833	102.602	108.866	0
4	H07	DC NS	26.2833	107.613	95.1795	0
4	H08	DC NS	26.2833	116.329	90.9107	0
4	H09	DC NS	26.2833	113.899	96.0251	0
4	H10	DC NS	26.2833	121.077	62.2094	0
4	H11	DC NS	26.2833	118.062	90.688	0
4	H12	Background	26.2833	0	0	0
5	A01	Background	34.0167	0	0	0
5	A02	DC PS	34.0167	117.654	61.5835	0
5	A03	DC PS	34.0167	124.565	61.474	0
5	A04	DC PS	34.0167	108.769	65.269	0
5	A05	DC PS	34.0167	102.64	61.3181	0
5	A06	DC PS	34.0167	121.068	62.4335	0
5	A07	DC NS	34.0167	122.363	89.5906	0
5	A08	DC NS	34.0167	114.187	82.9908	0
5	A09	DC NS	34.0167	109.107	85.4117	0
5	A10	DC NS	34.0167	113.826	80.9754	0
5	A11	DC NS	34.0167	136.203	96.3234	0
5	A12	Background	34.0167	0	0	0
5	B01	DC PS	34.0167	125.219	66.8539	0
5	B02	DC PS	34.0167	90.9071	121.815	0
5	B03	DC PS	34.0167	93.7545	127.893	0
5	B04	DC PS	34.0167	97.9674	133.727	0
5	B05	DC PS	34.0167	83.3586	124.631	0
5	B06	DC PS	34.0167	99.2773	134.848	0
5	B07	DC NS	34.0167	150.461	109.523	0
5	B08	DC NS	34.0167	146.164	114.409	0
5	B09	DC NS	34.0167	154.38	121.643	0
5	B10	DC NS	34.0167	154.327	104.827	0
5	B11	DC NS	34.0167	156.953	122.677	0
5	B12	DC NS	34.0167	117.137	93.3587	0
5	C01	DC PS	34.0167	95.0347	129.706	0
5	C02	DC PS	34.0167	99.0686	96.2166	0
5	C03	DC PS	34.0167	109.197	100.124	0
5	C04	DC PS	34.0167	106.7	105.63	0
5	C05	DC PS	34.0167	101.364	99.3954	0
5	C06	DC PS	34.0167	113.787	112.065	0
5	C07	DC NS	34.0167	144.75	116.159	0
5	C08	DC NS	34.0167	151.868	117.667	0
5	C09	DC NS	34.0167	147.765	110.046	0
5	C10	DC NS	34.0167	139.299	64.2812	0
5	C11	DC NS	34.0167	123.6	103.934	0
5	C12	DC NS	34.0167	145.594	107.663	0
5	D01	DC PS	34.0167	101.431	103.347	0
5	D02	DC PS	34.0167	113.776	100.733	0
5	D03	DC PS	34.0167	123.33	113.375	0
5	D04	DC PS	34.0167	120.253	106.222	0
5	D05	DC PS	34.0167	105.753	92.5253	0
5	D06	DC PS	34.0167	120.505	109.955	0
5	D07	DC NS	34.0167	86.781	81.3737	0
5	D08	DC NS	34.0167	75.0279	76.8126	0
5	D09	DC NS	34.0167	77.0623	82.0363	0
5	D10	DC NS	34.0167	79.3299	83.4201	0
5	D11	DC NS	34.0167	84.4274	83.5144	0
5	D12	DC NS	34.0167	83.9132	77.5532	0
5	E01	DC PS	34.0167	109.98	110.514	0
5	E02	DC PS	34.0167	92.2144	104.254	0
5	E03	DC PS	34.0167	105.781	128.24	0
5	E04	DC PS	34.0167	120.828	128.362	0
5	E05	DC PS	34.0167	107.367	119.181	0
5	E06	DC PS	34.0167	107.515	124.156	0
5	E07	DC NS	34.0167	124.859	122.024	0
5	E08	DC NS	34.0167	110.189	129.793	0
5	E09	DC NS	34.0167	110.976	131.257	0
5	E10	DC NS	34.0167	122.309	122.232	0
5	E11	DC NS	34.0167	139.683	133.55	0
5	E12	DC NS	34.0167	113.279	125.122	0
5	F01	DC PS	34.0167	98.998	111.411	0
5	F02	DC PS	34.0167	89.7506	96.6673	0
5	F03	DC PS	34.0167	90.5124	93.2462	0
5	F04	DC PS	34.0167	91.7578	90.1834	0
5	F05	DC PS	34.0167	71.8237	85.633	0
5	F06	DC PS	34.0167	92.1629	97.9729	0
5	F07	DC NS	34.0167	138.527	109.115	0
5	F08	DC NS	34.0167	140.606	113.905	0
5	F09	DC NS	34.0167	134.652	112.398	0
5	F10	DC NS	34.0167	125.465	53.1479	0
5	F11	DC NS	34.0167	137.141	105.997	0
5	F12	DC NS	34.0167	137.367	92.2093	0
5	G01	DC PS	34.0167	80.8099	85.2293	0
5	G02	DC PS	34.0167	85.0101	123.359	0
5	G03	DC PS	34.0167	109.134	124.103	0
5	G04	DC PS	34.0167	105.711	149.622	0
5	G05	DC PS	34.0167	94.5085	117.845	0
5	G06	DC PS	34.0167	99.3195	127.537	0
5	G07	DC NS	34.0167	132.58	125.15	0
5	G08	DC NS	34.0167	130.362	128.311	0
5	G09	DC NS	34.0167	126.531	131.521	0
5	G10	DC NS	34.0167	100.649	53.1672	0
5	G11	DC NS	34.0167	127.68	134.588	0
5	G12	DC NS	34.0167	127.854	145.396	0
5	H01	Background	34.0167	0	0	0
5	H02	DC PS	34.0167	108.699	96.5973	0
5	H03	DC PS	34.0167	103.881	94.1056	0
5	H04	DC PS	34.0167	116.502	105.297	0
5	H05	DC PS	34.0167	106.533	102.289	0
5	H06	DC PS	34.0167	102.04	102.014	0
5	H07	DC NS	34.0167	104.058	93.521	0
5	H08	DC NS	34.0167	112.76	86.6896	0
5	H09	DC NS	34.0167	109.955	93.5655	0
5	H10	DC NS	34.0167	118.546	63.9018	0
5	H11	DC NS	34.0167	114.023	86.3312	0
5	H12	Background	34.0167	0	0	0
6	A01	Background	41.75	0	0	0
6	A02	DC PS	41.75	112.098	61.0359	0
6	A03	DC PS	41.75	117.907	61.9065	0
6	A04	DC PS	41.75	104.018	66.4106	0
6	A05	DC PS	41.75	98.3478	63.0587	0
6	A06	DC PS	41.75	116.408	64.2094	0
6	A07	DC NS	41.75	116.542	89.158	0
6	A08	DC NS	41.75	109.267	80.7193	0
6	A09	DC NS	41.75	104.58	86.1091	0
6	A10	DC NS	41.75	110.159	81.4394	0
6	A11	DC NS	41.75	130.318	97.4414	0
6	A12	Background	41.75	0	0	0
6	B01	DC PS	41.75	118.456	65.3651	0
6	B02	DC PS	41.75	90.8027	111.642	0
6	B03	DC PS	41.75	93.1377	116.705	0
6	B04	DC PS	41.75	97.1419	123.548	0
6	B05	DC PS	41.75	83.3679	113.531	0
6	B06	DC PS	41.75	98.8326	123.348	0
6	B07	DC NS	41.75	148.308	87.7534	0
6	B08	DC NS	41.75	144.012	90.208	0
6	B09	DC NS	41.75	152.655	100.876	0
6	B10	DC NS	41.75	151.406	82.815	0
6	B11	DC NS	41.75	154.991	100.992	0
6	B12	DC NS	41.75	110.665	91.7049	0
6	C01	DC PS	41.75	94.2167	121.765	0
6	C02	DC PS	41.75	97.3849	90.9989	0
6	C03	DC PS	41.75	107.807	94.5525	0
6	C04	DC PS	41.75	105.294	99.697	0
6	C05	DC PS	41.75	99.9116	95.1587	0
6	C06	DC PS	41.75	111.942	106.287	0
6	C07	DC NS	41.75	140.992	109.726	0
6	C08	DC NS	41.75	148.256	111.277	0
6	C09	DC NS	41.75	144.511	103.912	0
6	C10	DC NS	41.75	130.664	64.5157	0
6	C11	DC NS	41.75	120.239	99.1388	0
6	C12	DC NS	41.75	142.554	100.169	0
6	D01	DC PS	41.75	100.281	99.8784	0
6	D02	DC PS	41.75	111.407	95.6175	0
6	D03	DC PS	41.75	121.622	108.575	0
6	D04	DC PS	41.75	118.182	101.912	0
6	D05	DC PS	41.75	103.636	90.8296	0
6	D06	DC PS	41.75	118.616	104.92	0
6	D07	DC NS	41.75	84.9115	80.0508	0
6	D08	DC NS	41.75	74.3265	75.9455	0
6	D09	DC NS	41.75	76.3692	80.9266	0
6	D10	DC NS	41.75	77.6691	82.5157	0
6	D11	DC NS	41.75	83.5009	82.3707	0
6	D12	DC NS	41.75	82.2685	76.5746	0
6	E01	DC PS	41.75	108.302	107.864	0
6	E02	DC PS	41.75	92.1069	98.5899	0
6	E03	DC PS	41.75	104.733	120.575	0
6	E04	DC PS	41.75	119.459	120.153	0
6	E05	DC PS	41.75	106.975	113.286	0
6	E06	DC PS	41.75	106.241	116.17	0
6	E07	DC NS	41.75	124.08	109.507	0
6	E08	DC NS	41.75	109.853	116.367	0
6	E09	DC NS	41.75	109.668	117.928	0
6	E10	DC NS	41.75	121.024	108.443	0
6	E11	DC NS	41.75	137.977	115.762	0
6	E12	DC NS	41.75	112.734	115.868	0
6	F01	DC PS	41.75	100.103	105.779	0
6	F02	DC PS	41.75	88.3428	95.249	0
6	F03	DC PS	41.75	89.134	90.3241	0
6	F04	DC PS	41.75	91.2391	88.6508	0
6	F05	DC PS	41.75	71.3135	84.3622	0
6	F06	DC PS	41.75	90.4041	94.5575	0
6	F07	DC NS	41.75	135.989	99.7339	0
6	F08	DC NS	41.75	138.338	105.603	0
6	F09	DC NS	41.75	133.501	105.133	0
6	F10	DC NS	41.75	119.538	55.0544	0
6	F11	DC NS	41.75	134.762	100.059	0
6	F12	DC NS	41.75	133.764	90.6942	0
6	G01	DC PS	41.75	80.4341	83.5773	0
6	G02	DC PS	41.75	85.4574	111.755	0
6	G03	DC PS	41.75	109.178	110.891	0
6	G04	DC PS	41.75	105.236	138.904	0
6	G05	DC PS	41.75	95.6487	108.915	0
6	G06	DC PS	41.75	99.2315	114.713	0
6	G07	DC NS	41.75	130.482	113.194	0
6	G08	DC NS	41.75	128.585	118.072	0
6	G09	DC NS	41.75	124.543	121.927	0
6	G10	DC NS	41.75	98.1814	55.3038	0
6	G11	DC NS	41.75	126.325	121.661	0
6	G12	DC NS	41.75	125.685	132.205	0
6	H01	Background	41.75	0	0	0
6	H02	DC PS	41.75	107.453	93.7992	0
6	H03	DC PS	41.75	101.76	89.8441	0
6	H04	DC PS	41.75	114.647	100.368	0
6	H05	DC PS	41.75	105.578	98.2711	0
6	H06	DC PS	41.75	100.536	96.9318	0
6	H07	DC NS	41.75	101.901	93.4737	0
6	H08	DC NS	41.75	110.649	84.8809	0
6	H09	DC NS	41.75	106.914	91.566	0
6	H10	DC NS	41.75	114.165	66.0029	0
6	H11	DC NS	41.75	111.642	85.0096	0
6	H12	Background	41.75	0	0	0
7	A01	Background	50.6333	0	0	0
7	A02	DC PS	50.6333	110.812	68.0924	0
7	A03	DC PS	50.6333	112.786	69.3936	0
7	A04	DC PS	50.6333	105.497	72.4267	0
7	A05	DC PS	50.6333	98.9424	68.1339	0
7	A06	DC PS	50.6333	118.631	70.1013	0
7	A07	DC NS	50.6333	120.307	99.6253	0
7	A08	DC NS	50.6333	112.423	88.2879	0
7	A09	DC NS	50.6333	110.462	96.729	0
7	A10	DC NS	50.6333	109.997	93.0081	0
7	A11	DC NS	50.6333	125.15	106.05	0
7	A12	Background	50.6333	0	0	0
7	B01	DC PS	50.6333	121.943	70.9878	0
7	B02	DC PS	50.6333	88.1789	129.439	0
7	B03	DC PS	50.6333	95.2308	134.52	0
7	B04	DC PS	50.6333	97.4124	134.666	0
7	B05	DC PS	50.6333	82.3976	134.509	0
7	B06	DC PS	50.6333	103.094	142.582	0
7	B07	DC NS	50.6333	153.049	101.592	0
7	B08	DC NS	50.6333	158.164	108.811	0
7	B09	DC NS	50.6333	163.116	117.946	0
7	B10	DC NS	50.6333	154.181	101.568	0
7	B11	DC NS	50.6333	161.044	115.3	0
7	B12	DC NS	50.6333	115.002	102.701	0
7	C01	DC PS	50.6333	97.3432	138.676	0
7	C02	DC PS	50.6333	98.3056	109.655	0
7	C03	DC PS	50.6333	114.538	115.936	0
7	C04	DC PS	50.6333	105.332	113.184	0
7	C05	DC PS	50.6333	104.001	114.597	0
7	C06	DC PS	50.6333	116.468	124.726	0
7	C07	DC NS	50.6333	148.118	126.914	0
7	C08	DC NS	50.6333	153.653	128.142	0
7	C09	DC NS	50.6333	158.493	118.691	0
7	C10	DC NS	50.6333	123.987	71.9422	0
7	C11	DC NS	50.6333	123.023	112.608	0
7	C12	DC NS	50.6333	140.303	116.566	0
7	D01	DC PS	50.6333	102.59	118.988	0
7	D02	DC PS	50.6333	112.412	108.336	0
7	D03	DC PS	50.6333	132.523	125.789	0
7	D04	DC PS	50.6333	117.686	110.749	0
7	D05	DC PS	50.6333	113.285	108.045	0
7	D06	DC PS	50.6333	129.015	120.328	0
7	D07	DC NS	50.6333	63.4531	94.8749	0
7	D08	DC NS	50.6333	67.1838	90.5241	0
7	D09	DC NS	50.6333	81.3679	103.167	0
7	D10	DC NS	50.6333	73.1391	94.8099	0
7	D11	DC NS	50.6333	72.4238	97.4933	0
7	D12	DC NS	50.6333	80.8201	92.8244	0
7	E01	DC PS	50.6333	109.579	118.343	0
7	E02	DC PS	50.6333	90.7246	115.7	0
7	E03	DC PS	50.6333	109.075	141.337	0
7	E04	DC PS	50.6333	121.193	136.924	0
7	E05	DC PS	50.6333	112.652	129.749	0
7	E06	DC PS	50.6333	109.969	137.444	0
7	E07	DC NS	50.6333	132.406	126.202	0
7	E08	DC NS	50.6333	118.539	131.504	0
7	E09	DC NS	50.6333	126.19	139.434	0
7	E10	DC NS	50.6333	129.427	130.946	0
7	E11	DC NS	50.6333	144.647	146.045	0
7	E12	DC NS	50.6333	125.55	138.555	0
7	F01	DC PS	50.6333	100.232	120.141	0
7	F02	DC PS	50.6333	84.2576	120.533	0
7	F03	DC PS	50.6333	85.9707	111.35	0
7	F04	DC PS	50.6333	88.68	102.612	0
7	F05	DC PS	50.6333	66.6519	109.272	0
7	F06	DC PS	50.6333	78.8159	117.325	0
7	F07	DC NS	50.6333	145.197	111.007	0
7	F08	DC NS	50.6333	140.638	119.4	0
7	F09	DC NS	50.6333	139.333	123.924	0
7	F10	DC NS	50.6333	136.019	72.0803	0
7	F11	DC NS	50.6333	156.881	123.732	0
7	F12	DC NS	50.6333	150.359	105.427	0
7	G01	DC PS	50.6333	76.9007	105.15	0
7	G02	DC PS	50.6333	86.3847	137.33	0
7	G03	DC PS	50.6333	111.242	140.803	0
7	G04	DC PS	50.6333	108.292	161.24	0
7	G05	DC PS	50.6333	110.517	138.933	0
7	G06	DC PS	50.6333	107.401	152.654	0
7	G07	DC NS	50.6333	140.7	129.807	0
7	G08	DC NS	50.6333	136.74	136.435	0
7	G09	DC NS	50.6333	126.715	135.17	0
7	G10	DC NS	50.6333	117.481	75.3004	0
7	G11	DC NS	50.6333	143.174	143.405	0
7	G12	DC NS	50.6333	133.369	142.608	0
7	H01	Background	50.6333	0	0	0
7	H02	DC PS	50.6333	108.047	106.203	0
7	H03	DC PS	50.6333	99.6274	103.608	0
7	H04	DC PS	50.6333	117.985	119.595	0
7	H05	DC PS	50.6333	110.018	114.857	0
7	H06	DC PS	50.6333	98.8435	114.665	0
7	H07	DC NS	50.6333	111.724	109.091	0
7	H08	DC NS	50.6333	110.746	96.5341	0
7	H09	DC NS	50.6333	113.811	104.115	0
7	H10	DC NS	50.6333	112.912	73.6806	0
7	H11	DC NS	50.6333	112.875	97.6379	0
7	H12	Background	50.6333	0	0	0
8	A01	Background	58.3667	0	0	0
8	A02	DC PS	58.3667	102.319	66.9376	0
8	A03	DC PS	58.3667	107.301	68.2407	0
8	A04	DC PS	58.3667	100.361	71.2905	0
8	A05	DC PS	58.3667	93.0318	66.3438	0
8	A06	DC PS	58.3667	112.865	69.7937	0
8	A07	DC NS	58.3667	113.024	94.5479	0
8	A08	DC NS	58.3667	105.157	84.3568	0
8	A09	DC NS	58.3667	103.9	93.6796	0
8	A10	DC NS	58.3667	105.325	89.7944	0
8	A11	DC NS	58.3667	119.044	99.4446	0
8	A12	Background	58.3667	0	0	0
8	B01	DC PS	58.3667	109.408	67.7418	0
8	B02	DC PS	58.3667	84.3469	122.917	0
8	B03	DC PS	58.3667	91.6579	127.413	0
8	B04	DC PS	58.3667	94.7667	123.783	0
8	B05	DC PS	58.3667	78.8342	122.213	0
8	B06	DC PS	58.3667	98.5772	135.665	0
8	B07	DC NS	58.3667	146.771	80.4997	0
8	B08	DC NS	58.3667	151.752	89.3314	0
8	B09	DC NS	58.3667	156.668	93.2487	0
8	B10	DC NS	58.3667	149.708	82.2751	0
8	B11	DC NS	58.3667	155.037	96.4708	0
8	B12	DC NS	58.3667	126.066	98.145	0
8	C01	DC PS	58.3667	92.9063	130.867	0
8	C02	DC PS	58.3667	94.7454	100.639	0
8	C03	DC PS	58.3667	110.74	107.349	0
8	C04	DC PS	58.3667	100.642	108.388	0
8	C05	DC PS	58.3667	98.8775	105.826	0
8	C06	DC PS	58.3667	111.788	114.956	0
8	C07	DC NS	58.3667	140.332	112.697	0
8	C08	DC NS	58.3667	146.813	115.799	0
8	C09	DC NS	58.3667	149.893	109.243	0
8	C10	DC NS	58.3667	114.619	70.1346	0
8	C11	DC NS	58.3667	116.991	104.138	0
8	C12	DC NS	58.3667	134.189	106.39	0
8	D01	DC PS	58.3667	98.7991	115.488	0
8	D02	DC PS	58.3667	107.734	100.935	0
8	D03	DC PS	58.3667	127.599	114.047	0
8	D04	DC PS	58.3667	114.245	103.991	0
8	D05	DC PS	58.3667	107.179	102.38	0
8	D06	DC PS	58.3667	124.127	110.257	0
8	D07	DC NS	58.3667	61.106	91.5699	0
8	D08	DC NS	58.3667	63.8029	87.7717	0
8	D09	DC NS	58.3667	74.8395	100.887	0
8	D10	DC NS	58.3667	67.4505	92.4412	0
8	D11	DC NS	58.3667	67.8129	94.4383	0
8	D12	DC NS	58.3667	75.6365	92.8419	0
8	E01	DC PS	58.3667	105.31	112.895	0
8	E02	DC PS	58.3667	87.874	107.734	0
8	E03	DC PS	58.3667	106.415	131.113	0
8	E04	DC PS	58.3667	116.681	127.262	0
8	E05	DC PS	58.3667	109.05	121.928	0
8	E06	DC PS	58.3667	106.058	123.124	0
8	E07	DC NS	58.3667	128.316	111.386	0
8	E08	DC NS	58.3667	114.709	115.784	0
8	E09	DC NS	58.3667	120.789	119.979	0
8	E10	DC NS	58.3667	126.608	117.039	0
8	E11	DC NS	58.3667	140.141	118.472	0
8	E12	DC NS	58.3667	120.918	125.366	0
8	F01	DC PS	58.3667	97.7518	120.448	0
8	F02	DC PS	58.3667	79.2884	117.223	0
8	F03	DC PS	58.3667	82.0605	105.114	0
8	F04	DC PS	58.3667	83.562	100.307	0
8	F05	DC PS	58.3667	63.3765	101.331	0
8	F06	DC PS	58.3667	75.6303	112.131	0
8	F07	DC NS	58.3667	140.225	98.6051	0
8	F08	DC NS	58.3667	136.871	107.516	0
8	F09	DC NS	58.3667	133.284	111.87	0
8	F10	DC NS	58.3667	125.765	70.7194	0
8	F11	DC NS	58.3667	150.91	106.422	0
8	F12	DC NS	58.3667	144.525	99.9377	0
8	G01	DC PS	58.3667	74.3744	101.626	0
8	G02	DC PS	58.3667	83.9058	128.928	0
8	G03	DC PS	58.3667	109.101	128.826	0
8	G04	DC PS	58.3667	105.052	150.554	0
8	G05	DC PS	58.3667	106.49	125.392	0
8	G06	DC PS	58.3667	102.441	137.795	0
8	G07	DC NS	58.3667	136.162	113.27	0
8	G08	DC NS	58.3667	132.758	125.707	0
8	G09	DC NS	58.3667	124.312	125.217	0
8	G10	DC NS	58.3667	109.267	72.5252	0
8	G11	DC NS	58.3667	138.029	121.776	0
8	G12	DC NS	58.3667	131.084	132.99	0
8	H01	Background	58.3667	0	0	0
8	H02	DC PS	58.3667	104.806	103.548	0
8	H03	DC PS	58.3667	97.3166	100.312	0
8	H04	DC PS	58.3667	114.243	115.209	0
8	H05	DC PS	58.3667	107.784	109.385	0
8	H06	DC PS	58.3667	95.9496	109.244	0
8	H07	DC NS	58.3667	106.974	104.541	0
8	H08	DC NS	58.3667	107.249	95.7026	0
8	H09	DC NS	58.3667	109.141	100.459	0
8	H10	DC NS	58.3667	105.294	74.4653	0
8	H11	DC NS	58.3667	108.626	93.8163	0
8	H12	Background	58.3667	0	0	0
9	A01	Background	66.1	0	0	0
9	A02	DC PS	66.1	95.6966	68.0951	0
9	A03	DC PS	66.1	102.501	67.6711	0
9	A04	DC PS	66.1	96.124	71.0441	0
9	A05	DC PS	66.1	88.2137	66.2459	0
9	A06	DC PS	66.1	107.816	69.6329	0
9	A07	DC NS	66.1	108.149	93.4249	0
9	A08	DC NS	66.1	100.37	85.0331	0
9	A09	DC NS	66.1	100.306	92.3879	0
9	A10	DC NS	66.1	101.985	88.9562	0
9	A11	DC NS	66.1	115.227	99.5167	0
9	A12	Background	66.1	0	0	0
9	B01	DC PS	66.1	101.135	67.0133	0
9	B02	DC PS	66.1	82.5791	119.139	0
9	B03	DC PS	66.1	89.224	127.099	0
9	B04	DC PS	66.1	92.9118	126.79	0
9	B05	DC PS	66.1	76.7791	119.541	0
9	B06	DC PS	66.1	96.3544	132.568	0
9	B07	DC NS	66.1	143.352	75.1418	0
9	B08	DC NS	66.1	148.294	83.3286	0
9	B09	DC NS	66.1	155.397	89.309	0
9	B10	DC NS	66.1	148.439	77.6692	0
9	B11	DC NS	66.1	153.964	94.3197	0
9	B12	DC NS	66.1	104.098	96.2159	0
9	C01	DC PS	66.1	90.9419	128.228	0
9	C02	DC PS	66.1	92.9165	100.263	0
9	C03	DC PS	66.1	107.549	104.363	0
9	C04	DC PS	66.1	97.8699	108.168	0
9	C05	DC PS	66.1	96.2085	103.217	0
9	C06	DC PS	66.1	108.689	112.776	0
9	C07	DC NS	66.1	135.238	107.801	0
9	C08	DC NS	66.1	141.836	110.747	0
9	C09	DC NS	66.1	145.275	104.292	0
9	C10	DC NS	66.1	108.378	71.3246	0
9	C11	DC NS	66.1	112.22	99.3618	0
9	C12	DC NS	66.1	129.381	112.062	0
9	D01	DC PS	66.1	95.6106	113.411	0
9	D02	DC PS	66.1	104.466	100.614	0
9	D03	DC PS	66.1	122.98	111.366	0
9	D04	DC PS	66.1	110.349	101.259	0
9	D05	DC PS	66.1	102.171	99.4017	0
9	D06	DC PS	66.1	120.431	105.598	0
9	D07	DC NS	66.1	59.7609	90.3478	0
9	D08	DC NS	66.1	62.016	86.3255	0
9	D09	DC NS	66.1	70.7096	100.228	0
9	D10	DC NS	66.1	65.0875	91.6086	0
9	D11	DC NS	66.1	65.3428	93.8502	0
9	D12	DC NS	66.1	71.9918	91.7813	0
9	E01	DC PS	66.1	103.265	112.385	0
9	E02	DC PS	66.1	86.2808	105.186	0
9	E03	DC PS	66.1	104.945	127.8	0
9	E04	DC PS	66.1	117.122	124.593	0
9	E05	DC PS	66.1	106.591	118.987	0
9	E06	DC PS	66.1	103.937	119.168	0
9	E07	DC NS	66.1	125.654	106.781	0
9	E08	DC NS	66.1	112.509	110.494	0
9	E09	DC NS	66.1	117.755	112.833	0
9	E10	DC NS	66.1	121.844	115.054	0
9	E11	DC NS	66.1	138.167	108.598	0
9	E12	DC NS	66.1	119.191	126.249	0
9	F01	DC PS	66.1	96.2635	120.821	0
9	F02	DC PS	66.1	77.2552	114.795	0
9	F03	DC PS	66.1	79.915	103.391	0
9	F04	DC PS	66.1	79.7743	98.7525	0
9	F05	DC PS	66.1	61.9983	100.008	0
9	F06	DC PS	66.1	73.3533	110.245	0
9	F07	DC NS	66.1	136.379	95.6386	0
9	F08	DC NS	66.1	133.267	104.039	0
9	F09	DC NS	66.1	129.038	106.671	0
9	F10	DC NS	66.1	119.907	69.7051	0
9	F11	DC NS	66.1	145.561	101.417	0
9	F12	DC NS	66.1	139.181	99.7496	0
9	G01	DC PS	66.1	73.0387	100.054	0
9	G02	DC PS	66.1	82.4024	126.27	0
9	G03	DC PS	66.1	105.12	122.806	0
9	G04	DC PS	66.1	102.724	144.446	0
9	G05	DC PS	66.1	105.748	122.876	0
9	G06	DC PS	66.1	99.6992	130.135	0
9	G07	DC NS	66.1	134.291	112.568	0
9	G08	DC NS	66.1	130.409	121.496	0
9	G09	DC NS	66.1	121.318	120.361	0
9	G10	DC NS	66.1	105.153	71.6833	0
9	G11	DC NS	66.1	133.569	108.851	0
9	G12	DC NS	66.1	127.609	126.743	0
9	H01	Background	66.1	0	0	0
9	H02	DC PS	66.1	102.302	101.05	0
9	H03	DC PS	66.1	95.0953	97.6435	0
9	H04	DC PS	66.1	112.326	112.77	0
9	H05	DC PS	66.1	105.518	106.892	0
9	H06	DC PS	66.1	92.422	105.888	0
9	H07	DC NS	66.1	104.131	105.02	0
9	H08	DC NS	66.1	103.102	92.5506	0
9	H09	DC NS	66.1	104.825	98.2952	0
9	H10	DC NS	66.1	100.224	76.5428	0
9	H11	DC NS	66.1	105.217	94.8262	0
9	H12	Background	66.1	0	0	0
10	A01	Background	75	0	0	0
10	A02	DC PS	75	87.7786	22.2148	0
10	A03	DC PS	75	90.2732	27.0763	0
10	A04	DC PS	75	90.4338	29.8406	0
10	A05	DC PS	75	80.4663	25.6176	0
10	A06	DC PS	75	96.6555	26.6299	0
10	A07	DC NS	75	103.888	30.5013	0
10	A08	DC NS	75	98.4394	21.8423	0
10	A09	DC NS	75	96.0428	28.1446	0
10	A10	DC NS	75	99.128	31.0888	0
10	A11	DC NS	75	115.002	38.4793	0
10	A12	Background	75	0	0	0
10	B01	DC PS	75	93.3669	22.4684	0
10	B02	DC PS	75	83.344	28.5726	0
10	B03	DC PS	75	87.8417	29.6964	0
10	B04	DC PS	75	91.6843	28.4564	0
10	B05	DC PS	75	77.2076	29.4588	0
10	B06	DC PS	75	95.3992	30.8932	0
10	B07	DC NS	75	149.026	24.8067	0
10	B08	DC NS	75	160.019	27.4638	0
10	B09	DC NS	75	164.58	28.4095	0
10	B10	DC NS	75	148.754	27.8718	0
10	B11	DC NS	75	161.374	32.229	0
10	B12	DC NS	75	92.558	30.5287	0
10	C01	DC PS	75	92.8067	32.9961	0
10	C02	DC PS	75	92.5948	29.2843	0
10	C03	DC PS	75	110.907	28.9303	0
10	C04	DC PS	75	98.1535	30.2914	0
10	C05	DC PS	75	96.0628	30.8073	0
10	C06	DC PS	75	114.358	32.1028	0
10	C07	DC NS	75	142.196	40.1786	0
10	C08	DC NS	75	148.592	44.6157	0
10	C09	DC NS	75	150.724	35.7604	0
10	C10	DC NS	75	101.741	29.084	0
10	C11	DC NS	75	121.594	33.8252	0
10	C12	DC NS	75	139.568	35.3115	0
10	D01	DC PS	75	101.638	32.6574	0
10	D02	DC PS	75	117.394	29.3189	0
10	D03	DC PS	75	135.19	29.6216	0
10	D04	DC PS	75	117.477	34.0771	0
10	D05	DC PS	75	98.1182	25.9602	0
10	D06	DC PS	75	125.663	32.881	0
10	D07	DC NS	75	57.6481	23.8641	0
10	D08	DC NS	75	66.2064	25.2337	0
10	D09	DC NS	75	69.6055	28.101	0
10	D10	DC NS	75	70.0596	27.5135	0
10	D11	DC NS	75	81.8852	29.2289	0
10	D12	DC NS	75	66.6577	23.4635	0
10	E01	DC PS	75	131.59	33.5174	0
10	E02	DC PS	75	86.199	27.2967	0
10	E03	DC PS	75	124.691	31.1121	0
10	E04	DC PS	75	110.278	32.2861	0
10	E05	DC PS	75	92.4847	28.1179	0
10	E06	DC PS	75	106.204	30.2006	0
10	E07	DC NS	75	133.39	28.9851	0
10	E08	DC NS	75	117.292	39.4672	0
10	E09	DC NS	75	111.029	30.07	0
10	E10	DC NS	75	126.522	32.9076	0
10	E11	DC NS	75	157.083	29.2356	0
10	E12	DC NS	75	115.135	31.4199	0
10	F01	DC PS	75	100.411	31.1846	0
10	F02	DC PS	75	73.5504	28.7688	0
10	F03	DC PS	75	76.4479	25.9541	0
10	F04	DC PS	75	76.2637	25.0771	0
10	F05	DC PS	75	52.5519	22.1543	0
10	F06	DC PS	75	86.0179	26.2142	0
10	F07	DC NS	75	148.493	27.3165	0
10	F08	DC NS	75	144.947	34.0062	0
10	F09	DC NS	75	129.969	35.3563	0
10	F10	DC NS	75	101.369	29.598	0
10	F11	DC NS	75	150.242	35.7654	0
10	F12	DC NS	75	134.653	33.9666	0
10	G01	DC PS	75	85.7677	27.375	0
10	G02	DC PS	75	79.0582	34.1647	0
10	G03	DC PS	75	107.808	30.5583	0
10	G04	DC PS	75	103.972	35.0723	0
10	G05	DC PS	75	83.3966	29.3248	0
10	G06	DC PS	75	102.058	29.5101	0
10	G07	DC NS	75	139.867	35.8519	0
10	G08	DC NS	75	118.334	38.3709	0
10	G09	DC NS	75	121.344	36.4174	0
10	G10	DC NS	75	94.3384	32.702	0
10	G11	DC NS	75	148.951	33.7046	0
10	G12	DC NS	75	123.353	41.6674	0
10	H01	Background	75	0	0	0
10	H02	DC PS	75	117.745	31.9534	0
10	H03	DC PS	75	98.4806	27.0097	0
10	H04	DC PS	75	132.265	28.3199	0
10	H05	DC PS	75	104.569	31.006	0
10	H06	DC PS	75	97.3676	30.0843	0
10	H07	DC NS	75	108.981	36.4704	0
10	H08	DC NS	75	86.0035	31.2619	0
10	H09	DC NS	75	95.5638	33.9535	0
10	H10	DC NS	75	94.7506	30.4419	0
10	H11	DC NS	75	103.349	29.99	0
10	H12	Background	75	0	0	0
11	A01	Background	82.7333	0	0	0
11	A02	DC PS	82.7333	69.698	19.3774	0
11	A03	DC PS	82.7333	72.1926	21.8972	0
11	A04	DC PS	82.7333	71.1485	23.7967	0
11	A05	DC PS	82.7333	63.4515	21.409	0
11	A06	DC PS	82.7333	78.9482	21.3753	0
11	A07	DC NS	82.7333	88.6763	26.74	0
11	A08	DC NS	82.7333	83.0461	21.6439	0
11	A09	DC NS	82.7333	82.7872	23.2314	0
11	A10	DC NS	82.7333	85.1902	24.19	0
11	A11	DC NS	82.7333	96.7159	31.8665	0
11	A12	Background	82.7333	0	0	0
11	B01	DC PS	82.7333	71.8078	21.2699	0
11	B02	DC PS	82.7333	78.6324	22.1638	0
11	B03	DC PS	82.7333	82.2603	23.5457	0
11	B04	DC PS	82.7333	85.8246	23.539	0
11	B05	DC PS	82.7333	72.1434	23.9874	0
11	B06	DC PS	82.7333	89.0656	25.6128	0
11	B07	DC NS	82.7333	150.101	29.711	0
11	B08	DC NS	82.7333	157.023	28.8042	0
11	B09	DC NS	82.7333	161.924	30.2729	0
11	B10	DC NS	82.7333	150.428	30.3486	0
11	B11	DC NS	82.7333	158.769	32.7107	0
11	B12	DC NS	82.7333	79.9608	27.0285	0
11	C01	DC PS	82.7333	87.801	27.0365	0
11	C02	DC PS	82.7333	87.2371	22.1063	0
11	C03	DC PS	82.7333	104.819	24.1975	0
11	C04	DC PS	82.7333	90.3374	21.9408	0
11	C05	DC PS	82.7333	90.4047	24.7035	0
11	C06	DC PS	82.7333	108.515	28.6739	0
11	C07	DC NS	82.7333	125.928	34.7359	0
11	C08	DC NS	82.7333	129.208	37.8077	0
11	C09	DC NS	82.7333	130.053	32.2823	0
11	C10	DC NS	82.7333	82.7029	25.7565	0
11	C11	DC NS	82.7333	105.722	29.5404	0
11	C12	DC NS	82.7333	119.544	32.0807	0
11	D01	DC PS	82.7333	94.2129	26.6668	0
11	D02	DC PS	82.7333	103.779	24.3543	0
11	D03	DC PS	82.7333	122.687	29.3944	0
11	D04	DC PS	82.7333	105.844	26.0416	0
11	D05	DC PS	82.7333	91.0626	26.5152	0
11	D06	DC PS	82.7333	112.225	26.5497	0
11	D07	DC NS	82.7333	53.9876	19.6911	0
11	D08	DC NS	82.7333	59.2717	20.0583	0
11	D09	DC NS	82.7333	62.3381	22.1311	0
11	D10	DC NS	82.7333	62.3962	22.6606	0
11	D11	DC NS	82.7333	72.5092	24.1244	0
11	D12	DC NS	82.7333	60.6419	20.7121	0
11	E01	DC PS	82.7333	106.214	27.0019	0
11	E02	DC PS	82.7333	82.6027	22.1282	0
11	E03	DC PS	82.7333	120.697	28.5705	0
11	E04	DC PS	82.7333	107.158	25.5255	0
11	E05	DC PS	82.7333	89.4287	24.3588	0
11	E06	DC PS	82.7333	101.832	23.641	0
11	E07	DC NS	82.7333	132.755	25.7645	0
11	E08	DC NS	82.7333	115.871	30.3732	0
11	E09	DC NS	82.7333	108.586	25.2283	0
11	E10	DC NS	82.7333	122.652	29.0397	0
11	E11	DC NS	82.7333	156.132	33.2412	0
11	E12	DC NS	82.7333	112.234	26.7054	0
11	F01	DC PS	82.7333	96.6931	24.2382	0
11	F02	DC PS	82.7333	69.8761	24.6556	0
11	F03	DC PS	82.7333	70.8406	20.6186	0
11	F04	DC PS	82.7333	69.983	20.4032	0
11	F05	DC PS	82.7333	48.9764	18.3546	0
11	F06	DC PS	82.7333	78.7181	20.9953	0
11	F07	DC NS	82.7333	130.216	27.1414	0
11	F08	DC NS	82.7333	126.639	29.4022	0
11	F09	DC NS	82.7333	114.882	28.3459	0
11	F10	DC NS	82.7333	84.7354	24.8178	0
11	F11	DC NS	82.7333	133.368	26.8482	0
11	F12	DC NS	82.7333	107.879	26.9207	0
11	G01	DC PS	82.7333	78.6574	23.0187	0
11	G02	DC PS	82.7333	75.5829	25.3408	0
11	G03	DC PS	82.7333	102.585	24.5036	0
11	G04	DC PS	82.7333	98.746	28.6414	0
11	G05	DC PS	82.7333	80.4657	23.0126	0
11	G06	DC PS	82.7333	94.9795	22.8908	0
11	G07	DC NS	82.7333	133.489	30.7282	0
11	G08	DC NS	82.7333	111.868	30.1804	0
11	G09	DC NS	82.7333	114.012	29.934	0
11	G10	DC NS	82.7333	76.9461	26.8175	0
11	G11	DC NS	82.7333	141.213	32.7113	0
11	G12	DC NS	82.7333	118.443	33.9518	0
11	H01	Background	82.7333	0	0	0
11	H02	DC PS	82.7333	105.211	25.6114	0
11	H03	DC PS	82.7333	90.1655	21.4608	0
11	H04	DC PS	82.7333	119.985	24.6204	0
11	H05	DC PS	82.7333	94.0303	24.9547	0
11	H06	DC PS	82.7333	88.0316	23.741	0
11	H07	DC NS	82.7333	91.2959	30.3548	0
11	H08	DC NS	82.7333	77.0437	25.0036	0
11	H09	DC NS	82.7333	85.881	28.1273	0
11	H10	DC NS	82.7333	78.2071	24.9157	0
11	H11	DC NS	82.7333	87.7146	24.6019	0
11	H12	Background	82.7333	0	0	0
12	A01	Background	90.4667	0	0	0
12	A02	DC PS	90.4667	59.2043	16.4881	0
12	A03	DC PS	90.4667	60.8216	18.7874	0
12	A04	DC PS	90.4667	59.4568	20.0888	0
12	A05	DC PS	90.4667	52.6002	17.9278	0
12	A06	DC PS	90.4667	67.8351	18.3965	0
12	A07	DC NS	90.4667	77.1911	23.3236	0
12	A08	DC NS	90.4667	72.8987	19.8531	0
12	A09	DC NS	90.4667	72.2963	19.9899	0
12	A10	DC NS	90.4667	74.8922	20.8381	0
12	A11	DC NS	90.4667	84.0213	27.4159	0
12	A12	Background	90.4667	0	0	0
12	B01	DC PS	90.4667	60.4518	18.5079	0
12	B02	DC PS	90.4667	72.3292	19.5498	0
12	B03	DC PS	90.4667	76.5372	21.3046	0
12	B04	DC PS	90.4667	80.766	20.7942	0
12	B05	DC PS	90.4667	67.4398	21.4493	0
12	B06	DC PS	90.4667	82.7554	22.7799	0
12	B07	DC NS	90.4667	148.232	30.0479	0
12	B08	DC NS	90.4667	154.677	29.403	0
12	B09	DC NS	90.4667	159.96	30.4175	0
12	B10	DC NS	90.4667	147.525	29.8653	0
12	B11	DC NS	90.4667	155.98	31.2784	0
12	B12	DC NS	90.4667	69.9027	23.182	0
12	C01	DC PS	90.4667	83.4804	24.2251	0
12	C02	DC PS	90.4667	80.8803	19.3447	0
12	C03	DC PS	90.4667	97.5407	21.8107	0
12	C04	DC PS	90.4667	82.8121	19.4214	0
12	C05	DC PS	90.4667	83.5747	21.9041	0
12	C06	DC PS	90.4667	100.09	26.0173	0
12	C07	DC NS	90.4667	107.377	30.6319	0
12	C08	DC NS	90.4667	108.941	33.5179	0
12	C09	DC NS	90.4667	109.014	28.0034	0
12	C10	DC NS	90.4667	72.3656	23.6304	0
12	C11	DC NS	90.4667	89.8442	26.1034	0
12	C12	DC NS	90.4667	105.088	28.6584	0
12	D01	DC PS	90.4667	88.0859	24.0138	0
12	D02	DC PS	90.4667	89.9961	21.2689	0
12	D03	DC PS	90.4667	107.202	26.8822	0
12	D04	DC PS	90.4667	93.5807	22.6974	0
12	D05	DC PS	90.4667	74.1095	23.8371	0
12	D06	DC PS	90.4667	98.0429	23.0832	0
12	D07	DC NS	90.4667	49.5412	17.0521	0
12	D08	DC NS	90.4667	54.1198	17.4854	0
12	D09	DC NS	90.4667	56.355	19.9815	0
12	D10	DC NS	90.4667	56.9234	19.9777	0
12	D11	DC NS	90.4667	66.3209	21.3863	0
12	D12	DC NS	90.4667	56.403	18.7438	0
12	E01	DC PS	90.4667	93.4311	24.2678	0
12	E02	DC PS	90.4667	78.4368	19.4861	0
12	E03	DC PS	90.4667	117.089	26.1774	0
12	E04	DC PS	90.4667	100.916	23.3484	0
12	E05	DC PS	90.4667	85.0829	21.7896	0
12	E06	DC PS	90.4667	96.624	21.3817	0
12	E07	DC NS	90.4667	128.65	23.7714	0
12	E08	DC NS	90.4667	112.629	27.5184	0
12	E09	DC NS	90.4667	104.308	23.4272	0
12	E10	DC NS	90.4667	118.322	26.9236	0
12	E11	DC NS	90.4667	152.9	32.0757	0
12	E12	DC NS	90.4667	108.509	25.0616	0
12	F01	DC PS	90.4667	93.4544	21.0375	0
12	F02	DC PS	90.4667	65.58	21.1962	0
12	F03	DC PS	90.4667	65.1943	18.1502	0
12	F04	DC PS	90.4667	64.8085	17.7961	0
12	F05	DC PS	90.4667	45.5441	15.9725	0
12	F06	DC PS	90.4667	72.8904	18.6396	0
12	F07	DC NS	90.4667	110.972	24.8457	0
12	F08	DC NS	90.4667	107.871	26.1782	0
12	F09	DC NS	90.4667	99.6741	24.79	0
12	F10	DC NS	90.4667	75.2148	22.2668	0
12	F11	DC NS	90.4667	114.659	23.726	0
12	F12	DC NS	90.4667	91.4674	23.2165	0
12	G01	DC PS	90.4667	72.135	20.3926	0
12	G02	DC PS	90.4667	72.0354	22.8574	0
12	G03	DC PS	90.4667	97.9424	22.572	0
12	G04	DC PS	90.4667	94.9374	25.8478	0
12	G05	DC PS	90.4667	77.2745	20.0382	0
12	G06	DC PS	90.4667	90.1665	21.0631	0
12	G07	DC NS	90.4667	121.578	27.9449	0
12	G08	DC NS	90.4667	102.952	27.4843	0
12	G09	DC NS	90.4667	105.181	27.2742	0
12	G10	DC NS	90.4667	66.9431	23.7445	0
12	G11	DC NS	90.4667	130.07	29.8975	0
12	G12	DC NS	90.4667	110.577	31.2085	0
12	H01	Background	90.4667	0	0	0
12	H02	DC PS	90.4667	92.3038	22.4566	0
12	H03	DC PS	90.4667	81.1671	19.0383	0
12	H04	DC PS	90.4667	105.757	22.0458	0
12	H05	DC PS	90.4667	82.452	21.8907	0
12	H06	DC PS	90.4667	77.9419	21.0714	0
12	H07	DC NS	90.4667	78.6041	26.3393	0
12	H08	DC NS	90.4667	66.5823	21.9977	0
12	H09	DC NS	90.4667	74.7196	24.1599	0
12	H10	DC NS	90.4667	67.7735	21.5335	0
12	H11	DC NS	90.4667	74.7543	20.4939	0
12	H12	Background	90.4667	0	0	0
