# Supplementary material for: Immune synapse formation promotes lipid peroxidation and MHC-I upregulation in licensed dendritic cells for efficient priming of CD8+ T cells
Source: Nat Commun. 2023 Oct 25;14:6772. doi: 10.1038/s41467-023-42480-3 (PMC10600134; doi:10.1038/s41467-023-42480-3)
Supplement: Supplementary file 8 — Source Data [file 41467_2023_42480_MOESM8_ESM.zip › SOURCE DATA ZIP/Figure 2.xlsx]

## Sheet: B
	[]	psDC								nsDC
	0	1.28	3.47	1.61	1.32	4.74	0.52	2.06	1.41	0.94	3.12	1.23	0.92	1.08	0.71	1.13	1.3
	100	7.43	10.7	6.43	8.47	11.4	5.24	9.34	6.66	3.09	4.29	8.24	7.31	3.59	3.35	5.61	2.52
	500	8.69	12	6.26	8.66	9.73	11.8	11.4	8.49	3.67	6.22	4.97	7.72	6.26	4.7	5.8	4.02

## Sheet: C
	psDC								nsDC
1	1.2	0.23	0.58	1.04	0.54	0.94	0.69	0.54	1.11	1.5	1.42	6.55	5.7	3.04	5.4	21.4
2	2.03	1.72	1.88	2.16	3.17	1.99	4.24	1.44	3.16	8.13	6.19	14.7	18.2	6.29	29.8	21.1
3	6.56	14.7	8.25	7.35	19	6.84	28.1	7.01	10.7	29.8	21.6	22	27.3	18.1	33.6	16.9
4	21.1	43.8	27.3	24.8	39.6	22.2	45.2	31.5	32.5	35.5	36.7	23.6	25.2	31.4	16.1	6.2
5	39	30.4	45	41.5	26.1	37	17.5	47.3	36.6	17.9	23.7	11	16.6	24.5	8.21	2.89
6	21.6	5.88	12.2	15.3	7.86	20.2	1.86	8.54	10.2	4.65	5.08	1.06	4	6.83	2.88	0.29

## Sheet: E
psDC	nsDC
317	281
720	353
492	367
399	162
682	284
320	281
651	340
549	162
