# Supplementary material for: Immune synapse formation promotes lipid peroxidation and MHC-I upregulation in licensed dendritic cells for efficient priming of CD8+ T cells
Source: Nat Commun. 2023 Oct 25;14:6772. doi: 10.1038/s41467-023-42480-3 (PMC10600134; doi:10.1038/s41467-023-42480-3)
Supplement: Supplementary file 8 — Source Data [file 41467_2023_42480_MOESM8_ESM.zip › SOURCE DATA ZIP/Figure S4.xlsx]

## Sheet: A
	d.p.i.	PBS	PS+	PS-
10H N	6		1
D	7		1
I	8		1
DI	8		1
DD	6		1
8E	6			1
D	8			1
I	8			1
DI	9			1
DD	8			1
8H	6		1
D	6		1
I	8		1
DI	6		1
DD	6		1
9F	9			1
D	6			1
I	8			1
DI	7			1
DD	7			1
3G	8		1
D	7		1
I	6		1
DI	5		1
8G	5			1
D	6			1
I	6			1
DI	6			1
DD	8			1
9G	4	1
D	4	1
I	5	1
DI	4	1
DD	5	1
3E	4	1
D	4	1
I	5	1

## Sheet: B
0	100	100	100	100	100	100	100	100								100	100	100	100	100	100	100	100	100	100	100	100	100	100		100	100	100	100	100	100	100	100	100	100	100	100	100	100	100
1	98.3084	100.596	97.8723	95.5671	97.5113	98.0589	99.5201	102.05								101.099	99.7662	99.7436	98.524	99.0053	97.4417	97.377	100.516	98.9887	98.1564	101.303	98.3193	101.782	98.5704		98.6212	101.436	102.351	102.869	99.5104	101.007	101.962	98.4821	100.526	100.318	101.472	100.204	99.1859	98.4281	99.4674
2	86.1418	89.411	86.743	82.2107	87.6697	89.0228	89.6821	93.3201								95.3602	92.9281	98.9744	94.0344	96.1538	90.4491	94.2951	93.3548	92.8614	91.7991	93.0521	91.8552	91.2331	87.4342		93.2511	97.8112	96.5382	101.134	96.0832	96.9194	91.1097	91.2568	92.4605	93.8217	90.3329	91.5704	88.9417	94.7605	94.0746
3	82.4333	85.5063	85.4337	81.4047	86.086	82.7979	82.6035	89.6164								93.7729	89.7721	97.5641	91.0824	93.3687	88.5162	91.8689	92	90.0654	90.9727	95.5335	93.0187	89.665	86.155		92.7431	99.316	93.7296	101.868	96.8176	96.6232	89.2704	92.4712	91.9345	93.8217	90.3329	92.4541	90.7056	95.509	95.4061
4			76.5412		76.6403			81.5476								83.9438	84.7458	97.1154	83.8253	86.5385	82.8312	88	85.7419	83.0458	80.1017	91.4392	88.5585	81.6108	76.4485		85.0508	95.9644	89.2227	99.5997	90.6365	92.8318	81.2998	86.8245	83.2262	88.7898	84.8271	81.8491	84.1248	85.479	91.478

## Sheet: C
	d.p.i.	PBS	PS+	CD4+ Act
9B N	6	1
9B D	5	1
9B I	4	1
9B DI	6	1
9B DD	7	1
9G N	6			1
9G D	5			1
9G I	6			1
9G DI	4			1
9G DD	5			1
10C N	6			1
D	7			1
I	7			1
DI	6			1
DD	6			1
9D N	7		1
D	14		0
I	14		0
DI	14		0
DD	14		0
10H N	14		0
D	14		0
I	14		0
DI	14		0
DD	14		0

## Sheet: D
	CD4+ Act	CD4+ Act	CD4+ Act	CD4+ Act	CD4+ Act	CD4+ Act	CD4+ Act	CD4+ Act	CD4+ Act	CD4+ Act	psDC (n = 10)	psDC (n = 10)	psDC (n = 10)	psDC (n = 10)	psDC (n = 10)	psDC (n = 10)	psDC (n = 10)	psDC (n = 10)	psDC (n = 10)	psDC (n = 10)	PBS (n = 5)	PBS (n = 5)	PBS (n = 5)	PBS (n = 5)	PBS (n = 5)	PBS (n = 5)	PBS (n = 5)	PBS (n = 5)	PBS (n = 5)	PBS (n = 5)
0	100	100	100	100	100	100	100	100	100	100	100	100	100	100	100	100	100	100	100	100	100	100	100	100	100
1	99.8898	98.8436	98.1376	97.5244	99.8912	100.799	99.2794	98.2839	98.5149	97.9406	103.007	103.894	102.834	103.787	100.69	103.574	109.385	103.831	100.185	101.438	100	101.673	97.751	99.3018	101.374
2	89.3664	89.207	85.8769	88.0782	90.8596	91.0543	88.7472	89.6516	86.9802	87.8256	91.8301	97.0149	96.9894	96.0904	92.0955	98.5354	99.3528	99.4624	93.8964	90.5639	88.141	88.0293	88.2611	88.1847	88.1253
3	85.124	86.7291	82.6694	80.1303	88.0849	87.0607	85.5876	86.8955	83.2673	84.9788	90.5229	94.4192	97.9929	95.6628	90.8223	98.1839	99.2233	99.7984	93.6498	87.8596	85.4487	82.1223	81.7334	86.0365	83.8922
4	79.449	80.3414	80.1345		80.7943	79.606	80.8758	82.8913	78.4653	80.2544	83.7255	93.316	95.6316	93.3415	86.4721	98.4183	99.6117	101.075	92.6017	87.5719	76.0256	73.5494		80.7734	80.5388

## Sheet: F
	psDC i.v.	psDC i.v.	psDC i.v.	nsDC i.v.	nsDC i.v.	nsDC i.v.	psDC i.n.	psDC i.n.	psDC i.n.	nsDC i.n.	nsDC i.n.	nsDC i.n.	PBS	PBS	PBS
Lung	891.468	788.398	707.326	538.529	727.041	600.982	1761.49	2496.72	2195.57	1456.74	1206.59	1727.4	17.1917	0	5.27253																						100	100	100	100	100	100	100	100	100	100	100	100	100
Spleen	63.7097	256.473	203.143	189.962	148.39	78.304	213.689	67.8528	144.391	191.472	119.954	134.151	106.318	282.916	91.1538																						100.943	98.1561	102.49	97.3668	100.489	99.4802	99.399	100	98.3974	98.6111	99.2471	99.8805	105.315
medLN	0	0	79	24.5172	0	34.6347	0	26.2241	0	0	151.976	54.5397	33.3333	48.6986	49.0605																					95.5357	90.7744	95.083	95.194	89.9571	90.7821	93.5031	90.625	92.25	90.1282	92.1528	89.0486	91.1536	92.2041
																										86.1905	88.3475	87.9012	85.1962	81.167	90.102	88.0616	89.7196	87.7341	85.6777	93.2143	90.7071	91.6411	91.2565	87.9976	86.4525	91.4761	88.0409	91.4375	90.4487	89.1667	82.9569	88.1052	86.5344
																										82.0833	87.9944	84.5679	81.3317	80.3004	87.7624	86.7779	89.9065	86.1027	83.376	88.3333	87.4747	88.0762	88.535	81.0165	86.243	88.6175	85.5168	87.125	87.6923	86.4583	81.7248	87.5672	80.4394
[truncated: 25 more columns]
