# Supplementary material for: Immune synapse formation promotes lipid peroxidation and MHC-I upregulation in licensed dendritic cells for efficient priming of CD8+ T cells
Source: Nat Commun. 2023 Oct 25;14:6772. doi: 10.1038/s41467-023-42480-3 (PMC10600134; doi:10.1038/s41467-023-42480-3)
Supplement: Supplementary file 8 — Source Data [file 41467_2023_42480_MOESM8_ESM.zip › SOURCE DATA ZIP/Figure 3.xlsx]

## Sheet: B
psDC	nsDC
10303	4184
10469	5938
14181
7824
11543
7867	7175
	7936
11412	11373

## Sheet: C
psDC	nsDC
8584	7265
8060	6330
7996	6268
8130	7280
6843	5279
8085	5503

## Sheet: D
rank/n	All proteins		rank/n	Peroxirredoxins non-mit	Glutaredoxind	Thioredoxins
-7.42755	0.000142653		-4.41248	0.125
-7.11516	0.00042796		-2.28199	0.375
-6.13373	0.000713267		-1.28266	0.625
-5.81548	0.000998573		0.541881	0.875
-5.60304	0.00128388		-1.58959		0.166667
-5.38902	0.00156919		-0.622166		0.5
-5.31604	0.00185449		-0.112285		0.833333
-5.06065	0.0021398		-1.55323			0.0714286
-4.99942	0.00242511		-0.767898			0.214286
-4.94839	0.00271041		-0.12141			0.357143
-4.82683	0.00299572		-0.0429674			0.5
-4.82632	0.00328103		0.43428			0.642857
-4.54549	0.00356633		0.583173			0.785714
-4.41248	0.00385164		0.749488			0.928571
-4.19976	0.00413695
-4.05403	0.00442225
-4.03847	0.00470756
-3.95605	0.00499287
-3.86253	0.00527817
-3.81103	0.00556348
-3.8026	0.00584879
-3.7896	0.00613409
-3.7204	0.0064194
-3.71476	0.00670471
-3.70228	0.00699001
-3.68733	0.00727532
-3.68143	0.00756063
-3.68134	0.00784593
-3.66084	0.00813124
-3.61778	0.00841655
-3.55845	0.00870185
-3.48751	0.00898716
-3.36204	0.00927247
-3.30315	0.00955777
-3.29911	0.00984308
-3.25653	0.0101284
-3.25419	0.0104137
-3.23961	0.010699
-3.22124	0.0109843
-3.21539	0.0112696
-3.1833	0.0115549
-3.17318	0.0118402
-3.13298	0.0121255
-3.12787	0.0124108
-3.12447	0.0126961
-3.1013	0.0129815
-3.09678	0.0132668
-3.00931	0.0135521
-2.99127	0.0138374
-2.9353	0.0141227
-2.92987	0.014408
-2.92409	0.0146933
-2.92242	0.0149786
-2.79692	0.0152639
-2.77318	0.0155492
-2.76749	0.0158345
-2.74492	0.0161198
-2.69647	0.0164051
-2.63977	0.0166904
-2.63297	0.0169757
-2.63195	0.0172611
-2.62625	0.0175464
-2.62409	0.0178317
-2.61935	0.018117
-2.58183	0.0184023
-2.55106	0.0186876
-2.547	0.0189729
-2.54214	0.0192582
-2.53908	0.0195435
-2.53894	0.0198288
-2.51837	0.0201141
-2.5112	0.0203994
-2.50706	0.0206847
-2.50071	0.02097
-2.50042	0.0212553
-2.48254	0.0215407
-2.47468	0.021826
-2.46772	0.0221113
-2.46535	0.0223966
-2.45417	0.0226819
-2.45402	0.0229672
-2.44171	0.0232525
-2.40469	0.0235378
-2.39724	0.0238231
-2.38455	0.0241084
-2.37485	0.0243937
-2.37225	0.024679
-2.3703	0.0249643
-2.33125	0.0252496
-2.32875	0.025535
-2.32575	0.0258203
-2.32173	0.0261056
-2.32159	0.0263909
-2.31989	0.0266762
-2.306	0.0269615
-2.29535	0.0272468
-2.28951	0.0275321
-2.28199	0.0278174
-2.26971	0.0281027
-2.26928	0.028388
-2.26918	0.0286733
-2.26431	0.0289586
-2.2627	0.0292439
-2.25116	0.0295292
-2.24566	0.0298146
-2.23916	0.0300999
-2.22669	0.0303852
-2.22448	0.0306705
-2.22193	0.0309558
-2.21791	0.0312411
-2.21192	0.0315264
-2.2109	0.0318117
-2.2049	0.032097
-2.19445	0.0323823
-2.17842	0.0326676
-2.1784	0.0329529
-2.16007	0.0332382
-2.15672	0.0335235
-2.14297	0.0338088
-2.14081	0.0340942
-2.13742	0.0343795
-2.13623	0.0346648
-2.13588	0.0349501
-2.10858	0.0352354
-2.10271	0.0355207
-2.10096	0.035806
-2.09894	0.0360913
-2.09789	0.0363766
-2.09498	0.0366619
-2.09164	0.0369472
-2.09077	0.0372325
-2.086	0.0375178
-2.08155	0.0378031
-2.06536	0.0380884
-2.06478	0.0383738
-2.06309	0.0386591
-2.05864	0.0389444
-2.05598	0.0392297
-2.03274	0.039515
-2.032	0.0398003
-1.9983	0.0400856
-1.99769	0.0403709
-1.99041	0.0406562
-1.98709	0.0409415
-1.98587	0.0412268
-1.98367	0.0415121
-1.9832	0.0417974
-1.98069	0.0420827
-1.97762	0.042368
-1.97226	0.0426534
-1.96744	0.0429387
-1.94207	0.043224
-1.94206	0.0435093
-1.93936	0.0437946
-1.93524	0.0440799
-1.93195	0.0443652
-1.92789	0.0446505
-1.92653	0.0449358
-1.91994	0.0452211
-1.91883	0.0455064
-1.91576	0.0457917
-1.90836	0.046077
-1.90813	0.0463623
-1.90636	0.0466476
-1.90131	0.046933
-1.90117	0.0472183
-1.89538	0.0475036
-1.89471	0.0477889
-1.8925	0.0480742
-1.88713	0.0483595
-1.88501	0.0486448
-1.87777	0.0489301
-1.87449	0.0492154
-1.8639	0.0495007
-1.86223	0.049786
-1.85812	0.0500713
-1.85747	0.0503566
-1.84722	0.0506419
-1.83795	0.0509272
-1.83057	0.0512126
-1.82562	0.0514979
-1.82335	0.0517832
-1.81739	0.0520685
-1.81269	0.0523538
-1.80573	0.0526391
-1.80478	0.0529244
-1.80386	0.0532097
-1.7998	0.053495
-1.79953	0.0537803
-1.79843	0.0540656
-1.78977	0.0543509
-1.78575	0.0546362
-1.78359	0.0549215
-1.7787	0.0552068
-1.7766	0.0554922
-1.77486	0.0557775
-1.773	0.0560628
-1.7701	0.0563481
-1.76905	0.0566334
-1.76869	0.0569187
-1.76661	0.057204
-1.76624	0.0574893
-1.7573	0.0577746
-1.74794	0.0580599
-1.74207	0.0583452
-1.73086	0.0586305
-1.72823	0.0589158
-1.7244	0.0592011
-1.72421	0.0594864
-1.71151	0.0597718
-1.71039	0.0600571
-1.70544	0.0603424
-1.70506	0.0606277
-1.70392	0.060913
-1.70236	0.0611983
-1.69851	0.0614836
-1.69517	0.0617689
-1.69498	0.0620542
-1.69409	0.0623395
-1.6933	0.0626248
-1.69114	0.0629101
-1.68428	0.0631954
-1.68036	0.0634807
-1.67436	0.063766
-1.67206	0.0640514
-1.67059	0.0643367
-1.66936	0.064622
-1.66392	0.0649073
-1.66262	0.0651926
-1.66096	0.0654779
-1.65865	0.0657632
-1.6569	0.0660485
-1.65643	0.0663338
-1.64606	0.0666191
-1.64557	0.0669044
-1.64163	0.0671897
-1.64068	0.067475
-1.63942	0.0677603
-1.63885	0.0680456
-1.63856	0.068331
-1.633	0.0686163
-1.63195	0.0689016
-1.63163	0.0691869
-1.6299	0.0694722
-1.6279	0.0697575
-1.62528	0.0700428
-1.6225	0.0703281
-1.61555	0.0706134
-1.6123	0.0708987
-1.61199	0.071184
-1.61111	0.0714693
-1.60673	0.0717546
-1.60553	0.0720399
-1.60321	0.0723252
-1.60199	0.0726106
-1.59841	0.0728959
-1.59017	0.0731812
-1.58959	0.0734665
-1.58113	0.0737518
-1.58046	0.0740371
-1.58037	0.0743224
-1.57883	0.0746077
-1.57424	0.074893
-1.57379	0.0751783
-1.57329	0.0754636
-1.5727	0.0757489
-1.57221	0.0760342
-1.57195	0.0763195
-1.56708	0.0766049
-1.56669	0.0768902
-1.56631	0.0771755
-1.56012	0.0774608
-1.55999	0.0777461
-1.55323	0.0780314
-1.54719	0.0783167
-1.54652	0.078602
-1.54335	0.0788873
-1.54285	0.0791726
-1.54275	0.0794579
-1.54154	0.0797432
-1.5398	0.0800285
-1.53792	0.0803138
-1.53492	0.0805991
-1.53491	0.0808845
-1.53246	0.0811698
-1.53149	0.0814551
-1.5277	0.0817404
-1.52643	0.0820257
-1.52602	0.082311
-1.52497	0.0825963
-1.52333	0.0828816
-1.52222	0.0831669
-1.52079	0.0834522
-1.52029	0.0837375
-1.51964	0.0840228
-1.51829	0.0843081
-1.51598	0.0845934
-1.51018	0.0848787
-1.5078	0.0851641
-1.50565	0.0854494
-1.50461	0.0857347
-1.50247	0.08602
-1.50246	0.0863053
-1.50014	0.0865906
-1.50003	0.0868759
-1.49964	0.0871612
-1.49886	0.0874465
-1.49863	0.0877318
-1.49683	0.0880171
-1.49546	0.0883024
-1.49415	0.0885877
-1.48753	0.088873
-1.48382	0.0891583
-1.48127	0.0894437
-1.47974	0.089729
-1.47964	0.0900143
-1.47855	0.0902996
-1.47855	0.0905849
-1.47818	0.0908702
-1.47775	0.0911555
-1.47464	0.0914408
-1.47084	0.0917261
-1.47078	0.0920114
-1.47002	0.0922967
-1.46632	0.092582
-1.46447	0.0928673
-1.46282	0.0931526
-1.45775	0.0934379
-1.45195	0.0937233
-1.44979	0.0940086
-1.4487	0.0942939
-1.44792	0.0945792
-1.44748	0.0948645
-1.44628	0.0951498
-1.44356	0.0954351
-1.44133	0.0957204
-1.44061	0.0960057
-1.44057	0.096291
-1.44012	0.0965763
-1.43942	0.0968616
-1.43537	0.0971469
-1.43035	0.0974322
-1.4279	0.0977175
-1.42652	0.0980029
-1.41658	0.0982882
-1.41582	0.0985735
-1.41548	0.0988588
-1.41369	0.0991441
-1.41327	0.0994294
-1.41084	0.0997147
-1.41033	0.1
-1.40812	0.100285
-1.40734	0.100571
-1.40605	0.100856
-1.40517	0.101141
-1.40286	0.101427
-1.39781	0.101712
-1.39208	0.101997
-1.39164	0.102282
-1.38541	0.102568
-1.38268	0.102853
-1.38243	0.103138
-1.38099	0.103424
-1.38018	0.103709
-1.38017	0.103994
-1.37578	0.10428
-1.37444	0.104565
-1.37368	0.10485
-1.37332	0.105136
-1.36821	0.105421
-1.36683	0.105706
-1.3655	0.105991
-1.36427	0.106277
-1.36289	0.106562
-1.36282	0.106847
-1.35971	0.107133
-1.35778	0.107418
-1.35493	0.107703
-1.35434	0.107989
-1.35335	0.108274
-1.35288	0.108559
-1.35264	0.108845
-1.35196	0.10913
-1.35081	0.109415
-1.35013	0.1097
-1.34806	0.109986
-1.34257	0.110271
-1.34172	0.110556
-1.34154	0.110842
-1.3405	0.111127
-1.33965	0.111412
-1.33852	0.111698
-1.33737	0.111983
-1.33707	0.112268
-1.33378	0.112553
-1.33309	0.112839
-1.33118	0.113124
-1.3268	0.113409
-1.32671	0.113695
-1.32667	0.11398
-1.32515	0.114265
-1.32297	0.114551
-1.32138	0.114836
-1.32087	0.115121
-1.32062	0.115407
-1.31784	0.115692
-1.31667	0.115977
-1.30941	0.116262
-1.30824	0.116548
-1.30127	0.116833
-1.29853	0.117118
-1.2984	0.117404
-1.29737	0.117689
-1.29735	0.117974
-1.29666	0.11826
-1.29494	0.118545
-1.29266	0.11883
-1.29187	0.119116
-1.28958	0.119401
-1.28755	0.119686
-1.2866	0.119971
-1.28603	0.120257
-1.28266	0.120542
-1.28192	0.120827
-1.28145	0.121113
-1.28131	0.121398
-1.27523	0.121683
-1.2749	0.121969
-1.27353	0.122254
-1.27344	0.122539
-1.27323	0.122825
-1.2717	0.12311
-1.27115	0.123395
-1.26877	0.12368
-1.26492	0.123966
-1.2642	0.124251
-1.25836	0.124536
-1.25805	0.124822
-1.25533	0.125107
-1.25418	0.125392
-1.25356	0.125678
-1.2533	0.125963
-1.25061	0.126248
-1.24726	0.126534
-1.24645	0.126819
-1.24515	0.127104
-1.24511	0.127389
-1.24484	0.127675
-1.24445	0.12796
-1.24114	0.128245
-1.23827	0.128531
-1.23656	0.128816
-1.23521	0.129101
-1.23448	0.129387
-1.23378	0.129672
-1.23283	0.129957
-1.23235	0.130243
-1.23123	0.130528
-1.23085	0.130813
-1.23079	0.131098
-1.2275	0.131384
-1.22563	0.131669
-1.22167	0.131954
-1.21934	0.13224
-1.21644	0.132525
-1.21498	0.13281
-1.2096	0.133096
-1.20887	0.133381
-1.20771	0.133666
-1.2059	0.133951
-1.2015	0.134237
-1.20028	0.134522
-1.1985	0.134807
-1.19792	0.135093
-1.19731	0.135378
-1.19524	0.135663
-1.19393	0.135949
-1.19374	0.136234
-1.18612	0.136519
-1.18474	0.136805
-1.18425	0.13709
-1.18352	0.137375
-1.18321	0.13766
-1.18316	0.137946
-1.17706	0.138231
-1.17655	0.138516
-1.17157	0.138802
-1.17119	0.139087
-1.17102	0.139372
-1.17056	0.139658
-1.16916	0.139943
-1.16742	0.140228
-1.16604	0.140514
-1.16603	0.140799
-1.1658	0.141084
-1.16379	0.141369
-1.16335	0.141655
-1.16293	0.14194
-1.16271	0.142225
-1.16075	0.142511
-1.15991	0.142796
-1.15771	0.143081
-1.1577	0.143367
-1.15733	0.143652
-1.15571	0.143937
-1.15443	0.144223
-1.15342	0.144508
-1.151	0.144793
-1.14993	0.145078
-1.14784	0.145364
-1.14399	0.145649
-1.14136	0.145934
-1.1409	0.14622
-1.14041	0.146505
-1.13987	0.14679
-1.1394	0.147076
-1.13582	0.147361
-1.13512	0.147646
-1.13483	0.147932
-1.13209	0.148217
-1.13185	0.148502
-1.13068	0.148787
-1.1284	0.149073
-1.12639	0.149358
-1.12307	0.149643
-1.1229	0.149929
-1.12161	0.150214
-1.12038	0.150499
-1.1197	0.150785
-1.11922	0.15107
-1.1191	0.151355
-1.11264	0.151641
-1.11215	0.151926
-1.10924	0.152211
-1.10915	0.152496
-1.10848	0.152782
-1.1084	0.153067
-1.10835	0.153352
-1.10829	0.153638
-1.10762	0.153923
-1.10536	0.154208
-1.10522	0.154494
-1.10454	0.154779
-1.10404	0.155064
-1.10372	0.15535
-1.10332	0.155635
-1.10081	0.15592
-1.09954	0.156205
-1.0984	0.156491
-1.09632	0.156776
-1.09213	0.157061
-1.09185	0.157347
-1.09143	0.157632
-1.08709	0.157917
-1.08658	0.158203
-1.0857	0.158488
-1.08198	0.158773
-1.08156	0.159058
-1.08022	0.159344
-1.07945	0.159629
-1.07917	0.159914
-1.07785	0.1602
-1.0757	0.160485
-1.07556	0.16077
-1.0739	0.161056
-1.0737	0.161341
-1.07267	0.161626
-1.06952	0.161912
-1.0685	0.162197
-1.06541	0.162482
-1.06516	0.162767
-1.06506	0.163053
-1.06194	0.163338
-1.05926	0.163623
-1.05907	0.163909
-1.05904	0.164194
-1.05565	0.164479
-1.05531	0.164765
-1.05295	0.16505
-1.05294	0.165335
-1.05156	0.165621
-1.05067	0.165906
-1.0467	0.166191
-1.04491	0.166476
-1.04194	0.166762
-1.04191	0.167047
-1.04054	0.167332
-1.03966	0.167618
-1.033	0.167903
-1.03292	0.168188
-1.0327	0.168474
-1.03255	0.168759
-1.03193	0.169044
-1.03091	0.16933
-1.02834	0.169615
-1.02821	0.1699
-1.02774	0.170185
-1.0275	0.170471
-1.02748	0.170756
-1.02606	0.171041
-1.02454	0.171327
-1.0237	0.171612
-1.02117	0.171897
-1.01998	0.172183
-1.01997	0.172468
-1.01918	0.172753
-1.01781	0.173039
-1.01416	0.173324
-1.014	0.173609
-1.01387	0.173894
-1.01135	0.17418
-1.01103	0.174465
-1.01088	0.17475
-1.00824	0.175036
-1.00803	0.175321
-1.00683	0.175606
-1.00616	0.175892
-1.00576	0.176177
-1.0052	0.176462
-1.00511	0.176748
-1.00504	0.177033
-1.00475	0.177318
-1.00375	0.177603
-1.00233	0.177889
-1.00134	0.178174
-1.00113	0.178459
-1.00042	0.178745
-1.00027	0.17903
-0.99873	0.179315
-0.997652	0.179601
-0.996483	0.179886
-0.994136	0.180171
-0.99238	0.180456
-0.990099	0.180742
-0.988728	0.181027
-0.988141	0.181312
-0.985518	0.181598
-0.984269	0.181883
-0.981641	0.182168
-0.98103	0.182454
-0.976982	0.182739
-0.976846	0.183024
-0.976476	0.18331
-0.973955	0.183595
-0.972406	0.18388
-0.971613	0.184165
-0.970695	0.184451
-0.969615	0.184736
-0.968778	0.185021
-0.968737	0.185307
-0.965821	0.185592
-0.964473	0.185877
-0.961679	0.186163
-0.959274	0.186448
-0.958915	0.186733
-0.958267	0.187019
-0.957622	0.187304
-0.954922	0.187589
-0.953135	0.187874
-0.952317	0.18816
-0.950841	0.188445
-0.949978	0.18873
-0.948585	0.189016
-0.947817	0.189301
-0.947247	0.189586
-0.945705	0.189872
-0.943504	0.190157
-0.943329	0.190442
-0.939544	0.190728
-0.939333	0.191013
-0.938804	0.191298
-0.937445	0.191583
-0.937395	0.191869
-0.936713	0.192154
-0.936282	0.192439
-0.933295	0.192725
-0.931869	0.19301
-0.93122	0.193295
-0.930184	0.193581
-0.928193	0.193866
-0.928099	0.194151
-0.928025	0.194437
-0.927559	0.194722
-0.924861	0.195007
-0.922765	0.195292
-0.92142	0.195578
-0.92109	0.195863
-0.919147	0.196148
-0.918288	0.196434
-0.91647	0.196719
-0.915012	0.197004
-0.91326	0.19729
-0.912686	0.197575
-0.912266	0.19786
-0.91185	0.198146
-0.911622	0.198431
-0.9097	0.198716
-0.908875	0.199001
-0.907405	0.199287
-0.906283	0.199572
-0.90508	0.199857
-0.903349	0.200143
-0.902758	0.200428
-0.902572	0.200713
-0.900645	0.200999
-0.899875	0.201284
-0.89904	0.201569
-0.89697	0.201854
-0.895862	0.20214
-0.895806	0.202425
-0.89554	0.20271
-0.895338	0.202996
-0.894593	0.203281
-0.891252	0.203566
-0.890806	0.203852
-0.887808	0.204137
-0.887361	0.204422
-0.886812	0.204708
-0.885419	0.204993
-0.884232	0.205278
-0.883687	0.205563
-0.882465	0.205849
-0.881643	0.206134
-0.880525	0.206419
-0.880496	0.206705
-0.879206	0.20699
-0.87879	0.207275
-0.870995	0.207561
-0.870394	0.207846
-0.86477	0.208131
-0.863101	0.208417
-0.862919	0.208702
-0.861762	0.208987
-0.861662	0.209272
-0.858705	0.209558
-0.85746	0.209843
-0.857442	0.210128
-0.856359	0.210414
-0.855363	0.210699
-0.854311	0.210984
-0.854301	0.21127
-0.850331	0.211555
-0.8446	0.21184
-0.843581	0.212126
-0.843196	0.212411
-0.842424	0.212696
-0.842089	0.212981
-0.841512	0.213267
-0.841206	0.213552
-0.840999	0.213837
-0.839343	0.214123
-0.837697	0.214408
-0.83754	0.214693
-0.837363	0.214979
-0.835938	0.215264
-0.835836	0.215549
-0.835805	0.215835
-0.835695	0.21612
-0.835688	0.216405
-0.83522	0.21669
-0.829605	0.216976
-0.829237	0.217261
-0.828317	0.217546
-0.825556	0.217832
-0.822744	0.218117
-0.82239	0.218402
-0.821879	0.218688
-0.820742	0.218973
-0.819294	0.219258
-0.815319	0.219544
-0.813893	0.219829
-0.813199	0.220114
-0.811841	0.220399
-0.809841	0.220685
-0.80891	0.22097
-0.807918	0.221255
-0.807554	0.221541
-0.806821	0.221826
-0.806787	0.222111
-0.805215	0.222397
-0.804982	0.222682
-0.804071	0.222967
-0.802535	0.223252
-0.802529	0.223538
-0.801976	0.223823
-0.801139	0.224108
-0.800196	0.224394
-0.796071	0.224679
-0.793739	0.224964
-0.793125	0.22525
-0.792145	0.225535
-0.791811	0.22582
-0.791675	0.226106
-0.790236	0.226391
-0.788629	0.226676
-0.787329	0.226961
-0.786616	0.227247
-0.785412	0.227532
-0.784831	0.227817
-0.784096	0.228103
-0.783592	0.228388
-0.781197	0.228673
-0.779886	0.228959
-0.778649	0.229244
-0.775384	0.229529
-0.77272	0.229815
-0.771219	0.2301
-0.771108	0.230385
-0.769017	0.23067
-0.76864	0.230956
-0.767898	0.231241
-0.764445	0.231526
-0.764291	0.231812
-0.76161	0.232097
-0.761097	0.232382
-0.759753	0.232668
-0.759175	0.232953
-0.758121	0.233238
-0.756915	0.233524
-0.755535	0.233809
-0.753428	0.234094
-0.752909	0.234379
-0.750318	0.234665
-0.750202	0.23495
-0.747641	0.235235
-0.746994	0.235521
-0.746292	0.235806
-0.744092	0.236091
-0.743879	0.236377
-0.739435	0.236662
-0.738113	0.236947
-0.737672	0.237233
-0.73701	0.237518
-0.73697	0.237803
-0.734833	0.238088
-0.73383	0.238374
-0.731515	0.238659
-0.729303	0.238944
-0.726261	0.23923
-0.723544	0.239515
-0.721535	0.2398
-0.721289	0.240086
-0.719442	0.240371
-0.719027	0.240656
-0.71892	0.240942
-0.717618	0.241227
-0.717586	0.241512
-0.716942	0.241797
-0.71649	0.242083
-0.716427	0.242368
-0.716385	0.242653
-0.714897	0.242939
-0.713576	0.243224
-0.710931	0.243509
-0.708742	0.243795
-0.708012	0.24408
-0.701788	0.244365
-0.701613	0.24465
-0.700434	0.244936
-0.699879	0.245221
-0.698037	0.245506
-0.696789	0.245792
-0.695409	0.246077
-0.695351	0.246362
-0.694905	0.246648
-0.694818	0.246933
-0.69382	0.247218
-0.693427	0.247504
-0.691492	0.247789
-0.690606	0.248074
-0.69057	0.248359
-0.690534	0.248645
-0.689772	0.24893
-0.689395	0.249215
-0.687046	0.249501
-0.686726	0.249786
-0.685801	0.250071
-0.685399	0.250357
-0.685105	0.250642
-0.684029	0.250927
-0.683411	0.251213
-0.682912	0.251498
-0.68289	0.251783
-0.6819	0.252068
-0.68044	0.252354
-0.678405	0.252639
-0.677565	0.252924
-0.676875	0.25321
-0.674995	0.253495
-0.674767	0.25378
-0.672419	0.254066
-0.670616	0.254351
-0.668678	0.254636
-0.668419	0.254922
-0.667732	0.255207
-0.666791	0.255492
-0.666692	0.255777
-0.665151	0.256063
-0.664788	0.256348
-0.664718	0.256633
-0.664129	0.256919
-0.663771	0.257204
-0.662872	0.257489
-0.662374	0.257775
-0.66202	0.25806
-0.661408	0.258345
-0.661215	0.258631
-0.659825	0.258916
-0.658931	0.259201
-0.657879	0.259486
-0.657194	0.259772
-0.657084	0.260057
-0.65655	0.260342
-0.655828	0.260628
-0.655198	0.260913
-0.654089	0.261198
-0.653083	0.261484
-0.652753	0.261769
-0.652707	0.262054
-0.652284	0.26234
-0.652156	0.262625
-0.650365	0.26291
-0.650173	0.263195
-0.647973	0.263481
-0.647433	0.263766
-0.645286	0.264051
-0.644196	0.264337
-0.643074	0.264622
-0.642949	0.264907
-0.641906	0.265193
-0.64094	0.265478
-0.636997	0.265763
-0.636661	0.266049
-0.636263	0.266334
-0.635899	0.266619
-0.635375	0.266904
-0.634835	0.26719
-0.634756	0.267475
-0.634124	0.26776
-0.63163	0.268046
-0.629902	0.268331
-0.629796	0.268616
-0.629356	0.268902
-0.629012	0.269187
-0.628075	0.269472
-0.625907	0.269757
-0.625062	0.270043
-0.623102	0.270328
-0.622166	0.270613
-0.622057	0.270899
-0.622015	0.271184
-0.621318	0.271469
-0.620984	0.271755
-0.620334	0.27204
-0.620038	0.272325
-0.619234	0.272611
-0.619193	0.272896
-0.618749	0.273181
-0.618714	0.273466
-0.61853	0.273752
-0.616325	0.274037
-0.615996	0.274322
-0.615794	0.274608
-0.613368	0.274893
-0.613217	0.275178
-0.612779	0.275464
-0.611682	0.275749
-0.611368	0.276034
-0.611286	0.27632
-0.606139	0.276605
-0.605105	0.27689
-0.604829	0.277175
-0.604146	0.277461
-0.604034	0.277746
-0.603817	0.278031
-0.596933	0.278317
-0.595584	0.278602
-0.595246	0.278887
-0.594504	0.279173
-0.592796	0.279458
-0.592015	0.279743
-0.591984	0.280029
-0.591631	0.280314
-0.589	0.280599
-0.586477	0.280884
-0.586239	0.28117
-0.582958	0.281455
-0.58218	0.28174
-0.581627	0.282026
-0.581252	0.282311
-0.579631	0.282596
-0.577234	0.282882
-0.575818	0.283167
-0.575388	0.283452
-0.57516	0.283738
-0.574373	0.284023
-0.57214	0.284308
-0.571705	0.284593
-0.570101	0.284879
-0.568744	0.285164
-0.568037	0.285449
-0.566367	0.285735
-0.564992	0.28602
-0.564318	0.286305
-0.563815	0.286591
-0.562776	0.286876
-0.561834	0.287161
-0.561643	0.287447
-0.560676	0.287732
-0.560673	0.288017
-0.560225	0.288302
-0.559926	0.288588
-0.559197	0.288873
-0.557434	0.289158
-0.557427	0.289444
-0.556426	0.289729
-0.553398	0.290014
-0.552735	0.2903
-0.552542	0.290585
-0.551728	0.29087
-0.551098	0.291155
-0.550853	0.291441
-0.55038	0.291726
-0.548793	0.292011
-0.548359	0.292297
-0.54743	0.292582
-0.547338	0.292867
-0.547332	0.293153
-0.543297	0.293438
-0.542837	0.293723
-0.542752	0.294009
-0.542109	0.294294
-0.54205	0.294579
-0.541527	0.294864
-0.540802	0.29515
-0.54058	0.295435
-0.538481	0.29572
-0.536348	0.296006
-0.534726	0.296291
-0.533703	0.296576
-0.533495	0.296862
-0.529803	0.297147
-0.52801	0.297432
-0.527962	0.297718
-0.526894	0.298003
-0.524906	0.298288
-0.524505	0.298573
-0.524409	0.298859
-0.523383	0.299144
-0.52248	0.299429
-0.522423	0.299715
-0.521839	0.3
-0.521142	0.300285
-0.521075	0.300571
-0.521015	0.300856
-0.520938	0.301141
-0.520314	0.301427
-0.519822	0.301712
-0.518295	0.301997
-0.518263	0.302282
-0.518233	0.302568
-0.517796	0.302853
-0.516563	0.303138
-0.516453	0.303424
-0.513789	0.303709
-0.512761	0.303994
-0.512303	0.30428
-0.511914	0.304565
-0.51097	0.30485
-0.510825	0.305136
-0.510565	0.305421
-0.50775	0.305706
-0.507608	0.305991
-0.507371	0.306277
-0.506838	0.306562
-0.506723	0.306847
-0.505648	0.307133
-0.504782	0.307418
-0.504554	0.307703
-0.503976	0.307989
-0.503522	0.308274
-0.502344	0.308559
-0.501534	0.308845
-0.49942	0.30913
-0.498594	0.309415
-0.49791	0.3097
-0.497868	0.309986
-0.497864	0.310271
-0.497497	0.310556
-0.497149	0.310842
-0.495833	0.311127
-0.495633	0.311412
-0.495165	0.311698
-0.494368	0.311983
-0.49249	0.312268
-0.489551	0.312553
-0.488928	0.312839
-0.48634	0.313124
-0.486321	0.313409
-0.484848	0.313695
-0.483746	0.31398
-0.483498	0.314265
-0.481344	0.314551
-0.481053	0.314836
-0.479947	0.315121
-0.479494	0.315407
-0.478591	0.315692
-0.477221	0.315977
-0.476416	0.316262
-0.475309	0.316548
-0.47494	0.316833
-0.474711	0.317118
-0.474471	0.317404
-0.473014	0.317689
-0.472749	0.317974
-0.472418	0.31826
-0.472064	0.318545
-0.471736	0.31883
-0.471686	0.319116
-0.471111	0.319401
-0.470421	0.319686
-0.470347	0.319971
-0.469132	0.320257
-0.467013	0.320542
-0.466938	0.320827
-0.464691	0.321113
-0.464685	0.321398
-0.463509	0.321683
-0.462368	0.321969
-0.459814	0.322254
-0.459298	0.322539
-0.458866	0.322825
-0.458691	0.32311
-0.458001	0.323395
-0.456822	0.32368
-0.456597	0.323966
-0.455449	0.324251
-0.455426	0.324536
-0.453978	0.324822
-0.453583	0.325107
-0.453459	0.325392
-0.453322	0.325678
-0.453142	0.325963
-0.452842	0.326248
-0.45252	0.326534
-0.451964	0.326819
-0.450882	0.327104
-0.450286	0.327389
-0.448784	0.327675
-0.447612	0.32796
-0.447593	0.328245
-0.447497	0.328531
-0.446923	0.328816
-0.445654	0.329101
-0.445153	0.329387
-0.444857	0.329672
-0.443984	0.329957
-0.4433	0.330243
-0.442097	0.330528
-0.441197	0.330813
-0.44118	0.331098
-0.440811	0.331384
-0.440611	0.331669
-0.439276	0.331954
-0.438855	0.33224
-0.43879	0.332525
-0.43849	0.33281
-0.437689	0.333096
-0.436159	0.333381
-0.433474	0.333666
-0.433427	0.333951
-0.432867	0.334237
-0.432044	0.334522
-0.431453	0.334807
-0.430901	0.335093
-0.430727	0.335378
-0.430196	0.335663
-0.429064	0.335949
-0.428321	0.336234
-0.428082	0.336519
-0.425905	0.336805
-0.42581	0.33709
-0.424276	0.337375
-0.423705	0.33766
-0.422705	0.337946
-0.420855	0.338231
-0.420577	0.338516
-0.419535	0.338802
-0.415866	0.339087
-0.415397	0.339372
-0.414188	0.339658
-0.41349	0.339943
-0.412605	0.340228
-0.412434	0.340514
-0.410903	0.340799
-0.410091	0.341084
-0.408419	0.341369
-0.408372	0.341655
-0.407829	0.34194
-0.407744	0.342225
-0.407678	0.342511
-0.407426	0.342796
-0.406507	0.343081
-0.404741	0.343367
-0.40451	0.343652
-0.40439	0.343937
-0.40274	0.344223
-0.401578	0.344508
-0.400972	0.344793
-0.400248	0.345078
-0.398949	0.345364
-0.398603	0.345649
-0.398574	0.345934
-0.397806	0.34622
-0.397428	0.346505
-0.397304	0.34679
-0.396969	0.347076
-0.393964	0.347361
-0.393826	0.347646
-0.393082	0.347932
-0.392666	0.348217
-0.390398	0.348502
-0.389257	0.348787
-0.389033	0.349073
-0.387542	0.349358
-0.387006	0.349643
-0.386189	0.349929
-0.385833	0.350214
-0.385804	0.350499
-0.385687	0.350785
-0.385184	0.35107
-0.384722	0.351355
-0.383546	0.351641
-0.38329	0.351926
-0.38273	0.352211
-0.379397	0.352496
-0.378737	0.352782
-0.378363	0.353067
-0.378248	0.353352
-0.377991	0.353638
-0.377571	0.353923
-0.376388	0.354208
-0.376024	0.354494
-0.375264	0.354779
-0.371075	0.355064
-0.37103	0.35535
-0.370256	0.355635
-0.368186	0.35592
-0.367067	0.356205
-0.366871	0.356491
-0.365607	0.356776
-0.36304	0.357061
-0.361026	0.357347
-0.36079	0.357632
-0.360242	0.357917
-0.357714	0.358203
-0.357619	0.358488
-0.357337	0.358773
-0.35619	0.359058
-0.355938	0.359344
-0.355557	0.359629
-0.353756	0.359914
-0.353477	0.3602
-0.353425	0.360485
-0.353365	0.36077
-0.35315	0.361056
-0.352586	0.361341
-0.352236	0.361626
-0.352028	0.361912
-0.351849	0.362197
-0.35166	0.362482
-0.351518	0.362767
-0.349977	0.363053
-0.349342	0.363338
-0.347556	0.363623
-0.347071	0.363909
-0.346629	0.364194
-0.346492	0.364479
-0.345675	0.364765
-0.344887	0.36505
-0.343556	0.365335
-0.341943	0.365621
-0.341655	0.365906
-0.340386	0.366191
-0.339479	0.366476
-0.339207	0.366762
-0.338421	0.367047
-0.337889	0.367332
-0.337608	0.367618
-0.337472	0.367903
-0.337471	0.368188
-0.336762	0.368474
-0.334895	0.368759
-0.334251	0.369044
-0.331985	0.36933
-0.329108	0.369615
-0.329086	0.3699
-0.328433	0.370185
-0.328238	0.370471
-0.327574	0.370756
-0.327323	0.371041
-0.327298	0.371327
-0.327096	0.371612
-0.327014	0.371897
-0.326867	0.372183
-0.325697	0.372468
-0.325314	0.372753
-0.323975	0.373039
-0.323733	0.373324
-0.323313	0.373609
-0.322653	0.373894
-0.319828	0.37418
-0.31932	0.374465
-0.31874	0.37475
-0.318668	0.375036
-0.318321	0.375321
-0.316953	0.375606
-0.316652	0.375892
-0.31632	0.376177
-0.314396	0.376462
-0.313395	0.376748
-0.312209	0.377033
-0.311694	0.377318
-0.311312	0.377603
-0.308983	0.377889
-0.3088	0.378174
-0.308508	0.378459
-0.308284	0.378745
-0.307484	0.37903
-0.307417	0.379315
-0.305672	0.379601
-0.305476	0.379886
-0.302972	0.380171
-0.302847	0.380456
-0.301973	0.380742
-0.301586	0.381027
-0.298603	0.381312
-0.297696	0.381598
-0.297633	0.381883
-0.296749	0.382168
-0.296726	0.382454
-0.294767	0.382739
-0.294369	0.383024
-0.293784	0.38331
-0.292819	0.383595
-0.291599	0.38388
-0.291095	0.384165
-0.290738	0.384451
-0.290719	0.384736
-0.289742	0.385021
-0.289018	0.385307
-0.287388	0.385592
-0.287308	0.385877
-0.286853	0.386163
-0.285955	0.386448
-0.285487	0.386733
-0.285083	0.387019
-0.28504	0.387304
-0.282889	0.387589
-0.281396	0.387874
-0.280947	0.38816
-0.280524	0.388445
-0.280337	0.38873
-0.278238	0.389016
-0.278137	0.389301
-0.277617	0.389586
-0.277109	0.389872
-0.276022	0.390157
-0.273662	0.390442
-0.272915	0.390728
-0.272244	0.391013
-0.272125	0.391298
-0.272022	0.391583
-0.269905	0.391869
-0.269675	0.392154
-0.269388	0.392439
-0.269272	0.392725
-0.266818	0.39301
-0.266498	0.393295
-0.266416	0.393581
-0.265836	0.393866
-0.262289	0.394151
-0.259965	0.394437
-0.259692	0.394722
-0.25907	0.395007
-0.256719	0.395292
-0.25583	0.395578
-0.255615	0.395863
-0.254875	0.396148
-0.254615	0.396434
-0.2545	0.396719
-0.254297	0.397004
-0.254015	0.39729
-0.253116	0.397575
-0.252956	0.39786
-0.252867	0.398146
-0.251791	0.398431
-0.251119	0.398716
-0.250813	0.399001
-0.25064	0.399287
-0.250316	0.399572
-0.250199	0.399857
-0.250175	0.400143
-0.247656	0.400428
-0.247024	0.400713
-0.246975	0.400999
-0.244589	0.401284
-0.241546	0.401569
-0.241144	0.401854
-0.241013	0.40214
-0.238292	0.402425
-0.237561	0.40271
-0.236939	0.402996
-0.236413	0.403281
-0.235693	0.403566
-0.234972	0.403852
-0.23375	0.404137
-0.232974	0.404422
-0.232257	0.404708
-0.231564	0.404993
-0.231158	0.405278
-0.230519	0.405563
-0.229408	0.405849
-0.229006	0.406134
-0.22839	0.406419
-0.227562	0.406705
-0.225109	0.40699
-0.223819	0.407275
-0.223356	0.407561
-0.223117	0.407846
-0.222499	0.408131
-0.221159	0.408417
-0.220562	0.408702
-0.219485	0.408987
-0.219022	0.409272
-0.217922	0.409558
-0.217143	0.409843
-0.215831	0.410128
-0.212082	0.410414
-0.211962	0.410699
-0.211637	0.410984
-0.211582	0.41127
-0.210605	0.411555
-0.210338	0.41184
-0.210104	0.412126
-0.208198	0.412411
-0.208136	0.412696
-0.207832	0.412981
-0.207361	0.413267
-0.205418	0.413552
-0.20473	0.413837
-0.201912	0.414123
-0.201817	0.414408
-0.20128	0.414693
-0.200633	0.414979
-0.200373	0.415264
-0.198785	0.415549
-0.198223	0.415835
-0.197685	0.41612
-0.196032	0.416405
-0.19565	0.41669
-0.195141	0.416976
-0.194826	0.417261
-0.192493	0.417546
-0.192327	0.417832
-0.191476	0.418117
-0.191179	0.418402
-0.189256	0.418688
-0.188031	0.418973
-0.187902	0.419258
-0.18762	0.419544
-0.187437	0.419829
-0.185044	0.420114
-0.183609	0.420399
-0.182048	0.420685
-0.181673	0.42097
-0.180851	0.421255
-0.179566	0.421541
-0.177649	0.421826
-0.177326	0.422111
-0.177095	0.422397
-0.174974	0.422682
-0.173952	0.422967
-0.172732	0.423252
-0.172333	0.423538
-0.171911	0.423823
-0.171712	0.424108
-0.171426	0.424394
-0.170667	0.424679
-0.169871	0.424964
-0.169561	0.42525
-0.168219	0.425535
-0.167987	0.42582
-0.16717	0.426106
-0.166803	0.426391
-0.16519	0.426676
-0.164341	0.426961
-0.164301	0.427247
-0.162918	0.427532
-0.162852	0.427817
-0.161772	0.428103
-0.161053	0.428388
-0.159976	0.428673
-0.159212	0.428959
-0.158333	0.429244
-0.158248	0.429529
-0.157269	0.429815
-0.15673	0.4301
-0.156132	0.430385
-0.150632	0.43067
-0.150489	0.430956
-0.150228	0.431241
-0.149906	0.431526
-0.149255	0.431812
-0.149152	0.432097
-0.148425	0.432382
-0.147141	0.432668
-0.145882	0.432953
-0.145775	0.433238
-0.145282	0.433524
-0.144623	0.433809
-0.142311	0.434094
-0.141343	0.434379
-0.139384	0.434665
-0.13859	0.43495
-0.137153	0.435235
-0.136872	0.435521
-0.135594	0.435806
-0.135546	0.436091
-0.135049	0.436377
-0.133655	0.436662
-0.132269	0.436947
-0.132135	0.437233
-0.131725	0.437518
-0.131578	0.437803
-0.131175	0.438088
-0.13091	0.438374
-0.129732	0.438659
-0.129692	0.438944
-0.128525	0.43923
-0.127819	0.439515
-0.127459	0.4398
-0.126749	0.440086
-0.126224	0.440371
-0.12547	0.440656
-0.124346	0.440942
-0.12425	0.441227
-0.123389	0.441512
-0.123344	0.441797
-0.123008	0.442083
-0.12141	0.442368
-0.121086	0.442653
-0.118295	0.442939
-0.117392	0.443224
-0.114376	0.443509
-0.112285	0.443795
-0.111564	0.44408
-0.110882	0.444365
-0.109686	0.44465
-0.108542	0.444936
-0.108176	0.445221
-0.106447	0.445506
-0.106339	0.445792
-0.105688	0.446077
-0.105639	0.446362
-0.103634	0.446648
-0.102686	0.446933
-0.10165	0.447218
-0.10125	0.447504
-0.100779	0.447789
-0.100667	0.448074
-0.100469	0.448359
-0.0987178	0.448645
-0.0976021	0.44893
-0.0964969	0.449215
-0.0953007	0.449501
-0.0948219	0.449786
-0.0944116	0.450071
-0.0929905	0.450357
-0.0912551	0.450642
-0.090149	0.450927
-0.0900557	0.451213
-0.0897033	0.451498
-0.0896857	0.451783
-0.0879486	0.452068
-0.0877727	0.452354
-0.0871851	0.452639
-0.0843472	0.452924
-0.0842998	0.45321
-0.0835102	0.453495
-0.0824689	0.45378
-0.0821756	0.454066
-0.0815327	0.454351
-0.0809733	0.454636
-0.0792888	0.454922
-0.078708	0.455207
-0.078422	0.455492
-0.0782244	0.455777
-0.0771797	0.456063
-0.0771045	0.456348
-0.0768999	0.456633
-0.0766594	0.456919
-0.0760431	0.457204
-0.0757308	0.457489
-0.0725151	0.457775
-0.072325	0.45806
-0.0710922	0.458345
-0.0662136	0.458631
-0.0648724	0.458916
-0.0638396	0.459201
-0.0633569	0.459486
-0.0633477	0.459772
-0.0629549	0.460057
-0.0628089	0.460342
-0.0618215	0.460628
-0.0612278	0.460913
-0.0588615	0.461198
-0.0575101	0.461484
-0.0568868	0.461769
-0.0557535	0.462054
-0.0552394	0.46234
-0.0530431	0.462625
-0.0530145	0.46291
-0.052685	0.463195
-0.0523152	0.463481
-0.0514072	0.463766
-0.0514064	0.464051
-0.0513417	0.464337
-0.0505011	0.464622
-0.0504942	0.464907
-0.0502473	0.465193
-0.0499752	0.465478
-0.0497523	0.465763
-0.0494777	0.466049
-0.0491505	0.466334
-0.0488337	0.466619
-0.0469832	0.466904
-0.0463474	0.46719
-0.0450617	0.467475
-0.0440575	0.46776
-0.0439533	0.468046
-0.0429674	0.468331
-0.0416908	0.468616
-0.0409187	0.468902
-0.0400911	0.469187
-0.039766	0.469472
-0.0382092	0.469757
-0.0370463	0.470043
-0.036226	0.470328
-0.0353133	0.470613
-0.0340185	0.470899
-0.033485	0.471184
-0.0333766	0.471469
-0.0327752	0.471755
-0.0323527	0.47204
-0.0308746	0.472325
-0.0307464	0.472611
-0.0284278	0.472896
-0.0277214	0.473181
-0.0275609	0.473466
-0.0272067	0.473752
-0.0267685	0.474037
-0.0259106	0.474322
-0.0247875	0.474608
-0.0240956	0.474893
-0.022657	0.475178
-0.0219196	0.475464
-0.0217248	0.475749
-0.0216641	0.476034
-0.01876	0.47632
-0.0180063	0.476605
-0.0157181	0.47689
-0.0148869	0.477175
-0.0140507	0.477461
-0.011464	0.477746
-0.0108596	0.478031
-0.0107506	0.478317
-0.0102933	0.478602
-0.00935479	0.478887
-0.00879051	0.479173
-0.00860783	0.479458
-0.00814476	0.479743
-0.00800701	0.480029
-0.00603687	0.480314
-0.00542144	0.480599
-0.00519055	0.480884
-0.00402283	0.48117
-0.00285608	0.481455
-0.000975464	0.48174
0.00159469	0.482026
0.00216169	0.482311
0.00398703	0.482596
0.00800128	0.482882
0.00877018	0.483167
0.00906729	0.483452
0.00912078	0.483738
0.00940583	0.484023
0.011656	0.484308
0.0118304	0.484593
0.0121332	0.484879
0.012897	0.485164
0.0129931	0.485449
0.0130027	0.485735
0.0137955	0.48602
0.0138612	0.486305
0.0143315	0.486591
0.0169905	0.486876
0.0171114	0.487161
0.0180698	0.487447
0.0188707	0.487732
0.0195067	0.488017
0.0206051	0.488302
0.0206658	0.488588
0.0220606	0.488873
0.0221083	0.489158
0.0239828	0.489444
0.0256459	0.489729
0.0257475	0.490014
0.0262094	0.4903
0.0267663	0.490585
0.0296165	0.49087
0.0300607	0.491155
0.0322615	0.491441
0.032959	0.491726
0.0336511	0.492011
0.0341848	0.492297
0.0349236	0.492582
0.0355154	0.492867
0.0356101	0.493153
0.0357355	0.493438
0.036335	0.493723
0.0372141	0.494009
0.0377765	0.494294
0.0407009	0.494579
0.0407282	0.494864
0.0413963	0.49515
0.0414632	0.495435
0.0421809	0.49572
0.0426521	0.496006
0.04558	0.496291
0.0457376	0.496576
0.0459623	0.496862
0.046381	0.497147
0.0480329	0.497432
0.0480558	0.497718
0.0487567	0.498003
0.0488312	0.498288
0.0488912	0.498573
0.0489844	0.498859
0.0513601	0.499144
0.0522269	0.499429
0.0534835	0.499715
0.0554641	0.5
0.0560718	0.500285
0.0564632	0.500571
0.0568666	0.500856
0.0588179	0.501141
0.059063	0.501427
0.0597926	0.501712
0.0598887	0.501997
0.06045	0.502282
0.063617	0.502568
0.0639141	0.502853
0.0650614	0.503138
0.0662497	0.503424
0.0683743	0.503709
0.0698687	0.503994
0.0706629	0.50428
0.0710966	0.504565
0.0738245	0.50485
0.0746485	0.505136
0.0774207	0.505421
0.0780026	0.505706
0.078096	0.505991
0.0786743	0.506277
0.0791719	0.506562
0.0792416	0.506847
0.0792709	0.507133
0.0818566	0.507418
0.0823927	0.507703
0.0835047	0.507989
0.0840337	0.508274
0.0845198	0.508559
0.0859451	0.508845
0.0862678	0.50913
0.0872112	0.509415
0.0872503	0.5097
0.0883277	0.509986
0.0902836	0.510271
0.0905316	0.510556
0.0907367	0.510842
0.0911015	0.511127
0.0912098	0.511412
0.0936429	0.511698
0.0937491	0.511983
0.0948267	0.512268
0.0953491	0.512553
0.0961277	0.512839
0.0966422	0.513124
0.0967323	0.513409
0.0984001	0.513695
0.0995142	0.51398
0.0995813	0.514265
0.100793	0.514551
0.101046	0.514836
0.101167	0.515121
0.1028	0.515407
0.102838	0.515692
0.103504	0.515977
0.105624	0.516262
0.106846	0.516548
0.107018	0.516833
0.107092	0.517118
0.107389	0.517404
0.107432	0.517689
0.109784	0.517974
0.109826	0.51826
0.109923	0.518545
0.110621	0.51883
0.111408	0.519116
0.112017	0.519401
0.112716	0.519686
0.113338	0.519971
0.113846	0.520257
0.114341	0.520542
0.11453	0.520827
0.114648	0.521113
0.116287	0.521398
0.116311	0.521683
0.116789	0.521969
0.117157	0.522254
0.118192	0.522539
0.118668	0.522825
0.118986	0.52311
0.11905	0.523395
0.119496	0.52368
0.120279	0.523966
0.120353	0.524251
0.120777	0.524536
0.121432	0.524822
0.122333	0.525107
0.122469	0.525392
0.122928	0.525678
0.12316	0.525963
0.123653	0.526248
0.124375	0.526534
0.124464	0.526819
0.124988	0.527104
0.125297	0.527389
0.125794	0.527675
0.126198	0.52796
0.126243	0.528245
0.126376	0.528531
0.127357	0.528816
0.127465	0.529101
0.129598	0.529387
0.129861	0.529672
0.13023	0.529957
0.130373	0.530243
0.1313	0.530528
0.131356	0.530813
0.131393	0.531098
0.13259	0.531384
0.132752	0.531669
0.132822	0.531954
0.13305	0.53224
0.133308	0.532525
0.133673	0.53281
0.133848	0.533096
0.134146	0.533381
0.135695	0.533666
0.136041	0.533951
0.138734	0.534237
0.139051	0.534522
0.139088	0.534807
0.14028	0.535093
0.14127	0.535378
0.141313	0.535663
0.14275	0.535949
0.143251	0.536234
0.143571	0.536519
0.144269	0.536805
0.146666	0.53709
0.146839	0.537375
0.147171	0.53766
0.148203	0.537946
0.148341	0.538231
0.148696	0.538516
0.148705	0.538802
0.149192	0.539087
0.149288	0.539372
0.149316	0.539658
0.149629	0.539943
0.150086	0.540228
0.151088	0.540514
0.151425	0.540799
0.1516	0.541084
0.152769	0.541369
0.154754	0.541655
0.155004	0.54194
0.155089	0.542225
0.155655	0.542511
0.156849	0.542796
0.157844	0.543081
0.157909	0.543367
0.158833	0.543652
0.159786	0.543937
0.160654	0.544223
0.160797	0.544508
0.160802	0.544793
0.161268	0.545078
0.161326	0.545364
0.161525	0.545649
0.162372	0.545934
0.162791	0.54622
0.164982	0.546505
0.165441	0.54679
0.165541	0.547076
0.167095	0.547361
0.167508	0.547646
0.167845	0.547932
0.168491	0.548217
0.17085	0.548502
0.173119	0.548787
0.174813	0.549073
0.175571	0.549358
0.175716	0.549643
0.176043	0.549929
0.176216	0.550214
0.178023	0.550499
0.178197	0.550785
0.181045	0.55107
0.182317	0.551355
0.184642	0.551641
0.184689	0.551926
0.185364	0.552211
0.185477	0.552496
0.186009	0.552782
0.186929	0.553067
0.188053	0.553352
0.188498	0.553638
0.18993	0.553923
0.190893	0.554208
0.191595	0.554494
0.19224	0.554779
0.192691	0.555064
0.192844	0.55535
0.193088	0.555635
0.193511	0.55592
0.194409	0.556205
0.195303	0.556491
0.195367	0.556776
0.196841	0.557061
0.197059	0.557347
0.197198	0.557632
0.19845	0.557917
0.198493	0.558203
0.198499	0.558488
0.199449	0.558773
0.201485	0.559058
0.202901	0.559344
0.203059	0.559629
0.203366	0.559914
0.203948	0.5602
0.204099	0.560485
0.204178	0.56077
0.205528	0.561056
0.206151	0.561341
0.207879	0.561626
0.208183	0.561912
0.208209	0.562197
0.20953	0.562482
0.209936	0.562767
0.211207	0.563053
0.212024	0.563338
0.212333	0.563623
0.212759	0.563909
0.212806	0.564194
0.214026	0.564479
0.216021	0.564765
0.216061	0.56505
0.217471	0.565335
0.218028	0.565621
0.218371	0.565906
0.219637	0.566191
0.219858	0.566476
0.220619	0.566762
0.220741	0.567047
0.221016	0.567332
0.221667	0.567618
0.221729	0.567903
0.222802	0.568188
0.223932	0.568474
0.226052	0.568759
0.229471	0.569044
0.229937	0.56933
0.229965	0.569615
0.231162	0.5699
0.23296	0.570185
[truncated: 1,518 more rows]

## Sheet: E
mitochondrial		Peroxiredoxins
Prdx3		0.969554	0.187368	-0.966263	-0.292057	-0.742068	-1.83029	-1.66881	-1.38038
Prdx5		-0.477348	-1.74138	0.364924	2.09186	0.382491	2.60037	2.51459	2.28446
non-mitochondrial
Prdx1		2.13822	-4.32696	0.24554	1.83379	-1.23527	-2.99703	-2.83667	-3.66572
Prdx4		-0.120777	-3.24365	1.6732	1.74383	-2.75954	-2.45996	-3.12501	-3.07059
Prdx2		0.751996	-1.43096	-1.27688	1.8271	-1.34611	-1.30572	-1.50783	-1.27443
Prdx6		1.07605	0.0351293	-1.35293	-0.0457562	0.613688	0.739551	0.262629	0.48869
		Thioredoxins
Txnrd2		1.25115	2.06997	-2.75621	-1.20853	0.466957	-1.66379	-2.8139	-3.17195
Txnrd1		0.679514	1.05427	-1.25389	-0.656596	0.354492	-0.973381	-1.21032	-1.21665
Txndc12		0.0428361	0.0409109	-0.274606	0.269869	-0.0622681	-0.156728	-0.136116	-0.206047
Txn		-0.374921	-3.03605	0.422343	3.28628	-0.727907	-0.806005	0.204097	0.753548
Txnl1		0.890393	0.548148	0.284159	-1.94615	0.959038	0.317975	0.172837	0.25046
Txn2		0.738814	0.0319681	-0.93591	-0.379997	0.721853	0.135648	0.398283	0.599872
Txndc5		-0.739273	1.82636	-0.273082	-0.674456	1.55595	0.909469	0.346153	0.408499
		Glutaredoxins
Glrx		0.0237702	-0.779078	-0.218991	1.11056	-1.32818	-1.49035	-1.63947	-2.00918
Glrx5		-1.26859	0.659899	0.887911	0.109903	-1.19384	-0.0571746	-0.0987425	-0.140878
Glrx3		0.314325	0.866496	-0.213876	-1.06139	0.390404	-0.41361	-0.373105	-0.177554

## Sheet: F
psDC	nsDC
911	829
900	879
922	852
946	749
941	712
980	733
793	664

## Sheet: G
	psDC	psDC	psDC	psDC	psDC	psDC	psDC	psDC	nsDC	nsDC	nsDC	nsDC	nsDC	nsDC	nsDC	nsDC
Vehicle		298	339	285	282	376	322	294	243	260	222	255	294	250	261	255
50 μM	264	279	262	281	264	254	273	279	273	279	237	273	275	243	257	245
200 μM	272	275	325	266	254	248	289	293	269	268	231	266	265	259	287	260

## Sheet: H
	psDC	psDC	psDC	psDC	psDC	psDC	psDC	psDC	nsDC	nsDC	nsDC	nsDC	nsDC	nsDC	nsDC	nsDC
Vehicle	33.6	34.1	44.4	39.7	38	28.8	39.4	44	22.8	33	19.4	23.1	25.2	18.8	22	20.5
50 μM	22.3	24.1	22.4	21.8	24.7	23.2	25.1	29.4	22.4	15.5	21.5	16.3	16.6	15.3	19.4	20.8
200 μM	24	24.4	17.9	22.2	22.2	22.4	27.7	25.3	15.6	16.2	16.8	15.3	10.8	13.1	16.4	15.7
